# Supplementary material for: MetaCNV - a consensus approach to infer accurate copy numbers from low coverage data
Source: BMC Med Genomics. 2020 Jun 1;13:76. doi: 10.1186/s12920-020-00731-y (PMC7268502; doi:10.1186/s12920-020-00731-y)
Supplement: Supplementary file 2 — Additional file 2. CCLs knownCNVs Supplementary table containing genes per cancer cell line, incl. Copy number, segment length and evaluation length. [file 12920_2020_731_MOESM2_ESM.xlsx]

## Sheet: HCC1187
cosmic.CHR	cosmic.gene	cosmic.CN.type	cosmic.CN.segment.position	cosmic.CN.segment.start	cosmic.CN.segment.end	cosmic.CN.segment.length	cosmic.CN.segment.shareOnGene	cosmic.CN	gene.ID	gene.start	gene.end	evaluation.segment.start	evaluation.segment.end	evaluation.segment.length
1	PUM1	gain	1:30938232..31087522	30938232	31087522	149290	94	5	ENSG00000134644	30931506	31065991	30938232	31065991	127759
1	TTF2	gain	1:117052440..119920798	117052440	119920798	2868358	100	5	ENSG00000116830	117060303	117107453	117060303	117107453	47150
1	TRIM45	gain	1:117052440..119920798	117052440	119920798	2868358	100	5	ENSG00000134253	117111060	117122587	117111060	117122587	11527
1	VTCN1	gain	1:117052440..119920798	117052440	119920798	2868358	100	5	ENSG00000134258	117143587	117210960	117143587	117210960	67373
1	MAN1A2	gain	1:117052440..119920798	117052440	119920798	2868358	100	5	ENSG00000198162	117367449	117528872	117367449	117528872	161423
1	FAM46C	gain	1:117052440..119920798	117052440	119920798	2868358	100	5	ENSG00000183508	117605934	117628372	117605934	117628372	22438
1	GDAP2	gain	1:117052440..119920798	117052440	119920798	2868358	100	5	ENSG00000196505	117863485	117929630	117863485	117929630	66145
1	WDR3	gain	1:117052440..119920798	117052440	119920798	2868358	100	5	ENSG00000065183	117929720	117966542	117929720	117966542	36822
1	SPAG17	gain	1:117052440..119920798	117052440	119920798	2868358	100	5	ENSG00000155761	117953861	118185223	117953861	118185223	231362
1	TBX15	gain	1:117052440..119920798	117052440	119920798	2868358	100	5	ENSG00000092607	118883046	118989556	118883046	118989556	106510
1	WARS2	gain	1:117052440..119920798	117052440	119920798	2868358	100	5	ENSG00000116874	119031216	119140671	119031216	119140671	109455
1	HAO2	gain	1:117052440..119920798	117052440	119920798	2868358	100	5	ENSG00000116882	119368779	119394130	119368779	119394130	25351
1	HSD3B2	gain	1:117052440..119920798	117052440	119920798	2868358	100	5	ENSG00000203859	119414931	119423035	119414931	119423035	8104
1	HSD3B1	gain	1:117052440..119920798	117052440	119920798	2868358	100	5	ENSG00000203857	119507198	119515054	119507198	119515054	7856
1	ZNF697	gain	1:117052440..119920798	117052440	119920798	2868358	100	5	ENSG00000143067	119619422	119647773	119619422	119647773	28351
1	PHGDH	gain	1:117052440..119920798	117052440	119920798	2868358	100	5	ENSG00000092621	119659798	119744215	119659798	119744215	84417
1	HMGCS2	gain	1:117052440..119920798	117052440	119920798	2868358	100	5	ENSG00000134240	119747996	119768905	119747996	119768905	20909
1	REG4	gain	1:117052440..119920798	117052440	119920798	2868358	100	5	ENSG00000134193	119794018	119811660	119794018	119811660	17642
1	NBPF7	gain	1:117052440..119920798	117052440	119920798	2868358	100	5	ENSG00000215864	119834870	119844514	119834870	119844514	9644
1	ADAM30	gain	1:117052440..119920798	117052440	119920798	2868358	100	5	ENSG00000134249	119893533	119896495	119893533	119896495	2962
1	NOTCH2	gain	1:117052440..119920798	117052440	119920798	2868358	5	5	ENSG00000134250	119911553	120069626	119911553	119920798	9245
1	LCE3C	loss	1:152583052..152613763	152583052	152613763	30711	20	0	ENSG00000244057	152511535	152601086	152583052	152601086	18034
10	LARP4B	gain	10:703298..1136183	703298	1136183	432885	100	5	ENSG00000107929	806914	931705	806914	931705	124791
10	GTPBP4	gain	10:703298..1136183	703298	1136183	432885	100	5	ENSG00000107937	988019	1019936	988019	1019936	31917
10	IDI2	gain	10:703298..1136183	703298	1136183	432885	100	5	ENSG00000148377	1018907	1025859	1018907	1025859	6952
10	IDI1	gain	10:703298..1136183	703298	1136183	432885	100	5	ENSG00000067064	1039908	1049170	1039908	1049170	9262
10	WDR37	gain	10:703298..1136183	703298	1136183	432885	100	5	ENSG00000047056	1049538	1132297	1049538	1132297	82759
10	ADARB2	gain	10:1553721..5946108	1553721	5946108	4392387	32	5	ENSG00000185736	1177318	1737476	1553721	1737476	183755
10	PFKP	gain	10:1553721..5946108	1553721	5946108	4392387	100	5	ENSG00000067057	3066333	3137712	3066333	3137712	71379
10	PITRM1	gain	10:1553721..5946108	1553721	5946108	4392387	100	5	ENSG00000107959	3137728	3172841	3137728	3172841	35113
10	KLF6	gain	10:1553721..5946108	1553721	5946108	4392387	100	5	ENSG00000067082	3775996	3785281	3775996	3785281	9285
10	AKR1E2	gain	10:1553721..5946108	1553721	5946108	4392387	100	5	ENSG00000165568	4786629	4848062	4786629	4848062	61433
10	AKR1C2	gain	10:1553721..5946108	1553721	5946108	4392387	100	5	ENSG00000151632	4922564	5135226	4922564	5135226	212662
10	AKR1C1	gain	10:1553721..5946108	1553721	5946108	4392387	100	5	ENSG00000187134	4963253	5107522	4963253	5107522	144269
10	AKR1C3	gain	10:1553721..5946108	1553721	5946108	4392387	100	5	ENSG00000196139, ENSG00000282883	5035354	5107686	5035354	5107686	72332
10	AKR1C4	gain	10:1553721..5946108	1553721	5946108	4392387	100	5	ENSG00000198610	5195462	5218949	5195462	5218949	23487
10	UCN3	gain	10:1553721..5946108	1553721	5946108	4392387	100	5	ENSG00000178473	5365009	5374692	5365009	5374692	9683
10	TUBAL3	gain	10:1553721..5946108	1553721	5946108	4392387	100	5	ENSG00000178462	5393098	5404830	5393098	5404830	11732
10	NET1	gain	10:1553721..5946108	1553721	5946108	4392387	100	5	ENSG00000173848	5412551	5458463	5412551	5458463	45912
10	CALML5	gain	10:1553721..5946108	1553721	5946108	4392387	100	5	ENSG00000178372	5498697	5499555	5498697	5499555	858
10	CALML3	gain	10:1553721..5946108	1553721	5946108	4392387	100	5	ENSG00000178363	5524009	5526771	5524009	5526771	2762
10	ASB13	gain	10:1553721..5946108	1553721	5946108	4392387	100	5	ENSG00000196372	5638867	5666595	5638867	5666595	27728
10	FAM208B	gain	10:1553721..5946108	1553721	5946108	4392387	100	5	ENSG00000108021	5684838	5763740	5684838	5763740	78902
10	GDI2	gain	10:1553721..5946108	1553721	5946108	4392387	100	5	ENSG00000057608	5765223	5842132	5765223	5842132	76909
10	ANKRD16	gain	10:1553721..5946108	1553721	5946108	4392387	100	5	ENSG00000134461	5861617	5889906	5861617	5889906	28289
10	FBXO18	gain	10:1553721..5946108	1553721	5946108	4392387	100	5	ENSG00000134452	5890203	5937594	5890203	5937594	47391
10	CELF2	gain	10:11327791..14183270	11327791	14183270	2855479	2	5	ENSG00000048740	11005321	11336675	11327791	11336675	8884
10	USP6NL	gain	10:11327791..14183270	11327791	14183270	2855479	100	5	ENSG00000148429	11453946	11611754	11453946	11611754	157808
10	ECHDC3	gain	10:11327791..14183270	11327791	14183270	2855479	100	5	ENSG00000134463	11742366	11764070	11742366	11764070	21704
10	PROSER2	gain	10:11327791..14183270	11327791	14183270	2855479	100	5	ENSG00000148426	11823339	11872277	11823339	11872277	48938
10	UPF2	gain	10:11327791..14183270	11327791	14183270	2855479	100	5	ENSG00000151461	11920022	12043170	11920022	12043170	123148
10	DHTKD1	gain	10:11327791..14183270	11327791	14183270	2855479	100	5	ENSG00000181192	12068972	12123225	12068972	12123225	54253
10	SEC61A2	gain	10:11327791..14183270	11327791	14183270	2855479	100	5	ENSG00000065665	12129637	12169961	12129637	12169961	40324
10	NUDT5	gain	10:11327791..14183270	11327791	14183270	2855479	100	5	ENSG00000165609	12165325	12196144	12165325	12196144	30819
10	CDC123	gain	10:11327791..14183270	11327791	14183270	2855479	100	5	ENSG00000151465	12195965	12250589	12195965	12250589	54624
10	CAMK1D	gain	10:11327791..14183270	11327791	14183270	2855479	100	5	ENSG00000183049	12349482	12835545	12349482	12835545	486063
10	CCDC3	gain	10:11327791..14183270	11327791	14183270	2855479	100	5	ENSG00000151468	12896625	13099652	12896625	13099652	203027
10	OPTN	gain	10:11327791..14183270	11327791	14183270	2855479	100	5	ENSG00000123240	13099449	13138308	13099449	13138308	38859
10	MCM10	gain	10:11327791..14183270	11327791	14183270	2855479	100	5	ENSG00000065328	13161554	13211104	13161554	13211104	49550
10	UCMA	gain	10:11327791..14183270	11327791	14183270	2855479	100	5	ENSG00000165623	13221767	13234334	13221767	13234334	12567
10	PHYH	gain	10:11327791..14183270	11327791	14183270	2855479	100	5	ENSG00000107537	13277796	13302412	13277796	13302412	24616
10	SEPHS1	gain	10:11327791..14183270	11327791	14183270	2855479	100	5	ENSG00000086475	13317424	13348298	13317424	13348298	30874
10	BEND7	gain	10:11327791..14183270	11327791	14183270	2855479	100	5	ENSG00000165626	13438484	13528974	13438484	13528974	90490
10	PRPF18	gain	10:11327791..14183270	11327791	14183270	2855479	100	5	ENSG00000165630	13586927	13630868	13586927	13630868	43941
10	FRMD4A	gain	10:11327791..14183270	11327791	14183270	2855479	65	5	ENSG00000151474	13643706	14462142	13643706	14183270	539564
10	MALRD1	gain	10:19008063..22486281	19008063	22486281	3478218	100	5	ENSG00000204740	19048771	19790401	19048771	19790401	741630
10	PLXDC2	gain	10:19008063..22486281	19008063	22486281	3478218	100	5	ENSG00000120594	19816239	20289856	19816239	20289856	473617
10	NEBL	gain	10:19008063..22486281	19008063	22486281	3478218	100	5	ENSG00000078114	20779973	21174187	20779973	21174187	394214
10	C10orf113	gain	10:19008063..22486281	19008063	22486281	3478218	100	5	ENSG00000204683	21125763	21146559	21125763	21146559	20796
10	CASC10	gain	10:19008063..22486281	19008063	22486281	3478218	100	5	ENSG00000204682	21492658	21497262	21492658	21497262	4604
10	SKIDA1	gain	10:19008063..22486281	19008063	22486281	3478218	100	5	ENSG00000180592	21513478	21526368	21513478	21526368	12890
10	MLLT10	gain	10:19008063..22486281	19008063	22486281	3478218	100	5	ENSG00000078403	21524675	21743630	21524675	21743630	218955
10	DNAJC1	gain	10:19008063..22486281	19008063	22486281	3478218	100	5	ENSG00000136770	21756537	22003769	21756537	22003769	247232
10	COMMD3	gain	10:19008063..22486281	19008063	22486281	3478218	100	5	ENSG00000148444	22315974	22320308	22315974	22320308	4334
10	BMI1	gain	10:19008063..22486281	19008063	22486281	3478218	100	5	ENSG00000168283	22321211	22331484	22321211	22331484	10273
10	SPAG6	gain	10:19008063..22486281	19008063	22486281	3478218	100	5	ENSG00000077327	22345445	22454224	22345445	22454224	108779
10	POLR3A	gain	10:77986261..82676143	77986261	82676143	4689882	71	6	ENSG00000148606	77969251	78029545	77986261	78029545	43284
10	RPS24	gain	10:77986261..82676143	77986261	82676143	4689882	100	6	ENSG00000138326	78033760	78056812	78033760	78056812	23052
10	ZMIZ1	gain	10:77986261..82676143	77986261	82676143	4689882	100	6	ENSG00000108175	79069035	79316528	79069035	79316528	247493
10	PPIF	gain	10:77986261..82676143	77986261	82676143	4689882	100	6	ENSG00000108179	79347469	79355337	79347469	79355337	7868
10	ZCCHC24	gain	10:77986261..82676143	77986261	82676143	4689882	100	6	ENSG00000165424	79382325	79445627	79382325	79445627	63302
10	EIF5AL1	gain	10:77986261..82676143	77986261	82676143	4689882	100	6	ENSG00000253626	79512601	79516440	79512601	79516440	3839
10	SFTPA2	gain	10:77986261..82676143	77986261	82676143	4689882	100	6	ENSG00000185303	79555852	79560397	79555852	79560397	4545
10	SFTPA1	gain	10:77986261..82676143	77986261	82676143	4689882	100	6	ENSG00000122852	79610939	79615455	79610939	79615455	4516
10	NUTM2B	gain	10:77986261..82676143	77986261	82676143	4689882	100	6	ENSG00000188199	79703227	79714681	79703227	79714681	11454
10	NUTM2E	gain	10:77986261..82676143	77986261	82676143	4689882	100	6	ENSG00000228570	79841358	79850878	79841358	79850878	9520
10	SFTPD	gain	10:77986261..82676143	77986261	82676143	4689882	100	6	ENSG00000133661	79937740	79982614	79937740	79982614	44874
10	TMEM254	gain	10:77986261..82676143	77986261	82676143	4689882	100	6	ENSG00000133678	80078646	80092557	80078646	80092557	13911
10	PLAC9	gain	10:77986261..82676143	77986261	82676143	4689882	100	6	ENSG00000189129	80131682	80145359	80131682	80145359	13677
10	ANXA11	gain	10:77986261..82676143	77986261	82676143	4689882	100	6	ENSG00000122359	80150889	80205572	80150889	80205572	54683
10	MAT1A	gain	10:77986261..82676143	77986261	82676143	4689882	100	6	ENSG00000151224	80271820	80289684	80271820	80289684	17864
10	DYDC1	gain	10:77986261..82676143	77986261	82676143	4689882	100	6	ENSG00000170788	80336105	80356755	80336105	80356755	20650
10	DYDC2	gain	10:77986261..82676143	77986261	82676143	4689882	100	6	ENSG00000133665	80344745	80368073	80344745	80368073	23328
10	FAM213A	gain	10:77986261..82676143	77986261	82676143	4689882	100	6	ENSG00000122378	80407829	80437115	80407829	80437115	29286
10	TSPAN14	gain	10:77986261..82676143	77986261	82676143	4689882	100	6	ENSG00000108219	80454166	80533123	80454166	80533123	78957
10	SH2D4B	gain	10:77986261..82676143	77986261	82676143	4689882	100	6	ENSG00000178217	80537902	80646560	80537902	80646560	108658
10	NRG3	gain	10:77986261..82676143	77986261	82676143	4689882	72	6	ENSG00000185737	81875314	82987179	81875314	82676143	800829
11	OR51A2	loss	11:4947281..4955043	4947281	4955043	7762	28	0	ENSG00000205496	4954772	4955713	4954772	4955043	271
12	ETV6	gain	12:11726919..11785295	11726919	11785295	58376	23	5	ENSG00000139083	11649854	11895402	11726919	11785295	58376
12	ALG10	gain	12:34001074..34425364	34001074	34425364	424290	100	5	ENSG00000139133	34022281	34029694	34022281	34029694	7413
13	TPP2	gain	13:102428775..102794282	102428775	102794282	365507	100	5	ENSG00000134900	102597003	102679958	102597003	102679958	82955
13	METTL21C	gain	13:102428775..102794282	102428775	102794282	365507	100	5	ENSG00000139780	102685744	102694504	102685744	102694504	8760
13	CCDC168	gain	13:102428775..102794282	102428775	102794282	365507	100	5	ENSG00000175820	102729369	102759070	102729369	102759070	29701
13	TEX30	gain	13:102428775..102794282	102428775	102794282	365507	100	5	ENSG00000151287	102765990	102773811	102765990	102773811	7821
13	KDELC1	gain	13:102428775..102794282	102428775	102794282	365507	67	5	ENSG00000134901	102784281	102799007	102784281	102794282	10001
14	RHOJ	loss	14:63237166..63868160	63237166	63868160	630994	62	0	ENSG00000126785	63204114	63293219	63237166	63293219	56053
14	GPHB5	loss	14:63237166..63868160	63237166	63868160	630994	100	0	ENSG00000179600	63312835	63318879	63312835	63318879	6044
14	PPP2R5E	loss	14:63237166..63868160	63237166	63868160	630994	100	0	ENSG00000154001	63371357	63543374	63371357	63543374	172017
14	SGPP1	loss	14:63237166..63868160	63237166	63868160	630994	100	0	ENSG00000126821	63684214	63728039	63684214	63728039	43825
14	WDR89	loss	14:63237166..63868160	63237166	63868160	630994	100	0	ENSG00000140006	63597039	63641861	63597039	63641861	44822
15	MYO9A	loss	15:71901921..72151449	71901921	72151449	249528	73	0	ENSG00000066933	71822289	72118577	71901921	72118577	216656
15	SENP8	loss	15:71901921..72151449	71901921	72151449	249528	100	0	ENSG00000166192	72114258	72143688	72114258	72143688	29430
16	HYDIN	gain	16:70820478..71168895	70820478	71168895	348417	82	5	ENSG00000157423	70807378	71230722	70820478	71168895	348417
17	FBXL20	loss	17:39263064..39348680	39263064	39348680	85616	57	0	ENSG00000108306	39252644	39402523	39263064	39348680	85616
17	KANSL1	gain	17:46088437..46286849	46088437	46286849	198412	70	5	ENSG00000120071	46029916	46225374	46088437	46225374	136937
18	NDUFV2	gain	18:8982452..10811478	8982452	10811478	1829026	100	5	ENSG00000178127	9102630	9134345	9102630	9134345	31715
18	ANKRD12	gain	18:8982452..10811478	8982452	10811478	1829026	100	5	ENSG00000101745	9136228	9285985	9136228	9285985	149757
18	TWSG1	gain	18:8982452..10811478	8982452	10811478	1829026	100	5	ENSG00000128791	9334767	9402420	9334767	9402420	67653
18	RALBP1	gain	18:8982452..10811478	8982452	10811478	1829026	100	5	ENSG00000017797	9475009	9538116	9475009	9538116	63107
18	PPP4R1	gain	18:8982452..10811478	8982452	10811478	1829026	100	5	ENSG00000154845	9546791	9615240	9546791	9615240	68449
18	RAB31	gain	18:8982452..10811478	8982452	10811478	1829026	100	5	ENSG00000168461	9708165	9862551	9708165	9862551	154386
18	TXNDC2	gain	18:8982452..10811478	8982452	10811478	1829026	100	5	ENSG00000168454	9885726	9889275	9885726	9889275	3549
18	VAPA	gain	18:8982452..10811478	8982452	10811478	1829026	100	5	ENSG00000101558	9914002	9960021	9914002	9960021	46019
18	APCDD1	gain	18:8982452..10811478	8982452	10811478	1829026	100	5	ENSG00000154856	10454628	10489948	10454628	10489948	35320
18	NAPG	gain	18:8982452..10811478	8982452	10811478	1829026	100	5	ENSG00000134265	10525905	10552761	10525905	10552761	26856
18	PIEZO2	gain	18:8982452..10811478	8982452	10811478	1829026	30	5	ENSG00000154864	10666483	11148762	10666483	10811478	144995
2	LTBP1	loss	2:32954214..33010257	32954214	33010257	56043	12	0	ENSG00000049323	32946972	33399509	32954214	33010257	56043
2	SCN1A	loss	2:165996508..166086961	165996508	166086961	90453	65	0	ENSG00000144285	165989160	166128047	165996508	166086961	90453
20	SIRPB1	gain	20:1580935..1613248	1580935	1613248	32313	57	10	ENSG00000101307	1563521	1620061	1580935	1613248	32313
20	PRNP	gain	20:4301428..6207929	4301428	6207929	1906501	100	5	ENSG00000171867	4686236	4701590	4686236	4701590	15354
20	PRND	gain	20:4301428..6207929	4301428	6207929	1906501	100	5	ENSG00000171864	4721910	4728460	4721910	4728460	6550
20	PRNT	gain	20:4301428..6207929	4301428	6207929	1906501	100	5	ENSG00000180259	4731282	4740668	4731282	4740668	9386
20	RASSF2	gain	20:4301428..6207929	4301428	6207929	1906501	100	5	ENSG00000101265	4780023	4823645	4780023	4823645	43622
20	SLC23A2	gain	20:4301428..6207929	4301428	6207929	1906501	100	5	ENSG00000089057	4852356	5010293	4852356	5010293	157937
20	TMEM230	gain	20:4301428..6207929	4301428	6207929	1906501	100	5	ENSG00000089063	5068232	5113103	5068232	5113103	44871
20	PCNA	gain	20:4301428..6207929	4301428	6207929	1906501	100	5	ENSG00000132646	5114953	5126626	5114953	5126626	11673
20	CDS2	gain	20:4301428..6207929	4301428	6207929	1906501	100	5	ENSG00000101290	5126786	5197887	5126786	5197887	71101
20	PROKR2	gain	20:4301428..6207929	4301428	6207929	1906501	100	5	ENSG00000101292	5302040	5314369	5302040	5314369	12329
20	GPCPD1	gain	20:4301428..6207929	4301428	6207929	1906501	100	5	ENSG00000125772	5544404	5611026	5544404	5611026	66622
20	C20orf196	gain	20:4301428..6207929	4301428	6207929	1906501	100	5	ENSG00000171984	5750393	5863912	5750393	5863912	113519
20	CHGB	gain	20:4301428..6207929	4301428	6207929	1906501	100	5	ENSG00000089199	5911430	5925361	5911430	5925361	13931
20	TRMT6	gain	20:4301428..6207929	4301428	6207929	1906501	100	5	ENSG00000089195	5937235	5950558	5937235	5950558	13323
20	MCM8	gain	20:4301428..6207929	4301428	6207929	1906501	100	5	ENSG00000125885	5950652	5998977	5950652	5998977	48325
20	CRLS1	gain	20:4301428..6207929	4301428	6207929	1906501	100	5	ENSG00000088766	6006090	6040053	6006090	6040053	33963
20	LRRN4	gain	20:4301428..6207929	4301428	6207929	1906501	100	5	ENSG00000125872	6040778	6054049	6040778	6054049	13271
20	FERMT1	gain	20:4301428..6207929	4301428	6207929	1906501	100	5	ENSG00000101311	6074845	6123544	6074845	6123544	48699
3	EPHA3	loss	3:89345443..89370232	89345443	89370232	24789	6	0	ENSG00000044524	89107524	89482134	89345443	89370232	24789
5	BTNL3	loss	5:180951711..180990208	180951711	180990208	38497	7	0	ENSG00000168903	180988845	181006727	180988845	180990208	1363
6	NCR2	gain	6:41319254..42278685	41319254	42278685	959431	100	6	ENSG00000096264	41335655	41350887	41335655	41350887	15232
6	FOXP4	gain	6:41319254..42278685	41319254	42278685	959431	100	6	ENSG00000137166	41546426	41602384	41546426	41602384	55958
6	MDFI	gain	6:41319254..42278685	41319254	42278685	959431	100	6	ENSG00000112559	41636882	41654246	41636882	41654246	17364
6	TFEB	gain	6:41319254..42278685	41319254	42278685	959431	100	6	ENSG00000112561	41683978	41736259	41683978	41736259	52281
6	PGC	gain	6:41319254..42278685	41319254	42278685	959431	100	6	ENSG00000096088	41736711	41754109	41736711	41754109	17398
6	FRS3	gain	6:41319254..42278685	41319254	42278685	959431	100	6	ENSG00000137218	41770176	41786542	41770176	41786542	16366
6	PRICKLE4	gain	6:41319254..42278685	41319254	42278685	959431	100	6	ENSG00000124593, ENSG00000278224	41780349	41790141	41780349	41790141	9792
6	TOMM6	gain	6:41319254..42278685	41319254	42278685	959431	100	6	ENSG00000214736	41787662	41789898	41787662	41789898	2236
6	USP49	gain	6:41319254..42278685	41319254	42278685	959431	100	6	ENSG00000164663	41789896	41895361	41789896	41895361	105465
6	MED20	gain	6:41319254..42278685	41319254	42278685	959431	100	6	ENSG00000124641	41905354	41921139	41905354	41921139	15785
6	BYSL	gain	6:41319254..42278685	41319254	42278685	959431	100	6	ENSG00000112578	41921188	41933046	41921188	41933046	11858
6	CCND3	gain	6:41319254..42278685	41319254	42278685	959431	100	6	ENSG00000112576	41934933	42050357	41934933	42050357	115424
6	TAF8	gain	6:41319254..42278685	41319254	42278685	959431	100	6	ENSG00000137413	42050513	42087461	42050513	42087461	36948
6	C6orf132	gain	6:41319254..42278685	41319254	42278685	959431	100	6	ENSG00000188112	42101118	42142619	42101118	42142619	41501
6	GUCA1A	gain	6:41319254..42278685	41319254	42278685	959431	100	6	ENSG00000048545	42155406	42180056	42155406	42180056	24650
6	GUCA1B	gain	6:41319254..42278685	41319254	42278685	959431	100	6	ENSG00000112599	42184401	42194916	42184401	42194916	10515
6	MRPS10	gain	6:41319254..42278685	41319254	42278685	959431	100	6	ENSG00000048544	42206801	42217865	42206801	42217865	11064
6	TRERF1	gain	6:41319254..42278685	41319254	42278685	959431	23	6	ENSG00000124496	42224931	42452051	42224931	42278685	53754
6	SLC2A12	loss	6:134008259..134216310	134008259	134216310	208051	69	0	ENSG00000146411	133988697	134052636	134008259	134052636	44377
6	SGK1	loss	6:134008259..134216310	134008259	134216310	208051	31	0	ENSG00000118515	134169246	134318112	134169246	134216310	47064
Y	RPS4Y1	loss	Y:2782398..3070977	2782398	3070977	288579	100	0	ENSG00000129824	2841486	2932000	2841486	2932000	90514
Y	SRY	loss	Y:2782398..3070977	2782398	3070977	288579	100	0	ENSG00000184895	2786855	2787699	2786855	2787699	844
Y	ZFY	loss	Y:2782398..3070977	2782398	3070977	288579	100	0	ENSG00000067646	2935281	2982506	2935281	2982506	47225
Y	TGIF2LY	loss	Y:3536070..3759238	3536070	3759238	223168	100	0	ENSG00000176679	3579041	3580041	3579041	3580041	1000
Y	AMELY	loss	Y:6744646..6914346	6744646	6914346	169700	100	0	ENSG00000099721	6865918	6874027	6865918	6874027	8109
Y	PRKY	loss	Y:6940539..8556048	6940539	8556048	1615509	100	0	ENSG00000099725	7273972	7381548	7273972	7381548	107576
Y	TBL1Y	loss	Y:6940539..8556048	6940539	8556048	1615509	83	0	ENSG00000092377	6910686	7091683	6940539	7091683	151144
Y	DDX3Y	loss	Y:12510680..15219596	12510680	15219596	2708916	100	0	ENSG00000067048	12904108	12920478	12904108	12920478	16370
Y	NLGN4Y	loss	Y:12510680..15219596	12510680	15219596	2708916	100	0	ENSG00000165246	14522638	14845650	14522638	14845650	323012
Y	TMSB4Y	loss	Y:12510680..15219596	12510680	15219596	2708916	100	0	ENSG00000154620	13703567	13706024	13703567	13706024	2457
Y	USP9Y	loss	Y:12510680..15219596	12510680	15219596	2708916	100	0	ENSG00000114374	12701231	12860839	12701231	12860839	159608
Y	UTY	loss	Y:12510680..15219596	12510680	15219596	2708916	100	0	ENSG00000183878	13248379	13480673	13248379	13480673	232294
Y	VCY	loss	Y:12510680..15219596	12510680	15219596	2708916	100	0	ENSG00000129864	13985772	13986513	13985772	13986513	741
Y	VCY1B	loss	Y:12510680..15219596	12510680	15219596	2708916	100	0	ENSG00000129862	14056217	14056958	14056217	14056958	741
Y	HSFY1	loss	Y:18480597..18548481	18480597	18548481	67884	4	0	ENSG00000172468	18546671	18588963	18546671	18548481	1810
Y	HSFY2	loss	Y:18577194..19051171	18577194	19051171	473977	100	0	ENSG00000169953	18731440	18828662	18731440	18828662	97222
Y	BCORP1	loss	Y:19233930..21491313	19233930	21491313	2257383	100	0	ENSG00000215580	19455431	19503153	19455431	19503153	47722
Y	EIF1AY	loss	Y:19233930..21491313	19233930	21491313	2257383	100	0	ENSG00000198692	20575725	20593154	20575725	20593154	17429
Y	KDM5D	loss	Y:19233930..21491313	19233930	21491313	2257383	100	0	ENSG00000012817	19703865	19744939	19703865	19744939	41074
Y	RPS4Y2	loss	Y:19233930..21491313	19233930	21491313	2257383	100	0	ENSG00000280969	20756164	20781032	20756164	20781032	24868
Y	RBMY1A1	gain	Y:21491357..21603764	21491357	21603764	112407	100	5	ENSG00000234414	21511372	21549326	21511372	21549326	37954
Y	RBMY1B	gain	Y:21491357..21603764	21491357	21603764	112407	100	5	ENSG00000242875	21511338	21549094	21511338	21549094	37756
Y	BPY2	loss	Y:21604269..23784649	21604269	23784649	2180380	100	0	ENSG00000183753	22973819	23005465	22973819	23005465	31646
Y	DAZ1	loss	Y:21604269..23784649	21604269	23784649	2180380	100	0	ENSG00000188120	23129355	23199094	23129355	23199094	69739
Y	DAZ2	loss	Y:21604269..23784649	21604269	23784649	2180380	100	0	ENSG00000205944	23219434	23291356	23219434	23291356	71922
Y	PRY	loss	Y:21604269..23784649	21604269	23784649	2180380	100	0	ENSG00000169789	22490397	22514637	22490397	22514637	24240
Y	PRY2	loss	Y:21604269..23784649	21604269	23784649	2180380	100	0	ENSG00000169807	22071756	22096007	22071756	22096007	24251
Y	RBMY1E	loss	Y:21604269..23784649	21604269	23784649	2180380	100	0	ENSG00000242389	21880076	21918067	21880076	21918067	37991
Y	RBMY1F	loss	Y:21604269..23784649	21604269	23784649	2180380	100	0	ENSG00000169800	22168542	22182982	22168542	22182982	14440
Y	RBMY1J	loss	Y:21604269..23784649	21604269	23784649	2180380	100	0	ENSG00000226941	22308823	22417881	22308823	22417881	109058
Y	CDY1B	loss	Y:23913159..24072086	23913159	24072086	158927	100	0	ENSG00000172352	24045229	24048019	24045229	24048019	2790
Y	CDY1	loss	Y:25581027..26532160	25581027	26532160	951133	100	0	ENSG00000172288	25622162	25624902	25622162	25624902	2740

## Sheet: HCC2218
cosmic.CHR	cosmic.gene	cosmic.CN.type	cosmic.CN.segment.position	cosmic.CN.segment.start	cosmic.CN.segment.end	cosmic.CN.segment.length	cosmic.CN.segment.shareOnGene	cosmic.CN	gene.ID	gene.start	gene.end	evaluation.segment.start	evaluation.segment.end	evaluation.segment.length
1	LCE3C	loss	1:152583231..152614065	152583231	152614065	30834	19	0	ENSG00000244057	152511535	152601086	152583231	152601086	17855
1	LCE3B	loss	1:152583231..152614065	152583231	152614065	30834	88	0	ENSG00000187238	152613811	152614098	152613811	152614065	254
1	CFHR3	loss	1:196758721..196780088	196758721	196780088	21367	25	0	ENSG00000116785	196774795	196795406	196774795	196780088	5293
1	MIXL1	gain	1:226188729..226942019	226188729	226942019	753290	100	9	ENSG00000185155	226223618	226227054	226223618	226227054	3436
1	LIN9	gain	1:226188729..226942019	226188729	226942019	753290	100	9	ENSG00000183814	226231149	226309869	226231149	226309869	78720
1	PARP1	gain	1:226188729..226942019	226188729	226942019	753290	100	9	ENSG00000143799	226360691	226408079	226360691	226408079	47388
1	C1orf95	gain	1:226188729..226942019	226188729	226942019	753290	100	9	ENSG00000203685	226548800	226609214	226548800	226609214	60414
1	ITPKB	gain	1:226188729..226942019	226188729	226942019	753290	100	9	ENSG00000143772	226631690	226739323	226631690	226739323	107633
1	PSEN2	gain	1:226188729..226942019	226188729	226942019	753290	100	9	ENSG00000143801	226870184	226896105	226870184	226896105	25921
1	ADCK3	gain	1:226945671..227466123	226945671	227466123	520452	46	9	ENSG00000163050	226897536	226987545	226945671	226987545	41874
1	CDC42BPA	gain	1:226945671..227466123	226945671	227466123	520452	100	9	ENSG00000143776	226989865	227318474	226989865	227318474	328609
1	ZNF678	gain	1:227467521..233306411	227467521	233306411	5838890	100	9	ENSG00000181450	227563543	227677443	227563543	227677443	113900
1	SNAP47	gain	1:227467521..233306411	227467521	233306411	5838890	100	9	ENSG00000143740	227728539	227781231	227728539	227781231	52692
1	JMJD4	gain	1:227467521..233306411	227467521	233306411	5838890	100	9	ENSG00000081692	227730425	227735411	227730425	227735411	4986
1	PRSS38	gain	1:227467521..233306411	227467521	233306411	5838890	100	9	ENSG00000185888	227815693	227846470	227815693	227846470	30777
1	WNT9A	gain	1:227467521..233306411	227467521	233306411	5838890	100	9	ENSG00000143816	227918656	227947898	227918656	227947898	29242
1	WNT3A	gain	1:227467521..233306411	227467521	233306411	5838890	100	9	ENSG00000154342	228007051	228061260	228007051	228061260	54209
1	ARF1	gain	1:227467521..233306411	227467521	233306411	5838890	100	9	ENSG00000143761	228082660	228099212	228082660	228099212	16552
1	C1orf35	gain	1:227467521..233306411	227467521	233306411	5838890	100	9	ENSG00000143793	228100726	228105411	228100726	228105411	4685
1	MRPL55	gain	1:227467521..233306411	227467521	233306411	5838890	100	9	ENSG00000162910	228106679	228109312	228106679	228109312	2633
1	GUK1	gain	1:227467521..233306411	227467521	233306411	5838890	100	9	ENSG00000143774	228139962	228148984	228139962	228148984	9022
1	GJC2	gain	1:227467521..233306411	227467521	233306411	5838890	100	9	ENSG00000198835	228149852	228159826	228149852	228159826	9974
1	IBA57	gain	1:227467521..233306411	227467521	233306411	5838890	100	9	ENSG00000181873	228165815	228182257	228165815	228182257	16442
1	OBSCN	gain	1:227467521..233306411	227467521	233306411	5838890	100	9	ENSG00000154358	228208130	228378876	228208130	228378876	170746
1	TRIM11	gain	1:227467521..233306411	227467521	233306411	5838890	100	9	ENSG00000154370	228393673	228406840	228393673	228406840	13167
1	TRIM17	gain	1:227467521..233306411	227467521	233306411	5838890	100	9	ENSG00000162931	228407940	228416861	228407940	228416861	8921
1	HIST3H3	gain	1:227467521..233306411	227467521	233306411	5838890	100	9	ENSG00000168148	228424845	228425325	228424845	228425325	480
1	HIST3H2A	gain	1:227467521..233306411	227467521	233306411	5838890	100	9	ENSG00000181218	228456979	228457873	228456979	228457873	894
1	RNF187	gain	1:227467521..233306411	227467521	233306411	5838890	100	9	ENSG00000168159	228487061	228495766	228487061	228495766	8705
1	RHOU	gain	1:227467521..233306411	227467521	233306411	5838890	100	9	ENSG00000116574	228735077	228746669	228735077	228746669	11592
1	TMEM78	gain	1:227467521..233306411	227467521	233306411	5838890	100	9	ENSG00000177800	229249636	229251810	229249636	229251810	2174
1	RAB4A	gain	1:227467521..233306411	227467521	233306411	5838890	100	9	ENSG00000168118	229271062	229305894	229271062	229305894	34832
1	SPHAR	gain	1:227467521..233306411	227467521	233306411	5838890	100	9	ENSG00000213029	229304857	229305504	229304857	229305504	647
1	CCSAP	gain	1:227467521..233306411	227467521	233306411	5838890	100	9	ENSG00000154429	229321005	229343294	229321005	229343294	22289
1	ACTA1	gain	1:227467521..233306411	227467521	233306411	5838890	100	9	ENSG00000143632	229431245	229434098	229431245	229434098	2853
1	NUP133	gain	1:227467521..233306411	227467521	233306411	5838890	100	9	ENSG00000069248	229440260	229508341	229440260	229508341	68081
1	ABCB10	gain	1:227467521..233306411	227467521	233306411	5838890	100	9	ENSG00000135776	229516582	229558695	229516582	229558695	42113
1	TAF5L	gain	1:227467521..233306411	227467521	233306411	5838890	100	9	ENSG00000135801	229593111	229626047	229593111	229626047	32936
1	URB2	gain	1:227467521..233306411	227467521	233306411	5838890	100	9	ENSG00000135763	229626234	229660199	229626234	229660199	33965
1	GALNT2	gain	1:227467521..233306411	227467521	233306411	5838890	100	9	ENSG00000143641	230057990	230282124	230057990	230282124	224134
1	PGBD5	gain	1:227467521..233306411	227467521	233306411	5838890	100	9	ENSG00000177614	230314482	230425729	230314482	230425729	111247
1	COG2	gain	1:227467521..233306411	227467521	233306411	5838890	100	9	ENSG00000135775	230642489	230693982	230642489	230693982	51493
1	AGT	gain	1:227467521..233306411	227467521	233306411	5838890	100	9	ENSG00000135744	230702523	230714297	230702523	230714297	11774
1	CAPN9	gain	1:227467521..233306411	227467521	233306411	5838890	100	9	ENSG00000135773	230747384	230802003	230747384	230802003	54619
1	C1orf198	gain	1:227467521..233306411	227467521	233306411	5838890	100	9	ENSG00000119280	230837119	230869589	230837119	230869589	32470
1	TTC13	gain	1:227467521..233306411	227467521	233306411	5838890	100	9	ENSG00000143643	230906243	230978875	230906243	230978875	72632
1	ARV1	gain	1:227467521..233306411	227467521	233306411	5838890	100	9	ENSG00000173409	230978981	231000595	230978981	231000595	21614
1	FAM89A	gain	1:227467521..233306411	227467521	233306411	5838890	100	9	ENSG00000182118	231018958	231040246	231018958	231040246	21288
1	TRIM67	gain	1:227467521..233306411	227467521	233306411	5838890	100	9	ENSG00000119283	231162112	231221556	231162112	231221556	59444
1	C1orf131	gain	1:227467521..233306411	227467521	233306411	5838890	100	9	ENSG00000143633	231223763	231241187	231223763	231241187	17424
1	GNPAT	gain	1:227467521..233306411	227467521	233306411	5838890	100	9	ENSG00000116906	231241207	231277973	231241207	231277973	36766
1	EXOC8	gain	1:227467521..233306411	227467521	233306411	5838890	100	9	ENSG00000116903	231332753	231337852	231332753	231337852	5099
1	SPRTN	gain	1:227467521..233306411	227467521	233306411	5838890	100	9	ENSG00000010072	231337104	231355023	231337104	231355023	17919
1	EGLN1	gain	1:227467521..233306411	227467521	233306411	5838890	100	9	ENSG00000135766	231363751	231425044	231363751	231425044	61293
1	TSNAX	gain	1:227467521..233306411	227467521	233306411	5838890	100	9	ENSG00000116918	231528653	231566524	231528653	231566524	37871
1	DISC1	gain	1:227467521..233306411	227467521	233306411	5838890	100	9	ENSG00000162946	231626815	232041272	231626815	232041272	414457
1	SIPA1L2	gain	1:227467521..233306411	227467521	233306411	5838890	100	9	ENSG00000116991	232397965	232561558	232397965	232561558	163593
1	MAP10	gain	1:227467521..233306411	227467521	233306411	5838890	100	9	ENSG00000212916	232804892	232808407	232804892	232808407	3515
1	NTPCR	gain	1:227467521..233306411	227467521	233306411	5838890	100	9	ENSG00000135778	232950605	232983882	232950605	232983882	33277
1	PCNXL2	gain	1:227467521..233306411	227467521	233306411	5838890	100	9	ENSG00000135749	232983435	233295713	232983435	233295713	312278
15	SCAPER	loss	15:76599287..76603427	76599287	76603427	4140	0	0	ENSG00000140386	76347904	76905444	76599287	76603427	4140
16	CDH3	loss	16:68664250..68811064	68664250	68811064	146814	67	0	ENSG00000062038	68636189	68722616	68664250	68722616	58366
16	CDH1	loss	16:68664250..68811064	68664250	68811064	146814	75	0	ENSG00000039068	68737225	68835548	68737225	68811064	73839
17	CDK12	gain	17:39478638..39749918	39478638	39749918	271280	83	14	ENSG00000167258	39461511	39564907	39478638	39564907	86269
17	NEUROD2	gain	17:39478638..39749918	39478638	39749918	271280	100	14	ENSG00000171532	39603536	39609777	39603536	39609777	6241
17	PPP1R1B	gain	17:39478638..39749918	39478638	39749918	271280	100	14	ENSG00000131771	39626740	39636626	39626740	39636626	9886
17	STARD3	gain	17:39478638..39749918	39478638	39749918	271280	100	14	ENSG00000131748	39637065	39663484	39637065	39663484	26419
17	TCAP	gain	17:39478638..39749918	39478638	39749918	271280	100	14	ENSG00000173991	39664187	39666555	39664187	39666555	2368
17	PNMT	gain	17:39478638..39749918	39478638	39749918	271280	100	14	ENSG00000141744	39667981	39670475	39667981	39670475	2494
17	PGAP3	gain	17:39478638..39749918	39478638	39749918	271280	100	14	ENSG00000161395	39671122	39696797	39671122	39696797	25675
17	ERBB2	gain	17:39478638..39749918	39478638	39749918	271280	100	14	ENSG00000141736	39687914	39730426	39687914	39730426	42512
17	MIEN1	gain	17:39478638..39749918	39478638	39749918	271280	100	14	ENSG00000141741	39728496	39730787	39728496	39730787	2291
17	GRB7	gain	17:39478638..39749918	39478638	39749918	271280	100	14	ENSG00000141738	39737927	39747291	39737927	39747291	9364
17	SKAP1	gain	17:48417238..49432245	48417238	49432245	1015007	4	14	ENSG00000141293	48133440	48430275	48417238	48430275	13037
17	HOXB1	gain	17:48417238..49432245	48417238	49432245	1015007	100	14	ENSG00000120094	48528526	48530997	48528526	48530997	2471
17	HOXB2	gain	17:48417238..49432245	48417238	49432245	1015007	100	14	ENSG00000173917	48540894	48544989	48540894	48544989	4095
17	HOXB3	gain	17:48417238..49432245	48417238	49432245	1015007	100	14	ENSG00000120093	48548870	48604912	48548870	48604912	56042
17	HOXB4	gain	17:48417238..49432245	48417238	49432245	1015007	100	14	ENSG00000182742	48575513	48580111	48575513	48580111	4598
17	HOXB5	gain	17:48417238..49432245	48417238	49432245	1015007	100	14	ENSG00000120075	48591257	48593961	48591257	48593961	2704
17	HOXB6	gain	17:48417238..49432245	48417238	49432245	1015007	100	14	ENSG00000108511	48595751	48604992	48595751	48604992	9241
17	HOXB7	gain	17:48417238..49432245	48417238	49432245	1015007	100	14	ENSG00000260027	48607227	48633572	48607227	48633572	26345
17	HOXB8	gain	17:48417238..49432245	48417238	49432245	1015007	100	14	ENSG00000120068	48611377	48614939	48611377	48614939	3562
17	HOXB9	gain	17:48417238..49432245	48417238	49432245	1015007	100	14	ENSG00000170689	48621159	48626356	48621159	48626356	5197
17	PRAC1	gain	17:48417238..49432245	48417238	49432245	1015007	100	14	ENSG00000159182	48721719	48722522	48721719	48722522	803
17	HOXB13	gain	17:48417238..49432245	48417238	49432245	1015007	100	14	ENSG00000159184	48724763	48729178	48724763	48729178	4415
17	TTLL6	gain	17:48417238..49432245	48417238	49432245	1015007	100	14	ENSG00000170703	48762235	48817214	48762235	48817214	54979
17	CALCOCO2	gain	17:48417238..49432245	48417238	49432245	1015007	100	14	ENSG00000136436	48830988	48866522	48830988	48866522	35534
17	ATP5G1	gain	17:48417238..49432245	48417238	49432245	1015007	100	14	ENSG00000159199	48892765	48895871	48892765	48895871	3106
17	UBE2Z	gain	17:48417238..49432245	48417238	49432245	1015007	100	14	ENSG00000159202	48908369	48929056	48908369	48929056	20687
17	SNF8	gain	17:48417238..49432245	48417238	49432245	1015007	100	14	ENSG00000159210	48929316	48945117	48929316	48945117	15801
17	GIP	gain	17:48417238..49432245	48417238	49432245	1015007	100	14	ENSG00000159224	48958554	48968596	48958554	48968596	10042
17	IGF2BP1	gain	17:48417238..49432245	48417238	49432245	1015007	100	14	ENSG00000159217	48997412	49055650	48997412	49055650	58238
17	B4GALNT2	gain	17:48417238..49432245	48417238	49432245	1015007	100	14	ENSG00000167080	49132460	49176840	49132460	49176840	44380
17	GNGT2	gain	17:48417238..49432245	48417238	49432245	1015007	100	14	ENSG00000167083	49202791	49210574	49202791	49210574	7783
17	ABI3	gain	17:48417238..49432245	48417238	49432245	1015007	100	14	ENSG00000108798	49210227	49223225	49210227	49223225	12998
17	PHOSPHO1	gain	17:48417238..49432245	48417238	49432245	1015007	100	14	ENSG00000173868	49223362	49230766	49223362	49230766	7404
17	ZNF652	gain	17:48417238..49432245	48417238	49432245	1015007	100	14	ENSG00000198740	49289206	49362473	49289206	49362473	73267
17	PHB	gain	17:48417238..49432245	48417238	49432245	1015007	100	14	ENSG00000167085	49404049	49414905	49404049	49414905	10856
17	NGFR	gain	17:49432418..50138050	49432418	50138050	705632	100	10	ENSG00000064300	49495293	49515017	49495293	49515017	19724
17	NXPH3	gain	17:49432418..50138050	49432418	50138050	705632	100	10	ENSG00000182575	49575858	49583827	49575858	49583827	7969
17	SPOP	gain	17:49432418..50138050	49432418	50138050	705632	100	10	ENSG00000121067	49598884	49678234	49598884	49678234	79350
17	SLC35B1	gain	17:49432418..50138050	49432418	50138050	705632	100	10	ENSG00000121073	49700943	49709014	49700943	49709014	8071
17	FAM117A	gain	17:49432418..50138050	49432418	50138050	705632	100	10	ENSG00000121104	49710332	49789180	49710332	49789180	78848
17	KAT7	gain	17:49432418..50138050	49432418	50138050	705632	100	10	ENSG00000136504	49788555	49835030	49788555	49835030	46475
17	TAC4	gain	17:49432418..50138050	49432418	50138050	705632	100	10	ENSG00000176358	49838309	49848017	49838309	49848017	9708
17	DLX4	gain	17:49432418..50138050	49432418	50138050	705632	100	10	ENSG00000108813	49968970	49974959	49968970	49974959	5989
17	DLX3	gain	17:49432418..50138050	49432418	50138050	705632	100	10	ENSG00000064195	49990005	49995224	49990005	49995224	5219
17	ITGA3	gain	17:49432418..50138050	49432418	50138050	705632	100	10	ENSG00000005884	50055968	50090481	50055968	50090481	34513
17	PDK2	gain	17:49432418..50138050	49432418	50138050	705632	100	10	ENSG00000005882	50094737	50112152	50094737	50112152	17415
17	SAMD14	gain	17:49432418..50138050	49432418	50138050	705632	100	10	ENSG00000167100	50110040	50129882	50110040	50129882	19842
17	SGCA	gain	17:50138923..51051764	50138923	51051764	912841	100	13	ENSG00000108823	50164214	50175931	50164214	50175931	11717
17	COL1A1	gain	17:50138923..51051764	50138923	51051764	912841	100	13	ENSG00000108821	50183289	50201632	50183289	50201632	18343
17	TMEM92	gain	17:50138923..51051764	50138923	51051764	912841	100	13	ENSG00000167105	50271406	50281485	50271406	50281485	10079
17	XYLT2	gain	17:50138923..51051764	50138923	51051764	912841	100	13	ENSG00000015532	50346092	50363138	50346092	50363138	17046
17	MRPL27	gain	17:50138923..51051764	50138923	51051764	912841	100	13	ENSG00000108826	50367857	50373214	50367857	50373214	5357
17	EME1	gain	17:50138923..51051764	50138923	51051764	912841	100	13	ENSG00000154920	50373220	50381483	50373220	50381483	8263
17	LRRC59	gain	17:50138923..51051764	50138923	51051764	912841	100	13	ENSG00000108829	50375059	50397553	50375059	50397553	22494
17	ACSF2	gain	17:50138923..51051764	50138923	51051764	912841	100	13	ENSG00000167107	50426158	50474845	50426158	50474845	48687
17	CHAD	gain	17:50138923..51051764	50138923	51051764	912841	100	13	ENSG00000136457	50464496	50468966	50464496	50468966	4470
17	RSAD1	gain	17:50138923..51051764	50138923	51051764	912841	100	13	ENSG00000136444	50478800	50485975	50478800	50485975	7175
17	MYCBPAP	gain	17:50138923..51051764	50138923	51051764	912841	100	13	ENSG00000136449	50508384	50531501	50508384	50531501	23117
17	EPN3	gain	17:50138923..51051764	50138923	51051764	912841	100	13	ENSG00000049283	50532543	50543750	50532543	50543750	11207
17	SPATA20	gain	17:50138923..51051764	50138923	51051764	912841	100	13	ENSG00000006282	50543058	50555852	50543058	50555852	12794
17	CACNA1G	gain	17:50138923..51051764	50138923	51051764	912841	100	13	ENSG00000006283	50561068	50627474	50561068	50627474	66406
17	ABCC3	gain	17:50138923..51051764	50138923	51051764	912841	100	13	ENSG00000108846	50634777	50692252	50634777	50692252	57475
17	ANKRD40	gain	17:50138923..51051764	50138923	51051764	912841	100	13	ENSG00000154945	50693190	50707924	50693190	50707924	14734
17	LUC7L3	gain	17:50138923..51051764	50138923	51051764	912841	100	13	ENSG00000108848	50719544	50756213	50719544	50756213	36669
17	WFIKKN2	gain	17:50138923..51051764	50138923	51051764	912841	100	13	ENSG00000173714	50834650	50842348	50834650	50842348	7698
17	TOB1	gain	17:50138923..51051764	50138923	51051764	912841	100	13	ENSG00000141232	50862223	50867978	50862223	50867978	5755
17	SPAG9	gain	17:50138923..51051764	50138923	51051764	912841	56	13	ENSG00000008294	50962174	51120865	50962174	51051764	89590
17	CLTC	gain	17:59655395..61993512	59655395	61993512	2338117	53	14	ENSG00000141367	59619689	59696956	59655395	59696956	41561
17	PTRH2	gain	17:59655395..61993512	59655395	61993512	2338117	100	14	ENSG00000141378	59674636	59707626	59674636	59707626	32990
17	VMP1	gain	17:59655395..61993512	59655395	61993512	2338117	100	14	ENSG00000062716	59707192	59842255	59707192	59842255	135063
17	TUBD1	gain	17:59655395..61993512	59655395	61993512	2338117	100	14	ENSG00000108423	59859482	59892945	59859482	59892945	33463
17	RPS6KB1	gain	17:59655395..61993512	59655395	61993512	2338117	100	14	ENSG00000108443	59893046	59950564	59893046	59950564	57518
17	RNFT1	gain	17:59655395..61993512	59655395	61993512	2338117	100	14	ENSG00000189050	59952240	59964761	59952240	59964761	12521
17	HEATR6	gain	17:59655395..61993512	59655395	61993512	2338117	100	14	ENSG00000068097	60043194	60078931	60043194	60078931	35737
17	CA4	gain	17:59655395..61993512	59655395	61993512	2338117	100	14	ENSG00000167434	60149936	60170899	60149936	60170899	20963
17	USP32	gain	17:59655395..61993512	59655395	61993512	2338117	100	14	ENSG00000170832	60179094	60422470	60179094	60422470	243376
17	C17orf64	gain	17:59655395..61993512	59655395	61993512	2338117	100	14	ENSG00000141371	60392429	60431421	60392429	60431421	38992
17	APPBP2	gain	17:59655395..61993512	59655395	61993512	2338117	100	14	ENSG00000062725	60443149	60526219	60443149	60526219	83070
17	PPM1D	gain	17:59655395..61993512	59655395	61993512	2338117	100	14	ENSG00000170836	60600183	60666280	60600183	60666280	66097
17	BCAS3	gain	17:59655395..61993512	59655395	61993512	2338117	100	14	ENSG00000141376	60677453	61392838	60677453	61392838	715385
17	TBX2	gain	17:59655395..61993512	59655395	61993512	2338117	100	14	ENSG00000121068	61399896	61409466	61399896	61409466	9570
17	C17orf82	gain	17:59655395..61993512	59655395	61993512	2338117	100	14	ENSG00000187013	61411751	61413280	61411751	61413280	1529
17	TBX4	gain	17:59655395..61993512	59655395	61993512	2338117	100	14	ENSG00000121075	61452404	61485110	61452404	61485110	32706
17	NACA2	gain	17:59655395..61993512	59655395	61993512	2338117	100	14	ENSG00000253506	61590426	61591202	61590426	61591202	776
17	BRIP1	gain	17:59655395..61993512	59655395	61993512	2338117	100	14	ENSG00000136492	61681266	61863521	61681266	61863521	182255
17	INTS2	gain	17:59655395..61993512	59655395	61993512	2338117	100	14	ENSG00000108506	61865367	61928016	61865367	61928016	62649
17	MED13	gain	17:59655395..61993512	59655395	61993512	2338117	41	14	ENSG00000108510	61942605	62065282	61942605	61993512	50907
17	PRKCA	gain	17:66444495..67112406	66444495	67112406	667911	72	9	ENSG00000154229	66302636	66810743	66444495	66810743	366248
17	CACNG5	gain	17:66444495..67112406	66444495	67112406	667911	100	9	ENSG00000075429	66835117	66885486	66835117	66885486	50369
17	CACNG4	gain	17:66444495..67112406	66444495	67112406	667911	100	9	ENSG00000075461	66964910	67033398	66964910	67033398	68488
17	CACNG1	gain	17:66444495..67112406	66444495	67112406	667911	100	9	ENSG00000108878	67044590	67056797	67044590	67056797	12207
17	HELZ	gain	17:66444495..67112406	66444495	67112406	667911	23	9	ENSG00000198265	67070438	67245989	67070438	67112406	41968
17	SDK2	gain	17:73450085..75718884	73450085	75718884	2268799	62	12	ENSG00000069188	73334384	73644089	73450085	73644089	194004
17	RPL38	gain	17:73450085..75718884	73450085	75718884	2268799	100	12	ENSG00000172809	74203582	74210655	74203582	74210655	7073
17	TTYH2	gain	17:73450085..75718884	73450085	75718884	2268799	100	12	ENSG00000141540	74213514	74262020	74213514	74262020	48506
17	DNAI2	gain	17:73450085..75718884	73450085	75718884	2268799	100	12	ENSG00000171595	74274247	74314884	74274247	74314884	40637
17	KIF19	gain	17:73450085..75718884	73450085	75718884	2268799	100	12	ENSG00000196169	74326210	74355820	74326210	74355820	29610
17	BTBD17	gain	17:73450085..75718884	73450085	75718884	2268799	100	12	ENSG00000204347	74356416	74361946	74356416	74361946	5530
17	GPR142	gain	17:73450085..75718884	73450085	75718884	2268799	100	12	ENSG00000257008	74367407	74372622	74367407	74372622	5215
17	GPRC5C	gain	17:73450085..75718884	73450085	75718884	2268799	100	12	ENSG00000170412	74424851	74451653	74424851	74451653	26802
17	CD300A	gain	17:73450085..75718884	73450085	75718884	2268799	100	12	ENSG00000167851	74466416	74484796	74466416	74484796	18380
17	CD300LB	gain	17:73450085..75718884	73450085	75718884	2268799	100	12	ENSG00000178789	74521174	74531474	74521174	74531474	10300
17	CD300C	gain	17:73450085..75718884	73450085	75718884	2268799	100	12	ENSG00000167850	74541108	74546143	74541108	74546143	5035
17	CD300LD	gain	17:73450085..75718884	73450085	75718884	2268799	100	12	ENSG00000204345	74579365	74592283	74579365	74592283	12918
17	C17orf77	gain	17:73450085..75718884	73450085	75718884	2268799	100	12	ENSG00000182352	74584679	74594209	74584679	74594209	9530
17	CD300E	gain	17:73450085..75718884	73450085	75718884	2268799	100	12	ENSG00000186407	74609887	74623738	74609887	74623738	13851
17	RAB37	gain	17:73450085..75718884	73450085	75718884	2268799	100	12	ENSG00000172794	74670578	74747335	74670578	74747335	76757
17	CD300LF	gain	17:73450085..75718884	73450085	75718884	2268799	100	12	ENSG00000186074	74694311	74712978	74694311	74712978	18667
17	SLC9A3R1	gain	17:73450085..75718884	73450085	75718884	2268799	100	12	ENSG00000109062	74748652	74769353	74748652	74769353	20701
17	NAT9	gain	17:73450085..75718884	73450085	75718884	2268799	100	12	ENSG00000109065	74770547	74776367	74770547	74776367	5820
17	TMEM104	gain	17:73450085..75718884	73450085	75718884	2268799	100	12	ENSG00000109066	74776483	74839779	74776483	74839779	63296
17	GRIN2C	gain	17:73450085..75718884	73450085	75718884	2268799	100	12	ENSG00000161509	74842023	74861504	74842023	74861504	19481
17	FDXR	gain	17:73450085..75718884	73450085	75718884	2268799	100	12	ENSG00000161513	74862497	74873031	74862497	74873031	10534
17	FADS6	gain	17:73450085..75718884	73450085	75718884	2268799	100	12	ENSG00000172782	74877299	74893781	74877299	74893781	16482
17	USH1G	gain	17:73450085..75718884	73450085	75718884	2268799	100	12	ENSG00000182040	74916084	74923256	74916084	74923256	7172
17	OTOP2	gain	17:73450085..75718884	73450085	75718884	2268799	100	12	ENSG00000183034	74924275	74933912	74924275	74933912	9637
17	OTOP3	gain	17:73450085..75718884	73450085	75718884	2268799	100	12	ENSG00000182938	74935719	74949992	74935719	74949992	14273
17	HID1	gain	17:73450085..75718884	73450085	75718884	2268799	100	12	ENSG00000167861	74950743	74973166	74950743	74973166	22423
17	CDR2L	gain	17:73450085..75718884	73450085	75718884	2268799	100	12	ENSG00000109089	74987632	75005800	74987632	75005800	18168
17	ICT1	gain	17:73450085..75718884	73450085	75718884	2268799	100	12	ENSG00000167862	75012670	75021261	75012670	75021261	8591
17	KCTD2	gain	17:73450085..75718884	73450085	75718884	2268799	100	12	ENSG00000180901	75032575	75065889	75032575	75065889	33314
17	ATP5H	gain	17:73450085..75718884	73450085	75718884	2268799	100	12	ENSG00000167863	75038863	75046985	75038863	75046985	8122
17	SLC16A5	gain	17:73450085..75718884	73450085	75718884	2268799	100	12	ENSG00000170190	75087727	75106162	75087727	75106162	18435
17	ARMC7	gain	17:73450085..75718884	73450085	75718884	2268799	100	12	ENSG00000125449	75109952	75130265	75109952	75130265	20313
17	NT5C	gain	17:73450085..75718884	73450085	75718884	2268799	100	12	ENSG00000125458	75130225	75131795	75130225	75131795	1570
17	HN1	gain	17:73450085..75718884	73450085	75718884	2268799	100	12	ENSG00000189159	75135248	75168281	75135248	75168281	33033
17	SUMO2	gain	17:73450085..75718884	73450085	75718884	2268799	100	12	ENSG00000188612	75165586	75182983	75165586	75182983	17397
17	NUP85	gain	17:73450085..75718884	73450085	75718884	2268799	100	12	ENSG00000125450	75205659	75235758	75205659	75235758	30099
17	GGA3	gain	17:73450085..75718884	73450085	75718884	2268799	100	12	ENSG00000125447	75236599	75262363	75236599	75262363	25764
17	MRPS7	gain	17:73450085..75718884	73450085	75718884	2268799	100	12	ENSG00000125445	75261674	75266373	75261674	75266373	4699
17	MIF4GD	gain	17:73450085..75718884	73450085	75718884	2268799	100	12	ENSG00000125457	75266228	75271227	75266228	75271227	4999
17	SLC25A19	gain	17:73450085..75718884	73450085	75718884	2268799	100	12	ENSG00000125454	75272981	75289510	75272981	75289510	16529
17	GRB2	gain	17:73450085..75718884	73450085	75718884	2268799	100	12	ENSG00000177885	75318076	75405709	75318076	75405709	87633
17	TMEM94	gain	17:73450085..75718884	73450085	75718884	2268799	100	12	ENSG00000177728	75441159	75500090	75441159	75500090	58931
17	CASKIN2	gain	17:73450085..75718884	73450085	75718884	2268799	100	12	ENSG00000177303	75500261	75515583	75500261	75515583	15322
17	TSEN54	gain	17:73450085..75718884	73450085	75718884	2268799	100	12	ENSG00000182173	75516060	75524739	75516060	75524739	8679
17	LLGL2	gain	17:73450085..75718884	73450085	75718884	2268799	100	12	ENSG00000073350	75525080	75575208	75525080	75575208	50128
17	MYO15B	gain	17:73450085..75718884	73450085	75718884	2268799	100	12	ENSG00000266714	75588058	75626501	75588058	75626501	38443
17	RECQL5	gain	17:73450085..75718884	73450085	75718884	2268799	100	12	ENSG00000108469	75626845	75667189	75626845	75667189	40344
17	SMIM5	gain	17:73450085..75718884	73450085	75718884	2268799	100	12	ENSG00000204323	75633434	75641404	75633434	75641404	7970
17	SMIM6	gain	17:73450085..75718884	73450085	75718884	2268799	100	12	ENSG00000259120	75646243	75647977	75646243	75647977	1734
17	SAP30BP	gain	17:73450085..75718884	73450085	75718884	2268799	100	12	ENSG00000161526	75667116	75708062	75667116	75708062	40946
4	UGT2B17	loss	4:68509443..68620262	68509443	68620262	110819	100	1	ENSG00000197888	68537184	68568527	68537184	68568527	31343
8	SNTG1	gain	8:50168943..50668914	50168943	50668914	499971	56	11	ENSG00000147481	49909789	50794118	50168943	50668914	499971
Y	RPS4Y1	loss	Y:2782398..3139307	2782398	3139307	356909	100	0	ENSG00000129824	2841486	2932000	2841486	2932000	90514
Y	SRY	loss	Y:2782398..3139307	2782398	3139307	356909	100	0	ENSG00000184895	2786855	2787699	2786855	2787699	844
Y	ZFY	loss	Y:2782398..3139307	2782398	3139307	356909	100	0	ENSG00000067646	2935281	2982506	2935281	2982506	47225
Y	TGIF2LY	loss	Y:3472771..3679343	3472771	3679343	206572	100	0	ENSG00000176679	3579041	3580041	3579041	3580041	1000
Y	PCDH11Y	loss	Y:4517965..5129935	4517965	5129935	611970	17	0	ENSG00000099715	5000226	5742224	5000226	5129935	129709
Y	AMELY	loss	Y:6747321..8505343	6747321	8505343	1758022	100	0	ENSG00000099721	6865918	6874027	6865918	6874027	8109
Y	PRKY	loss	Y:6747321..8505343	6747321	8505343	1758022	100	0	ENSG00000099725	7273972	7381548	7273972	7381548	107576
Y	TBL1Y	loss	Y:6747321..8505343	6747321	8505343	1758022	100	0	ENSG00000092377	6910686	7091683	6910686	7091683	180997
Y	DDX3Y	loss	Y:12510680..15316106	12510680	15316106	2805426	100	0	ENSG00000067048	12904108	12920478	12904108	12920478	16370
Y	NLGN4Y	loss	Y:12510680..15316106	12510680	15316106	2805426	100	0	ENSG00000165246	14522638	14845650	14522638	14845650	323012
Y	TMSB4Y	loss	Y:12510680..15316106	12510680	15316106	2805426	100	0	ENSG00000154620	13703567	13706024	13703567	13706024	2457
Y	USP9Y	loss	Y:12510680..15316106	12510680	15316106	2805426	100	0	ENSG00000114374	12701231	12860839	12701231	12860839	159608
Y	UTY	loss	Y:12510680..15316106	12510680	15316106	2805426	100	0	ENSG00000183878	13248379	13480673	13248379	13480673	232294
Y	VCY	loss	Y:12510680..15316106	12510680	15316106	2805426	100	0	ENSG00000129864	13985772	13986513	13985772	13986513	741
Y	VCY1B	loss	Y:12510680..15316106	12510680	15316106	2805426	100	0	ENSG00000129862	14056217	14056958	14056217	14056958	741
Y	HSFY1	loss	Y:18489498..19039078	18489498	19039078	549580	100	0	ENSG00000172468	18546671	18588963	18546671	18588963	42292
Y	HSFY2	loss	Y:18489498..19039078	18489498	19039078	549580	100	0	ENSG00000169953	18731440	18828662	18731440	18828662	97222
Y	BCORP1	loss	Y:19251379..21491886	19251379	21491886	2240507	100	0	ENSG00000215580	19455431	19503153	19455431	19503153	47722
Y	EIF1AY	loss	Y:19251379..21491886	19251379	21491886	2240507	100	0	ENSG00000198692	20575725	20593154	20575725	20593154	17429
Y	KDM5D	loss	Y:19251379..21491886	19251379	21491886	2240507	100	0	ENSG00000012817	19703865	19744939	19703865	19744939	41074
Y	RPS4Y2	loss	Y:19251379..21491886	19251379	21491886	2240507	100	0	ENSG00000280969	20756164	20781032	20756164	20781032	24868
Y	RBMY1F	loss	Y:22160785..22425651	22160785	22425651	264866	100	0	ENSG00000169800	22168542	22182982	22168542	22182982	14440
Y	RBMY1J	loss	Y:22160785..22425651	22160785	22425651	264866	100	0	ENSG00000226941	22308823	22417881	22308823	22417881	109058
Y	BPY2	loss	Y:22426014..23822863	22426014	23822863	1396849	100	1	ENSG00000183753	22973819	23005465	22973819	23005465	31646
Y	DAZ1	loss	Y:22426014..23822863	22426014	23822863	1396849	100	1	ENSG00000188120	23129355	23199094	23129355	23199094	69739
Y	DAZ2	loss	Y:22426014..23822863	22426014	23822863	1396849	100	1	ENSG00000205944	23219434	23291356	23219434	23291356	71922
Y	PRY	loss	Y:22426014..23822863	22426014	23822863	1396849	100	1	ENSG00000169789	22490397	22514637	22490397	22514637	24240
Y	CDY1B	loss	Y:23907942..24072086	23907942	24072086	164144	100	0	ENSG00000172352	24045229	24048019	24045229	24048019	2790
Y	CDY1	loss	Y:25434447..26476749	25434447	26476749	1042302	100	0	ENSG00000172288	25622162	25624902	25622162	25624902	2740

## Sheet: MCF7
cosmic.CHR	cosmic.gene	cosmic.CN.type	cosmic.CN.segment.position	cosmic.CN.segment.start	cosmic.CN.segment.end	cosmic.CN.segment.length	cosmic.CN.segment.shareOnGene	cosmic.CN	gene.ID	gene.start	gene.end	evaluation.segment.start	evaluation.segment.end	evaluation.segment.length
1	PRMT6	gain	1:106193113..107387583	106193113	107387583	1194470	100	10	ENSG00000198890	107056679	107059294	107056679	107059294	2615
1	NTNG1	gain	1:106193113..107387583	106193113	107387583	1194470	72	10	ENSG00000162631	107140007	107483458	107140007	107387583	247576
1	LCE3C	loss	1:152583231..152614065	152583231	152614065	30834	19	0	ENSG00000244057	152511535	152601086	152583231	152601086	17855
1	LCE3B	loss	1:152583231..152614065	152583231	152614065	30834	88	0	ENSG00000187238	152613811	152614098	152613811	152614065	254
15	FAM227B	gain	15:49445307..50353474	49445307	50353474	908167	59	9	ENSG00000166262	49326962	49620931	49445307	49620931	175624
15	FGF7	gain	15:49445307..50353474	49445307	50353474	908167	66	9	ENSG00000140285	49423096	49488775	49445307	49488775	43468
15	DTWD1	gain	15:49445307..50353474	49445307	50353474	908167	100	9	ENSG00000104047	49620980	49656232	49620980	49656232	35252
15	ATP8B4	gain	15:49445307..50353474	49445307	50353474	908167	100	9	ENSG00000104043	49858238	50182817	49858238	50182817	324579
15	SLC27A2	gain	15:49445307..50353474	49445307	50353474	908167	100	9	ENSG00000140284	50182196	50236395	50182196	50236395	54199
15	HDC	gain	15:49445307..50353474	49445307	50353474	908167	100	9	ENSG00000140287	50241947	50266026	50241947	50266026	24079
15	GABPB1	gain	15:49445307..50353474	49445307	50353474	908167	97	9	ENSG00000104064	50275392	50355408	50275392	50353474	78082
15	SCAPER	loss	15:76599287..76603004	76599287	76603004	3717	0	0	ENSG00000140386	76347904	76905444	76599287	76603004	3717
17	TEX14	gain	17:58565748..59122062	58565748	59122062	556314	93	13	ENSG00000121101	58556678	58692055	58565748	58692055	126307
17	RAD51C	gain	17:58565748..59122062	58565748	59122062	556314	100	13	ENSG00000108384	58692573	58735611	58692573	58735611	43038
17	PPM1E	gain	17:58565748..59122062	58565748	59122062	556314	100	13	ENSG00000175175	58755869	58985176	58755869	58985176	229307
17	TRIM37	gain	17:58565748..59122062	58565748	59122062	556314	100	13	ENSG00000108395	58982638	59106921	58982638	59106921	124283
17	SKA2	gain	17:58565748..59122062	58565748	59122062	556314	26	13	ENSG00000182628	59109951	59155269	59109951	59122062	12111
17	VMP1	gain	17:59836175..60798862	59836175	60798862	962687	4	13	ENSG00000062716	59707192	59842255	59836175	59842255	6080
17	TUBD1	gain	17:59836175..60798862	59836175	60798862	962687	100	13	ENSG00000108423	59859482	59892945	59859482	59892945	33463
17	RPS6KB1	gain	17:59836175..60798862	59836175	60798862	962687	100	13	ENSG00000108443	59893046	59950564	59893046	59950564	57518
17	RNFT1	gain	17:59836175..60798862	59836175	60798862	962687	100	13	ENSG00000189050	59952240	59964761	59952240	59964761	12521
17	HEATR6	gain	17:59836175..60798862	59836175	60798862	962687	100	13	ENSG00000068097	60043194	60078931	60043194	60078931	35737
17	CA4	gain	17:59836175..60798862	59836175	60798862	962687	100	13	ENSG00000167434	60149936	60170899	60149936	60170899	20963
17	USP32	gain	17:59836175..60798862	59836175	60798862	962687	100	13	ENSG00000170832	60179094	60422470	60179094	60422470	243376
17	C17orf64	gain	17:59836175..60798862	59836175	60798862	962687	100	13	ENSG00000141371	60392429	60431421	60392429	60431421	38992
17	APPBP2	gain	17:59836175..60798862	59836175	60798862	962687	100	13	ENSG00000062725	60443149	60526219	60443149	60526219	83070
17	PPM1D	gain	17:59836175..60798862	59836175	60798862	962687	100	13	ENSG00000170836	60600183	60666280	60600183	60666280	66097
17	BCAS3	gain	17:59836175..60798862	59836175	60798862	962687	16	13	ENSG00000141376	60677453	61392838	60677453	60798862	121409
17	BCAS3	gain	17:61210998..61908514	61210998	61908514	697516	25	14	ENSG00000141376	60677453	61392838	61210998	61392838	181840
17	TBX2	gain	17:61210998..61908514	61210998	61908514	697516	100	14	ENSG00000121068	61399896	61409466	61399896	61409466	9570
17	C17orf82	gain	17:61210998..61908514	61210998	61908514	697516	100	14	ENSG00000187013	61411751	61413280	61411751	61413280	1529
17	TBX4	gain	17:61210998..61908514	61210998	61908514	697516	100	14	ENSG00000121075	61452404	61485110	61452404	61485110	32706
17	NACA2	gain	17:61210998..61908514	61210998	61908514	697516	100	14	ENSG00000253506	61590426	61591202	61590426	61591202	776
17	BRIP1	gain	17:61210998..61908514	61210998	61908514	697516	100	14	ENSG00000136492	61681266	61863521	61681266	61863521	182255
17	INTS2	gain	17:61210998..61908514	61210998	61908514	697516	68	14	ENSG00000108506	61865367	61928016	61865367	61908514	43147
20	EYA2	gain	20:47168991..47754349	47168991	47754349	585358	6	12	ENSG00000064655	46894624	47188844	47168991	47188844	19853
20	ZMYND8	gain	20:47168991..47754349	47168991	47754349	585358	100	12	ENSG00000101040	47209214	47356889	47209214	47356889	147675
20	NCOA3	gain	20:47168991..47754349	47168991	47754349	585358	100	12	ENSG00000124151	47501902	47656877	47501902	47656877	154975
20	SULF2	gain	20:47168991..47754349	47168991	47754349	585358	75	12	ENSG00000196562	47656348	47786616	47656348	47754349	98001
20	PARD6B	gain	20:50670585..50808922	50670585	50808922	138337	100	13	ENSG00000124171	50731544	50756795	50731544	50756795	25251
20	BCAS4	gain	20:50670585..50808922	50670585	50808922	138337	15	13	ENSG00000124243	50794894	50882676	50794894	50808922	14028
20	ZNF217	gain	20:53565881..54940711	53565881	54940711	1374830	100	14	ENSG00000171940	53567065	53609907	53567065	53609907	42842
20	SUMO1P1	gain	20:53565881..54940711	53565881	54940711	1374830	100	14	ENSG00000241721	53875252	53875557	53875252	53875557	305
20	BCAS1	gain	20:53565881..54940711	53565881	54940711	1374830	100	14	ENSG00000064787	53936777	54070594	53936777	54070594	133817
20	CYP24A1	gain	20:53565881..54940711	53565881	54940711	1374830	100	14	ENSG00000019186	54153449	54173973	54153449	54173973	20524
20	PFDN4	gain	20:53565881..54940711	53565881	54940711	1374830	100	14	ENSG00000101132	54207847	54228052	54207847	54228052	20205
20	DOK5	gain	20:53565881..54940711	53565881	54940711	1374830	100	14	ENSG00000101134	54475597	54651171	54475597	54651171	175574
20	BMP7	gain	20:57101803..57277413	57101803	57277413	175610	100	14	ENSG00000101144	57168748	57266629	57168748	57266629	97881
3	ATXN7	gain	3:63992694..64962454	63992694	64962454	969760	7	12	ENSG00000163635	63864557	64003462	63992694	64003462	10768
3	PSMD6	gain	3:63992694..64962454	63992694	64962454	969760	100	12	ENSG00000163636	64010549	64024010	64010549	64024010	13461
3	PRICKLE2	gain	3:63992694..64962454	63992694	64962454	969760	100	12	ENSG00000163637	64093867	64445476	64093867	64445476	351609
3	ADAMTS9	gain	3:63992694..64962454	63992694	64962454	969760	100	12	ENSG00000163638	64515654	64688000	64515654	64688000	172346
4	TENM3	loss	4:182457306..182556742	182457306	182556742	99436	15	0	ENSG00000218336	182143987	182803024	182457306	182556742	99436
9	MTAP	loss	9:21834612..21989074	21834612	21989074	154462	76	0	ENSG00000099810	21802543	21937651	21834612	21937651	103039
9	CDKN2A-AS1	loss	9:21834612..21989074	21834612	21989074	154462	100	0	ENSG00000224854	21966929	21967751	21966929	21967751	822
9	CDKN2A	loss	9:21834612..21989074	21834612	21989074	154462	77	0	ENSG00000147889	21967753	21995301	21967753	21989074	21321
Y	RPS4Y1	loss	Y:2782398..3076043	2782398	3076043	293645	100	0	ENSG00000129824	2841486	2932000	2841486	2932000	90514
Y	SRY	loss	Y:2782398..3076043	2782398	3076043	293645	100	0	ENSG00000184895	2786855	2787699	2786855	2787699	844
Y	ZFY	loss	Y:2782398..3076043	2782398	3076043	293645	100	0	ENSG00000067646	2935281	2982506	2935281	2982506	47225
Y	AMELY	loss	Y:6747321..6917716	6747321	6917716	170395	100	0	ENSG00000099721	6865918	6874027	6865918	6874027	8109
Y	PRKY	loss	Y:7124406..8505343	7124406	8505343	1380937	100	0	ENSG00000099725	7273972	7381548	7273972	7381548	107576
Y	DDX3Y	loss	Y:12510680..15151855	12510680	15151855	2641175	100	0	ENSG00000067048	12904108	12920478	12904108	12920478	16370
Y	NLGN4Y	loss	Y:12510680..15151855	12510680	15151855	2641175	100	0	ENSG00000165246	14522638	14845650	14522638	14845650	323012
Y	TMSB4Y	loss	Y:12510680..15151855	12510680	15151855	2641175	100	0	ENSG00000154620	13703567	13706024	13703567	13706024	2457
Y	USP9Y	loss	Y:12510680..15151855	12510680	15151855	2641175	100	0	ENSG00000114374	12701231	12860839	12701231	12860839	159608
Y	UTY	loss	Y:12510680..15151855	12510680	15151855	2641175	100	0	ENSG00000183878	13248379	13480673	13248379	13480673	232294
Y	VCY	loss	Y:12510680..15151855	12510680	15151855	2641175	100	0	ENSG00000129864	13985772	13986513	13985772	13986513	741
Y	VCY1B	loss	Y:12510680..15151855	12510680	15151855	2641175	100	0	ENSG00000129862	14056217	14056958	14056217	14056958	741
Y	HSFY1	loss	Y:18508257..19039538	18508257	19039538	531281	100	0	ENSG00000172468	18546671	18588963	18546671	18588963	42292
Y	HSFY2	loss	Y:18508257..19039538	18508257	19039538	531281	100	0	ENSG00000169953	18731440	18828662	18731440	18828662	97222
Y	KDM5D	loss	Y:19512182..19788573	19512182	19788573	276391	100	0	ENSG00000012817	19703865	19744939	19703865	19744939	41074
Y	TXLNGY	loss	Y:19512182..19788573	19512182	19788573	276391	100	0	ENSG00000131002	19567313	19606274	19567313	19606274	38961
Y	EIF1AY	loss	Y:19821941..21491357	19821941	21491357	1669416	100	0	ENSG00000198692	20575725	20593154	20575725	20593154	17429
Y	PRORY	loss	Y:19821941..21491357	19821941	21491357	1669416	100	0	ENSG00000183146	21382954	21386360	21382954	21386360	3406
Y	RPS4Y2	loss	Y:19821941..21491357	19821941	21491357	1669416	100	0	ENSG00000280969	20756164	20781032	20756164	20781032	24868
Y	RBMY1F	loss	Y:22123042..22425651	22123042	22425651	302609	100	0	ENSG00000169800	22168542	22182982	22168542	22182982	14440
Y	RBMY1J	loss	Y:22123042..22425651	22123042	22425651	302609	100	0	ENSG00000226941	22308823	22417881	22308823	22417881	109058
Y	CDY1B	loss	Y:23913159..24072086	23913159	24072086	158927	100	0	ENSG00000172352	24045229	24048019	24045229	24048019	2790
Y	CDY1	loss	Y:25599833..25738112	25599833	25738112	138279	100	0	ENSG00000172288	25622162	25624902	25622162	25624902	2740

## Sheet: PC3
cosmic.CHR	cosmic.gene	cosmic.CN.type	cosmic.CN.segment.position	cosmic.CN.segment.start	cosmic.CN.segment.end	cosmic.CN.segment.length	cosmic.CN.segment.shareOnGene	cosmic.CN	gene.ID	gene.start	gene.end	evaluation.segment.start	evaluation.segment.end	evaluation.segment.length
1	LCE3C	loss	1:152583231..152618089	152583231	152618089	34858	19	0	ENSG00000244057	152511535	152601086	152583231	152601086	17855
1	LCE3B	loss	1:152583231..152618089	152583231	152618089	34858	100	0	ENSG00000187238	152613811	152614098	152613811	152614098	287
1	C1orf112	loss	1:169836879..170268311	169836879	170268311	431432	8	1	ENSG00000000460	169662007	169854080	169836879	169854080	17201
1	SCYL3	loss	1:169836879..170268311	169836879	170268311	431432	100	1	ENSG00000000457	169849631	169894267	169849631	169894267	44636
1	KIFAP3	loss	1:169836879..170268311	169836879	170268311	431432	100	1	ENSG00000075945	169921326	170085208	169921326	170085208	163882
1	METTL11B	loss	1:169836879..170268311	169836879	170268311	431432	100	1	ENSG00000203740	170146001	170167790	170146001	170167790	21789
1	PRRX1	loss	1:170608094..170839122	170608094	170839122	231028	100	1	ENSG00000116132	170662728	170739419	170662728	170739419	76691
1	MYOC	gain	1:171431513..172146014	171431513	172146014	714501	100	10	ENSG00000034971	171635417	171652683	171635417	171652683	17266
1	VAMP4	gain	1:171431513..172146014	171431513	172146014	714501	100	10	ENSG00000117533	171700160	171742247	171700160	171742247	42087
1	METTL13	gain	1:171431513..172146014	171431513	172146014	714501	100	10	ENSG00000010165	171781664	171814023	171781664	171814023	32359
1	DNM3	gain	1:171431513..172146014	171431513	172146014	714501	52	10	ENSG00000197959	171841498	172418466	171841498	172146014	304516
1	FASLG	gain	1:172528361..173849099	172528361	173849099	1320738	100	13	ENSG00000117560	172659018	172666874	172659018	172666874	7856
1	TNFSF18	gain	1:172528361..173849099	172528361	173849099	1320738	100	13	ENSG00000120337	173039960	173050963	173039960	173050963	11003
1	TNFSF4	gain	1:172528361..173849099	172528361	173849099	1320738	100	13	ENSG00000117586	173183734	173207313	173183734	173207313	23579
1	PRDX6	gain	1:172528361..173849099	172528361	173849099	1320738	100	13	ENSG00000117592	173477266	173488807	173477266	173488807	11541
1	ANKRD45	gain	1:172528361..173849099	172528361	173849099	1320738	100	13	ENSG00000183831	173609561	173669862	173609561	173669862	60301
1	KLHL20	gain	1:172528361..173849099	172528361	173849099	1320738	100	13	ENSG00000076321	173714941	173786702	173714941	173786702	71761
1	CENPL	gain	1:172528361..173849099	172528361	173849099	1320738	100	13	ENSG00000120334	173799550	173824720	173799550	173824720	25170
1	DARS2	gain	1:172528361..173849099	172528361	173849099	1320738	72	13	ENSG00000117593	173824503	173858546	173824503	173849099	24596
1	DARS2	loss	1:173852211..175061985	173852211	175061985	1209774	18	1	ENSG00000117593	173824503	173858546	173852211	173858546	6335
1	RC3H1	loss	1:173852211..175061985	173852211	175061985	1209774	100	1	ENSG00000135870	173931214	174022297	173931214	174022297	91083
1	SERPINC1	loss	1:173852211..175061985	173852211	175061985	1209774	100	1	ENSG00000117601	173903804	173917378	173903804	173917378	13574
1	ZBTB37	loss	1:173852211..175061985	173852211	175061985	1209774	100	1	ENSG00000185278	173868082	173903549	173868082	173903549	35467
1	GPR52	loss	1:173852211..175061985	173852211	175061985	1209774	100	1	ENSG00000203737	174448111	174449198	174448111	174449198	1087
1	RABGAP1L	loss	1:173852211..175061985	173852211	175061985	1209774	100	1	ENSG00000152061	174159410	174995308	174159410	174995308	835898
1	CACYBP	loss	1:173852211..175061985	173852211	175061985	1209774	100	1	ENSG00000116161	174999163	175011715	174999163	175011715	12552
1	MRPS14	loss	1:173852211..175061985	173852211	175061985	1209774	100	1	ENSG00000120333	175010789	175023425	175010789	175023425	12636
1	ANGPTL1	loss	1:178072637..189989653	178072637	189989653	11917016	100	1	ENSG00000116194	178849705	178871052	178849705	178871052	21347
1	C1orf220	loss	1:178072637..189989653	178072637	189989653	11917016	100	1	ENSG00000213057	178542752	178548889	178542752	178548889	6137
1	RALGPS2	loss	1:178072637..189989653	178072637	189989653	11917016	100	1	ENSG00000116191	178725147	178921841	178725147	178921841	196694
1	RASAL2	loss	1:178072637..189989653	178072637	189989653	11917016	100	1	ENSG00000075391	178094141	178484147	178094141	178484147	390006
1	TEX35	loss	1:178072637..189989653	178072637	189989653	11917016	100	1	ENSG00000240021	178513077	178548602	178513077	178548602	35525
1	FAM20B	loss	1:178072637..189989653	178072637	189989653	11917016	100	1	ENSG00000116199	179025804	179076562	179025804	179076562	50758
1	ABL2	loss	1:178072637..189989653	178072637	189989653	11917016	100	1	ENSG00000143322	179099327	179229684	179099327	179229684	130357
1	SOAT1	loss	1:178072637..189989653	178072637	189989653	11917016	100	1	ENSG00000057252	179293714	179358680	179293714	179358680	64966
1	TOR3A	loss	1:178072637..189989653	178072637	189989653	11917016	100	1	ENSG00000186283	179081377	179098023	179081377	179098023	16646
1	AXDND1	loss	1:178072637..189989653	178072637	189989653	11917016	100	1	ENSG00000162779	179365720	179554735	179365720	179554735	189015
1	CEP350	loss	1:178072637..189989653	178072637	189989653	11917016	100	1	ENSG00000135837	179954738	180114880	179954738	180114880	160142
1	FAM163A	loss	1:178072637..189989653	178072637	189989653	11917016	100	1	ENSG00000143340	179743163	179816198	179743163	179816198	73035
1	NPHS2	loss	1:178072637..189989653	178072637	189989653	11917016	100	1	ENSG00000116218	179550539	179575952	179550539	179575952	25413
1	QSOX1	loss	1:178072637..189989653	178072637	189989653	11917016	100	1	ENSG00000116260	180154834	180204030	180154834	180204030	49196
1	TDRD5	loss	1:178072637..189989653	178072637	189989653	11917016	100	1	ENSG00000162782	179591613	179691272	179591613	179691272	99659
1	TOR1AIP1	loss	1:178072637..189989653	178072637	189989653	11917016	100	1	ENSG00000143337	179882042	179925000	179882042	179925000	42958
1	TOR1AIP2	loss	1:178072637..189989653	178072637	189989653	11917016	100	1	ENSG00000169905	179839967	179877803	179839967	179877803	37836
1	LHX4	loss	1:178072637..189989653	178072637	189989653	11917016	100	1	ENSG00000121454	180230286	180278982	180230286	180278982	48696
1	ACBD6	loss	1:178072637..189989653	178072637	189989653	11917016	100	1	ENSG00000230124	180269653	180502954	180269653	180502954	233301
1	XPR1	loss	1:178072637..189989653	178072637	189989653	11917016	100	1	ENSG00000143324	180632004	180890251	180632004	180890251	258247
1	KIAA1614	loss	1:178072637..189989653	178072637	189989653	11917016	100	1	ENSG00000135835	180913154	180951614	180913154	180951614	38460
1	IER5	loss	1:178072637..189989653	178072637	189989653	11917016	100	1	ENSG00000162783	181088712	181092899	181088712	181092899	4187
1	MR1	loss	1:178072637..189989653	178072637	189989653	11917016	100	1	ENSG00000153029	181033425	181061938	181033425	181061938	28513
1	STX6	loss	1:178072637..189989653	178072637	189989653	11917016	100	1	ENSG00000135823	180972712	181023121	180972712	181023121	50409
1	CACNA1E	loss	1:178072637..189989653	178072637	189989653	11917016	100	1	ENSG00000198216	181413102	181808084	181413102	181808084	394982
1	GLUL	loss	1:178072637..189989653	178072637	189989653	11917016	100	1	ENSG00000135821	182381704	182392206	182381704	182392206	10502
1	RGS16	loss	1:178072637..189989653	178072637	189989653	11917016	100	1	ENSG00000143333	182598623	182604408	182598623	182604408	5785
1	RGS8	loss	1:178072637..189989653	178072637	189989653	11917016	100	1	ENSG00000135824	182641816	182684576	182641816	182684576	42760
1	RGSL1	loss	1:178072637..189989653	178072637	189989653	11917016	100	1	ENSG00000121446	182409192	182560599	182409192	182560599	151407
1	RNASEL	loss	1:178072637..189989653	178072637	189989653	11917016	100	1	ENSG00000135828	182573634	182589256	182573634	182589256	15622
1	TEDDM1	loss	1:178072637..189989653	178072637	189989653	11917016	100	1	ENSG00000203730	182398117	182400616	182398117	182400616	2499
1	ZNF648	loss	1:178072637..189989653	178072637	189989653	11917016	100	1	ENSG00000179930	182054570	182061712	182054570	182061712	7142
1	APOBEC4	loss	1:178072637..189989653	178072637	189989653	11917016	100	1	ENSG00000173627	183646404	183653316	183646404	183653316	6912
1	ARPC5	loss	1:178072637..189989653	178072637	189989653	11917016	100	1	ENSG00000162704	183620846	183635757	183620846	183635757	14911
1	DHX9	loss	1:178072637..189989653	178072637	189989653	11917016	100	1	ENSG00000135829	182839369	182887751	182839369	182887751	48382
1	LAMC1	loss	1:178072637..189989653	178072637	189989653	11917016	100	1	ENSG00000135862	183023460	183145592	183023460	183145592	122132
1	LAMC2	loss	1:178072637..189989653	178072637	189989653	11917016	100	1	ENSG00000058085	183186238	183244900	183186238	183244900	58662
1	NCF2	loss	1:178072637..189989653	178072637	189989653	11917016	100	1	ENSG00000116701	183555563	183590876	183555563	183590876	35313
1	NMNAT2	loss	1:178072637..189989653	178072637	189989653	11917016	100	1	ENSG00000157064	183248237	183418602	183248237	183418602	170365
1	NPL	loss	1:178072637..189989653	178072637	189989653	11917016	100	1	ENSG00000135838	182789293	182830384	182789293	182830384	41091
1	SHCBP1L	loss	1:178072637..189989653	178072637	189989653	11917016	100	1	ENSG00000157060	182899865	182953525	182899865	182953525	53660
1	SMG7	loss	1:178072637..189989653	178072637	189989653	11917016	100	1	ENSG00000116698	183472216	183598246	183472216	183598246	126030
1	RGL1	loss	1:178072637..189989653	178072637	189989653	11917016	100	1	ENSG00000143344	183636085	183928531	183636085	183928531	292446
1	TSEN15	loss	1:178072637..189989653	178072637	189989653	11917016	100	1	ENSG00000198860	184051677	184074212	184051677	184074212	22535
1	C1orf21	loss	1:178072637..189989653	178072637	189989653	11917016	100	1	ENSG00000116667	184387058	184629020	184387058	184629020	241962
1	C1orf27	loss	1:178072637..189989653	178072637	189989653	11917016	100	1	ENSG00000157181	186375838	186421378	186375838	186421378	45540
1	EDEM3	loss	1:178072637..189989653	178072637	189989653	11917016	100	1	ENSG00000116406	184690231	184754913	184690231	184754913	64682
1	FAM129A	loss	1:178072637..189989653	178072637	189989653	11917016	100	1	ENSG00000135842	184790724	184974550	184790724	184974550	183826
1	HMCN1	loss	1:178072637..189989653	178072637	189989653	11917016	100	1	ENSG00000143341	185734551	186190949	185734551	186190949	456398
1	IVNS1ABP	loss	1:178072637..189989653	178072637	189989653	11917016	100	1	ENSG00000116679	185296388	185317329	185296388	185317329	20941
1	OCLM	loss	1:178072637..189989653	178072637	189989653	11917016	100	1	ENSG00000262180	186400572	186401455	186400572	186401455	883
1	PDC	loss	1:178072637..189989653	178072637	189989653	11917016	100	1	ENSG00000116703	186443566	186461122	186443566	186461122	17556
1	PRG4	loss	1:178072637..189989653	178072637	189989653	11917016	100	1	ENSG00000116690	186296279	186314562	186296279	186314562	18283
1	PTGS2	loss	1:178072637..189989653	178072637	189989653	11917016	100	1	ENSG00000073756	186671791	186680427	186671791	186680427	8636
1	RNF2	loss	1:178072637..189989653	178072637	189989653	11917016	100	1	ENSG00000121481	185045364	185102608	185045364	185102608	57244
1	SWT1	loss	1:178072637..189989653	178072637	189989653	11917016	100	1	ENSG00000116668	185157080	185291765	185157080	185291765	134685
1	TPR	loss	1:178072637..189989653	178072637	189989653	11917016	100	1	ENSG00000047410	186311652	186375693	186311652	186375693	64041
1	TRMT1L	loss	1:178072637..189989653	178072637	189989653	11917016	100	1	ENSG00000121486	185118098	185157072	185118098	185157072	38974
1	PLA2G4A	loss	1:178072637..189989653	178072637	189989653	11917016	100	1	ENSG00000116711	186828953	186988981	186828953	186988981	160028
1	RGS18	loss	1:191053054..199753720	191053054	199753720	8700666	100	1	ENSG00000150681	192158457	192185815	192158457	192185815	27358
1	RGS21	loss	1:191053054..199753720	191053054	199753720	8700666	100	1	ENSG00000253148	192316992	192367285	192316992	192367285	50293
1	RGS1	loss	1:191053054..199753720	191053054	199753720	8700666	100	1	ENSG00000090104	192575727	192580031	192575727	192580031	4304
1	RGS13	loss	1:191053054..199753720	191053054	199753720	8700666	100	1	ENSG00000127074	192636138	192660306	192636138	192660306	24168
1	RGS2	loss	1:191053054..199753720	191053054	199753720	8700666	100	1	ENSG00000116741	192809039	192812283	192809039	192812283	3244
1	B3GALT2	loss	1:191053054..199753720	191053054	199753720	8700666	100	1	ENSG00000162630	193179045	193186654	193179045	193186654	7609
1	CDC73	loss	1:191053054..199753720	191053054	199753720	8700666	100	1	ENSG00000134371	193122017	193253901	193122017	193253901	131884
1	GLRX2	loss	1:191053054..199753720	191053054	199753720	8700666	100	1	ENSG00000023572	193096468	193106114	193096468	193106114	9646
1	TROVE2	loss	1:191053054..199753720	191053054	199753720	8700666	100	1	ENSG00000116747	193059422	193091777	193059422	193091777	32355
1	UCHL5	loss	1:191053054..199753720	191053054	199753720	8700666	100	1	ENSG00000116750	193012250	193060080	193012250	193060080	47830
1	ASPM	loss	1:191053054..199753720	191053054	199753720	8700666	100	1	ENSG00000066279	197084128	197146694	197084128	197146694	62566
1	ATP6V1G3	loss	1:191053054..199753720	191053054	199753720	8700666	100	1	ENSG00000151418	198523222	198540945	198523222	198540945	17723
1	C1orf53	loss	1:191053054..199753720	191053054	199753720	8700666	100	1	ENSG00000203724	197902647	197907367	197902647	197907367	4720
1	CFH	loss	1:191053054..199753720	191053054	199753720	8700666	100	1	ENSG00000000971	196651878	196747504	196651878	196747504	95626
1	CFHR1	loss	1:191053054..199753720	191053054	199753720	8700666	100	1	ENSG00000244414	196819757	196832189	196819757	196832189	12432
1	CFHR2	loss	1:191053054..199753720	191053054	199753720	8700666	100	1	ENSG00000080910	196943772	196959226	196943772	196959226	15454
1	CFHR3	loss	1:191053054..199753720	191053054	199753720	8700666	100	1	ENSG00000116785	196774795	196795406	196774795	196795406	20611
1	CFHR4	loss	1:191053054..199753720	191053054	199753720	8700666	100	1	ENSG00000134365	196850241	196918972	196850241	196918972	68731
1	CFHR5	loss	1:191053054..199753720	191053054	199753720	8700666	100	1	ENSG00000134389	196977556	197009674	196977556	197009674	32118
1	CRB1	loss	1:191053054..199753720	191053054	199753720	8700666	100	1	ENSG00000134376	197268204	197478455	197268204	197478455	210251
1	DENND1B	loss	1:191053054..199753720	191053054	199753720	8700666	100	1	ENSG00000213047	197504748	197775696	197504748	197775696	270948
1	F13B	loss	1:191053054..199753720	191053054	199753720	8700666	100	1	ENSG00000143278	197039191	197067267	197039191	197067267	28076
1	KCNT2	loss	1:191053054..199753720	191053054	199753720	8700666	100	1	ENSG00000162687	196225779	196609225	196225779	196609225	383446
1	LHX9	loss	1:191053054..199753720	191053054	199753720	8700666	100	1	ENSG00000143355	197911902	197935478	197911902	197935478	23576
1	NEK7	loss	1:191053054..199753720	191053054	199753720	8700666	100	1	ENSG00000151414	198156963	198322420	198156963	198322420	165457
1	PTPRC	loss	1:191053054..199753720	191053054	199753720	8700666	100	1	ENSG00000081237	198638671	198757283	198638671	198757283	118612
1	ZBTB41	loss	1:191053054..199753720	191053054	199753720	8700666	100	1	ENSG00000177888	197153680	197200542	197153680	197200542	46862
1	NR5A2	gain	1:200004048..200342216	200004048	200342216	338168	100	10	ENSG00000116833	200027602	200177424	200027602	200177424	149822
1	CAMSAP2	gain	1:200831290..201475571	200831290	201475571	644281	24	12	ENSG00000118200	200739558	200860704	200831290	200860704	29414
1	GPR25	gain	1:200831290..201475571	200831290	201475571	644281	100	12	ENSG00000170128	200873038	200874123	200873038	200874123	1085
1	C1orf106	gain	1:200831290..201475571	200831290	201475571	644281	100	12	ENSG00000163362	200891048	200915735	200891048	200915735	24687
1	KIF21B	gain	1:200831290..201475571	200831290	201475571	644281	100	12	ENSG00000116852	200969390	201023700	200969390	201023700	54310
1	CACNA1S	gain	1:200831290..201475571	200831290	201475571	644281	100	12	ENSG00000081248	201039512	201112566	201039512	201112566	73054
1	ASCL5	gain	1:200831290..201475571	200831290	201475571	644281	100	12	ENSG00000232237	201113953	201127184	201113953	201127184	13231
1	TMEM9	gain	1:200831290..201475571	200831290	201475571	644281	100	12	ENSG00000116857	201134772	201171574	201134772	201171574	36802
1	IGFN1	gain	1:200831290..201475571	200831290	201475571	644281	100	12	ENSG00000163395	201190825	201228952	201190825	201228952	38127
1	PKP1	gain	1:200831290..201475571	200831290	201475571	644281	100	12	ENSG00000081277	201283452	201332993	201283452	201332993	49541
1	TNNT2	gain	1:200831290..201475571	200831290	201475571	644281	100	12	ENSG00000118194	201359008	201377762	201359008	201377762	18754
1	LAD1	gain	1:200831290..201475571	200831290	201475571	644281	100	12	ENSG00000159166	201373244	201399915	201373244	201399915	26671
1	TNNI1	gain	1:200831290..201475571	200831290	201475571	644281	100	12	ENSG00000159173	201403768	201429866	201403768	201429866	26098
1	PHLDA3	gain	1:200831290..201475571	200831290	201475571	644281	100	12	ENSG00000174307	201464383	201469237	201464383	201469237	4854
1	COA6	loss	1:234326342..238934923	234326342	238934923	4608581	100	1	ENSG00000168275	234373456	234384049	234373456	234384049	10593
1	IRF2BP2	loss	1:234326342..238934923	234326342	238934923	4608581	100	1	ENSG00000168264	234604269	234609525	234604269	234609525	5256
1	TARBP1	loss	1:234326342..238934923	234326342	238934923	4608581	100	1	ENSG00000059588	234391313	234479103	234391313	234479103	87790
1	ARID4B	loss	1:234326342..238934923	234326342	238934923	4608581	100	1	ENSG00000054267	235131634	235328219	235131634	235328219	196585
1	B3GALNT2	loss	1:234326342..238934923	234326342	238934923	4608581	100	1	ENSG00000162885	235449923	235504481	235449923	235504481	54558
1	EDARADD	loss	1:234326342..238934923	234326342	238934923	4608581	100	1	ENSG00000186197	236348262	236484914	236348262	236484914	136652
1	GGPS1	loss	1:234326342..238934923	234326342	238934923	4608581	100	1	ENSG00000152904	235327350	235344532	235327350	235344532	17182
1	GNG4	loss	1:234326342..238934923	234326342	238934923	4608581	100	1	ENSG00000168243	235547687	235650754	235547687	235650754	103067
1	GPR137B	loss	1:234326342..238934923	234326342	238934923	4608581	100	1	ENSG00000077585	236142505	236221865	236142505	236221865	79360
1	LYST	loss	1:234326342..238934923	234326342	238934923	4608581	100	1	ENSG00000143669	235661041	235883640	235661041	235883640	222599
1	NID1	loss	1:234326342..238934923	234326342	238934923	4608581	100	1	ENSG00000116962	235975830	236065162	235975830	236065162	89332
1	TBCE	loss	1:234326342..238934923	234326342	238934923	4608581	100	1	ENSG00000116957	235367360	235448968	235367360	235448968	81608
1	TOMM20	loss	1:234326342..238934923	234326342	238934923	4608581	100	1	ENSG00000173726	235109336	235128936	235109336	235128936	19600
1	HEATR1	loss	1:234326342..238934923	234326342	238934923	4608581	100	1	ENSG00000119285	236549005	236604504	236549005	236604504	55499
1	LGALS8	loss	1:234326342..238934923	234326342	238934923	4608581	100	1	ENSG00000116977	236518000	236552981	236518000	236552981	34981
1	ACTN2	loss	1:234326342..238934923	234326342	238934923	4608581	100	1	ENSG00000077522	236686454	236764631	236686454	236764631	78177
1	MTR	loss	1:234326342..238934923	234326342	238934923	4608581	100	1	ENSG00000116984	236795281	236903981	236795281	236903981	108700
1	RYR2	loss	1:234326342..238934923	234326342	238934923	4608581	100	1	ENSG00000198626	237042205	237833988	237042205	237833988	791783
1	ZP4	loss	1:234326342..238934923	234326342	238934923	4608581	100	1	ENSG00000116996	237877864	237890922	237877864	237890922	13058
10	ZEB1	loss	10:31292623..32317973	31292623	32317973	1025350	100	1	ENSG00000148516	31318495	31529814	31318495	31529814	211319
10	ARHGAP12	loss	10:31292623..32317973	31292623	32317973	1025350	100	1	ENSG00000165322	31805404	31928876	31805404	31928876	123472
10	KIF5B	loss	10:31292623..32317973	31292623	32317973	1025350	100	1	ENSG00000170759	32009010	32056431	32009010	32056431	47421
10	EPC1	loss	10:31292623..32317973	31292623	32317973	1025350	45	1	ENSG00000120616	32267751	32378798	32267751	32317973	50222
10	NRP1	gain	10:33123913..33300334	33123913	33300334	176421	77	14	ENSG00000099250	33177492	33336262	33177492	33300334	122842
10	NRP1	gain	10:33301531..37949056	33301531	37949056	4647525	21	9	ENSG00000099250	33177492	33336262	33301531	33336262	34731
10	PARD3	gain	10:33301531..37949056	33301531	37949056	4647525	100	9	ENSG00000148498	34109560	34815325	34109560	34815325	705765
10	CUL2	gain	10:33301531..37949056	33301531	37949056	4647525	100	9	ENSG00000108094	35008551	35090642	35008551	35090642	82091
10	CREM	gain	10:33301531..37949056	33301531	37949056	4647525	100	9	ENSG00000095794	35126791	35212958	35126791	35212958	86167
10	CCNY	gain	10:33301531..37949056	33301531	37949056	4647525	100	9	ENSG00000108100	35247025	35572669	35247025	35572669	325644
10	GJD4	gain	10:33301531..37949056	33301531	37949056	4647525	100	9	ENSG00000177291	35605410	35608935	35605410	35608935	3525
10	FZD8	gain	10:33301531..37949056	33301531	37949056	4647525	100	9	ENSG00000177283	35638249	35642278	35638249	35642278	4029
10	ANKRD30A	gain	10:33301531..37949056	33301531	37949056	4647525	100	9	ENSG00000148513	37125788	37384111	37125788	37384111	258323
10	MTRNR2L7	gain	10:33301531..37949056	33301531	37949056	4647525	100	9	ENSG00000256892	37601440	37602974	37601440	37602974	1534
10	ZNF248	gain	10:33301531..37949056	33301531	37949056	4647525	100	9	ENSG00000198105	37776526	37858106	37776526	37858106	81580
10	C10orf71	gain	10:49203500..49928342	49203500	49928342	724842	100	11	ENSG00000177354	49299193	49327487	49299193	49327487	28294
10	DRGX	gain	10:49203500..49928342	49203500	49928342	724842	100	11	ENSG00000165606	49364181	49396016	49364181	49396016	31835
10	ERCC6	gain	10:49203500..49928342	49203500	49928342	724842	100	11	ENSG00000225830	49455368	49539538	49455368	49539538	84170
10	PGBD3	gain	10:49203500..49928342	49203500	49928342	724842	100	11	ENSG00000243251	49515105	49524227	49515105	49524227	9122
10	CHAT	gain	10:49203500..49928342	49203500	49928342	724842	100	11	ENSG00000070748	49609095	49665104	49609095	49665104	56009
10	SLC18A3	gain	10:49203500..49928342	49203500	49928342	724842	100	11	ENSG00000187714	49610301	49612720	49610301	49612720	2419
10	C10orf53	gain	10:49203500..49928342	49203500	49928342	724842	100	11	ENSG00000178645	49679651	49710261	49679651	49710261	30610
10	OGDHL	gain	10:49203500..49928342	49203500	49928342	724842	100	11	ENSG00000197444	49734643	49762379	49734643	49762379	27736
10	AGAP6	gain	10:49959916..51895369	49959916	51895369	1935453	100	10	ENSG00000204149	49982190	50010499	49982190	50010499	28309
10	FAM21A	gain	10:49959916..51895369	49959916	51895369	1935453	100	10	ENSG00000099290	50067888	50133506	50067888	50133506	65618
10	ASAH2	gain	10:49959916..51895369	49959916	51895369	1935453	100	10	ENSG00000188611	50182778	50248610	50182778	50248610	65832
10	SGMS1	gain	10:49959916..51895369	49959916	51895369	1935453	100	10	ENSG00000198964	50305586	50625163	50305586	50625163	319577
10	ASAH2B	gain	10:49959916..51895369	49959916	51895369	1935453	100	10	ENSG00000204147	50739318	50816495	50739318	50816495	77177
10	A1CF	gain	10:49959916..51895369	49959916	51895369	1935453	100	10	ENSG00000148584	50799409	50885675	50799409	50885675	86266
10	PRKG1	gain	10:49959916..51895369	49959916	51895369	1935453	69	10	ENSG00000185532	50991358	52298350	50991358	51895369	904011
10	CSTF2T	gain	10:49959916..51895369	49959916	51895369	1935453	100	10	ENSG00000177613	51695487	51699591	51695487	51699591	4104
10	PRKG1	gain	10:52197508..53780288	52197508	53780288	1582780	7	9	ENSG00000185532	50991358	52298350	52197508	52298350	100842
10	DKK1	gain	10:52197508..53780288	52197508	53780288	1582780	100	9	ENSG00000107984	52314296	52318042	52314296	52318042	3746
10	MBL2	gain	10:52197508..53780288	52197508	53780288	1582780	100	9	ENSG00000165471	52765380	52771700	52765380	52771700	6320
10	ZWINT	gain	10:56276981..57090129	56276981	57090129	813148	100	9	ENSG00000122952	56357228	56361275	56357228	56361275	4047
10	RHOBTB1	gain	10:60447711..61193530	60447711	61193530	745819	100	9	ENSG00000072422	60869438	61001440	60869438	61001440	132002
10	TMEM26	gain	10:61196456..63563421	61196456	63563421	2366965	100	13	ENSG00000196932	61406643	61453450	61406643	61453450	46807
10	C10orf107	gain	10:61196456..63563421	61196456	63563421	2366965	100	13	ENSG00000183346	61662961	61766766	61662961	61766766	103805
10	ARID5B	gain	10:61196456..63563421	61196456	63563421	2366965	100	13	ENSG00000150347	61901300	62096944	61901300	62096944	195644
10	RTKN2	gain	10:61196456..63563421	61196456	63563421	2366965	100	13	ENSG00000182010	62183035	62268707	62183035	62268707	85672
10	ZNF365	gain	10:61196456..63563421	61196456	63563421	2366965	100	13	ENSG00000138311	62374192	62672011	62374192	62672011	297819
10	ADO	gain	10:61196456..63563421	61196456	63563421	2366965	100	13	ENSG00000181915	62804857	62808483	62804857	62808483	3626
10	EGR2	gain	10:61196456..63563421	61196456	63563421	2366965	100	13	ENSG00000122877	62811996	62919900	62811996	62919900	107904
10	NRBF2	gain	10:61196456..63563421	61196456	63563421	2366965	100	13	ENSG00000148572	63133247	63155031	63133247	63155031	21784
10	JMJD1C	gain	10:61196456..63563421	61196456	63563421	2366965	100	13	ENSG00000171988	63167221	63521850	63167221	63521850	354629
10	REEP3	gain	10:61196456..63563421	61196456	63563421	2366965	40	13	ENSG00000165476	63521363	63625123	63521363	63563421	42058
10	REEP3	gain	10:63574186..63749007	63574186	63749007	174821	49	9	ENSG00000165476	63521363	63625123	63574186	63625123	50937
10	CTNNA3	gain	10:64381691..66199070	64381691	66199070	1817379	16	9	ENSG00000183230	65912518	67696169	65912518	66199070	286552
10	CTNNA3	gain	10:66204532..67489653	66204532	67489653	1285121	72	12	ENSG00000183230	65912518	67696169	66204532	67489653	1285121
10	LRRTM3	gain	10:66204532..67489653	66204532	67489653	1285121	100	12	ENSG00000198739	66926006	67099830	66926006	67099830	173824
10	CTNNA3	gain	10:67492583..68537778	67492583	68537778	1045195	11	9	ENSG00000183230	65912518	67696169	67492583	67696169	203586
10	DNAJC12	gain	10:67492583..68537778	67492583	68537778	1045195	100	9	ENSG00000108176	67796665	67838166	67796665	67838166	41501
10	SIRT1	gain	10:67492583..68537778	67492583	68537778	1045195	100	9	ENSG00000096717	67884669	67918390	67884669	67918390	33721
10	HERC4	gain	10:67492583..68537778	67492583	68537778	1045195	100	9	ENSG00000148634	67921899	68075348	67921899	68075348	153449
10	MYPN	gain	10:67492583..68537778	67492583	68537778	1045195	100	9	ENSG00000138347	68106117	68212017	68106117	68212017	105900
10	ATOH7	gain	10:67492583..68537778	67492583	68537778	1045195	100	9	ENSG00000179774	68230624	68232103	68230624	68232103	1479
10	PBLD	gain	10:67492583..68537778	67492583	68537778	1045195	100	9	ENSG00000108187	68282660	68333049	68282660	68333049	50389
10	HNRNPH3	gain	10:67492583..68537778	67492583	68537778	1045195	100	9	ENSG00000096746	68331174	68343191	68331174	68343191	12017
10	RUFY2	gain	10:67492583..68537778	67492583	68537778	1045195	100	9	ENSG00000204130	68341107	68407294	68341107	68407294	66187
10	DNA2	gain	10:67492583..68537778	67492583	68537778	1045195	100	9	ENSG00000138346	68414064	68472121	68414064	68472121	58057
10	SLC25A16	gain	10:67492583..68537778	67492583	68537778	1045195	100	9	ENSG00000122912	68477999	68527474	68477999	68527474	49475
10	SRGN	gain	10:69000727..71075070	69000727	71075070	2074343	100	9	ENSG00000122862	69088106	69104811	69088106	69104811	16705
10	VPS26A	gain	10:69000727..71075070	69000727	71075070	2074343	100	9	ENSG00000122958	69123512	69172861	69123512	69172861	49349
10	SUPV3L1	gain	10:69000727..71075070	69000727	71075070	2074343	100	9	ENSG00000156502	69180232	69209099	69180232	69209099	28867
10	HKDC1	gain	10:69000727..71075070	69000727	71075070	2074343	100	9	ENSG00000156510	69220303	69267559	69220303	69267559	47256
10	HK1	gain	10:69000727..71075070	69000727	71075070	2074343	100	9	ENSG00000156515	69269984	69401882	69269984	69401882	131898
10	TACR2	gain	10:69000727..71075070	69000727	71075070	2074343	100	9	ENSG00000075073	69403903	69416867	69403903	69416867	12964
10	TSPAN15	gain	10:69000727..71075070	69000727	71075070	2074343	100	9	ENSG00000099282	69451473	69507669	69451473	69507669	56196
10	NEUROG3	gain	10:69000727..71075070	69000727	71075070	2074343	100	9	ENSG00000122859	69571698	69573238	69571698	69573238	1540
10	C10orf35	gain	10:69000727..71075070	69000727	71075070	2074343	100	9	ENSG00000171224	69630251	69633599	69630251	69633599	3348
10	COL13A1	gain	10:69000727..71075070	69000727	71075070	2074343	100	9	ENSG00000197467	69801931	69964275	69801931	69964275	162344
10	H2AFY2	gain	10:69000727..71075070	69000727	71075070	2074343	100	9	ENSG00000099284	70052796	70112280	70052796	70112280	59484
10	AIFM2	gain	10:69000727..71075070	69000727	71075070	2074343	100	9	ENSG00000042286	70098223	70132934	70098223	70132934	34711
10	TYSND1	gain	10:69000727..71075070	69000727	71075070	2074343	100	9	ENSG00000156521	70137981	70146676	70137981	70146676	8695
10	SAR1A	gain	10:69000727..71075070	69000727	71075070	2074343	100	9	ENSG00000079332	70147289	70170523	70147289	70170523	23234
10	PPA1	gain	10:69000727..71075070	69000727	71075070	2074343	100	9	ENSG00000180817	70202830	70233911	70202830	70233911	31081
10	NPFFR1	gain	10:69000727..71075070	69000727	71075070	2074343	100	9	ENSG00000148734	70247329	70283676	70247329	70283676	36347
10	LRRC20	gain	10:69000727..71075070	69000727	71075070	2074343	100	9	ENSG00000172731	70298970	70382650	70298970	70382650	83680
10	EIF4EBP2	gain	10:69000727..71075070	69000727	71075070	2074343	100	9	ENSG00000148730	70404379	70428618	70404379	70428618	24239
10	NODAL	gain	10:69000727..71075070	69000727	71075070	2074343	100	9	ENSG00000156574	70432315	70447951	70432315	70447951	15636
10	PRF1	gain	10:69000727..71075070	69000727	71075070	2074343	100	9	ENSG00000180644	70597348	70602775	70597348	70602775	5427
10	ADAMTS14	gain	10:69000727..71075070	69000727	71075070	2074343	100	9	ENSG00000138316	70672803	70762441	70672803	70762441	89638
10	TBATA	gain	10:69000727..71075070	69000727	71075070	2074343	100	9	ENSG00000166220	70771239	70785401	70771239	70785401	14162
10	SGPL1	gain	10:69000727..71075070	69000727	71075070	2074343	100	9	ENSG00000166224	70815961	70881173	70815961	70881173	65212
10	PCBD1	gain	10:69000727..71075070	69000727	71075070	2074343	100	9	ENSG00000166228	70882280	70888784	70882280	70888784	6504
10	MCU	gain	10:72752969..79526671	72752969	79526671	6773702	68	14	ENSG00000156026	72692131	72887694	72752969	72887694	134725
10	OIT3	gain	10:72752969..79526671	72752969	79526671	6773702	100	14	ENSG00000138315	72893581	72933033	72893581	72933033	39452
10	PLA2G12B	gain	10:72752969..79526671	72752969	79526671	6773702	100	14	ENSG00000138308	72935170	72954778	72935170	72954778	19608
10	P4HA1	gain	10:72752969..79526671	72752969	79526671	6773702	100	14	ENSG00000122884	73007217	73096974	73007217	73096974	89757
10	NUDT13	gain	10:72752969..79526671	72752969	79526671	6773702	100	14	ENSG00000166321	73110375	73131828	73110375	73131828	21453
10	ECD	gain	10:72752969..79526671	72752969	79526671	6773702	100	14	ENSG00000122882	73130155	73169055	73130155	73169055	38900
10	FAM149B1	gain	10:72752969..79526671	72752969	79526671	6773702	100	14	ENSG00000138286	73168166	73244504	73168166	73244504	76338
10	DNAJC9	gain	10:72752969..79526671	72752969	79526671	6773702	100	14	ENSG00000213551	73183362	73248862	73183362	73248862	65500
10	DNAJC9-AS1	gain	10:72752969..79526671	72752969	79526671	6773702	100	14	ENSG00000236756	73247360	73276984	73247360	73276984	29624
10	MRPS16	gain	10:72752969..79526671	72752969	79526671	6773702	100	14	ENSG00000182180	73248843	73252693	73248843	73252693	3850
10	ANXA7	gain	10:72752969..79526671	72752969	79526671	6773702	100	14	ENSG00000138279	73375101	73414076	73375101	73414076	38975
10	PPP3CB	gain	10:72752969..79526671	72752969	79526671	6773702	100	14	ENSG00000107758	73436428	73496024	73436428	73496024	59596
10	USP54	gain	10:72752969..79526671	72752969	79526671	6773702	100	14	ENSG00000166348	73497538	73625953	73497538	73625953	128415
10	MYOZ1	gain	10:72752969..79526671	72752969	79526671	6773702	100	14	ENSG00000177791	73631654	73641757	73631654	73641757	10103
10	SYNPO2L	gain	10:72752969..79526671	72752969	79526671	6773702	100	14	ENSG00000166317	73644881	73663803	73644881	73663803	18922
10	AGAP5	gain	10:72752969..79526671	72752969	79526671	6773702	100	14	ENSG00000172650	73674285	73698159	73674285	73698159	23874
10	SEC24C	gain	10:72752969..79526671	72752969	79526671	6773702	100	14	ENSG00000176986	73744384	73772161	73744384	73772161	27777
10	FUT11	gain	10:72752969..79526671	72752969	79526671	6773702	100	14	ENSG00000196968	73772291	73780251	73772291	73780251	7960
10	CHCHD1	gain	10:72752969..79526671	72752969	79526671	6773702	100	14	ENSG00000172586	73782047	73783652	73782047	73783652	1605
10	ZSWIM8	gain	10:72752969..79526671	72752969	79526671	6773702	100	14	ENSG00000214655	73785582	73801797	73785582	73801797	16215
10	NDST2	gain	10:72752969..79526671	72752969	79526671	6773702	100	14	ENSG00000166507	73801911	73811798	73801911	73811798	9887
10	CAMK2G	gain	10:72752969..79526671	72752969	79526671	6773702	100	14	ENSG00000148660	73812501	73874591	73812501	73874591	62090
10	PLAU	gain	10:72752969..79526671	72752969	79526671	6773702	100	14	ENSG00000122861	73909177	73917497	73909177	73917497	8320
10	C10orf55	gain	10:72752969..79526671	72752969	79526671	6773702	100	14	ENSG00000222047	73909969	73922777	73909969	73922777	12808
10	VCL	gain	10:72752969..79526671	72752969	79526671	6773702	100	14	ENSG00000035403	73995193	74121363	73995193	74121363	126170
10	AP3M1	gain	10:72752969..79526671	72752969	79526671	6773702	100	14	ENSG00000185009	74120255	74151063	74120255	74151063	30808
10	ADK	gain	10:72752969..79526671	72752969	79526671	6773702	100	14	ENSG00000156110	74151185	74709303	74151185	74709303	558118
10	KAT6B	gain	10:72752969..79526671	72752969	79526671	6773702	100	14	ENSG00000156650	74825582	75032622	74825582	75032622	207040
10	DUPD1	gain	10:72752969..79526671	72752969	79526671	6773702	100	14	ENSG00000188716	75037836	75058514	75037836	75058514	20678
10	DUSP13	gain	10:72752969..79526671	72752969	79526671	6773702	100	14	ENSG00000079393	75094432	75109221	75094432	75109221	14789
10	SAMD8	gain	10:72752969..79526671	72752969	79526671	6773702	100	14	ENSG00000156671	75099586	75182123	75099586	75182123	82537
10	VDAC2	gain	10:72752969..79526671	72752969	79526671	6773702	100	14	ENSG00000165637	75210154	75231448	75210154	75231448	21294
10	COMTD1	gain	10:72752969..79526671	72752969	79526671	6773702	100	14	ENSG00000165644	75233969	75236030	75233969	75236030	2061
10	ZNF503	gain	10:72752969..79526671	72752969	79526671	6773702	100	14	ENSG00000165655	75397830	75401906	75397830	75401906	4076
10	ZNF503-AS2	gain	10:72752969..79526671	72752969	79526671	6773702	100	14	ENSG00000237149	75401519	75408982	75401519	75408982	7463
10	C10orf11	gain	10:72752969..79526671	72752969	79526671	6773702	100	14	ENSG00000148655	75431453	76560167	75431453	76560167	1128714
10	KCNMA1	gain	10:72752969..79526671	72752969	79526671	6773702	100	14	ENSG00000156113	76869601	77638595	76869601	77638595	768994
10	DLG5	gain	10:72752969..79526671	72752969	79526671	6773702	100	14	ENSG00000151208	77790791	77926526	77790791	77926526	135735
10	POLR3A	gain	10:72752969..79526671	72752969	79526671	6773702	100	14	ENSG00000148606	77969251	78029545	77969251	78029545	60294
10	RPS24	gain	10:72752969..79526671	72752969	79526671	6773702	100	14	ENSG00000138326	78033760	78056812	78033760	78056812	23052
10	ZMIZ1	gain	10:72752969..79526671	72752969	79526671	6773702	100	14	ENSG00000108175	79069035	79316528	79069035	79316528	247493
10	PPIF	gain	10:72752969..79526671	72752969	79526671	6773702	100	14	ENSG00000108179	79347469	79355337	79347469	79355337	7868
10	ZCCHC24	gain	10:72752969..79526671	72752969	79526671	6773702	100	14	ENSG00000165424	79382325	79445627	79382325	79445627	63302
10	EIF5AL1	gain	10:72752969..79526671	72752969	79526671	6773702	100	14	ENSG00000253626	79512601	79516440	79512601	79516440	3839
10	SFTPA2	loss	10:79533860..79763551	79533860	79763551	229691	100	0	ENSG00000185303	79555852	79560397	79555852	79560397	4545
10	SFTPA1	loss	10:79533860..79763551	79533860	79763551	229691	100	0	ENSG00000122852	79610939	79615455	79610939	79615455	4516
10	NUTM2B	loss	10:79533860..79763551	79533860	79763551	229691	100	0	ENSG00000188199	79703227	79714681	79703227	79714681	11454
10	SFTPD	gain	10:79799288..80235181	79799288	80235181	435893	100	14	ENSG00000133661	79937740	79982614	79937740	79982614	44874
10	TMEM254	gain	10:79799288..80235181	79799288	80235181	435893	100	14	ENSG00000133678	80078646	80092557	80078646	80092557	13911
10	PLAC9	gain	10:79799288..80235181	79799288	80235181	435893	100	14	ENSG00000189129	80131682	80145359	80131682	80145359	13677
10	ANXA11	gain	10:79799288..80235181	79799288	80235181	435893	100	14	ENSG00000122359	80150889	80205572	80150889	80205572	54683
10	MAT1A	loss	10:80237323..80565147	80237323	80565147	327824	100	0	ENSG00000151224	80271820	80289684	80271820	80289684	17864
10	DYDC1	loss	10:80237323..80565147	80237323	80565147	327824	100	0	ENSG00000170788	80336105	80356755	80336105	80356755	20650
10	DYDC2	loss	10:80237323..80565147	80237323	80565147	327824	100	0	ENSG00000133665	80344745	80368073	80344745	80368073	23328
10	TSPAN14	loss	10:80237323..80565147	80237323	80565147	327824	100	0	ENSG00000108219	80454166	80533123	80454166	80533123	78957
10	SH2D4B	loss	10:80237323..80565147	80237323	80565147	327824	25	0	ENSG00000178217	80537902	80646560	80537902	80565147	27245
10	PTEN	loss	10:87911807..88753503	87911807	88753503	841696	55	0	ENSG00000171862	87863113	87971930	87911807	87971930	60123
10	RNLS	loss	10:87911807..88753503	87911807	88753503	841696	100	0	ENSG00000184719	88273864	88584530	88273864	88584530	310666
10	LIPJ	loss	10:87911807..88753503	87911807	88753503	841696	100	0	ENSG00000204022	88586753	88606976	88586753	88606976	20223
10	LIPF	loss	10:87911807..88753503	87911807	88753503	841696	100	0	ENSG00000182333	88664441	88678814	88664441	88678814	14373
10	LIPK	loss	10:87911807..88753503	87911807	88753503	841696	100	0	ENSG00000204021	88724544	88752786	88724544	88752786	28242
11	OR51A2	loss	11:4947281..4955043	4947281	4955043	7762	28	0	ENSG00000205496	4954772	4955713	4954772	4955043	271
11	C11orf73	loss	11:85941783..86742905	85941783	86742905	801122	100	1	ENSG00000149196	86302211	86345931	86302211	86345931	43720
11	CCDC81	loss	11:85941783..86742905	85941783	86742905	801122	100	1	ENSG00000149201	86374736	86423109	86374736	86423109	48373
11	EED	loss	11:85941783..86742905	85941783	86742905	801122	100	1	ENSG00000074266	86244544	86278813	86244544	86278813	34269
11	ME3	loss	11:85941783..86742905	85941783	86742905	801122	100	1	ENSG00000151376	86441108	86672636	86441108	86672636	231528
11	PICALM	loss	11:85941783..86742905	85941783	86742905	801122	100	1	ENSG00000073921	85957684	86069882	85957684	86069882	112198
12	PTHLH	gain	12:27966663..28082859	27966663	28082859	116196	41	14	ENSG00000087494	27958084	27972705	27966663	27972705	6042
12	FAR2	gain	12:29064976..29492320	29064976	29492320	427344	100	11	ENSG00000064763	29149103	29340980	29149103	29340980	191877
12	ERGIC2	gain	12:29064976..29492320	29064976	29492320	427344	100	11	ENSG00000087502	29337352	29381189	29337352	29381189	43837
12	OVCH1	gain	12:29064976..29492320	29064976	29492320	427344	93	11	ENSG00000187950	29412474	29497686	29412474	29492320	79846
12	OVCH1	gain	12:29493554..29977941	29493554	29977941	484387	4	9	ENSG00000187950	29412474	29497686	29493554	29497686	4132
12	TMTC1	gain	12:29493554..29977941	29493554	29977941	484387	100	9	ENSG00000133687	29500840	29784759	29500840	29784759	283919
12	STX2	gain	12:130737685..130993984	130737685	130993984	256299	100	9	ENSG00000111450	130789600	130839266	130789600	130839266	49666
12	RAN	gain	12:130737685..130993984	130737685	130993984	256299	100	9	ENSG00000132341	130871879	130877678	130871879	130877678	5799
15	SCAPER	loss	15:76598901..76603435	76598901	76603435	4534	0	0	ENSG00000140386	76347904	76905444	76598901	76603435	4534
17	FAM106A	loss	17:18452079..18565884	18452079	18565884	113805	100	0	ENSG00000213077	18524566	18526846	18524566	18526846	2280
17	LGALS9C	loss	17:18452079..18565884	18452079	18565884	113805	100	0	ENSG00000171916	18476737	18494945	18476737	18494945	18208
17	DHX58	loss	17:42100950..42518212	42100950	42518212	417262	100	0	ENSG00000108771	42101404	42112733	42101404	42112733	11329
17	GHDC	loss	17:42100950..42518212	42100950	42518212	417262	100	0	ENSG00000167925	42188799	42194532	42188799	42194532	5733
17	HCRT	loss	17:42100950..42518212	42100950	42518212	417262	100	0	ENSG00000161610	42184060	42185452	42184060	42185452	1392
17	HSPB9	loss	17:42100950..42518212	42100950	42518212	417262	100	0	ENSG00000260325	42121431	42123352	42121431	42123352	1921
17	KAT2A	loss	17:42100950..42518212	42100950	42518212	417262	100	0	ENSG00000108773	42113108	42121358	42113108	42121358	8250
17	KCNH4	loss	17:42100950..42518212	42100950	42518212	417262	100	0	ENSG00000089558	42156891	42181278	42156891	42181278	24387
17	RAB5C	loss	17:42100950..42518212	42100950	42518212	417262	100	0	ENSG00000108774	42124976	42155044	42124976	42155044	30068
17	STAT5B	loss	17:42100950..42518212	42100950	42518212	417262	100	0	ENSG00000173757	42199168	42276707	42199168	42276707	77539
17	PTRF	loss	17:42100950..42518212	42100950	42518212	417262	100	0	ENSG00000177469	42402452	42423517	42402452	42423517	21065
17	STAT3	loss	17:42100950..42518212	42100950	42518212	417262	100	0	ENSG00000168610	42313324	42388568	42313324	42388568	75244
17	STAT5A	loss	17:42100950..42518212	42100950	42518212	417262	100	0	ENSG00000126561	42287547	42311943	42287547	42311943	24396
17	ATP6V0A1	loss	17:42100950..42518212	42100950	42518212	417262	93	0	ENSG00000033627	42458844	42522611	42458844	42518212	59368
19	OR4F17	loss	19:90911..335324	90911	335324	244413	100	0	ENSG00000176695	107461	111696	107461	111696	4235
19	MIER2	loss	19:90911..335324	90911	335324	244413	78	0	ENSG00000105556	301444	344807	301444	335324	33880
19	FFAR3	loss	19:35358592..35375885	35358592	35375885	17293	93	0	ENSG00000185897	35358460	35360485	35358592	35360485	1893
19	GPR42	loss	19:35358592..35375885	35358592	35375885	17293	100	0	ENSG00000126251	35370929	35372962	35370929	35372962	2033
19	PAFAH1B3	loss	19:42296200..42328254	42296200	42328254	32054	100	0	ENSG00000079462	42297033	42303546	42297033	42303546	6513
19	PRR19	loss	19:42296200..42328254	42296200	42328254	32054	100	0	ENSG00000188368	42302098	42310821	42302098	42310821	8723
19	TMEM145	loss	19:42296200..42328254	42296200	42328254	32054	100	0	ENSG00000167619	42313325	42325062	42313325	42325062	11737
19	MEGF8	loss	19:42296200..42328254	42296200	42328254	32054	4	0	ENSG00000105429	42325609	42378769	42325609	42328254	2645
2	VRK2	loss	2:58098432..58240846	58098432	58240846	142414	24	0	ENSG00000028116	57907651	58159920	58098432	58159920	61488
2	FANCL	loss	2:58098432..58240846	58098432	58240846	142414	99	0	ENSG00000115392	58159243	58241372	58159243	58240846	81603
5	CENPK	loss	5:65401659..66886648	65401659	66886648	1484989	100	1	ENSG00000123219	65517766	65563171	65517766	65563171	45405
5	PPWD1	loss	5:65401659..66886648	65401659	66886648	1484989	100	1	ENSG00000113593	65563236	65587549	65563236	65587549	24313
5	TRAPPC13	loss	5:65401659..66886648	65401659	66886648	1484989	100	1	ENSG00000113597	65624716	65666233	65624716	65666233	41517
5	TRIM23	loss	5:65401659..66886648	65401659	66886648	1484989	100	1	ENSG00000113595	65589680	65625975	65589680	65625975	36295
5	SGTB	loss	5:65401659..66886648	65401659	66886648	1484989	100	1	ENSG00000197860	65665928	65723035	65665928	65723035	57107
5	NLN	loss	5:65401659..66886648	65401659	66886648	1484989	100	1	ENSG00000123213	65722196	65871725	65722196	65871725	149529
5	ERBB2IP	loss	5:65401659..66886648	65401659	66886648	1484989	100	1	ENSG00000112851	65926475	66082549	65926475	66082549	156074
5	SREK1	loss	5:65401659..66886648	65401659	66886648	1484989	100	1	ENSG00000153914	66139971	66183615	66139971	66183615	43644
5	PIK3R1	loss	5:67765522..68630298	67765522	68630298	864776	100	1	ENSG00000145675	68215720	68301821	68215720	68301821	86101
5	ARRDC3	gain	5:91368584..91386887	91368584	91386887	18303	100	11	ENSG00000113369	91368724	91383359	91368724	91383359	14635
5	CTNNA1	loss	5:138766050..138977457	138766050	138977457	211407	52	0	ENSG00000044115	138610967	138935034	138766050	138935034	168984
5	LRRTM2	loss	5:138766050..138977457	138766050	138977457	211407	100	0	ENSG00000146006	138868923	138875368	138868923	138875368	6445
5	SIL1	loss	5:138766050..138977457	138766050	138977457	211407	8	0	ENSG00000120725	138946720	139293557	138946720	138977457	30737
5	FBXO38	gain	5:148433450..149363061	148433450	149363061	929611	15	9	ENSG00000145868	148383935	148442836	148433450	148442836	9386
5	HTR4	gain	5:148433450..149363061	148433450	149363061	929611	100	9	ENSG00000164270	148451032	148677235	148451032	148677235	226203
5	ADRB2	gain	5:148433450..149363061	148433450	149363061	929611	100	9	ENSG00000169252	148825245	148828687	148825245	148828687	3442
5	SH3TC2	gain	5:148433450..149363061	148433450	149363061	929611	100	9	ENSG00000169247	148923639	149063163	148923639	149063163	139524
5	ABLIM3	gain	5:148433450..149363061	148433450	149363061	929611	100	9	ENSG00000173210	149141483	149260542	149141483	149260542	119059
5	AFAP1L1	gain	5:148433450..149363061	148433450	149363061	929611	100	9	ENSG00000157510	149271871	149341802	149271871	149341802	69931
5	GRPEL2	gain	5:148433450..149363061	148433450	149363061	929611	100	9	ENSG00000164284	149345430	149354583	149345430	149354583	9153
5	PCYOX1L	gain	5:148433450..149363061	148433450	149363061	929611	43	9	ENSG00000145882	149358007	149369653	149358007	149363061	5054
5	PROP1	gain	5:177832415..178108061	177832415	178108061	275646	100	10	ENSG00000175325	177992235	177996242	177992235	177996242	4007
5	FAM153C	gain	5:177832415..178108061	177832415	178108061	275646	100	10	ENSG00000204677	178006405	178055559	178006405	178055559	49154
8	EYA1	loss	8:71303077..71304365	71303077	71304365	1288	0	0	ENSG00000104313	71197433	71362232	71303077	71304365	1288
8	FAM84B	gain	8:126305658..126636358	126305658	126636358	330700	100	10	ENSG00000168672	126552442	126558393	126552442	126558393	5951
8	MYC	gain	8:127717342..127841173	127717342	127841173	123831	100	13	ENSG00000136997	127735434	127741434	127735434	127741434	6000
8	ADCY8	gain	8:130457363..130873220	130457363	130873220	415857	35	12	ENSG00000155897	130780301	131042426	130780301	130873220	92919
8	TG	gain	8:132854551..132889226	132854551	132889226	34675	8	14	ENSG00000042832	132866958	133134903	132866958	132889226	22268
8	FAM135B	gain	8:138235137..138540402	138235137	138540402	305265	71	11	ENSG00000147724	138130023	138496822	138235137	138496822	261685
9	RPS26P3	loss	9:9001075..9415022	9001075	9415022	413947	100	1	ENSG00000212829	9090898	9091245	9090898	9091245	347
Y	SRY	loss	Y:2782398..3076043	2782398	3076043	293645	100	0	ENSG00000184895	2786855	2787699	2786855	2787699	844
Y	RPS4Y1	loss	Y:2782398..3076043	2782398	3076043	293645	100	0	ENSG00000129824	2841486	2932000	2841486	2932000	90514
Y	ZFY	loss	Y:2782398..3076043	2782398	3076043	293645	100	0	ENSG00000067646	2935281	2982506	2935281	2982506	47225
Y	PCDH11Y	loss	Y:4723325..5296907	4723325	5296907	573582	39	0	ENSG00000099715	5000226	5742224	5000226	5296907	296681
Y	TSPY2	loss	Y:6075632..6360908	6075632	6360908	285276	100	0	ENSG00000168757	6246223	6249019	6246223	6249019	2796
Y	AMELY	loss	Y:6747321..9758224	6747321	9758224	3010903	100	0	ENSG00000099721	6865918	6874027	6865918	6874027	8109
Y	TBL1Y	loss	Y:6747321..9758224	6747321	9758224	3010903	100	0	ENSG00000092377	6910686	7091683	6910686	7091683	180997
Y	PRKY	loss	Y:6747321..9758224	6747321	9758224	3010903	100	0	ENSG00000099725	7273972	7381548	7273972	7381548	107576
Y	TSPY1	loss	Y:6747321..9758224	6747321	9758224	3010903	100	0	ENSG00000258992	9466955	9490081	9466955	9490081	23126
Y	TSPY10	loss	Y:6747321..9758224	6747321	9758224	3010903	100	0	ENSG00000236424	9527880	9530682	9527880	9530682	2802
Y	TSPY3	loss	Y:6747321..9758224	6747321	9758224	3010903	100	0	ENSG00000228927	9398421	9401223	9398421	9401223	2802
Y	TSPY4	loss	Y:6747321..9758224	6747321	9758224	3010903	100	0	ENSG00000233803	9337464	9340284	9337464	9340284	2820
Y	TSPY8	loss	Y:6747321..9758224	6747321	9758224	3010903	100	0	ENSG00000229549	9357797	9380870	9357797	9380870	23073
Y	GYG2P1	loss	Y:11680223..24072086	11680223	24072086	12391863	100	0	ENSG00000206159	12354416	12420456	12354416	12420456	66040
Y	DDX3Y	loss	Y:11680223..24072086	11680223	24072086	12391863	100	0	ENSG00000067048	12904108	12920478	12904108	12920478	16370
Y	USP9Y	loss	Y:11680223..24072086	11680223	24072086	12391863	100	0	ENSG00000114374	12701231	12860839	12701231	12860839	159608
Y	UTY	loss	Y:11680223..24072086	11680223	24072086	12391863	100	0	ENSG00000183878	13248379	13480673	13248379	13480673	232294
Y	NLGN4Y	loss	Y:11680223..24072086	11680223	24072086	12391863	100	0	ENSG00000165246	14522638	14845650	14522638	14845650	323012
Y	TMSB4Y	loss	Y:11680223..24072086	11680223	24072086	12391863	100	0	ENSG00000154620	13703567	13706024	13703567	13706024	2457
Y	VCY	loss	Y:11680223..24072086	11680223	24072086	12391863	100	0	ENSG00000129864	13985772	13986513	13985772	13986513	741
Y	VCY1B	loss	Y:11680223..24072086	11680223	24072086	12391863	100	0	ENSG00000129862	14056217	14056958	14056217	14056958	741
Y	CDY2A	loss	Y:11680223..24072086	11680223	24072086	12391863	100	0	ENSG00000182415	18025787	18028597	18025787	18028597	2810
Y	CDY2B	loss	Y:11680223..24072086	11680223	24072086	12391863	100	0	ENSG00000129873	17877410	17880220	17877410	17880220	2810
Y	HSFY1	loss	Y:11680223..24072086	11680223	24072086	12391863	100	0	ENSG00000172468	18546671	18588963	18546671	18588963	42292
Y	HSFY2	loss	Y:11680223..24072086	11680223	24072086	12391863	100	0	ENSG00000169953	18731440	18828662	18731440	18828662	97222
Y	BCORP1	loss	Y:11680223..24072086	11680223	24072086	12391863	100	0	ENSG00000215580	19455431	19503153	19455431	19503153	47722
Y	KDM5D	loss	Y:11680223..24072086	11680223	24072086	12391863	100	0	ENSG00000012817	19703865	19744939	19703865	19744939	41074
Y	EIF1AY	loss	Y:11680223..24072086	11680223	24072086	12391863	100	0	ENSG00000198692	20575725	20593154	20575725	20593154	17429
Y	RPS4Y2	loss	Y:11680223..24072086	11680223	24072086	12391863	100	0	ENSG00000280969	20756164	20781032	20756164	20781032	24868
Y	RBMY1A1	loss	Y:11680223..24072086	11680223	24072086	12391863	100	0	ENSG00000234414	21511372	21549326	21511372	21549326	37954
Y	RBMY1B	loss	Y:11680223..24072086	11680223	24072086	12391863	100	0	ENSG00000242875	21511338	21549094	21511338	21549094	37756
Y	PRY2	loss	Y:11680223..24072086	11680223	24072086	12391863	100	0	ENSG00000169807	22071756	22096007	22071756	22096007	24251
Y	RBMY1E	loss	Y:11680223..24072086	11680223	24072086	12391863	100	0	ENSG00000242389	21880076	21918067	21880076	21918067	37991
Y	RBMY1F	loss	Y:11680223..24072086	11680223	24072086	12391863	100	0	ENSG00000169800	22168542	22182982	22168542	22182982	14440
Y	RBMY1J	loss	Y:11680223..24072086	11680223	24072086	12391863	100	0	ENSG00000226941	22308823	22417881	22308823	22417881	109058
Y	PRY	loss	Y:11680223..24072086	11680223	24072086	12391863	100	0	ENSG00000169789	22490397	22514637	22490397	22514637	24240
Y	BPY2	loss	Y:11680223..24072086	11680223	24072086	12391863	100	0	ENSG00000183753	22973819	23005465	22973819	23005465	31646
Y	CDY1B	loss	Y:11680223..24072086	11680223	24072086	12391863	100	0	ENSG00000172352	24045229	24048019	24045229	24048019	2790
Y	DAZ1	loss	Y:11680223..24072086	11680223	24072086	12391863	100	0	ENSG00000188120	23129355	23199094	23129355	23199094	69739
Y	DAZ2	loss	Y:11680223..24072086	11680223	24072086	12391863	100	0	ENSG00000205944	23219434	23291356	23219434	23291356	71922

## Sheet: SKBR3
cosmic.CHR	cosmic.gene	cosmic.CN.type	cosmic.CN.segment.position	cosmic.CN.segment.start	cosmic.CN.segment.end	cosmic.CN.segment.length	cosmic.CN.segment.shareOnGene	cosmic.CN	gene.ID	gene.start	gene.end	evaluation.segment.start	evaluation.segment.end	evaluation.segment.length
5	TENM2	loss	5:167653976..167661034	167653976	167661034	7058	0	0	ENSG00000145934	167284799	168264157	167653976	167661034	7058
5	BTNL3	loss	5:180951711..180991104	180951711	180991104	39393	12	0	ENSG00000168903	180988845	181006727	180988845	180991104	2259
7	FOXP2	gain	7:114216212..114438892	114216212	114438892	222680	36	10	ENSG00000128573	114086327	114693772	114216212	114438892	222680
7	GRM8	gain	7:126952343..128942431	126952343	128942431	1990088	36	10	ENSG00000179603	126438598	127253294	126952343	127253294	300951
7	ZNF800	gain	7:126952343..128942431	126952343	128942431	1990088	100	10	ENSG00000048405	127346790	127431924	127346790	127431924	85134
7	GCC1	gain	7:126952343..128942431	126952343	128942431	1990088	100	10	ENSG00000179562	127580618	127593611	127580618	127593611	12993
7	ARF5	gain	7:126952343..128942431	126952343	128942431	1990088	100	10	ENSG00000004059	127588345	127591705	127588345	127591705	3360
7	FSCN3	gain	7:126952343..128942431	126952343	128942431	1990088	100	10	ENSG00000106328	127591409	127602144	127591409	127602144	10735
7	PAX4	gain	7:126952343..128942431	126952343	128942431	1990088	100	10	ENSG00000106331	127610292	127615928	127610292	127615928	5636
7	SND1	gain	7:126952343..128942431	126952343	128942431	1990088	100	10	ENSG00000197157	127652180	128092609	127652180	128092609	440429
7	LRRC4	gain	7:126952343..128942431	126952343	128942431	1990088	100	10	ENSG00000128594	128027071	128032107	128027071	128032107	5036
7	LEP	gain	7:126952343..128942431	126952343	128942431	1990088	100	10	ENSG00000174697	128241284	128257628	128241284	128257628	16344
7	RBM28	gain	7:126952343..128942431	126952343	128942431	1990088	100	10	ENSG00000106344	128297685	128343908	128297685	128343908	46223
7	PRRT4	gain	7:126952343..128942431	126952343	128942431	1990088	100	10	ENSG00000224940	128350325	128361685	128350325	128361685	11360
7	IMPDH1	gain	7:126952343..128942431	126952343	128942431	1990088	100	10	ENSG00000106348	128392277	128410252	128392277	128410252	17975
7	METTL2B	gain	7:126952343..128942431	126952343	128942431	1990088	100	10	ENSG00000165055	128476729	128506602	128476729	128506602	29873
7	FAM71F2	gain	7:126952343..128942431	126952343	128942431	1990088	100	10	ENSG00000205085	128672288	128687872	128672288	128687872	15584
7	FAM71F1	gain	7:126952343..128942431	126952343	128942431	1990088	100	10	ENSG00000135248	128709061	128731743	128709061	128731743	22682
7	CALU	gain	7:126952343..128942431	126952343	128942431	1990088	100	10	ENSG00000128595	128739292	128771807	128739292	128771807	32515
7	OPN1SW	gain	7:126952343..128942431	126952343	128942431	1990088	100	10	ENSG00000128617	128772491	128775790	128772491	128775790	3299
7	CCDC136	gain	7:126952343..128942431	126952343	128942431	1990088	100	10	ENSG00000128596	128790757	128822132	128790757	128822132	31375
7	FLNC	gain	7:126952343..128942431	126952343	128942431	1990088	100	10	ENSG00000128591	128830377	128859274	128830377	128859274	28897
7	ATP6V1F	gain	7:126952343..128942431	126952343	128942431	1990088	100	10	ENSG00000128524	128862826	128865844	128862826	128865844	3018
7	IRF5	gain	7:126952343..128942431	126952343	128942431	1990088	38	10	ENSG00000128604	128937612	128950035	128937612	128942431	4819
8	SNAI2	gain	8:48905939..49059846	48905939	49059846	153907	100	14	ENSG00000019549	48917690	48921740	48917690	48921740	4050
8	TRAM1	gain	8:70587438..71148257	70587438	71148257	560819	59	14	ENSG00000067167	70573442	70608387	70587438	70608387	20949
8	LACTB2	gain	8:70587438..71148257	70587438	71148257	560819	100	14	ENSG00000147592	70635318	70669174	70635318	70669174	33856
8	XKR9	gain	8:70587438..71148257	70587438	71148257	560819	100	14	ENSG00000221947	70669365	70790371	70669365	70790371	121006
8	MSC	gain	8:71799433..74121158	71799433	74121158	2321725	100	9	ENSG00000178860	71841549	71844468	71841549	71844468	2919
8	TRPA1	gain	8:71799433..74121158	71799433	74121158	2321725	100	9	ENSG00000104321	72019917	72075617	72019917	72075617	55700
8	KCNB2	gain	8:71799433..74121158	71799433	74121158	2321725	100	9	ENSG00000182674	72537391	72938349	72537391	72938349	400958
8	TERF1	gain	8:71799433..74121158	71799433	74121158	2321725	100	9	ENSG00000147601	73008864	73048122	73008864	73048122	39258
8	RPL7	gain	8:71799433..74121158	71799433	74121158	2321725	100	9	ENSG00000147604	73290267	73295789	73290267	73295789	5522
8	RDH10	gain	8:71799433..74121158	71799433	74121158	2321725	100	9	ENSG00000121039	73294612	73325281	73294612	73325281	30669
8	STAU2	gain	8:71799433..74121158	71799433	74121158	2321725	100	9	ENSG00000040341	73420369	73747708	73420369	73747708	327339
8	UBE2W	gain	8:71799433..74121158	71799433	74121158	2321725	100	9	ENSG00000104343	73780097	73878910	73780097	73878910	98813
8	TCEB1	gain	8:71799433..74121158	71799433	74121158	2321725	100	9	ENSG00000154582	73939169	73972287	73939169	73972287	33118
8	TMEM70	gain	8:71799433..74121158	71799433	74121158	2321725	100	9	ENSG00000175606	73972437	73982783	73972437	73982783	10346
8	LY96	gain	8:71799433..74121158	71799433	74121158	2321725	100	9	ENSG00000154589	73991352	74029087	73991352	74029087	37735
8	JPH1	gain	8:74121273..74263235	74121273	74263235	141962	32	14	ENSG00000104369	74234700	74321328	74234700	74263235	28535
8	JPH1	gain	8:74263424..74593729	74263424	74593729	330305	66	9	ENSG00000104369	74234700	74321328	74263424	74321328	57904
8	GDAP1	gain	8:74263424..74593729	74263424	74593729	330305	100	9	ENSG00000104381	74321130	74488872	74321130	74488872	167742
8	HNF4G	gain	8:75090508..77501954	75090508	77501954	2411446	100	12	ENSG00000164749	75407914	75566843	75407914	75566843	158929
8	ZFHX4	gain	8:75090508..77501954	75090508	77501954	2411446	100	12	ENSG00000091656	76681219	76867285	76681219	76867285	186066
8	PEX2	gain	8:75090508..77501954	75090508	77501954	2411446	100	12	ENSG00000164751	76980258	77001044	76980258	77001044	20786
8	PKIA	gain	8:78578834..79061341	78578834	79061341	482507	29	12	ENSG00000171033	78516139	78605267	78578834	78605267	26433
8	IL7	gain	8:78578834..79061341	78578834	79061341	482507	100	12	ENSG00000104432	78675743	78805523	78675743	78805523	129780
8	STMN2	gain	8:79061945..80889364	79061945	80889364	1827419	100	14	ENSG00000104435	79610814	79666175	79610814	79666175	55361
8	HEY1	gain	8:79061945..80889364	79061945	80889364	1827419	100	14	ENSG00000164683	79764010	79767863	79764010	79767863	3853
8	MRPS28	gain	8:79061945..80889364	79061945	80889364	1827419	100	14	ENSG00000147586	79918717	80030289	79918717	80030289	111572
8	TPD52	gain	8:79061945..80889364	79061945	80889364	1827419	100	14	ENSG00000076554	80034745	80231232	80034745	80231232	196487
8	ZBTB10	gain	8:79061945..80889364	79061945	80889364	1827419	100	14	ENSG00000205189	80485619	80526265	80485619	80526265	40646
8	ZNF704	gain	8:79061945..80889364	79061945	80889364	1827419	100	14	ENSG00000164684	80628451	80874781	80628451	80874781	246330
8	CNBD1	gain	8:86809246..87308043	86809246	87308043	498797	58	11	ENSG00000176571	86866442	87615219	86866442	87308043	441601
8	DCAF4L2	gain	8:87644073..88489657	87644073	88489657	845584	100	14	ENSG00000176566	87870743	87874068	87870743	87874068	3325
8	MMP16	gain	8:87644073..88489657	87644073	88489657	845584	100	14	ENSG00000156103	88032009	88328025	88032009	88328025	296016
8	RIPK2	gain	8:89750842..90214608	89750842	90214608	463766	100	14	ENSG00000104312	89757747	89791063	89757747	89791063	33316
8	OSGIN2	gain	8:89750842..90214608	89750842	90214608	463766	100	14	ENSG00000164823	89901859	89927888	89901859	89927888	26029
8	NBN	gain	8:89750842..90214608	89750842	90214608	463766	100	14	ENSG00000104320	89933336	90003228	89933336	90003228	69892
8	DECR1	gain	8:89750842..90214608	89750842	90214608	463766	100	14	ENSG00000104325	90001405	90052092	90001405	90052092	50687
8	CALB1	gain	8:89750842..90214608	89750842	90214608	463766	100	14	ENSG00000104327	90058608	90095475	90058608	90095475	36867
8	NECAB1	gain	8:90648855..91121730	90648855	91121730	472875	100	9	ENSG00000123119	90791550	90959408	90791550	90959408	167858
8	TMEM55A	gain	8:90648855..91121730	90648855	91121730	472875	100	9	ENSG00000155099	90993796	91041064	90993796	91041064	47268
8	OTUD6B	gain	8:90648855..91121730	90648855	91121730	472875	100	9	ENSG00000155100	91070196	91087095	91070196	91087095	16899
8	LRRC69	gain	8:90648855..91121730	90648855	91121730	472875	16	9	ENSG00000214954	91101832	91219236	91101832	91121730	19898
8	LRRC69	gain	8:91124606..91349940	91124606	91349940	225334	80	13	ENSG00000214954	91101832	91219236	91124606	91219236	94630
8	SLC26A7	gain	8:91124606..91349940	91124606	91349940	225334	74	13	ENSG00000147606	91209494	91398152	91209494	91349940	140446
8	SLC26A7	gain	8:91351162..91536055	91351162	91536055	184893	24	9	ENSG00000147606	91209494	91398152	91351162	91398152	46990
8	CSMD3	gain	8:111532658..113453881	111532658	113453881	1921223	100	14	ENSG00000164796	112222928	113437099	112222928	113437099	1214171
8	TRPS1	gain	8:114289308..116049769	114289308	116049769	1760461	100	14	ENSG00000104447	115408496	115809673	115408496	115809673	401177
8	EIF3H	gain	8:116049898..116760111	116049898	116760111	710213	94	10	ENSG00000147677	116642130	116766925	116642130	116760111	117981
8	SLC30A8	gain	8:116978486..118522006	116978486	118522006	1543520	87	12	ENSG00000164756	116950273	117176714	116978486	117176714	198228
8	MED30	gain	8:116978486..118522006	116978486	118522006	1543520	100	12	ENSG00000164758	117520713	117540262	117520713	117540262	19549
8	EXT1	gain	8:116978486..118522006	116978486	118522006	1543520	100	12	ENSG00000182197	117794490	118111853	117794490	118111853	317363
8	SAMD12	gain	8:116978486..118522006	116978486	118522006	1543520	76	12	ENSG00000177570	118189459	118621995	118189459	118522006	332547
8	SAMD12	gain	8:118522090..119585444	118522090	119585444	1063354	23	14	ENSG00000177570	118189459	118621995	118522090	118621995	99905
8	TNFRSF11B	gain	8:118522090..119585444	118522090	119585444	1063354	100	14	ENSG00000164761	118923557	118952200	118923557	118952200	28643
8	COLEC10	gain	8:118522090..119585444	118522090	119585444	1063354	100	14	ENSG00000184374	118995452	119106582	118995452	119106582	111130
8	NOV	gain	8:118522090..119585444	118522090	119585444	1063354	100	14	ENSG00000136999	119416306	119424353	119416306	119424353	8047
8	ENPP2	gain	8:118522090..119585444	118522090	119585444	1063354	24	14	ENSG00000136960	119557086	119673453	119557086	119585444	28358
8	ENPP2	gain	8:119585862..119966700	119585862	119966700	380838	75	9	ENSG00000136960	119557086	119673453	119585862	119673453	87591
8	TAF2	gain	8:119585862..119966700	119585862	119966700	380838	100	9	ENSG00000064313	119730775	119832863	119730775	119832863	102088
8	DSCC1	gain	8:119585862..119966700	119585862	119966700	380838	100	9	ENSG00000136982	119833976	119856010	119833976	119856010	22034
8	DEPTOR	gain	8:119585862..119966700	119585862	119966700	380838	52	9	ENSG00000155792	119873717	120050913	119873717	119966700	92983
8	DEPTOR	gain	8:119970060..123747489	119970060	123747489	3777429	45	14	ENSG00000155792	119873717	120050913	119970060	120050913	80853
8	COL14A1	gain	8:119970060..123747489	119970060	123747489	3777429	100	14	ENSG00000187955	120059780	120372036	120059780	120372036	312256
8	MRPL13	gain	8:119970060..123747489	119970060	123747489	3777429	100	14	ENSG00000172172	120380761	120445402	120380761	120445402	64641
8	MTBP	gain	8:119970060..123747489	119970060	123747489	3777429	100	14	ENSG00000172167	120445400	120542133	120445400	120542133	96733
8	SNTB1	gain	8:119970060..123747489	119970060	123747489	3777429	100	14	ENSG00000172164	120535745	120813273	120535745	120813273	277528
8	HAS2	gain	8:119970060..123747489	119970060	123747489	3777429	100	14	ENSG00000170961	121612116	121641390	121612116	121641390	29274
8	ZHX2	gain	8:119970060..123747489	119970060	123747489	3777429	100	14	ENSG00000178764	122781394	122974512	122781394	122974512	193118
8	DERL1	gain	8:119970060..123747489	119970060	123747489	3777429	100	14	ENSG00000136986	123013164	123042423	123013164	123042423	29259
8	FAM83A	gain	8:119970060..123747489	119970060	123747489	3777429	100	14	ENSG00000147689	123178960	123210079	123178960	123210079	31119
8	C8orf76	gain	8:119970060..123747489	119970060	123747489	3777429	100	14	ENSG00000189376	123219957	123241398	123219957	123241398	21441
8	ZHX1	gain	8:119970060..123747489	119970060	123747489	3777429	100	14	ENSG00000165156	123248451	123275541	123248451	123275541	27090
8	ATAD2	gain	8:119970060..123747489	119970060	123747489	3777429	100	14	ENSG00000156802	123319850	123416350	123319850	123416350	96500
8	WDYHV1	gain	8:119970060..123747489	119970060	123747489	3777429	100	14	ENSG00000156795	123416725	123467230	123416725	123467230	50505
8	FBXO32	gain	8:119970060..123747489	119970060	123747489	3777429	100	14	ENSG00000156804	123497889	123541206	123497889	123541206	43317
8	KLHL38	gain	8:119970060..123747489	119970060	123747489	3777429	100	14	ENSG00000175946	123645527	123652950	123645527	123652950	7423
8	ANXA13	gain	8:119970060..123747489	119970060	123747489	3777429	100	14	ENSG00000104537	123680794	123737407	123680794	123737407	56613
8	FAM91A1	gain	8:123750465..124540861	123750465	124540861	790396	100	9	ENSG00000176853	123768456	123815452	123768456	123815452	46996
8	FER1L6	gain	8:123750465..124540861	123750465	124540861	790396	100	9	ENSG00000214814	123851987	124120061	123851987	124120061	268074
8	TMEM65	gain	8:123750465..124540861	123750465	124540861	790396	100	9	ENSG00000164983	124306189	124372692	124306189	124372692	66503
8	TRMT12	gain	8:123750465..124540861	123750465	124540861	790396	100	9	ENSG00000183665	124450820	124462150	124450820	124462150	11330
8	RNF139	gain	8:123750465..124540861	123750465	124540861	790396	100	9	ENSG00000170881	124474738	124487914	124474738	124487914	13176
8	TATDN1	gain	8:123750465..124540861	123750465	124540861	790396	100	9	ENSG00000147687	124488485	124539458	124488485	124539458	50973
8	NDUFB9	gain	8:123750465..124540861	123750465	124540861	790396	5	9	ENSG00000147684	124539103	124568510	124539103	124540861	1758
8	NDUFB9	gain	8:124540879..124637640	124540879	124637640	96761	93	13	ENSG00000147684	124539103	124568510	124540879	124568510	27631
8	MTSS1	gain	8:124540879..124637640	124540879	124637640	96761	48	13	ENSG00000170873	124550790	124728429	124550790	124637640	86850
8	POU5F1B	gain	8:127214429..127750916	127214429	127750916	536487	100	14	ENSG00000212993	127414290	127420069	127414290	127420069	5779
8	MYC	gain	8:127214429..127750916	127214429	127750916	536487	100	14	ENSG00000136997	127735434	127741434	127735434	127741434	6000
8	TMEM75	gain	8:127797362..128082732	127797362	128082732	285370	100	14	ENSG00000280055	127946559	127948723	127946559	127948723	2164
8	KCNQ3	loss	8:132281626..132289492	132281626	132289492	7866	2	0	ENSG00000184156	132120859	132480953	132281626	132289492	7866
16	CDH1	loss	16:68602076..68819768	68602076	68819768	217692	83	0	ENSG00000039068	68737225	68835548	68737225	68819768	82543
16	CDH3	loss	16:68602076..68819768	68602076	68819768	217692	100	0	ENSG00000062038	68636189	68722616	68636189	68722616	86427
17	PLXDC1	gain	17:39122480..39943112	39122480	39943112	820632	35	14	ENSG00000161381	39063303	39154394	39122480	39154394	31914
17	ARL5C	gain	17:39122480..39943112	39122480	39943112	820632	100	14	ENSG00000141748	39156894	39167484	39156894	39167484	10590
17	CACNB1	gain	17:39122480..39943112	39122480	39943112	820632	100	14	ENSG00000067191	39173456	39197703	39173456	39197703	24247
17	RPL19	gain	17:39122480..39943112	39122480	39943112	820632	100	14	ENSG00000108298	39200283	39204727	39200283	39204727	4444
17	STAC2	gain	17:39122480..39943112	39122480	39943112	820632	100	14	ENSG00000141750	39210536	39225872	39210536	39225872	15336
17	FBXL20	gain	17:39122480..39943112	39122480	39943112	820632	100	14	ENSG00000108306	39252644	39402523	39252644	39402523	149879
17	MED1	gain	17:39122480..39943112	39122480	39943112	820632	100	14	ENSG00000125686	39404285	39451286	39404285	39451286	47001
17	CDK12	gain	17:39122480..39943112	39122480	39943112	820632	100	14	ENSG00000167258	39461511	39564907	39461511	39564907	103396
17	NEUROD2	gain	17:39122480..39943112	39122480	39943112	820632	100	14	ENSG00000171532	39603536	39609777	39603536	39609777	6241
17	PPP1R1B	gain	17:39122480..39943112	39122480	39943112	820632	100	14	ENSG00000131771	39626740	39636626	39626740	39636626	9886
17	STARD3	gain	17:39122480..39943112	39122480	39943112	820632	100	14	ENSG00000131748	39637065	39663484	39637065	39663484	26419
17	TCAP	gain	17:39122480..39943112	39122480	39943112	820632	100	14	ENSG00000173991	39664187	39666555	39664187	39666555	2368
17	PNMT	gain	17:39122480..39943112	39122480	39943112	820632	100	14	ENSG00000141744	39667981	39670475	39667981	39670475	2494
17	PGAP3	gain	17:39122480..39943112	39122480	39943112	820632	100	14	ENSG00000161395	39671122	39696797	39671122	39696797	25675
17	ERBB2	gain	17:39122480..39943112	39122480	39943112	820632	100	14	ENSG00000141736	39687914	39730426	39687914	39730426	42512
17	GRB7	gain	17:39122480..39943112	39122480	39943112	820632	100	14	ENSG00000141738	39737927	39747291	39737927	39747291	9364
17	IKZF3	gain	17:39122480..39943112	39122480	39943112	820632	100	14	ENSG00000161405	39757715	39864188	39757715	39864188	106473
17	ZPBP2	gain	17:39122480..39943112	39122480	39943112	820632	100	14	ENSG00000186075	39868164	39877896	39868164	39877896	9732
17	GSDMB	gain	17:39122480..39943112	39122480	39943112	820632	100	14	ENSG00000073605	39904595	39919854	39904595	39919854	15259
17	ORMDL3	gain	17:39122480..39943112	39122480	39943112	820632	100	14	ENSG00000172057	39921041	39927601	39921041	39927601	6560
17	LRRC3C	gain	17:39122480..39943112	39122480	39943112	820632	50	14	ENSG00000204913	39941474	39944747	39941474	39943112	1638
17	GSDMA	gain	17:39945679..40316369	39945679	40316369	370690	100	11	ENSG00000167914	39962973	39977766	39962973	39977766	14793
17	PSMD3	gain	17:39945679..40316369	39945679	40316369	370690	100	11	ENSG00000108344	39980797	39997960	39980797	39997960	17163
17	CSF3	gain	17:39945679..40316369	39945679	40316369	370690	100	11	ENSG00000108342	40015361	40017813	40015361	40017813	2452
17	MED24	gain	17:39945679..40316369	39945679	40316369	370690	100	11	ENSG00000008838	40019097	40061215	40019097	40061215	42118
17	THRA	gain	17:39945679..40316369	39945679	40316369	370690	100	11	ENSG00000126351	40058290	40093867	40058290	40093867	35577
17	NR1D1	gain	17:39945679..40316369	39945679	40316369	370690	100	11	ENSG00000126368	40092787	40100725	40092787	40100725	7938
17	MSL1	gain	17:39945679..40316369	39945679	40316369	370690	100	11	ENSG00000188895	40122298	40136916	40122298	40136916	14618
17	CASC3	gain	17:39945679..40316369	39945679	40316369	370690	100	11	ENSG00000108349	40140318	40172183	40140318	40172183	31865
17	RAPGEFL1	gain	17:39945679..40316369	39945679	40316369	370690	100	11	ENSG00000108352	40177010	40195656	40177010	40195656	18646
17	WIPF2	gain	17:39945679..40316369	39945679	40316369	370690	100	11	ENSG00000171475	40219304	40284136	40219304	40284136	64832
17	CDC6	gain	17:39945679..40316369	39945679	40316369	370690	100	11	ENSG00000094804	40287633	40304657	40287633	40304657	17024
17	KRTAP4-12	gain	17:41118879..41265434	41118879	41265434	146555	100	12	ENSG00000213416	41123091	41124167	41123091	41124167	1076
17	KRTAP4-6	gain	17:41118879..41265434	41118879	41265434	146555	100	12	ENSG00000198090	41139433	41140487	41139433	41140487	1054
17	KRTAP4-5	gain	17:41118879..41265434	41118879	41265434	146555	100	12	ENSG00000198271	41148924	41149802	41148924	41149802	878
17	KRTAP4-4	gain	17:41118879..41265434	41118879	41265434	146555	100	12	ENSG00000171396	41159651	41160731	41159651	41160731	1080
17	KRTAP4-3	gain	17:41118879..41265434	41118879	41265434	146555	100	12	ENSG00000196156	41167231	41168194	41167231	41168194	963
17	KRTAP4-2	gain	17:41118879..41265434	41118879	41265434	146555	100	12	ENSG00000244537	41177446	41178208	41177446	41178208	762
17	KRTAP4-1	gain	17:41118879..41265434	41118879	41265434	146555	100	12	ENSG00000198443	41184102	41185342	41184102	41185342	1240
17	KRTAP9-1	gain	17:41118879..41265434	41118879	41265434	146555	100	12	ENSG00000240542	41189887	41190639	41189887	41190639	752
17	KRTAP9-2	gain	17:41118879..41265434	41118879	41265434	146555	100	12	ENSG00000239886	41226648	41227652	41226648	41227652	1004
17	KRTAP9-9	gain	17:41118879..41265434	41118879	41265434	146555	100	12	ENSG00000198083	41226653	41256364	41226653	41256364	29711
17	KRTAP9-3	gain	17:41118879..41265434	41118879	41265434	146555	100	12	ENSG00000204873	41232463	41233454	41232463	41233454	991
17	KRTAP9-8	gain	17:41118879..41265434	41118879	41265434	146555	100	12	ENSG00000187272	41232475	41239004	41232475	41239004	6529
17	KRTAP9-4	gain	17:41118879..41265434	41118879	41265434	146555	100	12	ENSG00000241595	41249687	41250653	41249687	41250653	966
17	KRTAP29-1	gain	17:41276473..41380423	41276473	41380423	103950	100	11	ENSG00000212658	41301826	41302851	41301826	41302851	1025
17	KRTAP16-1	gain	17:41276473..41380423	41276473	41380423	103950	100	11	ENSG00000212657	41307700	41309253	41307700	41309253	1553
17	KRTAP17-1	gain	17:41276473..41380423	41276473	41380423	103950	100	11	ENSG00000186860	41314917	41315695	41314917	41315695	778
17	KRT33A	gain	17:41276473..41380423	41276473	41380423	103950	100	11	ENSG00000006059	41346092	41350812	41346092	41350812	4720
17	KRT33B	gain	17:41276473..41380423	41276473	41380423	103950	100	11	ENSG00000131738	41363494	41369800	41363494	41369800	6306
17	KRT34	gain	17:41276473..41380423	41276473	41380423	103950	58	11	ENSG00000131737	41377650	41382403	41377650	41380423	2773
19	RPSAP58	loss	19:20254403..24338821	20254403	24338821	4084418	100	0	ENSG00000225178	23827162	23828049	23827162	23828049	887
19	ZNF100	loss	19:20254403..24338821	20254403	24338821	4084418	100	0	ENSG00000197020	21722766	21767628	21722766	21767628	44862
19	ZNF208	loss	19:20254403..24338821	20254403	24338821	4084418	100	0	ENSG00000160321	21932958	22010949	21932958	22010949	77991
19	ZNF257	loss	19:20254403..24338821	20254403	24338821	4084418	100	0	ENSG00000197134	22052452	22091480	22052452	22091480	39028
19	ZNF429	loss	19:20254403..24338821	20254403	24338821	4084418	100	0	ENSG00000197013	21496682	21556270	21496682	21556270	59588
19	ZNF43	loss	19:20254403..24338821	20254403	24338821	4084418	100	0	ENSG00000198521	21804949	21852125	21804949	21852125	47176
19	ZNF430	loss	19:20254403..24338821	20254403	24338821	4084418	100	0	ENSG00000118620	21020620	21060050	21020620	21060050	39430
19	ZNF431	loss	19:20254403..24338821	20254403	24338821	4084418	100	0	ENSG00000196705	21142024	21196053	21142024	21196053	54029
19	ZNF493	loss	19:20254403..24338821	20254403	24338821	4084418	100	0	ENSG00000196268	21397119	21427573	21397119	21427573	30454
19	ZNF626	loss	19:20254403..24338821	20254403	24338821	4084418	100	0	ENSG00000188171	20620061	20661596	20620061	20661596	41535
19	ZNF675	loss	19:20254403..24338821	20254403	24338821	4084418	100	0	ENSG00000197372	23525631	23687220	23525631	23687220	161589
19	ZNF676	loss	19:20254403..24338821	20254403	24338821	4084418	100	0	ENSG00000196109	22179091	22196951	22179091	22196951	17860
19	ZNF681	loss	19:20254403..24338821	20254403	24338821	4084418	100	0	ENSG00000196172	23739195	23758891	23739195	23758891	19696
19	ZNF708	loss	19:20254403..24338821	20254403	24338821	4084418	100	0	ENSG00000182141	21221500	21329425	21221500	21329425	107925
19	ZNF724P	loss	19:20254403..24338821	20254403	24338821	4084418	100	0	ENSG00000196081	23221599	23250390	23221599	23250390	28791
19	ZNF729	loss	19:20254403..24338821	20254403	24338821	4084418	100	0	ENSG00000196350	22286408	22317176	22286408	22317176	30768
19	ZNF730	loss	19:20254403..24338821	20254403	24338821	4084418	100	0	ENSG00000183850	23075210	23147219	23075210	23147219	72009
19	ZNF737	loss	19:20254403..24338821	20254403	24338821	4084418	100	0	ENSG00000237440	20535825	20565809	20535825	20565809	29984
19	ZNF738	loss	19:20254403..24338821	20254403	24338821	4084418	100	0	ENSG00000172687	21358930	21379302	21358930	21379302	20372
19	ZNF826P	loss	19:20254403..24338821	20254403	24338821	4084418	100	0	ENSG00000231205	20340269	20424969	20340269	20424969	84700
19	ZNF85	loss	19:20254403..24338821	20254403	24338821	4084418	100	0	ENSG00000105750	20923222	20950697	20923222	20950697	27475
19	ZNF91	loss	19:20254403..24338821	20254403	24338821	4084418	100	0	ENSG00000167232	23304991	23395560	23304991	23395560	90569
19	ZNF98	loss	19:20254403..24338821	20254403	24338821	4084418	100	0	ENSG00000197360	22391019	22532485	22391019	22532485	141466
19	ZNF99	loss	19:20254403..24338821	20254403	24338821	4084418	100	0	ENSG00000213973	22752183	22784107	22752183	22784107	31924
