# Supplementary material for: MetaCNV - a consensus approach to infer accurate copy numbers from low coverage data
Source: BMC Med Genomics. 2020 Jun 1;13:76. doi: 10.1186/s12920-020-00731-y (PMC7268502; doi:10.1186/s12920-020-00731-y)
Supplement: Supplementary file 3 — Additional file 3. CNVcalling HCC1187 CNV calling results for HCC1187. [file 12920_2020_731_MOESM3_ESM.xlsx]

## Sheet: ReadDepth
cosmic.CHR	cosmic.gene	cosmic.CN.type	cosmic.CN.segment.position	cosmic.CN.segment.start	cosmic.CN.segment.end	cosmic.CN.segment.length	cosmic.CN.segment.shareOnGene	cosmic.CN	gene.name	gene.ID	gene.type	gene.start	gene.end	evaluation.segment.start	evaluation.segment end	evaluation.segment.length	cnv	cnv.start	cnv.end	cnv.shareOnEvaluationLength
1	PUM1	gain	1:30938232..31087522	30938232	31087522	149290	94	5	PUM1	ENSG00000134644	protein_coding	30931506	31065991	30938232	31065991	127759	5.3	30937801	30971400	25.9614
1	PUM1	gain	1:30938232..31087522	30938232	31087522	149290	94	5	PUM1	ENSG00000134644	protein_coding	30931506	31065991	30938232	31065991	127759	1.9	30971401	30972600	0.938486
1	PUM1	gain	1:30938232..31087522	30938232	31087522	149290	94	5	PUM1	ENSG00000134644	protein_coding	30931506	31065991	30938232	31065991	127759	5.4	30972601	31032600	46.9626
1	PUM1	gain	1:30938232..31087522	30938232	31087522	149290	94	5	PUM1	ENSG00000134644	protein_coding	30931506	31065991	30938232	31065991	127759	5	31032601	31089000	26.1351
1	TRIM45	gain	1:117052440..119920798	117052440	119920798	2868358	100	5	TRIM45	ENSG00000134253	protein_coding	117111060	117122587	117111060	117122587	11527	3	117056101	117117600	56.7364
1	TTF2	gain	1:117052440..119920798	117052440	119920798	2868358	100	5	TTF2	ENSG00000116830	protein_coding	117060303	117107453	117060303	117107453	47150	3	117056101	117117600	100
1	TRIM45	gain	1:117052440..119920798	117052440	119920798	2868358	100	5	TRIM45	ENSG00000134253	protein_coding	117111060	117122587	117111060	117122587	11527	2.8	117117601	117128400	43.255
1	VTCN1	gain	1:117052440..119920798	117052440	119920798	2868358	100	5	VTCN1	ENSG00000134258	protein_coding	117143587	117210960	117143587	117210960	67373	3.2	117128401	117202050	86.7751
1	VTCN1	gain	1:117052440..119920798	117052440	119920798	2868358	100	5	VTCN1	ENSG00000134258	protein_coding	117143587	117210960	117143587	117210960	67373	2.7	117202051	117221700	13.2234
1	MAN1A2	gain	1:117052440..119920798	117052440	119920798	2868358	100	5	MAN1A2	ENSG00000198162	protein_coding	117367449	117528872	117367449	117528872	161423	3.3	117367801	117381300	8.3625
1	MAN1A2	gain	1:117052440..119920798	117052440	119920798	2868358	100	5	MAN1A2	ENSG00000198162	protein_coding	117367449	117528872	117367449	117528872	161423	1.5	117381301	117382800	0.928616
1	MAN1A2	gain	1:117052440..119920798	117052440	119920798	2868358	100	5	MAN1A2	ENSG00000198162	protein_coding	117367449	117528872	117367449	117528872	161423	3.2	117382801	117429000	28.6198
1	MAN1A2	gain	1:117052440..119920798	117052440	119920798	2868358	100	5	MAN1A2	ENSG00000198162	protein_coding	117367449	117528872	117367449	117528872	161423	2.3	117429001	117430200	0.742769
1	MAN1A2	gain	1:117052440..119920798	117052440	119920798	2868358	100	5	MAN1A2	ENSG00000198162	protein_coding	117367449	117528872	117367449	117528872	161423	1.2	117430201	117431400	0.742769
1	MAN1A2	gain	1:117052440..119920798	117052440	119920798	2868358	100	5	MAN1A2	ENSG00000198162	protein_coding	117367449	117528872	117367449	117528872	161423	3.3	117431401	117448500	10.5927
1	MAN1A2	gain	1:117052440..119920798	117052440	119920798	2868358	100	5	MAN1A2	ENSG00000198162	protein_coding	117367449	117528872	117367449	117528872	161423	2.8	117448501	117452400	2.41539
1	MAN1A2	gain	1:117052440..119920798	117052440	119920798	2868358	100	5	MAN1A2	ENSG00000198162	protein_coding	117367449	117528872	117367449	117528872	161423	3.3	117452401	117534300	47.3731
1	FAM46C	gain	1:117052440..119920798	117052440	119920798	2868358	100	5	FAM46C	ENSG00000183508	protein_coding	117605934	117628372	117605934	117628372	22438	2.9	117534301	117724800	100
1	GDAP2	gain	1:117052440..119920798	117052440	119920798	2868358	100	5	GDAP2	ENSG00000196505	protein_coding	117863485	117929630	117863485	117929630	66145	2.7	117873901	117876300	3.62688
1	GDAP2	gain	1:117052440..119920798	117052440	119920798	2868358	100	5	GDAP2	ENSG00000196505	protein_coding	117863485	117929630	117863485	117929630	66145	3.3	117876301	117896250	30.1595
1	GDAP2	gain	1:117052440..119920798	117052440	119920798	2868358	100	5	GDAP2	ENSG00000196505	protein_coding	117863485	117929630	117863485	117929630	66145	4.2	117896251	117900000	5.66785
1	GDAP2	gain	1:117052440..119920798	117052440	119920798	2868358	100	5	GDAP2	ENSG00000196505	protein_coding	117863485	117929630	117863485	117929630	66145	3.1	117900001	117928800	43.5392
1	GDAP2	gain	1:117052440..119920798	117052440	119920798	2868358	100	5	GDAP2	ENSG00000196505	protein_coding	117863485	117929630	117863485	117929630	66145	2.2	117928801	117930300	1.25331
1	WDR3	gain	1:117052440..119920798	117052440	119920798	2868358	100	5	WDR3	ENSG00000065183	protein_coding	117929720	117966542	117929720	117966542	36822	2.2	117928801	117930300	1.57515
1	WDR3	gain	1:117052440..119920798	117052440	119920798	2868358	100	5	WDR3	ENSG00000065183	protein_coding	117929720	117966542	117929720	117966542	36822	3.1	117930301	118063200	98.4221
1	SPAG17	gain	1:117052440..119920798	117052440	119920798	2868358	100	5	SPAG17	ENSG00000155761	protein_coding	117953861	118185223	117953861	118185223	231362	1.5	118063201	118064400	0.518235
1	SPAG17	gain	1:117052440..119920798	117052440	119920798	2868358	100	5	SPAG17	ENSG00000155761	protein_coding	117953861	118185223	117953861	118185223	231362	3	118064401	118078200	5.96425
1	SPAG17	gain	1:117052440..119920798	117052440	119920798	2868358	100	5	SPAG17	ENSG00000155761	protein_coding	117953861	118185223	117953861	118185223	231362	3.8	118078201	118080000	0.777569
1	SPAG17	gain	1:117052440..119920798	117052440	119920798	2868358	100	5	SPAG17	ENSG00000155761	protein_coding	117953861	118185223	117953861	118185223	231362	3	118080001	118090800	4.66758
1	SPAG17	gain	1:117052440..119920798	117052440	119920798	2868358	100	5	SPAG17	ENSG00000155761	protein_coding	117953861	118185223	117953861	118185223	231362	4.5	118090801	118091400	0.258902
1	SPAG17	gain	1:117052440..119920798	117052440	119920798	2868358	100	5	SPAG17	ENSG00000155761	protein_coding	117953861	118185223	117953861	118185223	231362	3	118091401	118280700	40.552
1	TBX15	gain	1:117052440..119920798	117052440	119920798	2868358	100	5	TBX15	ENSG00000092607	protein_coding	118883046	118989556	118883046	118989556	106510	3	118858201	118982700	93.563
1	TBX15	gain	1:117052440..119920798	117052440	119920798	2868358	100	5	TBX15	ENSG00000092607	protein_coding	118883046	118989556	118883046	118989556	106510	2.5	118982701	118997400	6.43602
1	WARS2	gain	1:117052440..119920798	117052440	119920798	2868358	100	5	WARS2	ENSG00000116874	protein_coding	119031216	119140671	119031216	119140671	109455	0.8	119058301	119059200	0.821342
1	WARS2	gain	1:117052440..119920798	117052440	119920798	2868358	100	5	WARS2	ENSG00000116874	protein_coding	119031216	119140671	119031216	119140671	109455	3	119059201	119150700	74.4324
1	HAO2	gain	1:117052440..119920798	117052440	119920798	2868358	100	5	HAO2	ENSG00000116882	protein_coding	119368779	119394130	119368779	119394130	25351	2.9	119154901	119622300	100
1	HSD3B1	gain	1:117052440..119920798	117052440	119920798	2868358	100	5	HSD3B1	ENSG00000203857	protein_coding	119507198	119515054	119507198	119515054	7856	2.9	119154901	119622300	100
1	HSD3B2	gain	1:117052440..119920798	117052440	119920798	2868358	100	5	HSD3B2	ENSG00000203859	protein_coding	119414931	119423035	119414931	119423035	8104	2.9	119154901	119622300	100
1	ZNF697	gain	1:117052440..119920798	117052440	119920798	2868358	100	5	ZNF697	ENSG00000143067	protein_coding	119619422	119647773	119619422	119647773	28351	2.2	119622301	119625300	10.5781
1	ZNF697	gain	1:117052440..119920798	117052440	119920798	2868358	100	5	ZNF697	ENSG00000143067	protein_coding	119619422	119647773	119619422	119647773	28351	3	119625301	119630700	19.0434
1	ZNF697	gain	1:117052440..119920798	117052440	119920798	2868358	100	5	ZNF697	ENSG00000143067	protein_coding	119619422	119647773	119619422	119647773	28351	2.7	119630701	119634000	11.6363
1	ZNF697	gain	1:117052440..119920798	117052440	119920798	2868358	100	5	ZNF697	ENSG00000143067	protein_coding	119619422	119647773	119619422	119647773	28351	3.1	119634001	119645700	41.2649
1	ZNF697	gain	1:117052440..119920798	117052440	119920798	2868358	100	5	ZNF697	ENSG00000143067	protein_coding	119619422	119647773	119619422	119647773	28351	2.3	119645701	119648700	7.30838
1	PHGDH	gain	1:117052440..119920798	117052440	119920798	2868358	100	5	PHGDH	ENSG00000092621	protein_coding	119659798	119744215	119659798	119744215	84417	1	119706001	119706900	1.06495
1	PHGDH	gain	1:117052440..119920798	117052440	119920798	2868358	100	5	PHGDH	ENSG00000092621	protein_coding	119659798	119744215	119659798	119744215	84417	3	119706901	119711100	4.97412
1	PHGDH	gain	1:117052440..119920798	117052440	119920798	2868358	100	5	PHGDH	ENSG00000092621	protein_coding	119659798	119744215	119659798	119744215	84417	2.3	119711101	119713800	3.19722
1	PHGDH	gain	1:117052440..119920798	117052440	119920798	2868358	100	5	PHGDH	ENSG00000092621	protein_coding	119659798	119744215	119659798	119744215	84417	3.2	119713801	119720700	8.17252
1	HMGCS2	gain	1:117052440..119920798	117052440	119920798	2868358	100	5	HMGCS2	ENSG00000134240	protein_coding	119747996	119768905	119747996	119768905	20909	2.7	119720701	119750100	10.0627
1	PHGDH	gain	1:117052440..119920798	117052440	119920798	2868358	100	5	PHGDH	ENSG00000092621	protein_coding	119659798	119744215	119659798	119744215	84417	2.7	119720701	119750100	27.8546
1	ADAM30	gain	1:117052440..119920798	117052440	119920798	2868358	100	5	ADAM30	ENSG00000134249	protein_coding	119893533	119896495	119893533	119896495	2962	3	119750101	119923500	100
1	HMGCS2	gain	1:117052440..119920798	117052440	119920798	2868358	100	5	HMGCS2	ENSG00000134240	protein_coding	119747996	119768905	119747996	119768905	20909	3	119750101	119923500	89.9326
1	NBPF7	gain	1:117052440..119920798	117052440	119920798	2868358	100	5	NBPF7	ENSG00000215864	unprocessed_pseudogene	119834870	119844514	119834870	119844514	9644	3	119750101	119923500	100
1	REG4	gain	1:117052440..119920798	117052440	119920798	2868358	100	5	REG4	ENSG00000134193	protein_coding	119794018	119811660	119794018	119811660	17642	3	119750101	119923500	100
1	NOTCH2	gain	1:117052440..119920798	117052440	119920798	2868358	5	5	NOTCH2	ENSG00000134250	protein_coding	119911553	120069626	119911553	119920798	9245	1.5	119923501	119942100	0
1	NOTCH2	gain	1:117052440..119920798	117052440	119920798	2868358	5	5	NOTCH2	ENSG00000134250	protein_coding	119911553	120069626	119911553	119920798	9245	1.8	119942101	119948100	0
1	NOTCH2	gain	1:117052440..119920798	117052440	119920798	2868358	5	5	NOTCH2	ENSG00000134250	protein_coding	119911553	120069626	119911553	119920798	9245	1.5	119948101	119989500	0
1	NOTCH2	gain	1:117052440..119920798	117052440	119920798	2868358	5	5	NOTCH2	ENSG00000134250	protein_coding	119911553	120069626	119911553	119920798	9245	2.6	119989501	120131700	0
1	LCE3C	loss	1:152583052..152613763	152583052	152613763	30711	20	0	LCE3C	ENSG00000244057	protein_coding	152511535	152601086	152583052	152601086	18034	2.8	152491201	152583300	1.37518
1	LCE3C	loss	1:152583052..152613763	152583052	152613763	30711	20	0	LCE3C	ENSG00000244057	protein_coding	152511535	152601086	152583052	152601086	18034	0	152583301	152615100	98.6193
10	GTPBP4	gain	10:703298..1136183	703298	1136183	432885	100	5	GTPBP4	ENSG00000107937	protein_coding	988019	1019936	988019	1019936	31917	3.4	1	1137900	100
10	IDI1	gain	10:703298..1136183	703298	1136183	432885	100	5	IDI1	ENSG00000067064	protein_coding	1039908	1049170	1039908	1049170	9262	3.4	1	1137900	100
10	IDI2	gain	10:703298..1136183	703298	1136183	432885	100	5	IDI2	ENSG00000148377	protein_coding	1018907	1025859	1018907	1025859	6952	3.4	1	1137900	100
10	LARP4B	gain	10:703298..1136183	703298	1136183	432885	100	5	LARP4B	ENSG00000107929	protein_coding	806914	931705	806914	931705	124791	3.4	1	1137900	100
10	WDR37	gain	10:703298..1136183	703298	1136183	432885	100	5	WDR37	ENSG00000047056	protein_coding	1049538	1132297	1049538	1132297	82759	3.4	1	1137900	100
10	ADARB2	gain	10:1553721..5946108	1553721	5946108	4392387	32	5	ADARB2	ENSG00000185736	protein_coding	1177318	1737476	1553721	1737476	183755	0.7	1303201	1307850	0
10	ADARB2	gain	10:1553721..5946108	1553721	5946108	4392387	32	5	ADARB2	ENSG00000185736	protein_coding	1177318	1737476	1553721	1737476	183755	2	1307851	1549200	0
10	ADARB2	gain	10:1553721..5946108	1553721	5946108	4392387	32	5	ADARB2	ENSG00000185736	protein_coding	1177318	1737476	1553721	1737476	183755	3.2	1549201	1563600	5.37618
10	ADARB2	gain	10:1553721..5946108	1553721	5946108	4392387	32	5	ADARB2	ENSG00000185736	protein_coding	1177318	1737476	1553721	1737476	183755	1.4	1563601	1564500	0.489238
10	ADARB2	gain	10:1553721..5946108	1553721	5946108	4392387	32	5	ADARB2	ENSG00000185736	protein_coding	1177318	1737476	1553721	1737476	183755	3.3	1564501	1699200	73.3036
10	ADARB2	gain	10:1553721..5946108	1553721	5946108	4392387	32	5	ADARB2	ENSG00000185736	protein_coding	1177318	1737476	1553721	1737476	183755	0.8	1699201	1701600	1.30554
10	ADARB2	gain	10:1553721..5946108	1553721	5946108	4392387	32	5	ADARB2	ENSG00000185736	protein_coding	1177318	1737476	1553721	1737476	183755	3.5	1701601	1767000	19.5233
10	KLF6	gain	10:1553721..5946108	1553721	5946108	4392387	100	5	KLF6	ENSG00000067082	protein_coding	3775996	3785281	3775996	3785281	9285	3.4	1770601	4248000	100
10	PFKP	gain	10:1553721..5946108	1553721	5946108	4392387	100	5	PFKP	ENSG00000067057	protein_coding	3066333	3137712	3066333	3137712	71379	3.4	1770601	4248000	100
10	PITRM1	gain	10:1553721..5946108	1553721	5946108	4392387	100	5	PITRM1	ENSG00000107959	protein_coding	3137728	3172841	3137728	3172841	35113	3.4	1770601	4248000	100
10	AKR1E2	gain	10:1553721..5946108	1553721	5946108	4392387	100	5	AKR1E2	ENSG00000165568	protein_coding	4786629	4848062	4786629	4848062	61433	3.8	4668301	4807200	33.4853
10	AKR1E2	gain	10:1553721..5946108	1553721	5946108	4392387	100	5	AKR1E2	ENSG00000165568	protein_coding	4786629	4848062	4786629	4848062	61433	3.5	4807201	4864800	66.5131
10	AKR1C1	gain	10:1553721..5946108	1553721	5946108	4392387	100	5	AKR1C1	ENSG00000187134	protein_coding	4963253	5107522	4963253	5107522	144269	2.5	5083201	5085600	1.66287
10	AKR1C2	gain	10:1553721..5946108	1553721	5946108	4392387	100	5	AKR1C2	ENSG00000151632	protein_coding	4922564	5135226	4922564	5135226	212662	2.5	5083201	5085600	1.12808
10	AKR1C3	gain	10:1553721..5946108	1553721	5946108	4392387	100	5	AKR1C3	ENSG00000196139, ENSG00000282883	protein_coding	5035354	5107686	5035354	5107686	72332	2.5	5083201	5085600	3.31665
10	AKR1C1	gain	10:1553721..5946108	1553721	5946108	4392387	100	5	AKR1C1	ENSG00000187134	protein_coding	4963253	5107522	4963253	5107522	144269	4	5085601	5110200	15.1945
10	AKR1C2	gain	10:1553721..5946108	1553721	5946108	4392387	100	5	AKR1C2	ENSG00000151632	protein_coding	4922564	5135226	4922564	5135226	212662	4	5085601	5110200	11.5672
10	AKR1C3	gain	10:1553721..5946108	1553721	5946108	4392387	100	5	AKR1C3	ENSG00000196139, ENSG00000282883	protein_coding	5035354	5107686	5035354	5107686	72332	4	5085601	5110200	30.5328
10	AKR1C2	gain	10:1553721..5946108	1553721	5946108	4392387	100	5	AKR1C2	ENSG00000151632	protein_coding	4922564	5135226	4922564	5135226	212662	2.4	5110201	5113800	1.69236
10	AKR1C2	gain	10:1553721..5946108	1553721	5946108	4392387	100	5	AKR1C2	ENSG00000151632	protein_coding	4922564	5135226	4922564	5135226	212662	3.8	5113801	5144850	10.0747
10	AKR1C4	gain	10:1553721..5946108	1553721	5946108	4392387	100	5	AKR1C4	ENSG00000198610	protein_coding	5195462	5218949	5195462	5218949	23487	3.5	5146201	5246400	100
10	ANKRD16	gain	10:1553721..5946108	1553721	5946108	4392387	100	5	ANKRD16	ENSG00000134461	protein_coding	5861617	5889906	5861617	5889906	28289	3.4	5250901	6288900	100
10	ASB13	gain	10:1553721..5946108	1553721	5946108	4392387	100	5	ASB13	ENSG00000196372	protein_coding	5638867	5666595	5638867	5666595	27728	3.4	5250901	6288900	100
10	CALML3	gain	10:1553721..5946108	1553721	5946108	4392387	100	5	CALML3	ENSG00000178363	protein_coding	5524009	5526771	5524009	5526771	2762	3.4	5250901	6288900	100
10	CALML5	gain	10:1553721..5946108	1553721	5946108	4392387	100	5	CALML5	ENSG00000178372	protein_coding	5498697	5499555	5498697	5499555	858	3.4	5250901	6288900	100
10	FAM208B	gain	10:1553721..5946108	1553721	5946108	4392387	100	5	FAM208B	ENSG00000108021	protein_coding	5684838	5763740	5684838	5763740	78902	3.4	5250901	6288900	100
10	FBXO18	gain	10:1553721..5946108	1553721	5946108	4392387	100	5	FBXO18	ENSG00000134452	protein_coding	5890203	5937594	5890203	5937594	47391	3.4	5250901	6288900	100
10	GDI2	gain	10:1553721..5946108	1553721	5946108	4392387	100	5	GDI2	ENSG00000057608	protein_coding	5765223	5842132	5765223	5842132	76909	3.4	5250901	6288900	100
10	NET1	gain	10:1553721..5946108	1553721	5946108	4392387	100	5	NET1	ENSG00000173848	protein_coding	5412551	5458463	5412551	5458463	45912	3.4	5250901	6288900	100
10	TUBAL3	gain	10:1553721..5946108	1553721	5946108	4392387	100	5	TUBAL3	ENSG00000178462	protein_coding	5393098	5404830	5393098	5404830	11732	3.4	5250901	6288900	100
10	UCN3	gain	10:1553721..5946108	1553721	5946108	4392387	100	5	UCN3	ENSG00000178473	protein_coding	5365009	5374692	5365009	5374692	9683	3.4	5250901	6288900	100
10	CELF2	gain	10:11327791..14183270	11327791	14183270	2855479	2	5	CELF2	ENSG00000048740	protein_coding	11005321	11336675	11327791	11336675	8884	3.4	10697401	11365800	100
10	USP6NL	gain	10:11327791..14183270	11327791	14183270	2855479	100	5	USP6NL	ENSG00000148429	protein_coding	11453946	11611754	11453946	11611754	157808	3.3	11366401	11464500	6.68787
10	USP6NL	gain	10:11327791..14183270	11327791	14183270	2855479	100	5	USP6NL	ENSG00000148429	protein_coding	11453946	11611754	11453946	11611754	157808	3.7	11464501	11648100	93.3115
10	ECHDC3	gain	10:11327791..14183270	11327791	14183270	2855479	100	5	ECHDC3	ENSG00000134463	protein_coding	11742366	11764070	11742366	11764070	21704	3.3	11737201	11928600	100
10	PROSER2	gain	10:11327791..14183270	11327791	14183270	2855479	100	5	PROSER2	ENSG00000148426	protein_coding	11823339	11872277	11823339	11872277	48938	3.3	11737201	11928600	100
10	UPF2	gain	10:11327791..14183270	11327791	14183270	2855479	100	5	UPF2	ENSG00000151461	protein_coding	11920022	12043170	11920022	12043170	123148	3.7	11928601	12041700	91.8399
10	CDC123	gain	10:11327791..14183270	11327791	14183270	2855479	100	5	CDC123	ENSG00000151465	protein_coding	12195965	12250589	12195965	12250589	54624	3.4	12041701	12567900	100
10	DHTKD1	gain	10:11327791..14183270	11327791	14183270	2855479	100	5	DHTKD1	ENSG00000181192	protein_coding	12068972	12123225	12068972	12123225	54253	3.4	12041701	12567900	100
10	NUDT5	gain	10:11327791..14183270	11327791	14183270	2855479	100	5	NUDT5	ENSG00000165609	protein_coding	12165325	12196144	12165325	12196144	30819	3.4	12041701	12567900	100
10	SEC61A2	gain	10:11327791..14183270	11327791	14183270	2855479	100	5	SEC61A2	ENSG00000065665	protein_coding	12129637	12169961	12129637	12169961	40324	3.4	12041701	12567900	100
10	UPF2	gain	10:11327791..14183270	11327791	14183270	2855479	100	5	UPF2	ENSG00000151461	protein_coding	11920022	12043170	11920022	12043170	123148	3.4	12041701	12567900	1.19287
10	CAMK1D	gain	10:11327791..14183270	11327791	14183270	2855479	100	5	CAMK1D	ENSG00000183049	protein_coding	12349482	12835545	12349482	12835545	486063	0.9	12567901	12568500	0.123235
10	CAMK1D	gain	10:11327791..14183270	11327791	14183270	2855479	100	5	CAMK1D	ENSG00000183049	protein_coding	12349482	12835545	12349482	12835545	486063	3.5	12568501	12602700	7.03592
10	CAMK1D	gain	10:11327791..14183270	11327791	14183270	2855479	100	5	CAMK1D	ENSG00000183049	protein_coding	12349482	12835545	12349482	12835545	486063	3	12602701	12607500	0.987321
10	CAMK1D	gain	10:11327791..14183270	11327791	14183270	2855479	100	5	CAMK1D	ENSG00000183049	protein_coding	12349482	12835545	12349482	12835545	486063	3.5	12607501	12622800	3.14753
10	CAMK1D	gain	10:11327791..14183270	11327791	14183270	2855479	100	5	CAMK1D	ENSG00000183049	protein_coding	12349482	12835545	12349482	12835545	486063	0.7	12622801	12623400	0.123235
10	CAMK1D	gain	10:11327791..14183270	11327791	14183270	2855479	100	5	CAMK1D	ENSG00000183049	protein_coding	12349482	12835545	12349482	12835545	486063	3.5	12623401	12693900	14.5041
10	CAMK1D	gain	10:11327791..14183270	11327791	14183270	2855479	100	5	CAMK1D	ENSG00000183049	protein_coding	12349482	12835545	12349482	12835545	486063	1	12693901	12694500	0.123235
10	CAMK1D	gain	10:11327791..14183270	11327791	14183270	2855479	100	5	CAMK1D	ENSG00000183049	protein_coding	12349482	12835545	12349482	12835545	486063	3.5	12694501	13155000	29.0176
10	CCDC3	gain	10:11327791..14183270	11327791	14183270	2855479	100	5	CCDC3	ENSG00000151468	protein_coding	12896625	13099652	12896625	13099652	203027	3.5	12694501	13155000	100
10	OPTN	gain	10:11327791..14183270	11327791	14183270	2855479	100	5	OPTN	ENSG00000123240	protein_coding	13099449	13138308	13099449	13138308	38859	3.5	12694501	13155000	100
10	MCM10	gain	10:11327791..14183270	11327791	14183270	2855479	100	5	MCM10	ENSG00000065328	protein_coding	13161554	13211104	13161554	13211104	49550	3.5	13155601	13217700	100
10	BEND7	gain	10:11327791..14183270	11327791	14183270	2855479	100	5	BEND7	ENSG00000165626	protein_coding	13438484	13528974	13438484	13528974	90490	3.4	13218301	14513700	100
10	FRMD4A	gain	10:11327791..14183270	11327791	14183270	2855479	65	5	FRMD4A	ENSG00000151474	protein_coding	13643706	14462142	13643706	14183270	539564	3.4	13218301	14513700	100
10	PHYH	gain	10:11327791..14183270	11327791	14183270	2855479	100	5	PHYH	ENSG00000107537	protein_coding	13277796	13302412	13277796	13302412	24616	3.4	13218301	14513700	100
10	PRPF18	gain	10:11327791..14183270	11327791	14183270	2855479	100	5	PRPF18	ENSG00000165630	protein_coding	13586927	13630868	13586927	13630868	43941	3.4	13218301	14513700	100
10	SEPHS1	gain	10:11327791..14183270	11327791	14183270	2855479	100	5	SEPHS1	ENSG00000086475	protein_coding	13317424	13348298	13317424	13348298	30874	3.4	13218301	14513700	100
10	UCMA	gain	10:11327791..14183270	11327791	14183270	2855479	100	5	UCMA	ENSG00000165623	protein_coding	13221767	13234334	13221767	13234334	12567	3.4	13218301	14513700	100
10	MALRD1	gain	10:19008063..22486281	19008063	22486281	3478218	100	5	MALRD1	ENSG00000204740	protein_coding	19048771	19790401	19048771	19790401	741630	0.1	19088701	19093500	0.647088
10	MALRD1	gain	10:19008063..22486281	19008063	22486281	3478218	100	5	MALRD1	ENSG00000204740	protein_coding	19048771	19790401	19048771	19790401	741630	1.1	19093501	19094400	0.121219
10	MALRD1	gain	10:19008063..22486281	19008063	22486281	3478218	100	5	MALRD1	ENSG00000204740	protein_coding	19048771	19790401	19048771	19790401	741630	3.5	19094401	19160400	8.89918
10	MALRD1	gain	10:19008063..22486281	19008063	22486281	3478218	100	5	MALRD1	ENSG00000204740	protein_coding	19048771	19790401	19048771	19790401	741630	0.5	19160401	19161300	0.121219
10	MALRD1	gain	10:19008063..22486281	19008063	22486281	3478218	100	5	MALRD1	ENSG00000204740	protein_coding	19048771	19790401	19048771	19790401	741630	3.6	19161301	19582200	56.7532
10	MALRD1	gain	10:19008063..22486281	19008063	22486281	3478218	100	5	MALRD1	ENSG00000204740	protein_coding	19048771	19790401	19048771	19790401	741630	0	19582201	19583100	0.121219
10	MALRD1	gain	10:19008063..22486281	19008063	22486281	3478218	100	5	MALRD1	ENSG00000204740	protein_coding	19048771	19790401	19048771	19790401	741630	1.2	19583101	19584900	0.242574
10	MALRD1	gain	10:19008063..22486281	19008063	22486281	3478218	100	5	MALRD1	ENSG00000204740	protein_coding	19048771	19790401	19048771	19790401	741630	2.8	19584901	19587300	0.323477
10	MALRD1	gain	10:19008063..22486281	19008063	22486281	3478218	100	5	MALRD1	ENSG00000204740	protein_coding	19048771	19790401	19048771	19790401	741630	3.6	19587301	19692900	14.2388
10	MALRD1	gain	10:19008063..22486281	19008063	22486281	3478218	100	5	MALRD1	ENSG00000204740	protein_coding	19048771	19790401	19048771	19790401	741630	3.2	19692901	19707600	1.98199
10	MALRD1	gain	10:19008063..22486281	19008063	22486281	3478218	100	5	MALRD1	ENSG00000204740	protein_coding	19048771	19790401	19048771	19790401	741630	1.4	19707601	19709100	0.202122
10	MALRD1	gain	10:19008063..22486281	19008063	22486281	3478218	100	5	MALRD1	ENSG00000204740	protein_coding	19048771	19790401	19048771	19790401	741630	3.8	19709101	19713900	0.647088
10	MALRD1	gain	10:19008063..22486281	19008063	22486281	3478218	100	5	MALRD1	ENSG00000204740	protein_coding	19048771	19790401	19048771	19790401	741630	2.8	19713901	19714800	0.121219
10	MALRD1	gain	10:19008063..22486281	19008063	22486281	3478218	100	5	MALRD1	ENSG00000204740	protein_coding	19048771	19790401	19048771	19790401	741630	3.8	19714801	19717800	0.40438
10	MALRD1	gain	10:19008063..22486281	19008063	22486281	3478218	100	5	MALRD1	ENSG00000204740	protein_coding	19048771	19790401	19048771	19790401	741630	2.9	19717801	19719600	0.242574
10	MALRD1	gain	10:19008063..22486281	19008063	22486281	3478218	100	5	MALRD1	ENSG00000204740	protein_coding	19048771	19790401	19048771	19790401	741630	3.7	19719601	19764900	6.10803
10	MALRD1	gain	10:19008063..22486281	19008063	22486281	3478218	100	5	MALRD1	ENSG00000204740	protein_coding	19048771	19790401	19048771	19790401	741630	2.9	19764901	19767300	0.323477
10	MALRD1	gain	10:19008063..22486281	19008063	22486281	3478218	100	5	MALRD1	ENSG00000204740	protein_coding	19048771	19790401	19048771	19790401	741630	3.7	19767301	19815600	3.11476
10	PLXDC2	gain	10:19008063..22486281	19008063	22486281	3478218	100	5	PLXDC2	ENSG00000120594	protein_coding	19816239	20289856	19816239	20289856	473617	3.6	19818301	19882800	13.6184
10	PLXDC2	gain	10:19008063..22486281	19008063	22486281	3478218	100	5	PLXDC2	ENSG00000120594	protein_coding	19816239	20289856	19816239	20289856	473617	2.9	19882801	19884900	0.443185
10	PLXDC2	gain	10:19008063..22486281	19008063	22486281	3478218	100	5	PLXDC2	ENSG00000120594	protein_coding	19816239	20289856	19816239	20289856	473617	1.6	19884901	19886100	0.253158
10	PLXDC2	gain	10:19008063..22486281	19008063	22486281	3478218	100	5	PLXDC2	ENSG00000120594	protein_coding	19816239	20289856	19816239	20289856	473617	3.6	19886101	20119200	49.2168
10	PLXDC2	gain	10:19008063..22486281	19008063	22486281	3478218	100	5	PLXDC2	ENSG00000120594	protein_coding	19816239	20289856	19816239	20289856	473617	2.6	20119201	20120100	0.189816
10	PLXDC2	gain	10:19008063..22486281	19008063	22486281	3478218	100	5	PLXDC2	ENSG00000120594	protein_coding	19816239	20289856	19816239	20289856	473617	3.1	20120101	20123100	0.633212
10	PLXDC2	gain	10:19008063..22486281	19008063	22486281	3478218	100	5	PLXDC2	ENSG00000120594	protein_coding	19816239	20289856	19816239	20289856	473617	2.6	20123101	20124900	0.379843
10	PLXDC2	gain	10:19008063..22486281	19008063	22486281	3478218	100	5	PLXDC2	ENSG00000120594	protein_coding	19816239	20289856	19816239	20289856	473617	3.7	20124901	20269500	30.5308
10	PLXDC2	gain	10:19008063..22486281	19008063	22486281	3478218	100	5	PLXDC2	ENSG00000120594	protein_coding	19816239	20289856	19816239	20289856	473617	3.5	20269501	20469900	4.29778
10	NEBL	gain	10:19008063..22486281	19008063	22486281	3478218	100	5	NEBL	ENSG00000078114	protein_coding	20779973	21174187	20779973	21174187	394214	1.7	20940001	20943300	0.836855
10	C10orf113	gain	10:19008063..22486281	19008063	22486281	3478218	100	5	C10orf113	ENSG00000204683	protein_coding	21125763	21146559	21125763	21146559	20796	3.6	20943301	21252600	100
10	NEBL	gain	10:19008063..22486281	19008063	22486281	3478218	100	5	NEBL	ENSG00000078114	protein_coding	20779973	21174187	20779973	21174187	394214	3.6	20943301	21252600	58.5687
10	CASC10	gain	10:19008063..22486281	19008063	22486281	3478218	100	5	CASC10	ENSG00000204682	protein_coding	21492658	21497262	21492658	21497262	4604	3.5	21431101	21493800	24.8045
10	CASC10	gain	10:19008063..22486281	19008063	22486281	3478218	100	5	CASC10	ENSG00000204682	protein_coding	21492658	21497262	21492658	21497262	4604	2.7	21493801	21497400	75.1738
10	SKIDA1	gain	10:19008063..22486281	19008063	22486281	3478218	100	5	SKIDA1	ENSG00000180592	protein_coding	21513478	21526368	21513478	21526368	12890	1.9	21516301	21517200	6.9744
10	SKIDA1	gain	10:19008063..22486281	19008063	22486281	3478218	100	5	SKIDA1	ENSG00000180592	protein_coding	21513478	21526368	21513478	21526368	12890	3.5	21517201	21524400	55.8495
10	SKIDA1	gain	10:19008063..22486281	19008063	22486281	3478218	100	5	SKIDA1	ENSG00000180592	protein_coding	21513478	21526368	21513478	21526368	12890	2.7	21524401	21527400	15.2599
10	MLLT10	gain	10:19008063..22486281	19008063	22486281	3478218	100	5	MLLT10	ENSG00000078403	protein_coding	21524675	21743630	21524675	21743630	218955	4	21527401	21533700	2.87685
10	MLLT10	gain	10:19008063..22486281	19008063	22486281	3478218	100	5	MLLT10	ENSG00000078403	protein_coding	21524675	21743630	21524675	21743630	218955	2.2	21533701	21535500	0.82163
10	MLLT10	gain	10:19008063..22486281	19008063	22486281	3478218	100	5	MLLT10	ENSG00000078403	protein_coding	21524675	21743630	21524675	21743630	218955	3.6	21535501	21717300	83.0303
10	MLLT10	gain	10:19008063..22486281	19008063	22486281	3478218	100	5	MLLT10	ENSG00000078403	protein_coding	21524675	21743630	21524675	21743630	218955	1.3	21717301	21717900	0.273572
10	DNAJC1	gain	10:19008063..22486281	19008063	22486281	3478218	100	5	DNAJC1	ENSG00000136770	protein_coding	21756537	22003769	21756537	22003769	247232	3.6	21717901	22065300	100
10	MLLT10	gain	10:19008063..22486281	19008063	22486281	3478218	100	5	MLLT10	ENSG00000078403	protein_coding	21524675	21743630	21524675	21743630	218955	3.6	21717901	22065300	11.7508
10	COMMD3	gain	10:19008063..22486281	19008063	22486281	3478218	100	5	COMMD3	ENSG00000148444	protein_coding	22315974	22320308	22315974	22320308	4334	4	22317001	22320300	76.1191
10	COMMD3	gain	10:19008063..22486281	19008063	22486281	3478218	100	5	COMMD3	ENSG00000148444	protein_coding	22315974	22320308	22315974	22320308	4334	2	22320301	22322100	0.161514
10	BMI1	gain	10:19008063..22486281	19008063	22486281	3478218	100	5	BMI1	ENSG00000168283	protein_coding	22321211	22331484	22321211	22331484	10273	3.7	22322101	22325100	29.193
10	BMI1	gain	10:19008063..22486281	19008063	22486281	3478218	100	5	BMI1	ENSG00000168283	protein_coding	22321211	22331484	22321211	22331484	10273	2.3	22325101	22326000	8.7511
10	BMI1	gain	10:19008063..22486281	19008063	22486281	3478218	100	5	BMI1	ENSG00000168283	protein_coding	22321211	22331484	22321211	22331484	10273	3.9	22326001	22332900	53.3729
10	SPAG6	gain	10:19008063..22486281	19008063	22486281	3478218	100	5	SPAG6	ENSG00000077327	protein_coding	22345445	22454224	22345445	22454224	108779	0.9	22358101	22358700	0.550658
10	SPAG6	gain	10:19008063..22486281	19008063	22486281	3478218	100	5	SPAG6	ENSG00000077327	protein_coding	22345445	22454224	22345445	22454224	108779	3.7	22358701	22404000	41.6431
10	SPAG6	gain	10:19008063..22486281	19008063	22486281	3478218	100	5	SPAG6	ENSG00000077327	protein_coding	22345445	22454224	22345445	22454224	108779	0	22404001	22404600	0.550658
10	SPAG6	gain	10:19008063..22486281	19008063	22486281	3478218	100	5	SPAG6	ENSG00000077327	protein_coding	22345445	22454224	22345445	22454224	108779	1.9	22404601	22408500	3.58433
10	SPAG6	gain	10:19008063..22486281	19008063	22486281	3478218	100	5	SPAG6	ENSG00000077327	protein_coding	22345445	22454224	22345445	22454224	108779	3.6	22408501	22435500	24.82
10	SPAG6	gain	10:19008063..22486281	19008063	22486281	3478218	100	5	SPAG6	ENSG00000077327	protein_coding	22345445	22454224	22345445	22454224	108779	2.9	22435501	22438200	2.48118
10	SPAG6	gain	10:19008063..22486281	19008063	22486281	3478218	100	5	SPAG6	ENSG00000077327	protein_coding	22345445	22454224	22345445	22454224	108779	3.5	22438201	22475700	14.7299
10	POLR3A	gain	10:77986261..82676143	77986261	82676143	4689882	71	6	POLR3A	ENSG00000148606	protein_coding	77969251	78029545	77986261	78029545	43284	2.3	77994301	77998800	10.3941
10	POLR3A	gain	10:77986261..82676143	77986261	82676143	4689882	71	6	POLR3A	ENSG00000148606	protein_coding	77969251	78029545	77986261	78029545	43284	3.1	77998801	77999400	1.38388
10	POLR3A	gain	10:77986261..82676143	77986261	82676143	4689882	71	6	POLR3A	ENSG00000148606	protein_coding	77969251	78029545	77986261	78029545	43284	4.3	77999401	78028500	67.2281
10	POLR3A	gain	10:77986261..82676143	77986261	82676143	4689882	71	6	POLR3A	ENSG00000148606	protein_coding	77969251	78029545	77986261	78029545	43284	3.5	78028501	78034500	2.41198
10	RPS24	gain	10:77986261..82676143	77986261	82676143	4689882	100	6	RPS24	ENSG00000138326	protein_coding	78033760	78056812	78033760	78056812	23052	3.5	78028501	78034500	3.21013
10	RPS24	gain	10:77986261..82676143	77986261	82676143	4689882	100	6	RPS24	ENSG00000138326	protein_coding	78033760	78056812	78033760	78056812	23052	4.1	78034501	78088800	96.7855
10	ZMIZ1	gain	10:77986261..82676143	77986261	82676143	4689882	100	6	ZMIZ1	ENSG00000108175	protein_coding	79069035	79316528	79069035	79316528	247493	3.9	79071001	79175400	42.1826
10	ZMIZ1	gain	10:77986261..82676143	77986261	82676143	4689882	100	6	ZMIZ1	ENSG00000108175	protein_coding	79069035	79316528	79069035	79316528	247493	2.6	79175401	79176600	0.484458
10	ZMIZ1	gain	10:77986261..82676143	77986261	82676143	4689882	100	6	ZMIZ1	ENSG00000108175	protein_coding	79069035	79316528	79069035	79316528	247493	3.9	79176601	79319700	56.5378
10	PPIF	gain	10:77986261..82676143	77986261	82676143	4689882	100	6	PPIF	ENSG00000108179	protein_coding	79347469	79355337	79347469	79355337	7868	4	79332901	79353900	81.7361
10	PPIF	gain	10:77986261..82676143	77986261	82676143	4689882	100	6	PPIF	ENSG00000108179	protein_coding	79347469	79355337	79347469	79355337	7868	4.4	79353901	79363500	18.2511
10	ZCCHC24	gain	10:77986261..82676143	77986261	82676143	4689882	100	6	ZCCHC24	ENSG00000165424	protein_coding	79382325	79445627	79382325	79445627	63302	5.1	79383001	79383900	1.42018
10	ZCCHC24	gain	10:77986261..82676143	77986261	82676143	4689882	100	6	ZCCHC24	ENSG00000165424	protein_coding	79382325	79445627	79382325	79445627	63302	3.7	79383901	79394700	17.0595
10	ZCCHC24	gain	10:77986261..82676143	77986261	82676143	4689882	100	6	ZCCHC24	ENSG00000165424	protein_coding	79382325	79445627	79382325	79445627	63302	4.8	79394701	79397100	3.78977
10	ZCCHC24	gain	10:77986261..82676143	77986261	82676143	4689882	100	6	ZCCHC24	ENSG00000165424	protein_coding	79382325	79445627	79382325	79445627	63302	4	79397101	79425600	45.0207
10	ZCCHC24	gain	10:77986261..82676143	77986261	82676143	4689882	100	6	ZCCHC24	ENSG00000165424	protein_coding	79382325	79445627	79382325	79445627	63302	5	79425601	79429200	5.68544
10	ZCCHC24	gain	10:77986261..82676143	77986261	82676143	4689882	100	6	ZCCHC24	ENSG00000165424	protein_coding	79382325	79445627	79382325	79445627	63302	4	79429201	79444800	24.6422
10	ZCCHC24	gain	10:77986261..82676143	77986261	82676143	4689882	100	6	ZCCHC24	ENSG00000165424	protein_coding	79382325	79445627	79382325	79445627	63302	3	79444801	79446900	1.30486
10	EIF5AL1	gain	10:77986261..82676143	77986261	82676143	4689882	100	6	EIF5AL1	ENSG00000253626	protein_coding	79512601	79516440	79512601	79516440	3839	4.8	79508101	79513800	31.2321
10	EIF5AL1	gain	10:77986261..82676143	77986261	82676143	4689882	100	6	EIF5AL1	ENSG00000253626	protein_coding	79512601	79516440	79512601	79516440	3839	5.3	79513801	79523700	68.7419
10	SFTPA1	gain	10:77986261..82676143	77986261	82676143	4689882	100	6	SFTPA1	ENSG00000122852	protein_coding	79610939	79615455	79610939	79615455	4516	4.5	79537201	79641300	100
10	SFTPA2	gain	10:77986261..82676143	77986261	82676143	4689882	100	6	SFTPA2	ENSG00000185303	protein_coding	79555852	79560397	79555852	79560397	4545	4.5	79537201	79641300	100
10	NUTM2B	gain	10:77986261..82676143	77986261	82676143	4689882	100	6	NUTM2B	ENSG00000188199	protein_coding	79703227	79714681	79703227	79714681	11454	4.3	79682701	79825050	100
10	NUTM2E	gain	10:77986261..82676143	77986261	82676143	4689882	100	6	NUTM2E	ENSG00000228570	protein_coding	79841358	79850878	79841358	79850878	9520	3.4	79838101	79841700	3.59244
10	NUTM2E	gain	10:77986261..82676143	77986261	82676143	4689882	100	6	NUTM2E	ENSG00000228570	protein_coding	79841358	79850878	79841358	79850878	9520	2	79841701	79851450	96.3971
10	SFTPD	gain	10:77986261..82676143	77986261	82676143	4689882	100	6	SFTPD	ENSG00000133661	protein_coding	79937740	79982614	79937740	79982614	44874	4.6	79950001	79956600	14.7056
10	SFTPD	gain	10:77986261..82676143	77986261	82676143	4689882	100	6	SFTPD	ENSG00000133661	protein_coding	79937740	79982614	79937740	79982614	44874	3.8	79956601	79959000	5.34608
10	SFTPD	gain	10:77986261..82676143	77986261	82676143	4689882	100	6	SFTPD	ENSG00000133661	protein_coding	79937740	79982614	79937740	79982614	44874	1.9	79959001	79962300	7.3517
10	SFTPD	gain	10:77986261..82676143	77986261	82676143	4689882	100	6	SFTPD	ENSG00000133661	protein_coding	79937740	79982614	79937740	79982614	44874	4.6	79962301	79965600	7.3517
10	SFTPD	gain	10:77986261..82676143	77986261	82676143	4689882	100	6	SFTPD	ENSG00000133661	protein_coding	79937740	79982614	79937740	79982614	44874	0.9	79965601	79967400	4.009
10	SFTPD	gain	10:77986261..82676143	77986261	82676143	4689882	100	6	SFTPD	ENSG00000133661	protein_coding	79937740	79982614	79937740	79982614	44874	4.4	79967401	80132100	33.9016
10	TMEM254	gain	10:77986261..82676143	77986261	82676143	4689882	100	6	TMEM254	ENSG00000133678	protein_coding	80078646	80092557	80078646	80092557	13911	4.4	79967401	80132100	100
10	PLAC9	gain	10:77986261..82676143	77986261	82676143	4689882	100	6	PLAC9	ENSG00000189129	protein_coding	80131682	80145359	80131682	80145359	13677	3.9	80132101	80145000	94.3116
10	PLAC9	gain	10:77986261..82676143	77986261	82676143	4689882	100	6	PLAC9	ENSG00000189129	protein_coding	80131682	80145359	80131682	80145359	13677	4.5	80145001	80153700	2.61753
10	ANXA11	gain	10:77986261..82676143	77986261	82676143	4689882	100	6	ANXA11	ENSG00000122359	protein_coding	80150889	80205572	80150889	80205572	54683	3.9	80153701	80170200	30.1721
10	ANXA11	gain	10:77986261..82676143	77986261	82676143	4689882	100	6	ANXA11	ENSG00000122359	protein_coding	80150889	80205572	80150889	80205572	54683	4.2	80170201	80200500	55.4084
10	ANXA11	gain	10:77986261..82676143	77986261	82676143	4689882	100	6	ANXA11	ENSG00000122359	protein_coding	80150889	80205572	80150889	80205572	54683	3.9	80200501	80208000	9.27345
10	MAT1A	gain	10:77986261..82676143	77986261	82676143	4689882	100	6	MAT1A	ENSG00000151224	protein_coding	80271820	80289684	80271820	80289684	17864	3.6	80272201	80275500	18.4673
10	MAT1A	gain	10:77986261..82676143	77986261	82676143	4689882	100	6	MAT1A	ENSG00000151224	protein_coding	80271820	80289684	80271820	80289684	17864	4.1	80275501	80279100	20.1467
10	MAT1A	gain	10:77986261..82676143	77986261	82676143	4689882	100	6	MAT1A	ENSG00000151224	protein_coding	80271820	80289684	80271820	80289684	17864	3.6	80279101	80280900	10.0705
10	MAT1A	gain	10:77986261..82676143	77986261	82676143	4689882	100	6	MAT1A	ENSG00000151224	protein_coding	80271820	80289684	80271820	80289684	17864	4.2	80280901	80284200	18.4673
10	MAT1A	gain	10:77986261..82676143	77986261	82676143	4689882	100	6	MAT1A	ENSG00000151224	protein_coding	80271820	80289684	80271820	80289684	17864	4.5	80284201	80289300	28.5434
10	DYDC1	gain	10:77986261..82676143	77986261	82676143	4689882	100	6	DYDC1	ENSG00000170788	protein_coding	80336105	80356755	80336105	80356755	20650	5.1	80289301	80406300	100
10	DYDC2	gain	10:77986261..82676143	77986261	82676143	4689882	100	6	DYDC2	ENSG00000133665	protein_coding	80344745	80368073	80344745	80368073	23328	5.1	80289301	80406300	100
10	MAT1A	gain	10:77986261..82676143	77986261	82676143	4689882	100	6	MAT1A	ENSG00000151224	protein_coding	80271820	80289684	80271820	80289684	17864	5.1	80289301	80406300	2.14398
10	FAM213A	gain	10:77986261..82676143	77986261	82676143	4689882	100	6	FAM213A	ENSG00000122378	protein_coding	80407829	80437115	80407829	80437115	29286	4.7	80406301	80478900	100
10	TSPAN14	gain	10:77986261..82676143	77986261	82676143	4689882	100	6	TSPAN14	ENSG00000108219	protein_coding	80454166	80533123	80454166	80533123	78957	2.4	80478901	80480400	1.8985
10	TSPAN14	gain	10:77986261..82676143	77986261	82676143	4689882	100	6	TSPAN14	ENSG00000108219	protein_coding	80454166	80533123	80454166	80533123	78957	4.7	80480401	80495700	19.3764
10	TSPAN14	gain	10:77986261..82676143	77986261	82676143	4689882	100	6	TSPAN14	ENSG00000108219	protein_coding	80454166	80533123	80454166	80533123	78957	6	80495701	80497500	2.27846
10	TSPAN14	gain	10:77986261..82676143	77986261	82676143	4689882	100	6	TSPAN14	ENSG00000108219	protein_coding	80454166	80533123	80454166	80533123	78957	4.6	80497501	80530500	41.7936
10	TSPAN14	gain	10:77986261..82676143	77986261	82676143	4689882	100	6	TSPAN14	ENSG00000108219	protein_coding	80454166	80533123	80454166	80533123	78957	5.4	80530501	80533200	3.32079
10	SH2D4B	gain	10:77986261..82676143	77986261	82676143	4689882	100	6	SH2D4B	ENSG00000178217	protein_coding	80537902	80646560	80537902	80646560	108658	4.9	80535301	80722500	100
10	NRG3	gain	10:77986261..82676143	77986261	82676143	4689882	72	6	NRG3	ENSG00000185737	protein_coding	81875314	82987179	81875314	82676143	800829	4.2	81876901	81880500	0.449409
10	NRG3	gain	10:77986261..82676143	77986261	82676143	4689882	72	6	NRG3	ENSG00000185737	protein_coding	81875314	82987179	81875314	82676143	800829	4.6	81880501	81885000	0.561793
10	NRG3	gain	10:77986261..82676143	77986261	82676143	4689882	72	6	NRG3	ENSG00000185737	protein_coding	81875314	82987179	81875314	82676143	800829	4.4	81885001	81887400	0.299565
10	NRG3	gain	10:77986261..82676143	77986261	82676143	4689882	72	6	NRG3	ENSG00000185737	protein_coding	81875314	82987179	81875314	82676143	800829	4.2	81887401	81920400	4.12061
10	NRG3	gain	10:77986261..82676143	77986261	82676143	4689882	72	6	NRG3	ENSG00000185737	protein_coding	81875314	82987179	81875314	82676143	800829	4.9	81920401	81923100	0.337026
10	NRG3	gain	10:77986261..82676143	77986261	82676143	4689882	72	6	NRG3	ENSG00000185737	protein_coding	81875314	82987179	81875314	82676143	800829	4.2	81923101	81951600	3.55869
10	NRG3	gain	10:77986261..82676143	77986261	82676143	4689882	72	6	NRG3	ENSG00000185737	protein_coding	81875314	82987179	81875314	82676143	800829	3.3	81951601	81953100	0.187181
10	NRG3	gain	10:77986261..82676143	77986261	82676143	4689882	72	6	NRG3	ENSG00000185737	protein_coding	81875314	82987179	81875314	82676143	800829	4.3	81953101	81965100	1.49832
10	NRG3	gain	10:77986261..82676143	77986261	82676143	4689882	72	6	NRG3	ENSG00000185737	protein_coding	81875314	82987179	81875314	82676143	800829	4.8	81965101	82011450	5.78763
10	NRG3	gain	10:77986261..82676143	77986261	82676143	4689882	72	6	NRG3	ENSG00000185737	protein_coding	81875314	82987179	81875314	82676143	800829	4.3	82011451	82017300	0.730368
10	NRG3	gain	10:77986261..82676143	77986261	82676143	4689882	72	6	NRG3	ENSG00000185737	protein_coding	81875314	82987179	81875314	82676143	800829	2.8	82017301	82019700	0.299565
10	NRG3	gain	10:77986261..82676143	77986261	82676143	4689882	72	6	NRG3	ENSG00000185737	protein_coding	81875314	82987179	81875314	82676143	800829	4.4	82019701	82044900	3.14661
10	NRG3	gain	10:77986261..82676143	77986261	82676143	4689882	72	6	NRG3	ENSG00000185737	protein_coding	81875314	82987179	81875314	82676143	800829	0.5	82044901	82047000	0.262103
10	NRG3	gain	10:77986261..82676143	77986261	82676143	4689882	72	6	NRG3	ENSG00000185737	protein_coding	81875314	82987179	81875314	82676143	800829	2.2	82047001	82048800	0.224642
10	NRG3	gain	10:77986261..82676143	77986261	82676143	4689882	72	6	NRG3	ENSG00000185737	protein_coding	81875314	82987179	81875314	82676143	800829	4.3	82048801	82344600	36.9366
10	NRG3	gain	10:77986261..82676143	77986261	82676143	4689882	72	6	NRG3	ENSG00000185737	protein_coding	81875314	82987179	81875314	82676143	800829	2.1	82344601	82350000	0.674176
10	NRG3	gain	10:77986261..82676143	77986261	82676143	4689882	72	6	NRG3	ENSG00000185737	protein_coding	81875314	82987179	81875314	82676143	800829	4.4	82350001	82368900	2.35993
10	NRG3	gain	10:77986261..82676143	77986261	82676143	4689882	72	6	NRG3	ENSG00000185737	protein_coding	81875314	82987179	81875314	82676143	800829	4	82368901	82379100	1.27356
10	NRG3	gain	10:77986261..82676143	77986261	82676143	4689882	72	6	NRG3	ENSG00000185737	protein_coding	81875314	82987179	81875314	82676143	800829	4.7	82379101	82388700	1.19863
10	NRG3	gain	10:77986261..82676143	77986261	82676143	4689882	72	6	NRG3	ENSG00000185737	protein_coding	81875314	82987179	81875314	82676143	800829	4.2	82388701	82395300	0.824021
10	NRG3	gain	10:77986261..82676143	77986261	82676143	4689882	72	6	NRG3	ENSG00000185737	protein_coding	81875314	82987179	81875314	82676143	800829	4.6	82395301	82403100	0.973866
10	NRG3	gain	10:77986261..82676143	77986261	82676143	4689882	72	6	NRG3	ENSG00000185737	protein_coding	81875314	82987179	81875314	82676143	800829	4.2	82403101	82418100	1.87293
10	NRG3	gain	10:77986261..82676143	77986261	82676143	4689882	72	6	NRG3	ENSG00000185737	protein_coding	81875314	82987179	81875314	82676143	800829	4.5	82418101	82425900	0.973866
10	NRG3	gain	10:77986261..82676143	77986261	82676143	4689882	72	6	NRG3	ENSG00000185737	protein_coding	81875314	82987179	81875314	82676143	800829	3.8	82425901	82426800	0.112259
10	NRG3	gain	10:77986261..82676143	77986261	82676143	4689882	72	6	NRG3	ENSG00000185737	protein_coding	81875314	82987179	81875314	82676143	800829	4.5	82426801	82435200	1.04879
10	NRG3	gain	10:77986261..82676143	77986261	82676143	4689882	72	6	NRG3	ENSG00000185737	protein_coding	81875314	82987179	81875314	82676143	800829	3.9	82435201	82439100	0.48687
10	NRG3	gain	10:77986261..82676143	77986261	82676143	4689882	72	6	NRG3	ENSG00000185737	protein_coding	81875314	82987179	81875314	82676143	800829	4.8	82439101	82441200	0.262103
10	NRG3	gain	10:77986261..82676143	77986261	82676143	4689882	72	6	NRG3	ENSG00000185737	protein_coding	81875314	82987179	81875314	82676143	800829	4.2	82441201	82450800	1.19863
10	NRG3	gain	10:77986261..82676143	77986261	82676143	4689882	72	6	NRG3	ENSG00000185737	protein_coding	81875314	82987179	81875314	82676143	800829	4.5	82450801	82457100	0.78656
10	NRG3	gain	10:77986261..82676143	77986261	82676143	4689882	72	6	NRG3	ENSG00000185737	protein_coding	81875314	82987179	81875314	82676143	800829	3.9	82457101	82472400	1.9104
10	NRG3	gain	10:77986261..82676143	77986261	82676143	4689882	72	6	NRG3	ENSG00000185737	protein_coding	81875314	82987179	81875314	82676143	800829	4.4	82472401	82478100	0.711638
10	NRG3	gain	10:77986261..82676143	77986261	82676143	4689882	72	6	NRG3	ENSG00000185737	protein_coding	81875314	82987179	81875314	82676143	800829	0.7	82478101	82478700	0.0747975
10	NRG3	gain	10:77986261..82676143	77986261	82676143	4689882	72	6	NRG3	ENSG00000185737	protein_coding	81875314	82987179	81875314	82676143	800829	4.4	82478701	82646700	20.9781
10	NRG3	gain	10:77986261..82676143	77986261	82676143	4689882	72	6	NRG3	ENSG00000185737	protein_coding	81875314	82987179	81875314	82676143	800829	2.4	82646701	82648800	0.262103
10	NRG3	gain	10:77986261..82676143	77986261	82676143	4689882	72	6	NRG3	ENSG00000185737	protein_coding	81875314	82987179	81875314	82676143	800829	4.2	82648801	82676400	3.41421
10	NRG3	gain	10:77986261..82676143	77986261	82676143	4689882	72	6	NRG3	ENSG00000185737	protein_coding	81875314	82987179	81875314	82676143	800829	1.4	82676401	82783200	0
10	NRG3	gain	10:77986261..82676143	77986261	82676143	4689882	72	6	NRG3	ENSG00000185737	protein_coding	81875314	82987179	81875314	82676143	800829	0.3	82783201	82784700	0
10	NRG3	gain	10:77986261..82676143	77986261	82676143	4689882	72	6	NRG3	ENSG00000185737	protein_coding	81875314	82987179	81875314	82676143	800829	0.8	82784701	82785300	0
10	NRG3	gain	10:77986261..82676143	77986261	82676143	4689882	72	6	NRG3	ENSG00000185737	protein_coding	81875314	82987179	81875314	82676143	800829	1.4	82785301	83057100	0
11	OR51A2	loss	11:4947281..4955043	4947281	4955043	7762	28	0	OR51A2	ENSG00000205496	protein_coding	4954772	4955713	4954772	4955043	271	0	4947301	4955250	100
11	OR51A2	loss	11:4947281..4955043	4947281	4955043	7762	28	0	OR51A2	ENSG00000205496	protein_coding	4954772	4955713	4954772	4955043	271	1.4	4955251	5162700	0
12	ETV6	gain	12:11726919..11785295	11726919	11785295	58376	23	5	ETV6	ENSG00000139083	protein_coding	11649854	11895402	11726919	11785295	58376	5.8	11730001	11760900	52.931
12	ETV6	gain	12:11726919..11785295	11726919	11785295	58376	23	5	ETV6	ENSG00000139083	protein_coding	11649854	11895402	11726919	11785295	58376	2.9	11760901	11913600	41.7877
12	ALG10	gain	12:34001074..34425364	34001074	34425364	424290	100	5	ALG10	ENSG00000139133	protein_coding	34022281	34029694	34022281	34029694	7413	4.2	33999901	34067100	100
13	CCDC168	gain	13:102428775..102794282	102428775	102794282	365507	100	5	CCDC168	ENSG00000175820	protein_coding	102729369	102759070	102729369	102759070	29701	4.3	102527701	102801900	100
13	KDELC1	gain	13:102428775..102794282	102428775	102794282	365507	67	5	KDELC1	ENSG00000134901	protein_coding	102784281	102799007	102784281	102794282	10001	4.3	102527701	102801900	100
13	METTL21C	gain	13:102428775..102794282	102428775	102794282	365507	100	5	METTL21C	ENSG00000139780	protein_coding	102685744	102694504	102685744	102694504	8760	4.3	102527701	102801900	100
13	TEX30	gain	13:102428775..102794282	102428775	102794282	365507	100	5	TEX30	ENSG00000151287	protein_coding	102765990	102773811	102765990	102773811	7821	4.3	102527701	102801900	100
13	TPP2	gain	13:102428775..102794282	102428775	102794282	365507	100	5	TPP2	ENSG00000134900	protein_coding	102597003	102679958	102597003	102679958	82955	4.3	102527701	102801900	100
14	RHOJ	loss	14:63237166..63868160	63237166	63868160	630994	62	0	RHOJ	ENSG00000126785	protein_coding	63204114	63293219	63237166	63293219	56053	1.4	63121501	63236400	0
14	GPHB5	loss	14:63237166..63868160	63237166	63868160	630994	100	0	GPHB5	ENSG00000179600	protein_coding	63312835	63318879	63312835	63318879	6044	0	63236401	63522000	100
14	RHOJ	loss	14:63237166..63868160	63237166	63868160	630994	62	0	RHOJ	ENSG00000126785	protein_coding	63204114	63293219	63237166	63293219	56053	0	63236401	63522000	100
14	PPP2R5E	loss	14:63237166..63868160	63237166	63868160	630994	100	0	PPP2R5E	ENSG00000154001	protein_coding	63371357	63543374	63371357	63543374	172017	0.2	63522001	63523800	1.04583
14	PPP2R5E	loss	14:63237166..63868160	63237166	63868160	630994	100	0	PPP2R5E	ENSG00000154001	protein_coding	63371357	63543374	63371357	63543374	172017	0	63523801	63751500	11.3785
14	SGPP1	loss	14:63237166..63868160	63237166	63868160	630994	100	0	SGPP1	ENSG00000126821	protein_coding	63684214	63728039	63684214	63728039	43825	0	63523801	63751500	100
14	WDR89	loss	14:63237166..63868160	63237166	63868160	630994	100	0	WDR89	ENSG00000140006	protein_coding	63597039	63641861	63597039	63641861	44822	0	63523801	63751500	100
15	MYO9A	loss	15:71901921..72151449	71901921	72151449	249528	73	0	MYO9A	ENSG00000066933	protein_coding	71822289	72118577	71901921	72118577	216656	0	71887801	72099900	91.3794
15	MYO9A	loss	15:71901921..72151449	71901921	72151449	249528	73	0	MYO9A	ENSG00000066933	protein_coding	71822289	72118577	71901921	72118577	216656	0.3	72099901	72102600	1.24575
15	MYO9A	loss	15:71901921..72151449	71901921	72151449	249528	73	0	MYO9A	ENSG00000066933	protein_coding	71822289	72118577	71901921	72118577	216656	0	72102601	72152100	7.3739
15	SENP8	loss	15:71901921..72151449	71901921	72151449	249528	100	0	SENP8	ENSG00000166192	protein_coding	72114258	72143688	72114258	72143688	29430	0	72102601	72152100	100
16	HYDIN	gain	16:70820478..71168895	70820478	71168895	348417	82	5	HYDIN	ENSG00000157423	protein_coding	70807378	71230722	70820478	71168895	348417	2.1	70811401	70843200	6.5215
16	HYDIN	gain	16:70820478..71168895	70820478	71168895	348417	82	5	HYDIN	ENSG00000157423	protein_coding	70807378	71230722	70820478	71168895	348417	0.2	70843201	70848000	1.37737
16	HYDIN	gain	16:70820478..71168895	70820478	71168895	348417	82	5	HYDIN	ENSG00000157423	protein_coding	70807378	71230722	70820478	71168895	348417	2.5	70848001	70892700	12.8292
16	HYDIN	gain	16:70820478..71168895	70820478	71168895	348417	82	5	HYDIN	ENSG00000157423	protein_coding	70807378	71230722	70820478	71168895	348417	1.9	70892701	70910400	5.07983
16	HYDIN	gain	16:70820478..71168895	70820478	71168895	348417	82	5	HYDIN	ENSG00000157423	protein_coding	70807378	71230722	70820478	71168895	348417	2.3	70910401	70925400	4.3049
16	HYDIN	gain	16:70820478..71168895	70820478	71168895	348417	82	5	HYDIN	ENSG00000157423	protein_coding	70807378	71230722	70820478	71168895	348417	0.7	70925401	70926600	0.344128
16	HYDIN	gain	16:70820478..71168895	70820478	71168895	348417	82	5	HYDIN	ENSG00000157423	protein_coding	70807378	71230722	70820478	71168895	348417	2.3	70926601	70943700	4.90763
16	HYDIN	gain	16:70820478..71168895	70820478	71168895	348417	82	5	HYDIN	ENSG00000157423	protein_coding	70807378	71230722	70820478	71168895	348417	4.1	70943701	70946700	0.86075
16	HYDIN	gain	16:70820478..71168895	70820478	71168895	348417	82	5	HYDIN	ENSG00000157423	protein_coding	70807378	71230722	70820478	71168895	348417	0.7	70946701	70949400	0.774646
16	HYDIN	gain	16:70820478..71168895	70820478	71168895	348417	82	5	HYDIN	ENSG00000157423	protein_coding	70807378	71230722	70820478	71168895	348417	2	70949401	71017500	19.5453
16	HYDIN	gain	16:70820478..71168895	70820478	71168895	348417	82	5	HYDIN	ENSG00000157423	protein_coding	70807378	71230722	70820478	71168895	348417	4.7	71017501	71019900	0.688543
16	HYDIN	gain	16:70820478..71168895	70820478	71168895	348417	82	5	HYDIN	ENSG00000157423	protein_coding	70807378	71230722	70820478	71168895	348417	2.3	71019901	71053200	9.55723
16	HYDIN	gain	16:70820478..71168895	70820478	71168895	348417	82	5	HYDIN	ENSG00000157423	protein_coding	70807378	71230722	70820478	71168895	348417	4.4	71053201	71055600	0.688543
16	HYDIN	gain	16:70820478..71168895	70820478	71168895	348417	82	5	HYDIN	ENSG00000157423	protein_coding	70807378	71230722	70820478	71168895	348417	2.6	71055601	71057700	0.602439
16	HYDIN	gain	16:70820478..71168895	70820478	71168895	348417	82	5	HYDIN	ENSG00000157423	protein_coding	70807378	71230722	70820478	71168895	348417	0.2	71057701	71058600	0.258024
16	HYDIN	gain	16:70820478..71168895	70820478	71168895	348417	82	5	HYDIN	ENSG00000157423	protein_coding	70807378	71230722	70820478	71168895	348417	2.3	71058601	71168700	31.5998
16	HYDIN	gain	16:70820478..71168895	70820478	71168895	348417	82	5	HYDIN	ENSG00000157423	protein_coding	70807378	71230722	70820478	71168895	348417	1.5	71168701	71343000	0.0556804
17	FBXL20	loss	17:39263064..39348680	39263064	39348680	85616	57	0	FBXL20	ENSG00000108306	protein_coding	39252644	39402523	39263064	39348680	85616	0	39261901	39333000	81.6857
17	FBXL20	loss	17:39263064..39348680	39263064	39348680	85616	57	0	FBXL20	ENSG00000108306	protein_coding	39252644	39402523	39263064	39348680	85616	0.1	39333001	39334500	1.75084
17	FBXL20	loss	17:39263064..39348680	39263064	39348680	85616	57	0	FBXL20	ENSG00000108306	protein_coding	39252644	39402523	39263064	39348680	85616	0	39334501	39336900	2.80205
17	FBXL20	loss	17:39263064..39348680	39263064	39348680	85616	57	0	FBXL20	ENSG00000108306	protein_coding	39252644	39402523	39263064	39348680	85616	0.1	39336901	39338700	2.10124
17	FBXL20	loss	17:39263064..39348680	39263064	39348680	85616	57	0	FBXL20	ENSG00000108306	protein_coding	39252644	39402523	39263064	39348680	85616	0	39338701	39350100	11.6555
17	FBXL20	loss	17:39263064..39348680	39263064	39348680	85616	57	0	FBXL20	ENSG00000108306	protein_coding	39252644	39402523	39263064	39348680	85616	1.6	39350101	39354300	0
17	FBXL20	loss	17:39263064..39348680	39263064	39348680	85616	57	0	FBXL20	ENSG00000108306	protein_coding	39252644	39402523	39263064	39348680	85616	1.4	39354301	39762900	0
17	KANSL1	gain	17:46088437..46286849	46088437	46286849	198412	70	5	KANSL1	ENSG00000120071	protein_coding	46029916	46225374	46088437	46225374	136937	1.6	46059901	46087800	0
17	KANSL1	gain	17:46088437..46286849	46088437	46286849	198412	70	5	KANSL1	ENSG00000120071	protein_coding	46029916	46225374	46088437	46225374	136937	4.5	46087801	46124700	26.4815
17	KANSL1	gain	17:46088437..46286849	46088437	46286849	198412	70	5	KANSL1	ENSG00000120071	protein_coding	46029916	46225374	46088437	46225374	136937	2.5	46124701	46125300	0.437427
17	KANSL1	gain	17:46088437..46286849	46088437	46286849	198412	70	5	KANSL1	ENSG00000120071	protein_coding	46029916	46225374	46088437	46225374	136937	4.4	46125301	46224300	72.2953
17	KANSL1	gain	17:46088437..46286849	46088437	46286849	198412	70	5	KANSL1	ENSG00000120071	protein_coding	46029916	46225374	46088437	46225374	136937	3.7	46224301	46242900	0.783572
18	ANKRD12	gain	18:8982452..10811478	8982452	10811478	1829026	100	5	ANKRD12	ENSG00000101745	protein_coding	9136228	9285985	9136228	9285985	149757	3.6	8939101	10814100	100
18	APCDD1	gain	18:8982452..10811478	8982452	10811478	1829026	100	5	APCDD1	ENSG00000154856	protein_coding	10454628	10489948	10454628	10489948	35320	3.6	8939101	10814100	100
18	NAPG	gain	18:8982452..10811478	8982452	10811478	1829026	100	5	NAPG	ENSG00000134265	protein_coding	10525905	10552761	10525905	10552761	26856	3.6	8939101	10814100	100
18	NDUFV2	gain	18:8982452..10811478	8982452	10811478	1829026	100	5	NDUFV2	ENSG00000178127	protein_coding	9102630	9134345	9102630	9134345	31715	3.6	8939101	10814100	100
18	PIEZO2	gain	18:8982452..10811478	8982452	10811478	1829026	30	5	PIEZO2	ENSG00000154864	protein_coding	10666483	11148762	10666483	10811478	144995	3.6	8939101	10814100	100
18	PPP4R1	gain	18:8982452..10811478	8982452	10811478	1829026	100	5	PPP4R1	ENSG00000154845	protein_coding	9546791	9615240	9546791	9615240	68449	3.6	8939101	10814100	100
18	RAB31	gain	18:8982452..10811478	8982452	10811478	1829026	100	5	RAB31	ENSG00000168461	protein_coding	9708165	9862551	9708165	9862551	154386	3.6	8939101	10814100	100
18	RALBP1	gain	18:8982452..10811478	8982452	10811478	1829026	100	5	RALBP1	ENSG00000017797	protein_coding	9475009	9538116	9475009	9538116	63107	3.6	8939101	10814100	100
18	TWSG1	gain	18:8982452..10811478	8982452	10811478	1829026	100	5	TWSG1	ENSG00000128791	protein_coding	9334767	9402420	9334767	9402420	67653	3.6	8939101	10814100	100
18	TXNDC2	gain	18:8982452..10811478	8982452	10811478	1829026	100	5	TXNDC2	ENSG00000168454	protein_coding	9885726	9889275	9885726	9889275	3549	3.6	8939101	10814100	100
18	VAPA	gain	18:8982452..10811478	8982452	10811478	1829026	100	5	VAPA	ENSG00000101558	protein_coding	9914002	9960021	9914002	9960021	46019	3.6	8939101	10814100	100
18	PIEZO2	gain	18:8982452..10811478	8982452	10811478	1829026	30	5	PIEZO2	ENSG00000154864	protein_coding	10666483	11148762	10666483	10811478	144995	2.8	10814101	11509500	0
2	LTBP1	loss	2:32954214..33010257	32954214	33010257	56043	12	0	LTBP1	ENSG00000049323	protein_coding	32946972	33399509	32954214	33010257	56043	0	32953201	33018000	100
2	LTBP1	loss	2:32954214..33010257	32954214	33010257	56043	12	0	LTBP1	ENSG00000049323	protein_coding	32946972	33399509	32954214	33010257	56043	1.5	33018001	33169800	0
2	LTBP1	loss	2:32954214..33010257	32954214	33010257	56043	12	0	LTBP1	ENSG00000049323	protein_coding	32946972	33399509	32954214	33010257	56043	1.1	33169801	33174000	0
2	LTBP1	loss	2:32954214..33010257	32954214	33010257	56043	12	0	LTBP1	ENSG00000049323	protein_coding	32946972	33399509	32954214	33010257	56043	0.3	33174001	33175200	0
2	LTBP1	loss	2:32954214..33010257	32954214	33010257	56043	12	0	LTBP1	ENSG00000049323	protein_coding	32946972	33399509	32954214	33010257	56043	1.4	33175201	33198300	0
2	LTBP1	loss	2:32954214..33010257	32954214	33010257	56043	12	0	LTBP1	ENSG00000049323	protein_coding	32946972	33399509	32954214	33010257	56043	1	33198301	33201600	0
2	LTBP1	loss	2:32954214..33010257	32954214	33010257	56043	12	0	LTBP1	ENSG00000049323	protein_coding	32946972	33399509	32954214	33010257	56043	1.4	33201601	33217200	0
2	LTBP1	loss	2:32954214..33010257	32954214	33010257	56043	12	0	LTBP1	ENSG00000049323	protein_coding	32946972	33399509	32954214	33010257	56043	1.5	33217201	33250500	0
2	LTBP1	loss	2:32954214..33010257	32954214	33010257	56043	12	0	LTBP1	ENSG00000049323	protein_coding	32946972	33399509	32954214	33010257	56043	1.4	33250501	33254700	0
2	LTBP1	loss	2:32954214..33010257	32954214	33010257	56043	12	0	LTBP1	ENSG00000049323	protein_coding	32946972	33399509	32954214	33010257	56043	0.2	33254701	33255300	0
2	LTBP1	loss	2:32954214..33010257	32954214	33010257	56043	12	0	LTBP1	ENSG00000049323	protein_coding	32946972	33399509	32954214	33010257	56043	1.5	33255301	33825900	0
2	SCN1A	loss	2:165996508..166086961	165996508	166086961	90453	65	0	SCN1A	ENSG00000144285	protein_coding	165989160	166128047	165996508	166086961	90453	0	165996901	166087500	99.5655
2	SCN1A	loss	2:165996508..166086961	165996508	166086961	90453	65	0	SCN1A	ENSG00000144285	protein_coding	165989160	166128047	165996508	166086961	90453	1.5	166087501	166099500	0
2	SCN1A	loss	2:165996508..166086961	165996508	166086961	90453	65	0	SCN1A	ENSG00000144285	protein_coding	165989160	166128047	165996508	166086961	90453	0.1	166099501	166101300	0
2	SCN1A	loss	2:165996508..166086961	165996508	166086961	90453	65	0	SCN1A	ENSG00000144285	protein_coding	165989160	166128047	165996508	166086961	90453	1.5	166101301	166309800	0
20	SIRPB1	gain	20:1580935..1613248	1580935	1613248	32313	57	10	SIRPB1	ENSG00000101307	protein_coding	1563521	1620061	1580935	1613248	32313	3.2	1581901	1591200	28.7779
20	SIRPB1	gain	20:1580935..1613248	1580935	1613248	32313	57	10	SIRPB1	ENSG00000101307	protein_coding	1563521	1620061	1580935	1613248	32313	2.5	1591201	1592700	4.639
20	SIRPB1	gain	20:1580935..1613248	1580935	1613248	32313	57	10	SIRPB1	ENSG00000101307	protein_coding	1563521	1620061	1580935	1613248	32313	3.4	1592701	1594200	4.639
20	SIRPB1	gain	20:1580935..1613248	1580935	1613248	32313	57	10	SIRPB1	ENSG00000101307	protein_coding	1563521	1620061	1580935	1613248	32313	2.9	1594201	1596600	7.42426
20	SIRPB1	gain	20:1580935..1613248	1580935	1613248	32313	57	10	SIRPB1	ENSG00000101307	protein_coding	1563521	1620061	1580935	1613248	32313	2.7	1596601	1614600	51.518
20	SIRPB1	gain	20:1580935..1613248	1580935	1613248	32313	57	10	SIRPB1	ENSG00000101307	protein_coding	1563521	1620061	1580935	1613248	32313	3.4	1614601	1618200	0
20	SIRPB1	gain	20:1580935..1613248	1580935	1613248	32313	57	10	SIRPB1	ENSG00000101307	protein_coding	1563521	1620061	1580935	1613248	32313	2.8	1618201	1701000	0
20	CDS2	gain	20:4301428..6207929	4301428	6207929	1906501	100	5	CDS2	ENSG00000101290	protein_coding	5126786	5197887	5126786	5197887	71101	3.5	4607401	5199300	100
20	PCNA	gain	20:4301428..6207929	4301428	6207929	1906501	100	5	PCNA	ENSG00000132646	protein_coding	5114953	5126626	5114953	5126626	11673	3.5	4607401	5199300	100
20	PRND	gain	20:4301428..6207929	4301428	6207929	1906501	100	5	PRND	ENSG00000171864	protein_coding	4721910	4728460	4721910	4728460	6550	3.5	4607401	5199300	100
20	PRNP	gain	20:4301428..6207929	4301428	6207929	1906501	100	5	PRNP	ENSG00000171867	protein_coding	4686236	4701590	4686236	4701590	15354	3.5	4607401	5199300	100
20	PRNT	gain	20:4301428..6207929	4301428	6207929	1906501	100	5	PRNT	ENSG00000180259	protein_coding	4731282	4740668	4731282	4740668	9386	3.5	4607401	5199300	100
20	RASSF2	gain	20:4301428..6207929	4301428	6207929	1906501	100	5	RASSF2	ENSG00000101265	protein_coding	4780023	4823645	4780023	4823645	43622	3.5	4607401	5199300	100
20	SLC23A2	gain	20:4301428..6207929	4301428	6207929	1906501	100	5	SLC23A2	ENSG00000089057	protein_coding	4852356	5010293	4852356	5010293	157937	3.5	4607401	5199300	100
20	TMEM230	gain	20:4301428..6207929	4301428	6207929	1906501	100	5	TMEM230	ENSG00000089063	protein_coding	5068232	5113103	5068232	5113103	44871	3.5	4607401	5199300	100
20	PROKR2	gain	20:4301428..6207929	4301428	6207929	1906501	100	5	PROKR2	ENSG00000101292	protein_coding	5302040	5314369	5302040	5314369	12329	3.6	5279101	5313600	93.7627
20	PROKR2	gain	20:4301428..6207929	4301428	6207929	1906501	100	5	PROKR2	ENSG00000101292	protein_coding	5302040	5314369	5302040	5314369	12329	3	5313601	5315400	6.22922
20	C20orf196	gain	20:4301428..6207929	4301428	6207929	1906501	100	5	C20orf196	ENSG00000171984	protein_coding	5750393	5863912	5750393	5863912	113519	3.5	5419201	6045000	100
20	CHGB	gain	20:4301428..6207929	4301428	6207929	1906501	100	5	CHGB	ENSG00000089199	protein_coding	5911430	5925361	5911430	5925361	13931	3.5	5419201	6045000	100
20	CRLS1	gain	20:4301428..6207929	4301428	6207929	1906501	100	5	CRLS1	ENSG00000088766	protein_coding	6006090	6040053	6006090	6040053	33963	3.5	5419201	6045000	100
20	GPCPD1	gain	20:4301428..6207929	4301428	6207929	1906501	100	5	GPCPD1	ENSG00000125772	protein_coding	5544404	5611026	5544404	5611026	66622	3.5	5419201	6045000	100
20	MCM8	gain	20:4301428..6207929	4301428	6207929	1906501	100	5	MCM8	ENSG00000125885	protein_coding	5950652	5998977	5950652	5998977	48325	3.5	5419201	6045000	100
20	TRMT6	gain	20:4301428..6207929	4301428	6207929	1906501	100	5	TRMT6	ENSG00000089195	protein_coding	5937235	5950558	5937235	5950558	13323	3.5	5419201	6045000	100
20	LRRN4	gain	20:4301428..6207929	4301428	6207929	1906501	100	5	LRRN4	ENSG00000125872	protein_coding	6040778	6054049	6040778	6054049	13271	1.4	6045001	6046800	13.5559
20	FERMT1	gain	20:4301428..6207929	4301428	6207929	1906501	100	5	FERMT1	ENSG00000101311	protein_coding	6074845	6123544	6074845	6123544	48699	3.5	6046801	6189300	100
20	LRRN4	gain	20:4301428..6207929	4301428	6207929	1906501	100	5	LRRN4	ENSG00000125872	protein_coding	6040778	6054049	6040778	6054049	13271	3.5	6046801	6189300	54.6153
3	EPHA3	loss	3:89345443..89370232	89345443	89370232	24789	6	0	EPHA3	ENSG00000044524	protein_coding	89107524	89482134	89345443	89370232	24789	0	89345101	89349600	16.7695
3	EPHA3	loss	3:89345443..89370232	89345443	89370232	24789	6	0	EPHA3	ENSG00000044524	protein_coding	89107524	89482134	89345443	89370232	24789	0.2	89349601	89351700	8.46747
3	EPHA3	loss	3:89345443..89370232	89345443	89370232	24789	6	0	EPHA3	ENSG00000044524	protein_coding	89107524	89482134	89345443	89370232	24789	0	89351701	89370000	73.819
3	EPHA3	loss	3:89345443..89370232	89345443	89370232	24789	6	0	EPHA3	ENSG00000044524	protein_coding	89107524	89482134	89345443	89370232	24789	1.4	89370001	89460900	0.931865
3	EPHA3	loss	3:89345443..89370232	89345443	89370232	24789	6	0	EPHA3	ENSG00000044524	protein_coding	89107524	89482134	89345443	89370232	24789	0.4	89460901	89461500	0
3	EPHA3	loss	3:89345443..89370232	89345443	89370232	24789	6	0	EPHA3	ENSG00000044524	protein_coding	89107524	89482134	89345443	89370232	24789	0	89461501	89465700	0
3	EPHA3	loss	3:89345443..89370232	89345443	89370232	24789	6	0	EPHA3	ENSG00000044524	protein_coding	89107524	89482134	89345443	89370232	24789	0.7	89465701	89466300	0
3	EPHA3	loss	3:89345443..89370232	89345443	89370232	24789	6	0	EPHA3	ENSG00000044524	protein_coding	89107524	89482134	89345443	89370232	24789	1.4	89466301	89541000	0
5	BTNL3	loss	5:180951711..180990208	180951711	180990208	38497	7	0	BTNL3	ENSG00000168903	protein_coding	180988845	181006727	180988845	180990208	1363	1.5	180687601	181538259	100
6	NCR2	gain	6:41319254..42278685	41319254	42278685	959431	100	6	NCR2	ENSG00000096264	protein_coding	41335655	41350887	41335655	41350887	15232	6.9	41336701	41339100	15.7497
6	NCR2	gain	6:41319254..42278685	41319254	42278685	959431	100	6	NCR2	ENSG00000096264	protein_coding	41335655	41350887	41335655	41350887	15232	5.9	41339101	41341200	13.7802
6	NCR2	gain	6:41319254..42278685	41319254	42278685	959431	100	6	NCR2	ENSG00000096264	protein_coding	41335655	41350887	41335655	41350887	15232	5.2	41341201	41348400	47.2623
6	NCR2	gain	6:41319254..42278685	41319254	42278685	959431	100	6	NCR2	ENSG00000096264	protein_coding	41335655	41350887	41335655	41350887	15232	5.8	41348401	41357400	16.3209
6	FOXP4	gain	6:41319254..42278685	41319254	42278685	959431	100	6	FOXP4	ENSG00000137166	protein_coding	41546426	41602384	41546426	41602384	55958	5.3	41494501	41720100	100
6	MDFI	gain	6:41319254..42278685	41319254	42278685	959431	100	6	MDFI	ENSG00000112559	protein_coding	41636882	41654246	41636882	41654246	17364	5.3	41494501	41720100	100
6	TFEB	gain	6:41319254..42278685	41319254	42278685	959431	100	6	TFEB	ENSG00000112561	protein_coding	41683978	41736259	41683978	41736259	52281	5.3	41494501	41720100	69.092
6	FRS3	gain	6:41319254..42278685	41319254	42278685	959431	100	6	FRS3	ENSG00000137218	protein_coding	41770176	41786542	41770176	41786542	16366	4.6	41720101	41789400	100
6	PGC	gain	6:41319254..42278685	41319254	42278685	959431	100	6	PGC	ENSG00000096088	protein_coding	41736711	41754109	41736711	41754109	17398	4.6	41720101	41789400	100
6	PRICKLE4	gain	6:41319254..42278685	41319254	42278685	959431	100	6	PRICKLE4	ENSG00000124593, ENSG00000278224	protein_coding	41780349	41790141	41780349	41790141	9792	4.6	41720101	41789400	92.4326
6	TFEB	gain	6:41319254..42278685	41319254	42278685	959431	100	6	TFEB	ENSG00000112561	protein_coding	41683978	41736259	41683978	41736259	52281	4.6	41720101	41789400	30.9061
6	TOMM6	gain	6:41319254..42278685	41319254	42278685	959431	100	6	TOMM6	ENSG00000214736	protein_coding	41787662	41789898	41787662	41789898	2236	4.6	41720101	41789400	77.7281
6	PRICKLE4	gain	6:41319254..42278685	41319254	42278685	959431	100	6	PRICKLE4	ENSG00000124593, ENSG00000278224	protein_coding	41780349	41790141	41780349	41790141	9792	5.2	41789401	41893800	7.55719
6	TOMM6	gain	6:41319254..42278685	41319254	42278685	959431	100	6	TOMM6	ENSG00000214736	protein_coding	41787662	41789898	41787662	41789898	2236	5.2	41789401	41893800	22.2272
6	USP49	gain	6:41319254..42278685	41319254	42278685	959431	100	6	USP49	ENSG00000164663	protein_coding	41789896	41895361	41789896	41895361	105465	5.2	41789401	41893800	98.5199
6	BYSL	gain	6:41319254..42278685	41319254	42278685	959431	100	6	BYSL	ENSG00000112578	protein_coding	41921188	41933046	41921188	41933046	11858	4.8	41893801	42280500	100
6	C6orf132	gain	6:41319254..42278685	41319254	42278685	959431	100	6	C6orf132	ENSG00000188112	protein_coding	42101118	42142619	42101118	42142619	41501	4.8	41893801	42280500	100
6	CCND3	gain	6:41319254..42278685	41319254	42278685	959431	100	6	CCND3	ENSG00000112576	protein_coding	41934933	42050357	41934933	42050357	115424	4.8	41893801	42280500	100
6	GUCA1A	gain	6:41319254..42278685	41319254	42278685	959431	100	6	GUCA1A	ENSG00000048545	protein_coding	42155406	42180056	42155406	42180056	24650	4.8	41893801	42280500	100
6	GUCA1B	gain	6:41319254..42278685	41319254	42278685	959431	100	6	GUCA1B	ENSG00000112599	protein_coding	42184401	42194916	42184401	42194916	10515	4.8	41893801	42280500	100
6	MED20	gain	6:41319254..42278685	41319254	42278685	959431	100	6	MED20	ENSG00000124641	protein_coding	41905354	41921139	41905354	41921139	15785	4.8	41893801	42280500	100
6	MRPS10	gain	6:41319254..42278685	41319254	42278685	959431	100	6	MRPS10	ENSG00000048544	protein_coding	42206801	42217865	42206801	42217865	11064	4.8	41893801	42280500	100
6	TAF8	gain	6:41319254..42278685	41319254	42278685	959431	100	6	TAF8	ENSG00000137413	protein_coding	42050513	42087461	42050513	42087461	36948	4.8	41893801	42280500	100
6	USP49	gain	6:41319254..42278685	41319254	42278685	959431	100	6	USP49	ENSG00000164663	protein_coding	41789896	41895361	41789896	41895361	105465	4.8	41893801	42280500	1.47916
6	TRERF1	gain	6:41319254..42278685	41319254	42278685	959431	23	6	TRERF1	ENSG00000124496	protein_coding	42224931	42452051	42224931	42278685	53754	1.5	42280501	42285300	0
6	TRERF1	gain	6:41319254..42278685	41319254	42278685	959431	23	6	TRERF1	ENSG00000124496	protein_coding	42224931	42452051	42224931	42278685	53754	0.4	42285301	42287100	0
6	TRERF1	gain	6:41319254..42278685	41319254	42278685	959431	23	6	TRERF1	ENSG00000124496	protein_coding	42224931	42452051	42224931	42278685	53754	1.2	42287101	42290400	0
6	TRERF1	gain	6:41319254..42278685	41319254	42278685	959431	23	6	TRERF1	ENSG00000124496	protein_coding	42224931	42452051	42224931	42278685	53754	1.4	42290401	42336300	0
6	TRERF1	gain	6:41319254..42278685	41319254	42278685	959431	23	6	TRERF1	ENSG00000124496	protein_coding	42224931	42452051	42224931	42278685	53754	1.2	42336301	42338400	0
6	TRERF1	gain	6:41319254..42278685	41319254	42278685	959431	23	6	TRERF1	ENSG00000124496	protein_coding	42224931	42452051	42224931	42278685	53754	1.5	42338401	42352500	0
6	TRERF1	gain	6:41319254..42278685	41319254	42278685	959431	23	6	TRERF1	ENSG00000124496	protein_coding	42224931	42452051	42224931	42278685	53754	1.7	42352501	42355800	0
6	TRERF1	gain	6:41319254..42278685	41319254	42278685	959431	23	6	TRERF1	ENSG00000124496	protein_coding	42224931	42452051	42224931	42278685	53754	1.4	42355801	42413700	0
6	TRERF1	gain	6:41319254..42278685	41319254	42278685	959431	23	6	TRERF1	ENSG00000124496	protein_coding	42224931	42452051	42224931	42278685	53754	1.8	42413701	42416700	0
6	TRERF1	gain	6:41319254..42278685	41319254	42278685	959431	23	6	TRERF1	ENSG00000124496	protein_coding	42224931	42452051	42224931	42278685	53754	1.4	42416701	42444300	0
6	TRERF1	gain	6:41319254..42278685	41319254	42278685	959431	23	6	TRERF1	ENSG00000124496	protein_coding	42224931	42452051	42224931	42278685	53754	1.1	42444301	42446700	0
6	TRERF1	gain	6:41319254..42278685	41319254	42278685	959431	23	6	TRERF1	ENSG00000124496	protein_coding	42224931	42452051	42224931	42278685	53754	1.5	42446701	42450600	0
6	TRERF1	gain	6:41319254..42278685	41319254	42278685	959431	23	6	TRERF1	ENSG00000124496	protein_coding	42224931	42452051	42224931	42278685	53754	1.1	42450601	42455400	0
6	SLC2A12	loss	6:134008259..134216310	134008259	134216310	208051	69	0	SLC2A12	ENSG00000146411	protein_coding	133988697	134052636	134008259	134052636	44377	1.4	133992001	134006400	0
6	SGK1	loss	6:134008259..134216310	134008259	134216310	208051	31	0	SGK1	ENSG00000118515	protein_coding	134169246	134318112	134169246	134216310	47064	0	134006401	134216400	100
6	SLC2A12	loss	6:134008259..134216310	134008259	134216310	208051	69	0	SLC2A12	ENSG00000146411	protein_coding	133988697	134052636	134008259	134052636	44377	0	134006401	134216400	100
6	SGK1	loss	6:134008259..134216310	134008259	134216310	208051	31	0	SGK1	ENSG00000118515	protein_coding	134169246	134318112	134169246	134216310	47064	1.4	134216401	134404800	0
Y	RPS4Y1	loss	Y:2782398..3070977	2782398	3070977	288579	100	0		ENSG00000129824	protein_coding	2841486	2932000	2841486	2932000	90514				0
Y	SRY	loss	Y:2782398..3070977	2782398	3070977	288579	100	0		ENSG00000184895	protein_coding	2786855	2787699	2786855	2787699	844				0
Y	ZFY	loss	Y:2782398..3070977	2782398	3070977	288579	100	0		ENSG00000067646	protein_coding	2935281	2982506	2935281	2982506	47225				0
Y	TGIF2LY	loss	Y:3536070..3759238	3536070	3759238	223168	100	0		ENSG00000176679	protein_coding	3579041	3580041	3579041	3580041	1000				0
Y	AMELY	loss	Y:6744646..6914346	6744646	6914346	169700	100	0		ENSG00000099721	protein_coding	6865918	6874027	6865918	6874027	8109				0
Y	PRKY	loss	Y:6940539..8556048	6940539	8556048	1615509	100	0		ENSG00000099725	transcribed_unprocessed_pseudogene	7273972	7381548	7273972	7381548	107576				0
Y	TBL1Y	loss	Y:6940539..8556048	6940539	8556048	1615509	83	0		ENSG00000092377	protein_coding	6910686	7091683	6940539	7091683	151144				0
Y	DDX3Y	loss	Y:12510680..15219596	12510680	15219596	2708916	100	0		ENSG00000067048	protein_coding	12904108	12920478	12904108	12920478	16370				0
Y	NLGN4Y	loss	Y:12510680..15219596	12510680	15219596	2708916	100	0		ENSG00000165246	protein_coding	14522638	14845650	14522638	14845650	323012				0
Y	TMSB4Y	loss	Y:12510680..15219596	12510680	15219596	2708916	100	0		ENSG00000154620	protein_coding	13703567	13706024	13703567	13706024	2457				0
Y	USP9Y	loss	Y:12510680..15219596	12510680	15219596	2708916	100	0		ENSG00000114374	protein_coding	12701231	12860839	12701231	12860839	159608				0
Y	UTY	loss	Y:12510680..15219596	12510680	15219596	2708916	100	0		ENSG00000183878	protein_coding	13248379	13480673	13248379	13480673	232294				0
Y	VCY	loss	Y:12510680..15219596	12510680	15219596	2708916	100	0		ENSG00000129864	protein_coding	13985772	13986513	13985772	13986513	741				0
Y	VCY1B	loss	Y:12510680..15219596	12510680	15219596	2708916	100	0		ENSG00000129862	protein_coding	14056217	14056958	14056217	14056958	741				0
Y	HSFY1	loss	Y:18480597..18548481	18480597	18548481	67884	4	0		ENSG00000172468	protein_coding	18546671	18588963	18546671	18548481	1810				0
Y	HSFY2	loss	Y:18577194..19051171	18577194	19051171	473977	100	0		ENSG00000169953	protein_coding	18731440	18828662	18731440	18828662	97222				0
Y	BCORP1	loss	Y:19233930..21491313	19233930	21491313	2257383	100	0		ENSG00000215580	transcribed_unprocessed_pseudogene	19455431	19503153	19455431	19503153	47722				0
Y	EIF1AY	loss	Y:19233930..21491313	19233930	21491313	2257383	100	0		ENSG00000198692	protein_coding	20575725	20593154	20575725	20593154	17429				0
Y	KDM5D	loss	Y:19233930..21491313	19233930	21491313	2257383	100	0		ENSG00000012817	protein_coding	19703865	19744939	19703865	19744939	41074				0
Y	RPS4Y2	loss	Y:19233930..21491313	19233930	21491313	2257383	100	0		ENSG00000280969	protein_coding	20756164	20781032	20756164	20781032	24868				0
Y	RBMY1A1	gain	Y:21491357..21603764	21491357	21603764	112407	100	5		ENSG00000234414	protein_coding	21511372	21549326	21511372	21549326	37954				0
Y	RBMY1B	gain	Y:21491357..21603764	21491357	21603764	112407	100	5		ENSG00000242875	protein_coding	21511338	21549094	21511338	21549094	37756				0
Y	BPY2	loss	Y:21604269..23784649	21604269	23784649	2180380	100	0		ENSG00000183753	protein_coding	22973819	23005465	22973819	23005465	31646				0
Y	DAZ1	loss	Y:21604269..23784649	21604269	23784649	2180380	100	0		ENSG00000188120	protein_coding	23129355	23199094	23129355	23199094	69739				0
Y	DAZ2	loss	Y:21604269..23784649	21604269	23784649	2180380	100	0		ENSG00000205944	protein_coding	23219434	23291356	23219434	23291356	71922				0
Y	PRY	loss	Y:21604269..23784649	21604269	23784649	2180380	100	0		ENSG00000169789	protein_coding	22490397	22514637	22490397	22514637	24240				0
Y	PRY2	loss	Y:21604269..23784649	21604269	23784649	2180380	100	0		ENSG00000169807	protein_coding	22071756	22096007	22071756	22096007	24251				0
Y	RBMY1E	loss	Y:21604269..23784649	21604269	23784649	2180380	100	0		ENSG00000242389	protein_coding	21880076	21918067	21880076	21918067	37991				0
Y	RBMY1F	loss	Y:21604269..23784649	21604269	23784649	2180380	100	0		ENSG00000169800	protein_coding	22168542	22182982	22168542	22182982	14440				0
Y	RBMY1J	loss	Y:21604269..23784649	21604269	23784649	2180380	100	0		ENSG00000226941	protein_coding	22308823	22417881	22308823	22417881	109058				0
Y	CDY1B	loss	Y:23913159..24072086	23913159	24072086	158927	100	0		ENSG00000172352	protein_coding	24045229	24048019	24045229	24048019	2790				0
Y	CDY1	loss	Y:25581027..26532160	25581027	26532160	951133	100	0		ENSG00000172288	protein_coding	25622162	25624902	25622162	25624902	2740				0

## Sheet: SVDetect_simNormal
cosmic.CHR	cosmic.gene	cosmic.CN.type	cosmic.CN.segment.position	cosmic.CN.segment.start	cosmic.CN.segment.end	cosmic.CN.segment.length	cosmic.CN.segment.shareOnGene	cosmic.CN	gene.name	gene.ID	gene.type	gene.start	gene.end	evaluation.segment.start	evaluation.segment end	evaluation.segment.length	cnv	cnv.start	cnv.end	cnv.shareOnEvaluationLength
1	PUM1	gain	1:30938232..31087522	30938232	31087522	149290	94	5	PUM1	ENSG00000134644	protein_coding	30931506	31065991	30938232	31065991	127759	2	30931601	30932000	0
1	PUM1	gain	1:30938232..31087522	30938232	31087522	149290	94	5	PUM1	ENSG00000134644	protein_coding	30931506	31065991	30938232	31065991	127759	1.9	30932001	30932400	0
1	PUM1	gain	1:30938232..31087522	30938232	31087522	149290	94	5	PUM1	ENSG00000134644	protein_coding	30931506	31065991	30938232	31065991	127759	1.8	30932401	30932800	0
1	PUM1	gain	1:30938232..31087522	30938232	31087522	149290	94	5	PUM1	ENSG00000134644	protein_coding	30931506	31065991	30938232	31065991	127759	1.8	30932801	30933200	0
1	PUM1	gain	1:30938232..31087522	30938232	31087522	149290	94	5	PUM1	ENSG00000134644	protein_coding	30931506	31065991	30938232	31065991	127759	1.4	30933201	30933600	0
1	PUM1	gain	1:30938232..31087522	30938232	31087522	149290	94	5	PUM1	ENSG00000134644	protein_coding	30931506	31065991	30938232	31065991	127759	1.8	30933601	30934000	0
1	PUM1	gain	1:30938232..31087522	30938232	31087522	149290	94	5	PUM1	ENSG00000134644	protein_coding	30931506	31065991	30938232	31065991	127759	1.9	30934001	30934400	0
1	PUM1	gain	1:30938232..31087522	30938232	31087522	149290	94	5	PUM1	ENSG00000134644	protein_coding	30931506	31065991	30938232	31065991	127759	1.8	30934401	30934800	0
1	PUM1	gain	1:30938232..31087522	30938232	31087522	149290	94	5	PUM1	ENSG00000134644	protein_coding	30931506	31065991	30938232	31065991	127759	1.6	30934801	30935200	0
1	PUM1	gain	1:30938232..31087522	30938232	31087522	149290	94	5	PUM1	ENSG00000134644	protein_coding	30931506	31065991	30938232	31065991	127759	1.7	30935201	30935600	0
1	PUM1	gain	1:30938232..31087522	30938232	31087522	149290	94	5	PUM1	ENSG00000134644	protein_coding	30931506	31065991	30938232	31065991	127759	2.2	30935601	30936000	0
1	PUM1	gain	1:30938232..31087522	30938232	31087522	149290	94	5	PUM1	ENSG00000134644	protein_coding	30931506	31065991	30938232	31065991	127759	1.9	30936001	30936400	0
1	PUM1	gain	1:30938232..31087522	30938232	31087522	149290	94	5	PUM1	ENSG00000134644	protein_coding	30931506	31065991	30938232	31065991	127759	1.6	30936401	30936800	0
1	PUM1	gain	1:30938232..31087522	30938232	31087522	149290	94	5	PUM1	ENSG00000134644	protein_coding	30931506	31065991	30938232	31065991	127759	1.7	30936801	30937200	0
1	PUM1	gain	1:30938232..31087522	30938232	31087522	149290	94	5	PUM1	ENSG00000134644	protein_coding	30931506	31065991	30938232	31065991	127759	1.7	30937201	30937600	0
1	PUM1	gain	1:30938232..31087522	30938232	31087522	149290	94	5	PUM1	ENSG00000134644	protein_coding	30931506	31065991	30938232	31065991	127759	1.7	30937601	30938000	0
1	PUM1	gain	1:30938232..31087522	30938232	31087522	149290	94	5	PUM1	ENSG00000134644	protein_coding	30931506	31065991	30938232	31065991	127759	3.6	30938001	30938400	0.131498
1	PUM1	gain	1:30938232..31087522	30938232	31087522	149290	94	5	PUM1	ENSG00000134644	protein_coding	30931506	31065991	30938232	31065991	127759	4.1	30938401	30938800	0.312307
1	PUM1	gain	1:30938232..31087522	30938232	31087522	149290	94	5	PUM1	ENSG00000134644	protein_coding	30931506	31065991	30938232	31065991	127759	4.5	30938801	30939200	0.312307
1	PUM1	gain	1:30938232..31087522	30938232	31087522	149290	94	5	PUM1	ENSG00000134644	protein_coding	30931506	31065991	30938232	31065991	127759	4.3	30939201	30939600	0.312307
1	PUM1	gain	1:30938232..31087522	30938232	31087522	149290	94	5	PUM1	ENSG00000134644	protein_coding	30931506	31065991	30938232	31065991	127759	4.4	30939601	30940000	0.312307
1	PUM1	gain	1:30938232..31087522	30938232	31087522	149290	94	5	PUM1	ENSG00000134644	protein_coding	30931506	31065991	30938232	31065991	127759	4.7	30940001	30940400	0.312307
1	PUM1	gain	1:30938232..31087522	30938232	31087522	149290	94	5	PUM1	ENSG00000134644	protein_coding	30931506	31065991	30938232	31065991	127759	4.9	30940401	30940800	0.312307
1	PUM1	gain	1:30938232..31087522	30938232	31087522	149290	94	5	PUM1	ENSG00000134644	protein_coding	30931506	31065991	30938232	31065991	127759	4.9	30940801	30941200	0.312307
1	PUM1	gain	1:30938232..31087522	30938232	31087522	149290	94	5	PUM1	ENSG00000134644	protein_coding	30931506	31065991	30938232	31065991	127759	4.8	30941201	30941600	0.312307
1	PUM1	gain	1:30938232..31087522	30938232	31087522	149290	94	5	PUM1	ENSG00000134644	protein_coding	30931506	31065991	30938232	31065991	127759	4.2	30941601	30942000	0.312307
1	PUM1	gain	1:30938232..31087522	30938232	31087522	149290	94	5	PUM1	ENSG00000134644	protein_coding	30931506	31065991	30938232	31065991	127759	3.6	30942001	30942400	0.312307
1	PUM1	gain	1:30938232..31087522	30938232	31087522	149290	94	5	PUM1	ENSG00000134644	protein_coding	30931506	31065991	30938232	31065991	127759	4.2	30942401	30942800	0.312307
1	PUM1	gain	1:30938232..31087522	30938232	31087522	149290	94	5	PUM1	ENSG00000134644	protein_coding	30931506	31065991	30938232	31065991	127759	4.3	30942801	30943200	0.312307
1	PUM1	gain	1:30938232..31087522	30938232	31087522	149290	94	5	PUM1	ENSG00000134644	protein_coding	30931506	31065991	30938232	31065991	127759	4.3	30943201	30943600	0.312307
1	PUM1	gain	1:30938232..31087522	30938232	31087522	149290	94	5	PUM1	ENSG00000134644	protein_coding	30931506	31065991	30938232	31065991	127759	4.6	30943601	30944000	0.312307
1	PUM1	gain	1:30938232..31087522	30938232	31087522	149290	94	5	PUM1	ENSG00000134644	protein_coding	30931506	31065991	30938232	31065991	127759	4.7	30944001	30944400	0.312307
1	PUM1	gain	1:30938232..31087522	30938232	31087522	149290	94	5	PUM1	ENSG00000134644	protein_coding	30931506	31065991	30938232	31065991	127759	4.7	30944401	30944800	0.312307
1	PUM1	gain	1:30938232..31087522	30938232	31087522	149290	94	5	PUM1	ENSG00000134644	protein_coding	30931506	31065991	30938232	31065991	127759	4.4	30944801	30945200	0.312307
1	PUM1	gain	1:30938232..31087522	30938232	31087522	149290	94	5	PUM1	ENSG00000134644	protein_coding	30931506	31065991	30938232	31065991	127759	4.6	30945201	30945600	0.312307
1	PUM1	gain	1:30938232..31087522	30938232	31087522	149290	94	5	PUM1	ENSG00000134644	protein_coding	30931506	31065991	30938232	31065991	127759	4.8	30945601	30946000	0.312307
1	PUM1	gain	1:30938232..31087522	30938232	31087522	149290	94	5	PUM1	ENSG00000134644	protein_coding	30931506	31065991	30938232	31065991	127759	4.6	30946001	30946400	0.312307
1	PUM1	gain	1:30938232..31087522	30938232	31087522	149290	94	5	PUM1	ENSG00000134644	protein_coding	30931506	31065991	30938232	31065991	127759	4.3	30946401	30946800	0.312307
1	PUM1	gain	1:30938232..31087522	30938232	31087522	149290	94	5	PUM1	ENSG00000134644	protein_coding	30931506	31065991	30938232	31065991	127759	4.7	30946801	30947200	0.312307
1	PUM1	gain	1:30938232..31087522	30938232	31087522	149290	94	5	PUM1	ENSG00000134644	protein_coding	30931506	31065991	30938232	31065991	127759	4.6	30947201	30947600	0.312307
1	PUM1	gain	1:30938232..31087522	30938232	31087522	149290	94	5	PUM1	ENSG00000134644	protein_coding	30931506	31065991	30938232	31065991	127759	4.3	30947601	30948000	0.312307
1	PUM1	gain	1:30938232..31087522	30938232	31087522	149290	94	5	PUM1	ENSG00000134644	protein_coding	30931506	31065991	30938232	31065991	127759	4.7	30948001	30948400	0.312307
1	PUM1	gain	1:30938232..31087522	30938232	31087522	149290	94	5	PUM1	ENSG00000134644	protein_coding	30931506	31065991	30938232	31065991	127759	4.5	30948401	30948800	0.312307
1	PUM1	gain	1:30938232..31087522	30938232	31087522	149290	94	5	PUM1	ENSG00000134644	protein_coding	30931506	31065991	30938232	31065991	127759	4	30948801	30949200	0.312307
1	PUM1	gain	1:30938232..31087522	30938232	31087522	149290	94	5	PUM1	ENSG00000134644	protein_coding	30931506	31065991	30938232	31065991	127759	3.6	30949201	30949600	0.312307
1	PUM1	gain	1:30938232..31087522	30938232	31087522	149290	94	5	PUM1	ENSG00000134644	protein_coding	30931506	31065991	30938232	31065991	127759	4.5	30949601	30950000	0.312307
1	PUM1	gain	1:30938232..31087522	30938232	31087522	149290	94	5	PUM1	ENSG00000134644	protein_coding	30931506	31065991	30938232	31065991	127759	4.4	30950001	30950400	0.312307
1	PUM1	gain	1:30938232..31087522	30938232	31087522	149290	94	5	PUM1	ENSG00000134644	protein_coding	30931506	31065991	30938232	31065991	127759	4.2	30950401	30950800	0.312307
1	PUM1	gain	1:30938232..31087522	30938232	31087522	149290	94	5	PUM1	ENSG00000134644	protein_coding	30931506	31065991	30938232	31065991	127759	4.4	30950801	30951200	0.312307
1	PUM1	gain	1:30938232..31087522	30938232	31087522	149290	94	5	PUM1	ENSG00000134644	protein_coding	30931506	31065991	30938232	31065991	127759	4.5	30951201	30951600	0.312307
1	PUM1	gain	1:30938232..31087522	30938232	31087522	149290	94	5	PUM1	ENSG00000134644	protein_coding	30931506	31065991	30938232	31065991	127759	4.6	30951601	30952000	0.312307
1	PUM1	gain	1:30938232..31087522	30938232	31087522	149290	94	5	PUM1	ENSG00000134644	protein_coding	30931506	31065991	30938232	31065991	127759	4.6	30952001	30952400	0.312307
1	PUM1	gain	1:30938232..31087522	30938232	31087522	149290	94	5	PUM1	ENSG00000134644	protein_coding	30931506	31065991	30938232	31065991	127759	3.3	30952401	30952800	0.312307
1	PUM1	gain	1:30938232..31087522	30938232	31087522	149290	94	5	PUM1	ENSG00000134644	protein_coding	30931506	31065991	30938232	31065991	127759	4.1	30952801	30953200	0.312307
1	PUM1	gain	1:30938232..31087522	30938232	31087522	149290	94	5	PUM1	ENSG00000134644	protein_coding	30931506	31065991	30938232	31065991	127759	4.5	30953201	30953600	0.312307
1	PUM1	gain	1:30938232..31087522	30938232	31087522	149290	94	5	PUM1	ENSG00000134644	protein_coding	30931506	31065991	30938232	31065991	127759	4.2	30953601	30954000	0.312307
1	PUM1	gain	1:30938232..31087522	30938232	31087522	149290	94	5	PUM1	ENSG00000134644	protein_coding	30931506	31065991	30938232	31065991	127759	4.4	30954001	30954400	0.312307
1	PUM1	gain	1:30938232..31087522	30938232	31087522	149290	94	5	PUM1	ENSG00000134644	protein_coding	30931506	31065991	30938232	31065991	127759	4.5	30954401	30954800	0.312307
1	PUM1	gain	1:30938232..31087522	30938232	31087522	149290	94	5	PUM1	ENSG00000134644	protein_coding	30931506	31065991	30938232	31065991	127759	4.3	30954801	30955200	0.312307
1	PUM1	gain	1:30938232..31087522	30938232	31087522	149290	94	5	PUM1	ENSG00000134644	protein_coding	30931506	31065991	30938232	31065991	127759	4.3	30955201	30955600	0.312307
1	PUM1	gain	1:30938232..31087522	30938232	31087522	149290	94	5	PUM1	ENSG00000134644	protein_coding	30931506	31065991	30938232	31065991	127759	4.8	30955601	30956000	0.312307
1	PUM1	gain	1:30938232..31087522	30938232	31087522	149290	94	5	PUM1	ENSG00000134644	protein_coding	30931506	31065991	30938232	31065991	127759	4.5	30956001	30956400	0.312307
1	PUM1	gain	1:30938232..31087522	30938232	31087522	149290	94	5	PUM1	ENSG00000134644	protein_coding	30931506	31065991	30938232	31065991	127759	4.2	30956401	30956800	0.312307
1	PUM1	gain	1:30938232..31087522	30938232	31087522	149290	94	5	PUM1	ENSG00000134644	protein_coding	30931506	31065991	30938232	31065991	127759	4	30956801	30957200	0.312307
1	PUM1	gain	1:30938232..31087522	30938232	31087522	149290	94	5	PUM1	ENSG00000134644	protein_coding	30931506	31065991	30938232	31065991	127759	4.5	30957201	30957600	0.312307
1	PUM1	gain	1:30938232..31087522	30938232	31087522	149290	94	5	PUM1	ENSG00000134644	protein_coding	30931506	31065991	30938232	31065991	127759	4.9	30957601	30958000	0.312307
1	PUM1	gain	1:30938232..31087522	30938232	31087522	149290	94	5	PUM1	ENSG00000134644	protein_coding	30931506	31065991	30938232	31065991	127759	4.8	30958001	30958400	0.312307
1	PUM1	gain	1:30938232..31087522	30938232	31087522	149290	94	5	PUM1	ENSG00000134644	protein_coding	30931506	31065991	30938232	31065991	127759	4.6	30958401	30958800	0.312307
1	PUM1	gain	1:30938232..31087522	30938232	31087522	149290	94	5	PUM1	ENSG00000134644	protein_coding	30931506	31065991	30938232	31065991	127759	4.9	30958801	30959200	0.312307
1	PUM1	gain	1:30938232..31087522	30938232	31087522	149290	94	5	PUM1	ENSG00000134644	protein_coding	30931506	31065991	30938232	31065991	127759	4.6	30959201	30959600	0.312307
1	PUM1	gain	1:30938232..31087522	30938232	31087522	149290	94	5	PUM1	ENSG00000134644	protein_coding	30931506	31065991	30938232	31065991	127759	4.4	30959601	30960000	0.312307
1	PUM1	gain	1:30938232..31087522	30938232	31087522	149290	94	5	PUM1	ENSG00000134644	protein_coding	30931506	31065991	30938232	31065991	127759	4.8	30960001	30960400	0.312307
1	PUM1	gain	1:30938232..31087522	30938232	31087522	149290	94	5	PUM1	ENSG00000134644	protein_coding	30931506	31065991	30938232	31065991	127759	4.8	30960401	30960800	0.312307
1	PUM1	gain	1:30938232..31087522	30938232	31087522	149290	94	5	PUM1	ENSG00000134644	protein_coding	30931506	31065991	30938232	31065991	127759	4.4	30960801	30961200	0.312307
1	PUM1	gain	1:30938232..31087522	30938232	31087522	149290	94	5	PUM1	ENSG00000134644	protein_coding	30931506	31065991	30938232	31065991	127759	4.3	30961201	30961600	0.312307
1	PUM1	gain	1:30938232..31087522	30938232	31087522	149290	94	5	PUM1	ENSG00000134644	protein_coding	30931506	31065991	30938232	31065991	127759	4.5	30961601	30962000	0.312307
1	PUM1	gain	1:30938232..31087522	30938232	31087522	149290	94	5	PUM1	ENSG00000134644	protein_coding	30931506	31065991	30938232	31065991	127759	4.6	30962001	30962400	0.312307
1	PUM1	gain	1:30938232..31087522	30938232	31087522	149290	94	5	PUM1	ENSG00000134644	protein_coding	30931506	31065991	30938232	31065991	127759	4.6	30962401	30962800	0.312307
1	PUM1	gain	1:30938232..31087522	30938232	31087522	149290	94	5	PUM1	ENSG00000134644	protein_coding	30931506	31065991	30938232	31065991	127759	4.8	30962801	30963200	0.312307
1	PUM1	gain	1:30938232..31087522	30938232	31087522	149290	94	5	PUM1	ENSG00000134644	protein_coding	30931506	31065991	30938232	31065991	127759	4.7	30963201	30963600	0.312307
1	PUM1	gain	1:30938232..31087522	30938232	31087522	149290	94	5	PUM1	ENSG00000134644	protein_coding	30931506	31065991	30938232	31065991	127759	4.9	30963601	30964000	0.312307
1	PUM1	gain	1:30938232..31087522	30938232	31087522	149290	94	5	PUM1	ENSG00000134644	protein_coding	30931506	31065991	30938232	31065991	127759	5	30964001	30964400	0.312307
1	PUM1	gain	1:30938232..31087522	30938232	31087522	149290	94	5	PUM1	ENSG00000134644	protein_coding	30931506	31065991	30938232	31065991	127759	4.5	30964401	30964800	0.312307
1	PUM1	gain	1:30938232..31087522	30938232	31087522	149290	94	5	PUM1	ENSG00000134644	protein_coding	30931506	31065991	30938232	31065991	127759	4.4	30964801	30965200	0.312307
1	PUM1	gain	1:30938232..31087522	30938232	31087522	149290	94	5	PUM1	ENSG00000134644	protein_coding	30931506	31065991	30938232	31065991	127759	5	30965201	30965600	0.312307
1	PUM1	gain	1:30938232..31087522	30938232	31087522	149290	94	5	PUM1	ENSG00000134644	protein_coding	30931506	31065991	30938232	31065991	127759	4.8	30965601	30966000	0.312307
1	PUM1	gain	1:30938232..31087522	30938232	31087522	149290	94	5	PUM1	ENSG00000134644	protein_coding	30931506	31065991	30938232	31065991	127759	4.6	30966001	30966400	0.312307
1	PUM1	gain	1:30938232..31087522	30938232	31087522	149290	94	5	PUM1	ENSG00000134644	protein_coding	30931506	31065991	30938232	31065991	127759	4.9	30966401	30966800	0.312307
1	PUM1	gain	1:30938232..31087522	30938232	31087522	149290	94	5	PUM1	ENSG00000134644	protein_coding	30931506	31065991	30938232	31065991	127759	4.3	30966801	30967200	0.312307
1	PUM1	gain	1:30938232..31087522	30938232	31087522	149290	94	5	PUM1	ENSG00000134644	protein_coding	30931506	31065991	30938232	31065991	127759	4.9	30967201	30967600	0.312307
1	PUM1	gain	1:30938232..31087522	30938232	31087522	149290	94	5	PUM1	ENSG00000134644	protein_coding	30931506	31065991	30938232	31065991	127759	5	30967601	30968000	0.312307
1	PUM1	gain	1:30938232..31087522	30938232	31087522	149290	94	5	PUM1	ENSG00000134644	protein_coding	30931506	31065991	30938232	31065991	127759	4.5	30968001	30968400	0.312307
1	PUM1	gain	1:30938232..31087522	30938232	31087522	149290	94	5	PUM1	ENSG00000134644	protein_coding	30931506	31065991	30938232	31065991	127759	4.5	30968401	30968800	0.312307
1	PUM1	gain	1:30938232..31087522	30938232	31087522	149290	94	5	PUM1	ENSG00000134644	protein_coding	30931506	31065991	30938232	31065991	127759	4.3	30968801	30969200	0.312307
1	PUM1	gain	1:30938232..31087522	30938232	31087522	149290	94	5	PUM1	ENSG00000134644	protein_coding	30931506	31065991	30938232	31065991	127759	4.2	30969201	30969600	0.312307
1	PUM1	gain	1:30938232..31087522	30938232	31087522	149290	94	5	PUM1	ENSG00000134644	protein_coding	30931506	31065991	30938232	31065991	127759	3.8	30969601	30970000	0.312307
1	PUM1	gain	1:30938232..31087522	30938232	31087522	149290	94	5	PUM1	ENSG00000134644	protein_coding	30931506	31065991	30938232	31065991	127759	4.3	30970001	30970400	0.312307
1	PUM1	gain	1:30938232..31087522	30938232	31087522	149290	94	5	PUM1	ENSG00000134644	protein_coding	30931506	31065991	30938232	31065991	127759	4.9	30970401	30970800	0.312307
1	PUM1	gain	1:30938232..31087522	30938232	31087522	149290	94	5	PUM1	ENSG00000134644	protein_coding	30931506	31065991	30938232	31065991	127759	4.7	30970801	30971200	0.312307
1	PUM1	gain	1:30938232..31087522	30938232	31087522	149290	94	5	PUM1	ENSG00000134644	protein_coding	30931506	31065991	30938232	31065991	127759	5	30971201	30971600	0.312307
1	PUM1	gain	1:30938232..31087522	30938232	31087522	149290	94	5	PUM1	ENSG00000134644	protein_coding	30931506	31065991	30938232	31065991	127759	4.7	30971601	30972000	0.312307
1	PUM1	gain	1:30938232..31087522	30938232	31087522	149290	94	5	PUM1	ENSG00000134644	protein_coding	30931506	31065991	30938232	31065991	127759	2	30972001	30972400	0.312307
1	PUM1	gain	1:30938232..31087522	30938232	31087522	149290	94	5	PUM1	ENSG00000134644	protein_coding	30931506	31065991	30938232	31065991	127759	3	30972401	30972800	0.312307
1	PUM1	gain	1:30938232..31087522	30938232	31087522	149290	94	5	PUM1	ENSG00000134644	protein_coding	30931506	31065991	30938232	31065991	127759	4.1	30972801	30973200	0.312307
1	PUM1	gain	1:30938232..31087522	30938232	31087522	149290	94	5	PUM1	ENSG00000134644	protein_coding	30931506	31065991	30938232	31065991	127759	5	30973201	30973600	0.312307
1	PUM1	gain	1:30938232..31087522	30938232	31087522	149290	94	5	PUM1	ENSG00000134644	protein_coding	30931506	31065991	30938232	31065991	127759	4.4	30973601	30974000	0.312307
1	PUM1	gain	1:30938232..31087522	30938232	31087522	149290	94	5	PUM1	ENSG00000134644	protein_coding	30931506	31065991	30938232	31065991	127759	4.3	30974001	30974400	0.312307
1	PUM1	gain	1:30938232..31087522	30938232	31087522	149290	94	5	PUM1	ENSG00000134644	protein_coding	30931506	31065991	30938232	31065991	127759	4.5	30974401	30974800	0.312307
1	PUM1	gain	1:30938232..31087522	30938232	31087522	149290	94	5	PUM1	ENSG00000134644	protein_coding	30931506	31065991	30938232	31065991	127759	4.7	30974801	30975200	0.312307
1	PUM1	gain	1:30938232..31087522	30938232	31087522	149290	94	5	PUM1	ENSG00000134644	protein_coding	30931506	31065991	30938232	31065991	127759	4.3	30975201	30975600	0.312307
1	PUM1	gain	1:30938232..31087522	30938232	31087522	149290	94	5	PUM1	ENSG00000134644	protein_coding	30931506	31065991	30938232	31065991	127759	4.2	30975601	30976000	0.312307
1	PUM1	gain	1:30938232..31087522	30938232	31087522	149290	94	5	PUM1	ENSG00000134644	protein_coding	30931506	31065991	30938232	31065991	127759	4.6	30976001	30976400	0.312307
1	PUM1	gain	1:30938232..31087522	30938232	31087522	149290	94	5	PUM1	ENSG00000134644	protein_coding	30931506	31065991	30938232	31065991	127759	4.9	30976401	30976800	0.312307
1	PUM1	gain	1:30938232..31087522	30938232	31087522	149290	94	5	PUM1	ENSG00000134644	protein_coding	30931506	31065991	30938232	31065991	127759	4.8	30976801	30977200	0.312307
1	PUM1	gain	1:30938232..31087522	30938232	31087522	149290	94	5	PUM1	ENSG00000134644	protein_coding	30931506	31065991	30938232	31065991	127759	4.6	30977201	30977600	0.312307
1	PUM1	gain	1:30938232..31087522	30938232	31087522	149290	94	5	PUM1	ENSG00000134644	protein_coding	30931506	31065991	30938232	31065991	127759	4.4	30977601	30978000	0.312307
1	PUM1	gain	1:30938232..31087522	30938232	31087522	149290	94	5	PUM1	ENSG00000134644	protein_coding	30931506	31065991	30938232	31065991	127759	4.4	30978001	30978400	0.312307
1	PUM1	gain	1:30938232..31087522	30938232	31087522	149290	94	5	PUM1	ENSG00000134644	protein_coding	30931506	31065991	30938232	31065991	127759	4.7	30978401	30978800	0.312307
1	PUM1	gain	1:30938232..31087522	30938232	31087522	149290	94	5	PUM1	ENSG00000134644	protein_coding	30931506	31065991	30938232	31065991	127759	4.4	30978801	30979200	0.312307
1	PUM1	gain	1:30938232..31087522	30938232	31087522	149290	94	5	PUM1	ENSG00000134644	protein_coding	30931506	31065991	30938232	31065991	127759	4.5	30979201	30979600	0.312307
1	PUM1	gain	1:30938232..31087522	30938232	31087522	149290	94	5	PUM1	ENSG00000134644	protein_coding	30931506	31065991	30938232	31065991	127759	4	30979601	30980000	0.312307
1	PUM1	gain	1:30938232..31087522	30938232	31087522	149290	94	5	PUM1	ENSG00000134644	protein_coding	30931506	31065991	30938232	31065991	127759	4.3	30980001	30980400	0.312307
1	PUM1	gain	1:30938232..31087522	30938232	31087522	149290	94	5	PUM1	ENSG00000134644	protein_coding	30931506	31065991	30938232	31065991	127759	4.9	30980401	30980800	0.312307
1	PUM1	gain	1:30938232..31087522	30938232	31087522	149290	94	5	PUM1	ENSG00000134644	protein_coding	30931506	31065991	30938232	31065991	127759	4.7	30980801	30981200	0.312307
1	PUM1	gain	1:30938232..31087522	30938232	31087522	149290	94	5	PUM1	ENSG00000134644	protein_coding	30931506	31065991	30938232	31065991	127759	4.8	30981201	30981600	0.312307
1	PUM1	gain	1:30938232..31087522	30938232	31087522	149290	94	5	PUM1	ENSG00000134644	protein_coding	30931506	31065991	30938232	31065991	127759	4.9	30981601	30982000	0.312307
1	PUM1	gain	1:30938232..31087522	30938232	31087522	149290	94	5	PUM1	ENSG00000134644	protein_coding	30931506	31065991	30938232	31065991	127759	4.7	30982001	30982400	0.312307
1	PUM1	gain	1:30938232..31087522	30938232	31087522	149290	94	5	PUM1	ENSG00000134644	protein_coding	30931506	31065991	30938232	31065991	127759	4.7	30982401	30982800	0.312307
1	PUM1	gain	1:30938232..31087522	30938232	31087522	149290	94	5	PUM1	ENSG00000134644	protein_coding	30931506	31065991	30938232	31065991	127759	4.7	30982801	30983200	0.312307
1	PUM1	gain	1:30938232..31087522	30938232	31087522	149290	94	5	PUM1	ENSG00000134644	protein_coding	30931506	31065991	30938232	31065991	127759	4.4	30983201	30983600	0.312307
1	PUM1	gain	1:30938232..31087522	30938232	31087522	149290	94	5	PUM1	ENSG00000134644	protein_coding	30931506	31065991	30938232	31065991	127759	4.6	30983601	30984000	0.312307
1	PUM1	gain	1:30938232..31087522	30938232	31087522	149290	94	5	PUM1	ENSG00000134644	protein_coding	30931506	31065991	30938232	31065991	127759	5	30984001	30984400	0.312307
1	PUM1	gain	1:30938232..31087522	30938232	31087522	149290	94	5	PUM1	ENSG00000134644	protein_coding	30931506	31065991	30938232	31065991	127759	4.7	30984401	30984800	0.312307
1	PUM1	gain	1:30938232..31087522	30938232	31087522	149290	94	5	PUM1	ENSG00000134644	protein_coding	30931506	31065991	30938232	31065991	127759	4.1	30984801	30985200	0.312307
1	PUM1	gain	1:30938232..31087522	30938232	31087522	149290	94	5	PUM1	ENSG00000134644	protein_coding	30931506	31065991	30938232	31065991	127759	3.6	30985201	30985600	0.312307
1	PUM1	gain	1:30938232..31087522	30938232	31087522	149290	94	5	PUM1	ENSG00000134644	protein_coding	30931506	31065991	30938232	31065991	127759	4.3	30985601	30986000	0.312307
1	PUM1	gain	1:30938232..31087522	30938232	31087522	149290	94	5	PUM1	ENSG00000134644	protein_coding	30931506	31065991	30938232	31065991	127759	4.5	30986001	30986400	0.312307
1	PUM1	gain	1:30938232..31087522	30938232	31087522	149290	94	5	PUM1	ENSG00000134644	protein_coding	30931506	31065991	30938232	31065991	127759	4.8	30986401	30986800	0.312307
1	PUM1	gain	1:30938232..31087522	30938232	31087522	149290	94	5	PUM1	ENSG00000134644	protein_coding	30931506	31065991	30938232	31065991	127759	4.8	30986801	30987200	0.312307
1	PUM1	gain	1:30938232..31087522	30938232	31087522	149290	94	5	PUM1	ENSG00000134644	protein_coding	30931506	31065991	30938232	31065991	127759	4.7	30987201	30987600	0.312307
1	PUM1	gain	1:30938232..31087522	30938232	31087522	149290	94	5	PUM1	ENSG00000134644	protein_coding	30931506	31065991	30938232	31065991	127759	5	30987601	30988000	0.312307
1	PUM1	gain	1:30938232..31087522	30938232	31087522	149290	94	5	PUM1	ENSG00000134644	protein_coding	30931506	31065991	30938232	31065991	127759	4.9	30988001	30988400	0.312307
1	PUM1	gain	1:30938232..31087522	30938232	31087522	149290	94	5	PUM1	ENSG00000134644	protein_coding	30931506	31065991	30938232	31065991	127759	4.4	30988401	30988800	0.312307
1	PUM1	gain	1:30938232..31087522	30938232	31087522	149290	94	5	PUM1	ENSG00000134644	protein_coding	30931506	31065991	30938232	31065991	127759	4.4	30988801	30989200	0.312307
1	PUM1	gain	1:30938232..31087522	30938232	31087522	149290	94	5	PUM1	ENSG00000134644	protein_coding	30931506	31065991	30938232	31065991	127759	4.1	30989201	30989600	0.312307
1	PUM1	gain	1:30938232..31087522	30938232	31087522	149290	94	5	PUM1	ENSG00000134644	protein_coding	30931506	31065991	30938232	31065991	127759	4.7	30989601	30990000	0.312307
1	PUM1	gain	1:30938232..31087522	30938232	31087522	149290	94	5	PUM1	ENSG00000134644	protein_coding	30931506	31065991	30938232	31065991	127759	4.7	30990001	30990400	0.312307
1	PUM1	gain	1:30938232..31087522	30938232	31087522	149290	94	5	PUM1	ENSG00000134644	protein_coding	30931506	31065991	30938232	31065991	127759	4.7	30990401	30990800	0.312307
1	PUM1	gain	1:30938232..31087522	30938232	31087522	149290	94	5	PUM1	ENSG00000134644	protein_coding	30931506	31065991	30938232	31065991	127759	4.8	30990801	30991200	0.312307
1	PUM1	gain	1:30938232..31087522	30938232	31087522	149290	94	5	PUM1	ENSG00000134644	protein_coding	30931506	31065991	30938232	31065991	127759	4.7	30991201	30991600	0.312307
1	PUM1	gain	1:30938232..31087522	30938232	31087522	149290	94	5	PUM1	ENSG00000134644	protein_coding	30931506	31065991	30938232	31065991	127759	4.7	30991601	30992000	0.312307
1	PUM1	gain	1:30938232..31087522	30938232	31087522	149290	94	5	PUM1	ENSG00000134644	protein_coding	30931506	31065991	30938232	31065991	127759	4.3	30992001	30992400	0.312307
1	PUM1	gain	1:30938232..31087522	30938232	31087522	149290	94	5	PUM1	ENSG00000134644	protein_coding	30931506	31065991	30938232	31065991	127759	4.6	30992401	30992800	0.312307
1	PUM1	gain	1:30938232..31087522	30938232	31087522	149290	94	5	PUM1	ENSG00000134644	protein_coding	30931506	31065991	30938232	31065991	127759	4.8	30992801	30993200	0.312307
1	PUM1	gain	1:30938232..31087522	30938232	31087522	149290	94	5	PUM1	ENSG00000134644	protein_coding	30931506	31065991	30938232	31065991	127759	4.5	30993201	30993600	0.312307
1	PUM1	gain	1:30938232..31087522	30938232	31087522	149290	94	5	PUM1	ENSG00000134644	protein_coding	30931506	31065991	30938232	31065991	127759	4.3	30993601	30994000	0.312307
1	PUM1	gain	1:30938232..31087522	30938232	31087522	149290	94	5	PUM1	ENSG00000134644	protein_coding	30931506	31065991	30938232	31065991	127759	4.7	30994001	30994400	0.312307
1	PUM1	gain	1:30938232..31087522	30938232	31087522	149290	94	5	PUM1	ENSG00000134644	protein_coding	30931506	31065991	30938232	31065991	127759	4.8	30994401	30994800	0.312307
1	PUM1	gain	1:30938232..31087522	30938232	31087522	149290	94	5	PUM1	ENSG00000134644	protein_coding	30931506	31065991	30938232	31065991	127759	4.8	30994801	30995200	0.312307
1	PUM1	gain	1:30938232..31087522	30938232	31087522	149290	94	5	PUM1	ENSG00000134644	protein_coding	30931506	31065991	30938232	31065991	127759	4.3	30995201	30995600	0.312307
1	PUM1	gain	1:30938232..31087522	30938232	31087522	149290	94	5	PUM1	ENSG00000134644	protein_coding	30931506	31065991	30938232	31065991	127759	4.6	30995601	30996000	0.312307
1	PUM1	gain	1:30938232..31087522	30938232	31087522	149290	94	5	PUM1	ENSG00000134644	protein_coding	30931506	31065991	30938232	31065991	127759	4.6	30996001	30996400	0.312307
1	PUM1	gain	1:30938232..31087522	30938232	31087522	149290	94	5	PUM1	ENSG00000134644	protein_coding	30931506	31065991	30938232	31065991	127759	4.7	30996401	30996800	0.312307
1	PUM1	gain	1:30938232..31087522	30938232	31087522	149290	94	5	PUM1	ENSG00000134644	protein_coding	30931506	31065991	30938232	31065991	127759	4.6	30996801	30997200	0.312307
1	PUM1	gain	1:30938232..31087522	30938232	31087522	149290	94	5	PUM1	ENSG00000134644	protein_coding	30931506	31065991	30938232	31065991	127759	4	30997201	30997600	0.312307
1	PUM1	gain	1:30938232..31087522	30938232	31087522	149290	94	5	PUM1	ENSG00000134644	protein_coding	30931506	31065991	30938232	31065991	127759	4.1	30997601	30998000	0.312307
1	PUM1	gain	1:30938232..31087522	30938232	31087522	149290	94	5	PUM1	ENSG00000134644	protein_coding	30931506	31065991	30938232	31065991	127759	4.3	30998001	30998400	0.312307
1	PUM1	gain	1:30938232..31087522	30938232	31087522	149290	94	5	PUM1	ENSG00000134644	protein_coding	30931506	31065991	30938232	31065991	127759	4.4	30998401	30998800	0.312307
1	PUM1	gain	1:30938232..31087522	30938232	31087522	149290	94	5	PUM1	ENSG00000134644	protein_coding	30931506	31065991	30938232	31065991	127759	4.6	30998801	30999200	0.312307
1	PUM1	gain	1:30938232..31087522	30938232	31087522	149290	94	5	PUM1	ENSG00000134644	protein_coding	30931506	31065991	30938232	31065991	127759	3.9	30999201	30999600	0.312307
1	PUM1	gain	1:30938232..31087522	30938232	31087522	149290	94	5	PUM1	ENSG00000134644	protein_coding	30931506	31065991	30938232	31065991	127759	4.8	30999601	31000000	0.312307
1	PUM1	gain	1:30938232..31087522	30938232	31087522	149290	94	5	PUM1	ENSG00000134644	protein_coding	30931506	31065991	30938232	31065991	127759	4.7	31000001	31000400	0.312307
1	PUM1	gain	1:30938232..31087522	30938232	31087522	149290	94	5	PUM1	ENSG00000134644	protein_coding	30931506	31065991	30938232	31065991	127759	4.6	31000401	31000800	0.312307
1	PUM1	gain	1:30938232..31087522	30938232	31087522	149290	94	5	PUM1	ENSG00000134644	protein_coding	30931506	31065991	30938232	31065991	127759	3.9	31000801	31001200	0.312307
1	PUM1	gain	1:30938232..31087522	30938232	31087522	149290	94	5	PUM1	ENSG00000134644	protein_coding	30931506	31065991	30938232	31065991	127759	4.4	31001201	31001600	0.312307
1	PUM1	gain	1:30938232..31087522	30938232	31087522	149290	94	5	PUM1	ENSG00000134644	protein_coding	30931506	31065991	30938232	31065991	127759	4.7	31001601	31002000	0.312307
1	PUM1	gain	1:30938232..31087522	30938232	31087522	149290	94	5	PUM1	ENSG00000134644	protein_coding	30931506	31065991	30938232	31065991	127759	4.8	31002001	31002400	0.312307
1	PUM1	gain	1:30938232..31087522	30938232	31087522	149290	94	5	PUM1	ENSG00000134644	protein_coding	30931506	31065991	30938232	31065991	127759	4.7	31002401	31002800	0.312307
1	PUM1	gain	1:30938232..31087522	30938232	31087522	149290	94	5	PUM1	ENSG00000134644	protein_coding	30931506	31065991	30938232	31065991	127759	4.8	31002801	31003200	0.312307
1	PUM1	gain	1:30938232..31087522	30938232	31087522	149290	94	5	PUM1	ENSG00000134644	protein_coding	30931506	31065991	30938232	31065991	127759	4.2	31003201	31003600	0.312307
1	PUM1	gain	1:30938232..31087522	30938232	31087522	149290	94	5	PUM1	ENSG00000134644	protein_coding	30931506	31065991	30938232	31065991	127759	4.5	31003601	31004000	0.312307
1	PUM1	gain	1:30938232..31087522	30938232	31087522	149290	94	5	PUM1	ENSG00000134644	protein_coding	30931506	31065991	30938232	31065991	127759	4.8	31004001	31004400	0.312307
1	PUM1	gain	1:30938232..31087522	30938232	31087522	149290	94	5	PUM1	ENSG00000134644	protein_coding	30931506	31065991	30938232	31065991	127759	4.8	31004401	31004800	0.312307
1	PUM1	gain	1:30938232..31087522	30938232	31087522	149290	94	5	PUM1	ENSG00000134644	protein_coding	30931506	31065991	30938232	31065991	127759	4.9	31004801	31005200	0.312307
1	PUM1	gain	1:30938232..31087522	30938232	31087522	149290	94	5	PUM1	ENSG00000134644	protein_coding	30931506	31065991	30938232	31065991	127759	4.7	31005201	31005600	0.312307
1	PUM1	gain	1:30938232..31087522	30938232	31087522	149290	94	5	PUM1	ENSG00000134644	protein_coding	30931506	31065991	30938232	31065991	127759	4.5	31005601	31006000	0.312307
1	PUM1	gain	1:30938232..31087522	30938232	31087522	149290	94	5	PUM1	ENSG00000134644	protein_coding	30931506	31065991	30938232	31065991	127759	5	31006001	31006400	0.312307
1	PUM1	gain	1:30938232..31087522	30938232	31087522	149290	94	5	PUM1	ENSG00000134644	protein_coding	30931506	31065991	30938232	31065991	127759	5	31006401	31006800	0.312307
1	PUM1	gain	1:30938232..31087522	30938232	31087522	149290	94	5	PUM1	ENSG00000134644	protein_coding	30931506	31065991	30938232	31065991	127759	4.6	31006801	31007200	0.312307
1	PUM1	gain	1:30938232..31087522	30938232	31087522	149290	94	5	PUM1	ENSG00000134644	protein_coding	30931506	31065991	30938232	31065991	127759	4.6	31007201	31007600	0.312307
1	PUM1	gain	1:30938232..31087522	30938232	31087522	149290	94	5	PUM1	ENSG00000134644	protein_coding	30931506	31065991	30938232	31065991	127759	4.9	31007601	31008000	0.312307
1	PUM1	gain	1:30938232..31087522	30938232	31087522	149290	94	5	PUM1	ENSG00000134644	protein_coding	30931506	31065991	30938232	31065991	127759	4.6	31008001	31008400	0.312307
1	PUM1	gain	1:30938232..31087522	30938232	31087522	149290	94	5	PUM1	ENSG00000134644	protein_coding	30931506	31065991	30938232	31065991	127759	4.4	31008401	31008800	0.312307
1	PUM1	gain	1:30938232..31087522	30938232	31087522	149290	94	5	PUM1	ENSG00000134644	protein_coding	30931506	31065991	30938232	31065991	127759	4.1	31008801	31009200	0.312307
1	PUM1	gain	1:30938232..31087522	30938232	31087522	149290	94	5	PUM1	ENSG00000134644	protein_coding	30931506	31065991	30938232	31065991	127759	4.3	31009201	31009600	0.312307
1	PUM1	gain	1:30938232..31087522	30938232	31087522	149290	94	5	PUM1	ENSG00000134644	protein_coding	30931506	31065991	30938232	31065991	127759	4.2	31009601	31010000	0.312307
1	PUM1	gain	1:30938232..31087522	30938232	31087522	149290	94	5	PUM1	ENSG00000134644	protein_coding	30931506	31065991	30938232	31065991	127759	4.4	31010001	31010400	0.312307
1	PUM1	gain	1:30938232..31087522	30938232	31087522	149290	94	5	PUM1	ENSG00000134644	protein_coding	30931506	31065991	30938232	31065991	127759	4.5	31010401	31010800	0.312307
1	PUM1	gain	1:30938232..31087522	30938232	31087522	149290	94	5	PUM1	ENSG00000134644	protein_coding	30931506	31065991	30938232	31065991	127759	4.1	31010801	31011200	0.312307
1	PUM1	gain	1:30938232..31087522	30938232	31087522	149290	94	5	PUM1	ENSG00000134644	protein_coding	30931506	31065991	30938232	31065991	127759	4.7	31011201	31011600	0.312307
1	PUM1	gain	1:30938232..31087522	30938232	31087522	149290	94	5	PUM1	ENSG00000134644	protein_coding	30931506	31065991	30938232	31065991	127759	4.8	31011601	31012000	0.312307
1	PUM1	gain	1:30938232..31087522	30938232	31087522	149290	94	5	PUM1	ENSG00000134644	protein_coding	30931506	31065991	30938232	31065991	127759	4.4	31012001	31012400	0.312307
1	PUM1	gain	1:30938232..31087522	30938232	31087522	149290	94	5	PUM1	ENSG00000134644	protein_coding	30931506	31065991	30938232	31065991	127759	4.7	31012401	31012800	0.312307
1	PUM1	gain	1:30938232..31087522	30938232	31087522	149290	94	5	PUM1	ENSG00000134644	protein_coding	30931506	31065991	30938232	31065991	127759	4.6	31012801	31013200	0.312307
1	PUM1	gain	1:30938232..31087522	30938232	31087522	149290	94	5	PUM1	ENSG00000134644	protein_coding	30931506	31065991	30938232	31065991	127759	5.1	31013201	31013600	0.312307
1	PUM1	gain	1:30938232..31087522	30938232	31087522	149290	94	5	PUM1	ENSG00000134644	protein_coding	30931506	31065991	30938232	31065991	127759	4.9	31013601	31014000	0.312307
1	PUM1	gain	1:30938232..31087522	30938232	31087522	149290	94	5	PUM1	ENSG00000134644	protein_coding	30931506	31065991	30938232	31065991	127759	4.3	31014001	31014400	0.312307
1	PUM1	gain	1:30938232..31087522	30938232	31087522	149290	94	5	PUM1	ENSG00000134644	protein_coding	30931506	31065991	30938232	31065991	127759	4.3	31014401	31014800	0.312307
1	PUM1	gain	1:30938232..31087522	30938232	31087522	149290	94	5	PUM1	ENSG00000134644	protein_coding	30931506	31065991	30938232	31065991	127759	4.5	31014801	31015200	0.312307
1	PUM1	gain	1:30938232..31087522	30938232	31087522	149290	94	5	PUM1	ENSG00000134644	protein_coding	30931506	31065991	30938232	31065991	127759	4.4	31015201	31015600	0.312307
1	PUM1	gain	1:30938232..31087522	30938232	31087522	149290	94	5	PUM1	ENSG00000134644	protein_coding	30931506	31065991	30938232	31065991	127759	4	31015601	31016000	0.312307
1	PUM1	gain	1:30938232..31087522	30938232	31087522	149290	94	5	PUM1	ENSG00000134644	protein_coding	30931506	31065991	30938232	31065991	127759	4.8	31016001	31016400	0.312307
1	PUM1	gain	1:30938232..31087522	30938232	31087522	149290	94	5	PUM1	ENSG00000134644	protein_coding	30931506	31065991	30938232	31065991	127759	4.6	31016401	31016800	0.312307
1	PUM1	gain	1:30938232..31087522	30938232	31087522	149290	94	5	PUM1	ENSG00000134644	protein_coding	30931506	31065991	30938232	31065991	127759	4.6	31016801	31017200	0.312307
1	PUM1	gain	1:30938232..31087522	30938232	31087522	149290	94	5	PUM1	ENSG00000134644	protein_coding	30931506	31065991	30938232	31065991	127759	4.7	31017201	31017600	0.312307
1	PUM1	gain	1:30938232..31087522	30938232	31087522	149290	94	5	PUM1	ENSG00000134644	protein_coding	30931506	31065991	30938232	31065991	127759	4.6	31017601	31018000	0.312307
1	PUM1	gain	1:30938232..31087522	30938232	31087522	149290	94	5	PUM1	ENSG00000134644	protein_coding	30931506	31065991	30938232	31065991	127759	4.4	31018001	31018400	0.312307
1	PUM1	gain	1:30938232..31087522	30938232	31087522	149290	94	5	PUM1	ENSG00000134644	protein_coding	30931506	31065991	30938232	31065991	127759	4.6	31018401	31018800	0.312307
1	PUM1	gain	1:30938232..31087522	30938232	31087522	149290	94	5	PUM1	ENSG00000134644	protein_coding	30931506	31065991	30938232	31065991	127759	4.3	31018801	31019200	0.312307
1	PUM1	gain	1:30938232..31087522	30938232	31087522	149290	94	5	PUM1	ENSG00000134644	protein_coding	30931506	31065991	30938232	31065991	127759	4.4	31019201	31019600	0.312307
1	PUM1	gain	1:30938232..31087522	30938232	31087522	149290	94	5	PUM1	ENSG00000134644	protein_coding	30931506	31065991	30938232	31065991	127759	4.7	31019601	31020000	0.312307
1	PUM1	gain	1:30938232..31087522	30938232	31087522	149290	94	5	PUM1	ENSG00000134644	protein_coding	30931506	31065991	30938232	31065991	127759	4.7	31020001	31020400	0.312307
1	PUM1	gain	1:30938232..31087522	30938232	31087522	149290	94	5	PUM1	ENSG00000134644	protein_coding	30931506	31065991	30938232	31065991	127759	4.8	31020401	31020800	0.312307
1	PUM1	gain	1:30938232..31087522	30938232	31087522	149290	94	5	PUM1	ENSG00000134644	protein_coding	30931506	31065991	30938232	31065991	127759	5.1	31020801	31021200	0.312307
1	PUM1	gain	1:30938232..31087522	30938232	31087522	149290	94	5	PUM1	ENSG00000134644	protein_coding	30931506	31065991	30938232	31065991	127759	4.9	31021201	31021600	0.312307
1	PUM1	gain	1:30938232..31087522	30938232	31087522	149290	94	5	PUM1	ENSG00000134644	protein_coding	30931506	31065991	30938232	31065991	127759	4.5	31021601	31022000	0.312307
1	PUM1	gain	1:30938232..31087522	30938232	31087522	149290	94	5	PUM1	ENSG00000134644	protein_coding	30931506	31065991	30938232	31065991	127759	4.9	31022001	31022400	0.312307
1	PUM1	gain	1:30938232..31087522	30938232	31087522	149290	94	5	PUM1	ENSG00000134644	protein_coding	30931506	31065991	30938232	31065991	127759	4.6	31022401	31022800	0.312307
1	PUM1	gain	1:30938232..31087522	30938232	31087522	149290	94	5	PUM1	ENSG00000134644	protein_coding	30931506	31065991	30938232	31065991	127759	4.3	31022801	31023200	0.312307
1	PUM1	gain	1:30938232..31087522	30938232	31087522	149290	94	5	PUM1	ENSG00000134644	protein_coding	30931506	31065991	30938232	31065991	127759	4.6	31023201	31023600	0.312307
1	PUM1	gain	1:30938232..31087522	30938232	31087522	149290	94	5	PUM1	ENSG00000134644	protein_coding	30931506	31065991	30938232	31065991	127759	4.3	31023601	31024000	0.312307
1	PUM1	gain	1:30938232..31087522	30938232	31087522	149290	94	5	PUM1	ENSG00000134644	protein_coding	30931506	31065991	30938232	31065991	127759	4.6	31024001	31024400	0.312307
1	PUM1	gain	1:30938232..31087522	30938232	31087522	149290	94	5	PUM1	ENSG00000134644	protein_coding	30931506	31065991	30938232	31065991	127759	4.8	31024401	31024800	0.312307
1	PUM1	gain	1:30938232..31087522	30938232	31087522	149290	94	5	PUM1	ENSG00000134644	protein_coding	30931506	31065991	30938232	31065991	127759	4.7	31024801	31025200	0.312307
1	PUM1	gain	1:30938232..31087522	30938232	31087522	149290	94	5	PUM1	ENSG00000134644	protein_coding	30931506	31065991	30938232	31065991	127759	4.6	31025201	31025600	0.312307
1	PUM1	gain	1:30938232..31087522	30938232	31087522	149290	94	5	PUM1	ENSG00000134644	protein_coding	30931506	31065991	30938232	31065991	127759	4.1	31025601	31026000	0.312307
1	PUM1	gain	1:30938232..31087522	30938232	31087522	149290	94	5	PUM1	ENSG00000134644	protein_coding	30931506	31065991	30938232	31065991	127759	4.4	31026001	31026400	0.312307
1	PUM1	gain	1:30938232..31087522	30938232	31087522	149290	94	5	PUM1	ENSG00000134644	protein_coding	30931506	31065991	30938232	31065991	127759	5	31026401	31026800	0.312307
1	PUM1	gain	1:30938232..31087522	30938232	31087522	149290	94	5	PUM1	ENSG00000134644	protein_coding	30931506	31065991	30938232	31065991	127759	4.8	31026801	31027200	0.312307
1	PUM1	gain	1:30938232..31087522	30938232	31087522	149290	94	5	PUM1	ENSG00000134644	protein_coding	30931506	31065991	30938232	31065991	127759	4.8	31027201	31027600	0.312307
1	PUM1	gain	1:30938232..31087522	30938232	31087522	149290	94	5	PUM1	ENSG00000134644	protein_coding	30931506	31065991	30938232	31065991	127759	4.8	31027601	31028000	0.312307
1	PUM1	gain	1:30938232..31087522	30938232	31087522	149290	94	5	PUM1	ENSG00000134644	protein_coding	30931506	31065991	30938232	31065991	127759	4.3	31028001	31028400	0.312307
1	PUM1	gain	1:30938232..31087522	30938232	31087522	149290	94	5	PUM1	ENSG00000134644	protein_coding	30931506	31065991	30938232	31065991	127759	4.4	31028401	31028800	0.312307
1	PUM1	gain	1:30938232..31087522	30938232	31087522	149290	94	5	PUM1	ENSG00000134644	protein_coding	30931506	31065991	30938232	31065991	127759	4.7	31028801	31029200	0.312307
1	PUM1	gain	1:30938232..31087522	30938232	31087522	149290	94	5	PUM1	ENSG00000134644	protein_coding	30931506	31065991	30938232	31065991	127759	4.7	31029201	31029600	0.312307
1	PUM1	gain	1:30938232..31087522	30938232	31087522	149290	94	5	PUM1	ENSG00000134644	protein_coding	30931506	31065991	30938232	31065991	127759	4.1	31029601	31030000	0.312307
1	PUM1	gain	1:30938232..31087522	30938232	31087522	149290	94	5	PUM1	ENSG00000134644	protein_coding	30931506	31065991	30938232	31065991	127759	4.2	31030001	31030400	0.312307
1	PUM1	gain	1:30938232..31087522	30938232	31087522	149290	94	5	PUM1	ENSG00000134644	protein_coding	30931506	31065991	30938232	31065991	127759	4.6	31030401	31030800	0.312307
1	PUM1	gain	1:30938232..31087522	30938232	31087522	149290	94	5	PUM1	ENSG00000134644	protein_coding	30931506	31065991	30938232	31065991	127759	4.9	31030801	31031200	0.312307
1	PUM1	gain	1:30938232..31087522	30938232	31087522	149290	94	5	PUM1	ENSG00000134644	protein_coding	30931506	31065991	30938232	31065991	127759	4.8	31031201	31031600	0.312307
1	PUM1	gain	1:30938232..31087522	30938232	31087522	149290	94	5	PUM1	ENSG00000134644	protein_coding	30931506	31065991	30938232	31065991	127759	4.1	31031601	31032000	0.312307
1	PUM1	gain	1:30938232..31087522	30938232	31087522	149290	94	5	PUM1	ENSG00000134644	protein_coding	30931506	31065991	30938232	31065991	127759	4.8	31032001	31032400	0.312307
1	PUM1	gain	1:30938232..31087522	30938232	31087522	149290	94	5	PUM1	ENSG00000134644	protein_coding	30931506	31065991	30938232	31065991	127759	4.6	31032401	31032800	0.312307
1	PUM1	gain	1:30938232..31087522	30938232	31087522	149290	94	5	PUM1	ENSG00000134644	protein_coding	30931506	31065991	30938232	31065991	127759	4.3	31032801	31033200	0.312307
1	PUM1	gain	1:30938232..31087522	30938232	31087522	149290	94	5	PUM1	ENSG00000134644	protein_coding	30931506	31065991	30938232	31065991	127759	4.3	31033201	31033600	0.312307
1	PUM1	gain	1:30938232..31087522	30938232	31087522	149290	94	5	PUM1	ENSG00000134644	protein_coding	30931506	31065991	30938232	31065991	127759	4.4	31033601	31034000	0.312307
1	PUM1	gain	1:30938232..31087522	30938232	31087522	149290	94	5	PUM1	ENSG00000134644	protein_coding	30931506	31065991	30938232	31065991	127759	4.5	31034001	31034400	0.312307
1	PUM1	gain	1:30938232..31087522	30938232	31087522	149290	94	5	PUM1	ENSG00000134644	protein_coding	30931506	31065991	30938232	31065991	127759	4.7	31034401	31034800	0.312307
1	PUM1	gain	1:30938232..31087522	30938232	31087522	149290	94	5	PUM1	ENSG00000134644	protein_coding	30931506	31065991	30938232	31065991	127759	4.4	31034801	31035200	0.312307
1	PUM1	gain	1:30938232..31087522	30938232	31087522	149290	94	5	PUM1	ENSG00000134644	protein_coding	30931506	31065991	30938232	31065991	127759	4	31035201	31035600	0.312307
1	PUM1	gain	1:30938232..31087522	30938232	31087522	149290	94	5	PUM1	ENSG00000134644	protein_coding	30931506	31065991	30938232	31065991	127759	4.5	31035601	31036000	0.312307
1	PUM1	gain	1:30938232..31087522	30938232	31087522	149290	94	5	PUM1	ENSG00000134644	protein_coding	30931506	31065991	30938232	31065991	127759	4.2	31036001	31036400	0.312307
1	PUM1	gain	1:30938232..31087522	30938232	31087522	149290	94	5	PUM1	ENSG00000134644	protein_coding	30931506	31065991	30938232	31065991	127759	4.3	31036401	31036800	0.312307
1	PUM1	gain	1:30938232..31087522	30938232	31087522	149290	94	5	PUM1	ENSG00000134644	protein_coding	30931506	31065991	30938232	31065991	127759	4.9	31036801	31037200	0.312307
1	PUM1	gain	1:30938232..31087522	30938232	31087522	149290	94	5	PUM1	ENSG00000134644	protein_coding	30931506	31065991	30938232	31065991	127759	4.6	31037201	31037600	0.312307
1	PUM1	gain	1:30938232..31087522	30938232	31087522	149290	94	5	PUM1	ENSG00000134644	protein_coding	30931506	31065991	30938232	31065991	127759	4	31037601	31038000	0.312307
1	PUM1	gain	1:30938232..31087522	30938232	31087522	149290	94	5	PUM1	ENSG00000134644	protein_coding	30931506	31065991	30938232	31065991	127759	4.4	31038001	31038400	0.312307
1	PUM1	gain	1:30938232..31087522	30938232	31087522	149290	94	5	PUM1	ENSG00000134644	protein_coding	30931506	31065991	30938232	31065991	127759	4.3	31038401	31038800	0.312307
1	PUM1	gain	1:30938232..31087522	30938232	31087522	149290	94	5	PUM1	ENSG00000134644	protein_coding	30931506	31065991	30938232	31065991	127759	2.9	31038801	31039200	0.312307
1	PUM1	gain	1:30938232..31087522	30938232	31087522	149290	94	5	PUM1	ENSG00000134644	protein_coding	30931506	31065991	30938232	31065991	127759	4.2	31039201	31039600	0.312307
1	PUM1	gain	1:30938232..31087522	30938232	31087522	149290	94	5	PUM1	ENSG00000134644	protein_coding	30931506	31065991	30938232	31065991	127759	4.7	31039601	31040000	0.312307
1	PUM1	gain	1:30938232..31087522	30938232	31087522	149290	94	5	PUM1	ENSG00000134644	protein_coding	30931506	31065991	30938232	31065991	127759	4.5	31040001	31040400	0.312307
1	PUM1	gain	1:30938232..31087522	30938232	31087522	149290	94	5	PUM1	ENSG00000134644	protein_coding	30931506	31065991	30938232	31065991	127759	4.4	31040401	31040800	0.312307
1	PUM1	gain	1:30938232..31087522	30938232	31087522	149290	94	5	PUM1	ENSG00000134644	protein_coding	30931506	31065991	30938232	31065991	127759	4.7	31040801	31041200	0.312307
1	PUM1	gain	1:30938232..31087522	30938232	31087522	149290	94	5	PUM1	ENSG00000134644	protein_coding	30931506	31065991	30938232	31065991	127759	4.4	31041201	31041600	0.312307
1	PUM1	gain	1:30938232..31087522	30938232	31087522	149290	94	5	PUM1	ENSG00000134644	protein_coding	30931506	31065991	30938232	31065991	127759	4.6	31041601	31042000	0.312307
1	PUM1	gain	1:30938232..31087522	30938232	31087522	149290	94	5	PUM1	ENSG00000134644	protein_coding	30931506	31065991	30938232	31065991	127759	4.7	31042001	31042400	0.312307
1	PUM1	gain	1:30938232..31087522	30938232	31087522	149290	94	5	PUM1	ENSG00000134644	protein_coding	30931506	31065991	30938232	31065991	127759	4.8	31042401	31042800	0.312307
1	PUM1	gain	1:30938232..31087522	30938232	31087522	149290	94	5	PUM1	ENSG00000134644	protein_coding	30931506	31065991	30938232	31065991	127759	4.5	31042801	31043200	0.312307
1	PUM1	gain	1:30938232..31087522	30938232	31087522	149290	94	5	PUM1	ENSG00000134644	protein_coding	30931506	31065991	30938232	31065991	127759	4.5	31043201	31043600	0.312307
1	PUM1	gain	1:30938232..31087522	30938232	31087522	149290	94	5	PUM1	ENSG00000134644	protein_coding	30931506	31065991	30938232	31065991	127759	4.8	31043601	31044000	0.312307
1	PUM1	gain	1:30938232..31087522	30938232	31087522	149290	94	5	PUM1	ENSG00000134644	protein_coding	30931506	31065991	30938232	31065991	127759	4.2	31044001	31044400	0.312307
1	PUM1	gain	1:30938232..31087522	30938232	31087522	149290	94	5	PUM1	ENSG00000134644	protein_coding	30931506	31065991	30938232	31065991	127759	3.9	31044401	31044800	0.312307
1	PUM1	gain	1:30938232..31087522	30938232	31087522	149290	94	5	PUM1	ENSG00000134644	protein_coding	30931506	31065991	30938232	31065991	127759	3.9	31044801	31045200	0.312307
1	PUM1	gain	1:30938232..31087522	30938232	31087522	149290	94	5	PUM1	ENSG00000134644	protein_coding	30931506	31065991	30938232	31065991	127759	4.3	31045201	31045600	0.312307
1	PUM1	gain	1:30938232..31087522	30938232	31087522	149290	94	5	PUM1	ENSG00000134644	protein_coding	30931506	31065991	30938232	31065991	127759	4.3	31045601	31046000	0.312307
1	PUM1	gain	1:30938232..31087522	30938232	31087522	149290	94	5	PUM1	ENSG00000134644	protein_coding	30931506	31065991	30938232	31065991	127759	3.8	31046001	31046400	0.312307
1	PUM1	gain	1:30938232..31087522	30938232	31087522	149290	94	5	PUM1	ENSG00000134644	protein_coding	30931506	31065991	30938232	31065991	127759	3.7	31046401	31046800	0.312307
1	PUM1	gain	1:30938232..31087522	30938232	31087522	149290	94	5	PUM1	ENSG00000134644	protein_coding	30931506	31065991	30938232	31065991	127759	4.3	31046801	31047200	0.312307
1	PUM1	gain	1:30938232..31087522	30938232	31087522	149290	94	5	PUM1	ENSG00000134644	protein_coding	30931506	31065991	30938232	31065991	127759	4.9	31047201	31047600	0.312307
1	PUM1	gain	1:30938232..31087522	30938232	31087522	149290	94	5	PUM1	ENSG00000134644	protein_coding	30931506	31065991	30938232	31065991	127759	4.4	31047601	31048000	0.312307
1	PUM1	gain	1:30938232..31087522	30938232	31087522	149290	94	5	PUM1	ENSG00000134644	protein_coding	30931506	31065991	30938232	31065991	127759	4.1	31048001	31048400	0.312307
1	PUM1	gain	1:30938232..31087522	30938232	31087522	149290	94	5	PUM1	ENSG00000134644	protein_coding	30931506	31065991	30938232	31065991	127759	4.1	31048401	31048800	0.312307
1	PUM1	gain	1:30938232..31087522	30938232	31087522	149290	94	5	PUM1	ENSG00000134644	protein_coding	30931506	31065991	30938232	31065991	127759	3.7	31048801	31049200	0.312307
1	PUM1	gain	1:30938232..31087522	30938232	31087522	149290	94	5	PUM1	ENSG00000134644	protein_coding	30931506	31065991	30938232	31065991	127759	3.9	31049201	31049600	0.312307
1	PUM1	gain	1:30938232..31087522	30938232	31087522	149290	94	5	PUM1	ENSG00000134644	protein_coding	30931506	31065991	30938232	31065991	127759	3.8	31049601	31050000	0.312307
1	PUM1	gain	1:30938232..31087522	30938232	31087522	149290	94	5	PUM1	ENSG00000134644	protein_coding	30931506	31065991	30938232	31065991	127759	4.1	31050001	31050400	0.312307
1	PUM1	gain	1:30938232..31087522	30938232	31087522	149290	94	5	PUM1	ENSG00000134644	protein_coding	30931506	31065991	30938232	31065991	127759	4.8	31050401	31050800	0.312307
1	PUM1	gain	1:30938232..31087522	30938232	31087522	149290	94	5	PUM1	ENSG00000134644	protein_coding	30931506	31065991	30938232	31065991	127759	4.5	31050801	31051200	0.312307
1	PUM1	gain	1:30938232..31087522	30938232	31087522	149290	94	5	PUM1	ENSG00000134644	protein_coding	30931506	31065991	30938232	31065991	127759	4.2	31051201	31051600	0.312307
1	PUM1	gain	1:30938232..31087522	30938232	31087522	149290	94	5	PUM1	ENSG00000134644	protein_coding	30931506	31065991	30938232	31065991	127759	4.2	31051601	31052000	0.312307
1	PUM1	gain	1:30938232..31087522	30938232	31087522	149290	94	5	PUM1	ENSG00000134644	protein_coding	30931506	31065991	30938232	31065991	127759	4.2	31052001	31052400	0.312307
1	PUM1	gain	1:30938232..31087522	30938232	31087522	149290	94	5	PUM1	ENSG00000134644	protein_coding	30931506	31065991	30938232	31065991	127759	4.3	31052401	31052800	0.312307
1	PUM1	gain	1:30938232..31087522	30938232	31087522	149290	94	5	PUM1	ENSG00000134644	protein_coding	30931506	31065991	30938232	31065991	127759	3.8	31052801	31053200	0.312307
1	PUM1	gain	1:30938232..31087522	30938232	31087522	149290	94	5	PUM1	ENSG00000134644	protein_coding	30931506	31065991	30938232	31065991	127759	3.9	31053201	31053600	0.312307
1	PUM1	gain	1:30938232..31087522	30938232	31087522	149290	94	5	PUM1	ENSG00000134644	protein_coding	30931506	31065991	30938232	31065991	127759	3.9	31053601	31054000	0.312307
1	PUM1	gain	1:30938232..31087522	30938232	31087522	149290	94	5	PUM1	ENSG00000134644	protein_coding	30931506	31065991	30938232	31065991	127759	4.1	31054001	31054400	0.312307
1	PUM1	gain	1:30938232..31087522	30938232	31087522	149290	94	5	PUM1	ENSG00000134644	protein_coding	30931506	31065991	30938232	31065991	127759	4.7	31054401	31054800	0.312307
1	PUM1	gain	1:30938232..31087522	30938232	31087522	149290	94	5	PUM1	ENSG00000134644	protein_coding	30931506	31065991	30938232	31065991	127759	4.7	31054801	31055200	0.312307
1	PUM1	gain	1:30938232..31087522	30938232	31087522	149290	94	5	PUM1	ENSG00000134644	protein_coding	30931506	31065991	30938232	31065991	127759	4.4	31055201	31055600	0.312307
1	PUM1	gain	1:30938232..31087522	30938232	31087522	149290	94	5	PUM1	ENSG00000134644	protein_coding	30931506	31065991	30938232	31065991	127759	4.8	31055601	31056000	0.312307
1	PUM1	gain	1:30938232..31087522	30938232	31087522	149290	94	5	PUM1	ENSG00000134644	protein_coding	30931506	31065991	30938232	31065991	127759	4.6	31056001	31056400	0.312307
1	PUM1	gain	1:30938232..31087522	30938232	31087522	149290	94	5	PUM1	ENSG00000134644	protein_coding	30931506	31065991	30938232	31065991	127759	3.9	31056401	31056800	0.312307
1	PUM1	gain	1:30938232..31087522	30938232	31087522	149290	94	5	PUM1	ENSG00000134644	protein_coding	30931506	31065991	30938232	31065991	127759	3.9	31056801	31057200	0.312307
1	PUM1	gain	1:30938232..31087522	30938232	31087522	149290	94	5	PUM1	ENSG00000134644	protein_coding	30931506	31065991	30938232	31065991	127759	3.8	31057201	31057600	0.312307
1	PUM1	gain	1:30938232..31087522	30938232	31087522	149290	94	5	PUM1	ENSG00000134644	protein_coding	30931506	31065991	30938232	31065991	127759	4.7	31057601	31058000	0.312307
1	PUM1	gain	1:30938232..31087522	30938232	31087522	149290	94	5	PUM1	ENSG00000134644	protein_coding	30931506	31065991	30938232	31065991	127759	4.6	31058001	31058400	0.312307
1	PUM1	gain	1:30938232..31087522	30938232	31087522	149290	94	5	PUM1	ENSG00000134644	protein_coding	30931506	31065991	30938232	31065991	127759	4.1	31058401	31058800	0.312307
1	PUM1	gain	1:30938232..31087522	30938232	31087522	149290	94	5	PUM1	ENSG00000134644	protein_coding	30931506	31065991	30938232	31065991	127759	4.4	31058801	31059200	0.312307
1	PUM1	gain	1:30938232..31087522	30938232	31087522	149290	94	5	PUM1	ENSG00000134644	protein_coding	30931506	31065991	30938232	31065991	127759	4.3	31059201	31059600	0.312307
1	PUM1	gain	1:30938232..31087522	30938232	31087522	149290	94	5	PUM1	ENSG00000134644	protein_coding	30931506	31065991	30938232	31065991	127759	3.9	31059601	31060000	0.312307
1	PUM1	gain	1:30938232..31087522	30938232	31087522	149290	94	5	PUM1	ENSG00000134644	protein_coding	30931506	31065991	30938232	31065991	127759	3.5	31060001	31060400	0.312307
1	PUM1	gain	1:30938232..31087522	30938232	31087522	149290	94	5	PUM1	ENSG00000134644	protein_coding	30931506	31065991	30938232	31065991	127759	4.5	31060401	31060800	0.312307
1	PUM1	gain	1:30938232..31087522	30938232	31087522	149290	94	5	PUM1	ENSG00000134644	protein_coding	30931506	31065991	30938232	31065991	127759	4.5	31060801	31061200	0.312307
1	PUM1	gain	1:30938232..31087522	30938232	31087522	149290	94	5	PUM1	ENSG00000134644	protein_coding	30931506	31065991	30938232	31065991	127759	4	31061201	31061600	0.312307
1	PUM1	gain	1:30938232..31087522	30938232	31087522	149290	94	5	PUM1	ENSG00000134644	protein_coding	30931506	31065991	30938232	31065991	127759	4.4	31061601	31062000	0.312307
1	PUM1	gain	1:30938232..31087522	30938232	31087522	149290	94	5	PUM1	ENSG00000134644	protein_coding	30931506	31065991	30938232	31065991	127759	4.5	31062001	31062400	0.312307
1	PUM1	gain	1:30938232..31087522	30938232	31087522	149290	94	5	PUM1	ENSG00000134644	protein_coding	30931506	31065991	30938232	31065991	127759	4.4	31062401	31062800	0.312307
1	PUM1	gain	1:30938232..31087522	30938232	31087522	149290	94	5	PUM1	ENSG00000134644	protein_coding	30931506	31065991	30938232	31065991	127759	4.8	31062801	31063200	0.312307
1	PUM1	gain	1:30938232..31087522	30938232	31087522	149290	94	5	PUM1	ENSG00000134644	protein_coding	30931506	31065991	30938232	31065991	127759	4.8	31063201	31063600	0.312307
1	PUM1	gain	1:30938232..31087522	30938232	31087522	149290	94	5	PUM1	ENSG00000134644	protein_coding	30931506	31065991	30938232	31065991	127759	4.8	31063601	31064000	0.312307
1	PUM1	gain	1:30938232..31087522	30938232	31087522	149290	94	5	PUM1	ENSG00000134644	protein_coding	30931506	31065991	30938232	31065991	127759	4.8	31064001	31064400	0.312307
1	PUM1	gain	1:30938232..31087522	30938232	31087522	149290	94	5	PUM1	ENSG00000134644	protein_coding	30931506	31065991	30938232	31065991	127759	3.9	31064401	31064800	0.312307
1	PUM1	gain	1:30938232..31087522	30938232	31087522	149290	94	5	PUM1	ENSG00000134644	protein_coding	30931506	31065991	30938232	31065991	127759	4.1	31064801	31065200	0.312307
1	PUM1	gain	1:30938232..31087522	30938232	31087522	149290	94	5	PUM1	ENSG00000134644	protein_coding	30931506	31065991	30938232	31065991	127759	4	31065201	31065600	0.312307
1	PUM1	gain	1:30938232..31087522	30938232	31087522	149290	94	5	PUM1	ENSG00000134644	protein_coding	30931506	31065991	30938232	31065991	127759	3.8	31065601	31066000	0.305262
1	TTF2	gain	1:117052440..119920798	117052440	119920798	2868358	100	5	TTF2	ENSG00000116830	protein_coding	117060303	117107453	117060303	117107453	47150	2.8	117060401	117060800	0.846235
1	TTF2	gain	1:117052440..119920798	117052440	119920798	2868358	100	5	TTF2	ENSG00000116830	protein_coding	117060303	117107453	117060303	117107453	47150	3.1	117060801	117061200	0.846235
1	TTF2	gain	1:117052440..119920798	117052440	119920798	2868358	100	5	TTF2	ENSG00000116830	protein_coding	117060303	117107453	117060303	117107453	47150	3.2	117061201	117061600	0.846235
1	TTF2	gain	1:117052440..119920798	117052440	119920798	2868358	100	5	TTF2	ENSG00000116830	protein_coding	117060303	117107453	117060303	117107453	47150	3.3	117061601	117062000	0.846235
1	TTF2	gain	1:117052440..119920798	117052440	119920798	2868358	100	5	TTF2	ENSG00000116830	protein_coding	117060303	117107453	117060303	117107453	47150	3.1	117062001	117062400	0.846235
1	TTF2	gain	1:117052440..119920798	117052440	119920798	2868358	100	5	TTF2	ENSG00000116830	protein_coding	117060303	117107453	117060303	117107453	47150	3.2	117062401	117062800	0.846235
1	TTF2	gain	1:117052440..119920798	117052440	119920798	2868358	100	5	TTF2	ENSG00000116830	protein_coding	117060303	117107453	117060303	117107453	47150	3.1	117062801	117063200	0.846235
1	TTF2	gain	1:117052440..119920798	117052440	119920798	2868358	100	5	TTF2	ENSG00000116830	protein_coding	117060303	117107453	117060303	117107453	47150	3.2	117063201	117063600	0.846235
1	TTF2	gain	1:117052440..119920798	117052440	119920798	2868358	100	5	TTF2	ENSG00000116830	protein_coding	117060303	117107453	117060303	117107453	47150	3.1	117063601	117064000	0.846235
1	TTF2	gain	1:117052440..119920798	117052440	119920798	2868358	100	5	TTF2	ENSG00000116830	protein_coding	117060303	117107453	117060303	117107453	47150	3.1	117064001	117064400	0.846235
1	TTF2	gain	1:117052440..119920798	117052440	119920798	2868358	100	5	TTF2	ENSG00000116830	protein_coding	117060303	117107453	117060303	117107453	47150	3.1	117064401	117064800	0.846235
1	TTF2	gain	1:117052440..119920798	117052440	119920798	2868358	100	5	TTF2	ENSG00000116830	protein_coding	117060303	117107453	117060303	117107453	47150	3.2	117064801	117065200	0.846235
1	TTF2	gain	1:117052440..119920798	117052440	119920798	2868358	100	5	TTF2	ENSG00000116830	protein_coding	117060303	117107453	117060303	117107453	47150	2.8	117065201	117065600	0.846235
1	TTF2	gain	1:117052440..119920798	117052440	119920798	2868358	100	5	TTF2	ENSG00000116830	protein_coding	117060303	117107453	117060303	117107453	47150	3	117065601	117066000	0.846235
1	TTF2	gain	1:117052440..119920798	117052440	119920798	2868358	100	5	TTF2	ENSG00000116830	protein_coding	117060303	117107453	117060303	117107453	47150	3.1	117066001	117066400	0.846235
1	TTF2	gain	1:117052440..119920798	117052440	119920798	2868358	100	5	TTF2	ENSG00000116830	protein_coding	117060303	117107453	117060303	117107453	47150	2.8	117066401	117066800	0.846235
1	TTF2	gain	1:117052440..119920798	117052440	119920798	2868358	100	5	TTF2	ENSG00000116830	protein_coding	117060303	117107453	117060303	117107453	47150	3	117066801	117067200	0.846235
1	TTF2	gain	1:117052440..119920798	117052440	119920798	2868358	100	5	TTF2	ENSG00000116830	protein_coding	117060303	117107453	117060303	117107453	47150	3.1	117067201	117067600	0.846235
1	TTF2	gain	1:117052440..119920798	117052440	119920798	2868358	100	5	TTF2	ENSG00000116830	protein_coding	117060303	117107453	117060303	117107453	47150	3.2	117067601	117068000	0.846235
1	TTF2	gain	1:117052440..119920798	117052440	119920798	2868358	100	5	TTF2	ENSG00000116830	protein_coding	117060303	117107453	117060303	117107453	47150	3.2	117068001	117068400	0.846235
1	TTF2	gain	1:117052440..119920798	117052440	119920798	2868358	100	5	TTF2	ENSG00000116830	protein_coding	117060303	117107453	117060303	117107453	47150	3.3	117068401	117068800	0.846235
1	TTF2	gain	1:117052440..119920798	117052440	119920798	2868358	100	5	TTF2	ENSG00000116830	protein_coding	117060303	117107453	117060303	117107453	47150	3.2	117068801	117069200	0.846235
1	TTF2	gain	1:117052440..119920798	117052440	119920798	2868358	100	5	TTF2	ENSG00000116830	protein_coding	117060303	117107453	117060303	117107453	47150	3	117069201	117069600	0.846235
1	TTF2	gain	1:117052440..119920798	117052440	119920798	2868358	100	5	TTF2	ENSG00000116830	protein_coding	117060303	117107453	117060303	117107453	47150	3.4	117069601	117070000	0.846235
1	TTF2	gain	1:117052440..119920798	117052440	119920798	2868358	100	5	TTF2	ENSG00000116830	protein_coding	117060303	117107453	117060303	117107453	47150	3.5	117070001	117070400	0.846235
1	TTF2	gain	1:117052440..119920798	117052440	119920798	2868358	100	5	TTF2	ENSG00000116830	protein_coding	117060303	117107453	117060303	117107453	47150	3.3	117070401	117070800	0.846235
1	TTF2	gain	1:117052440..119920798	117052440	119920798	2868358	100	5	TTF2	ENSG00000116830	protein_coding	117060303	117107453	117060303	117107453	47150	3.1	117070801	117071200	0.846235
1	TTF2	gain	1:117052440..119920798	117052440	119920798	2868358	100	5	TTF2	ENSG00000116830	protein_coding	117060303	117107453	117060303	117107453	47150	3.1	117071201	117071600	0.846235
1	TTF2	gain	1:117052440..119920798	117052440	119920798	2868358	100	5	TTF2	ENSG00000116830	protein_coding	117060303	117107453	117060303	117107453	47150	2.8	117071601	117072000	0.846235
1	TTF2	gain	1:117052440..119920798	117052440	119920798	2868358	100	5	TTF2	ENSG00000116830	protein_coding	117060303	117107453	117060303	117107453	47150	2.9	117072001	117072400	0.846235
1	TTF2	gain	1:117052440..119920798	117052440	119920798	2868358	100	5	TTF2	ENSG00000116830	protein_coding	117060303	117107453	117060303	117107453	47150	3	117072401	117072800	0.846235
1	TTF2	gain	1:117052440..119920798	117052440	119920798	2868358	100	5	TTF2	ENSG00000116830	protein_coding	117060303	117107453	117060303	117107453	47150	3	117072801	117073200	0.846235
1	TTF2	gain	1:117052440..119920798	117052440	119920798	2868358	100	5	TTF2	ENSG00000116830	protein_coding	117060303	117107453	117060303	117107453	47150	3.2	117073201	117073600	0.846235
1	TTF2	gain	1:117052440..119920798	117052440	119920798	2868358	100	5	TTF2	ENSG00000116830	protein_coding	117060303	117107453	117060303	117107453	47150	3.3	117073601	117074000	0.846235
1	TTF2	gain	1:117052440..119920798	117052440	119920798	2868358	100	5	TTF2	ENSG00000116830	protein_coding	117060303	117107453	117060303	117107453	47150	3.3	117074001	117074400	0.846235
1	TTF2	gain	1:117052440..119920798	117052440	119920798	2868358	100	5	TTF2	ENSG00000116830	protein_coding	117060303	117107453	117060303	117107453	47150	3.1	117074401	117074800	0.846235
1	TTF2	gain	1:117052440..119920798	117052440	119920798	2868358	100	5	TTF2	ENSG00000116830	protein_coding	117060303	117107453	117060303	117107453	47150	2.7	117074801	117075200	0.846235
1	TTF2	gain	1:117052440..119920798	117052440	119920798	2868358	100	5	TTF2	ENSG00000116830	protein_coding	117060303	117107453	117060303	117107453	47150	2.6	117075201	117075600	0.846235
1	TTF2	gain	1:117052440..119920798	117052440	119920798	2868358	100	5	TTF2	ENSG00000116830	protein_coding	117060303	117107453	117060303	117107453	47150	2.9	117075601	117076000	0.846235
1	TTF2	gain	1:117052440..119920798	117052440	119920798	2868358	100	5	TTF2	ENSG00000116830	protein_coding	117060303	117107453	117060303	117107453	47150	3	117076001	117076400	0.846235
1	TTF2	gain	1:117052440..119920798	117052440	119920798	2868358	100	5	TTF2	ENSG00000116830	protein_coding	117060303	117107453	117060303	117107453	47150	3.2	117076401	117076800	0.846235
1	TTF2	gain	1:117052440..119920798	117052440	119920798	2868358	100	5	TTF2	ENSG00000116830	protein_coding	117060303	117107453	117060303	117107453	47150	3.1	117076801	117077200	0.846235
1	TTF2	gain	1:117052440..119920798	117052440	119920798	2868358	100	5	TTF2	ENSG00000116830	protein_coding	117060303	117107453	117060303	117107453	47150	3.2	117077201	117077600	0.846235
1	TTF2	gain	1:117052440..119920798	117052440	119920798	2868358	100	5	TTF2	ENSG00000116830	protein_coding	117060303	117107453	117060303	117107453	47150	3.1	117077601	117078000	0.846235
1	TTF2	gain	1:117052440..119920798	117052440	119920798	2868358	100	5	TTF2	ENSG00000116830	protein_coding	117060303	117107453	117060303	117107453	47150	3	117078001	117078400	0.846235
1	TTF2	gain	1:117052440..119920798	117052440	119920798	2868358	100	5	TTF2	ENSG00000116830	protein_coding	117060303	117107453	117060303	117107453	47150	2.7	117078401	117078800	0.846235
1	TTF2	gain	1:117052440..119920798	117052440	119920798	2868358	100	5	TTF2	ENSG00000116830	protein_coding	117060303	117107453	117060303	117107453	47150	2.7	117078801	117079200	0.846235
1	TTF2	gain	1:117052440..119920798	117052440	119920798	2868358	100	5	TTF2	ENSG00000116830	protein_coding	117060303	117107453	117060303	117107453	47150	2.7	117079201	117079600	0.846235
1	TTF2	gain	1:117052440..119920798	117052440	119920798	2868358	100	5	TTF2	ENSG00000116830	protein_coding	117060303	117107453	117060303	117107453	47150	2.9	117079601	117080000	0.846235
1	TTF2	gain	1:117052440..119920798	117052440	119920798	2868358	100	5	TTF2	ENSG00000116830	protein_coding	117060303	117107453	117060303	117107453	47150	2.8	117080001	117080400	0.846235
1	TTF2	gain	1:117052440..119920798	117052440	119920798	2868358	100	5	TTF2	ENSG00000116830	protein_coding	117060303	117107453	117060303	117107453	47150	2.9	117080401	117080800	0.846235
1	TTF2	gain	1:117052440..119920798	117052440	119920798	2868358	100	5	TTF2	ENSG00000116830	protein_coding	117060303	117107453	117060303	117107453	47150	3.3	117080801	117081200	0.846235
1	TTF2	gain	1:117052440..119920798	117052440	119920798	2868358	100	5	TTF2	ENSG00000116830	protein_coding	117060303	117107453	117060303	117107453	47150	3.4	117081201	117081600	0.846235
1	TTF2	gain	1:117052440..119920798	117052440	119920798	2868358	100	5	TTF2	ENSG00000116830	protein_coding	117060303	117107453	117060303	117107453	47150	3.1	117081601	117082000	0.846235
1	TTF2	gain	1:117052440..119920798	117052440	119920798	2868358	100	5	TTF2	ENSG00000116830	protein_coding	117060303	117107453	117060303	117107453	47150	3.1	117082001	117082400	0.846235
1	TTF2	gain	1:117052440..119920798	117052440	119920798	2868358	100	5	TTF2	ENSG00000116830	protein_coding	117060303	117107453	117060303	117107453	47150	3.1	117082401	117082800	0.846235
1	TTF2	gain	1:117052440..119920798	117052440	119920798	2868358	100	5	TTF2	ENSG00000116830	protein_coding	117060303	117107453	117060303	117107453	47150	2.6	117082801	117083200	0.846235
1	TTF2	gain	1:117052440..119920798	117052440	119920798	2868358	100	5	TTF2	ENSG00000116830	protein_coding	117060303	117107453	117060303	117107453	47150	3	117083201	117083600	0.846235
1	TTF2	gain	1:117052440..119920798	117052440	119920798	2868358	100	5	TTF2	ENSG00000116830	protein_coding	117060303	117107453	117060303	117107453	47150	3.2	117083601	117084000	0.846235
1	TTF2	gain	1:117052440..119920798	117052440	119920798	2868358	100	5	TTF2	ENSG00000116830	protein_coding	117060303	117107453	117060303	117107453	47150	3	117084001	117084400	0.846235
1	TTF2	gain	1:117052440..119920798	117052440	119920798	2868358	100	5	TTF2	ENSG00000116830	protein_coding	117060303	117107453	117060303	117107453	47150	3.1	117084401	117084800	0.846235
1	TTF2	gain	1:117052440..119920798	117052440	119920798	2868358	100	5	TTF2	ENSG00000116830	protein_coding	117060303	117107453	117060303	117107453	47150	3	117084801	117085200	0.846235
1	TTF2	gain	1:117052440..119920798	117052440	119920798	2868358	100	5	TTF2	ENSG00000116830	protein_coding	117060303	117107453	117060303	117107453	47150	3.2	117085201	117085600	0.846235
1	TTF2	gain	1:117052440..119920798	117052440	119920798	2868358	100	5	TTF2	ENSG00000116830	protein_coding	117060303	117107453	117060303	117107453	47150	3.3	117085601	117086000	0.846235
1	TTF2	gain	1:117052440..119920798	117052440	119920798	2868358	100	5	TTF2	ENSG00000116830	protein_coding	117060303	117107453	117060303	117107453	47150	2.9	117086001	117086400	0.846235
1	TTF2	gain	1:117052440..119920798	117052440	119920798	2868358	100	5	TTF2	ENSG00000116830	protein_coding	117060303	117107453	117060303	117107453	47150	2.8	117086401	117086800	0.846235
1	TTF2	gain	1:117052440..119920798	117052440	119920798	2868358	100	5	TTF2	ENSG00000116830	protein_coding	117060303	117107453	117060303	117107453	47150	3.2	117086801	117087200	0.846235
1	TTF2	gain	1:117052440..119920798	117052440	119920798	2868358	100	5	TTF2	ENSG00000116830	protein_coding	117060303	117107453	117060303	117107453	47150	2.8	117087201	117087600	0.846235
1	TTF2	gain	1:117052440..119920798	117052440	119920798	2868358	100	5	TTF2	ENSG00000116830	protein_coding	117060303	117107453	117060303	117107453	47150	2.9	117087601	117088000	0.846235
1	TTF2	gain	1:117052440..119920798	117052440	119920798	2868358	100	5	TTF2	ENSG00000116830	protein_coding	117060303	117107453	117060303	117107453	47150	2.9	117088001	117088400	0.846235
1	TTF2	gain	1:117052440..119920798	117052440	119920798	2868358	100	5	TTF2	ENSG00000116830	protein_coding	117060303	117107453	117060303	117107453	47150	3	117088401	117088800	0.846235
1	TTF2	gain	1:117052440..119920798	117052440	119920798	2868358	100	5	TTF2	ENSG00000116830	protein_coding	117060303	117107453	117060303	117107453	47150	3.1	117088801	117089200	0.846235
1	TTF2	gain	1:117052440..119920798	117052440	119920798	2868358	100	5	TTF2	ENSG00000116830	protein_coding	117060303	117107453	117060303	117107453	47150	2.9	117089201	117089600	0.846235
1	TTF2	gain	1:117052440..119920798	117052440	119920798	2868358	100	5	TTF2	ENSG00000116830	protein_coding	117060303	117107453	117060303	117107453	47150	3.2	117089601	117090000	0.846235
1	TTF2	gain	1:117052440..119920798	117052440	119920798	2868358	100	5	TTF2	ENSG00000116830	protein_coding	117060303	117107453	117060303	117107453	47150	3.2	117090001	117090400	0.846235
1	TTF2	gain	1:117052440..119920798	117052440	119920798	2868358	100	5	TTF2	ENSG00000116830	protein_coding	117060303	117107453	117060303	117107453	47150	3.1	117090401	117090800	0.846235
1	TTF2	gain	1:117052440..119920798	117052440	119920798	2868358	100	5	TTF2	ENSG00000116830	protein_coding	117060303	117107453	117060303	117107453	47150	3.3	117090801	117091200	0.846235
1	TTF2	gain	1:117052440..119920798	117052440	119920798	2868358	100	5	TTF2	ENSG00000116830	protein_coding	117060303	117107453	117060303	117107453	47150	3.4	117091201	117091600	0.846235
1	TTF2	gain	1:117052440..119920798	117052440	119920798	2868358	100	5	TTF2	ENSG00000116830	protein_coding	117060303	117107453	117060303	117107453	47150	3	117091601	117092000	0.846235
1	TTF2	gain	1:117052440..119920798	117052440	119920798	2868358	100	5	TTF2	ENSG00000116830	protein_coding	117060303	117107453	117060303	117107453	47150	3.1	117092001	117092400	0.846235
1	TTF2	gain	1:117052440..119920798	117052440	119920798	2868358	100	5	TTF2	ENSG00000116830	protein_coding	117060303	117107453	117060303	117107453	47150	3	117092401	117092800	0.846235
1	TTF2	gain	1:117052440..119920798	117052440	119920798	2868358	100	5	TTF2	ENSG00000116830	protein_coding	117060303	117107453	117060303	117107453	47150	3	117092801	117093200	0.846235
1	TTF2	gain	1:117052440..119920798	117052440	119920798	2868358	100	5	TTF2	ENSG00000116830	protein_coding	117060303	117107453	117060303	117107453	47150	3.1	117093201	117093600	0.846235
1	TTF2	gain	1:117052440..119920798	117052440	119920798	2868358	100	5	TTF2	ENSG00000116830	protein_coding	117060303	117107453	117060303	117107453	47150	3	117093601	117094000	0.846235
1	TTF2	gain	1:117052440..119920798	117052440	119920798	2868358	100	5	TTF2	ENSG00000116830	protein_coding	117060303	117107453	117060303	117107453	47150	3	117094001	117094400	0.846235
1	TTF2	gain	1:117052440..119920798	117052440	119920798	2868358	100	5	TTF2	ENSG00000116830	protein_coding	117060303	117107453	117060303	117107453	47150	3.2	117094401	117094800	0.846235
1	TTF2	gain	1:117052440..119920798	117052440	119920798	2868358	100	5	TTF2	ENSG00000116830	protein_coding	117060303	117107453	117060303	117107453	47150	3	117094801	117095200	0.846235
1	TTF2	gain	1:117052440..119920798	117052440	119920798	2868358	100	5	TTF2	ENSG00000116830	protein_coding	117060303	117107453	117060303	117107453	47150	3.2	117095201	117095600	0.846235
1	TTF2	gain	1:117052440..119920798	117052440	119920798	2868358	100	5	TTF2	ENSG00000116830	protein_coding	117060303	117107453	117060303	117107453	47150	3.2	117095601	117096000	0.846235
1	TTF2	gain	1:117052440..119920798	117052440	119920798	2868358	100	5	TTF2	ENSG00000116830	protein_coding	117060303	117107453	117060303	117107453	47150	3.1	117096001	117096400	0.846235
1	TTF2	gain	1:117052440..119920798	117052440	119920798	2868358	100	5	TTF2	ENSG00000116830	protein_coding	117060303	117107453	117060303	117107453	47150	3	117096401	117096800	0.846235
1	TTF2	gain	1:117052440..119920798	117052440	119920798	2868358	100	5	TTF2	ENSG00000116830	protein_coding	117060303	117107453	117060303	117107453	47150	3.3	117096801	117097200	0.846235
1	TTF2	gain	1:117052440..119920798	117052440	119920798	2868358	100	5	TTF2	ENSG00000116830	protein_coding	117060303	117107453	117060303	117107453	47150	3.2	117097201	117097600	0.846235
1	TTF2	gain	1:117052440..119920798	117052440	119920798	2868358	100	5	TTF2	ENSG00000116830	protein_coding	117060303	117107453	117060303	117107453	47150	3.2	117097601	117098000	0.846235
1	TTF2	gain	1:117052440..119920798	117052440	119920798	2868358	100	5	TTF2	ENSG00000116830	protein_coding	117060303	117107453	117060303	117107453	47150	3.2	117098001	117098400	0.846235
1	TTF2	gain	1:117052440..119920798	117052440	119920798	2868358	100	5	TTF2	ENSG00000116830	protein_coding	117060303	117107453	117060303	117107453	47150	3.3	117098401	117098800	0.846235
1	TTF2	gain	1:117052440..119920798	117052440	119920798	2868358	100	5	TTF2	ENSG00000116830	protein_coding	117060303	117107453	117060303	117107453	47150	3.2	117098801	117099200	0.846235
1	TTF2	gain	1:117052440..119920798	117052440	119920798	2868358	100	5	TTF2	ENSG00000116830	protein_coding	117060303	117107453	117060303	117107453	47150	3.2	117099201	117099600	0.846235
1	TTF2	gain	1:117052440..119920798	117052440	119920798	2868358	100	5	TTF2	ENSG00000116830	protein_coding	117060303	117107453	117060303	117107453	47150	3.1	117099601	117100000	0.846235
1	TTF2	gain	1:117052440..119920798	117052440	119920798	2868358	100	5	TTF2	ENSG00000116830	protein_coding	117060303	117107453	117060303	117107453	47150	2.9	117100001	117100400	0.846235
1	TTF2	gain	1:117052440..119920798	117052440	119920798	2868358	100	5	TTF2	ENSG00000116830	protein_coding	117060303	117107453	117060303	117107453	47150	3	117100401	117100800	0.846235
1	TTF2	gain	1:117052440..119920798	117052440	119920798	2868358	100	5	TTF2	ENSG00000116830	protein_coding	117060303	117107453	117060303	117107453	47150	3.1	117100801	117101200	0.846235
1	TTF2	gain	1:117052440..119920798	117052440	119920798	2868358	100	5	TTF2	ENSG00000116830	protein_coding	117060303	117107453	117060303	117107453	47150	3.1	117101201	117101600	0.846235
1	TTF2	gain	1:117052440..119920798	117052440	119920798	2868358	100	5	TTF2	ENSG00000116830	protein_coding	117060303	117107453	117060303	117107453	47150	2.9	117101601	117102000	0.846235
1	TTF2	gain	1:117052440..119920798	117052440	119920798	2868358	100	5	TTF2	ENSG00000116830	protein_coding	117060303	117107453	117060303	117107453	47150	3	117102001	117102400	0.846235
1	TTF2	gain	1:117052440..119920798	117052440	119920798	2868358	100	5	TTF2	ENSG00000116830	protein_coding	117060303	117107453	117060303	117107453	47150	3.5	117102401	117102800	0.846235
1	TTF2	gain	1:117052440..119920798	117052440	119920798	2868358	100	5	TTF2	ENSG00000116830	protein_coding	117060303	117107453	117060303	117107453	47150	3	117102801	117103200	0.846235
1	TTF2	gain	1:117052440..119920798	117052440	119920798	2868358	100	5	TTF2	ENSG00000116830	protein_coding	117060303	117107453	117060303	117107453	47150	2.6	117103201	117103600	0.846235
1	TTF2	gain	1:117052440..119920798	117052440	119920798	2868358	100	5	TTF2	ENSG00000116830	protein_coding	117060303	117107453	117060303	117107453	47150	2.6	117103601	117104000	0.846235
1	TTF2	gain	1:117052440..119920798	117052440	119920798	2868358	100	5	TTF2	ENSG00000116830	protein_coding	117060303	117107453	117060303	117107453	47150	3.1	117104001	117104400	0.846235
1	TTF2	gain	1:117052440..119920798	117052440	119920798	2868358	100	5	TTF2	ENSG00000116830	protein_coding	117060303	117107453	117060303	117107453	47150	3.1	117104401	117104800	0.846235
1	TTF2	gain	1:117052440..119920798	117052440	119920798	2868358	100	5	TTF2	ENSG00000116830	protein_coding	117060303	117107453	117060303	117107453	47150	3.2	117104801	117105200	0.846235
1	TTF2	gain	1:117052440..119920798	117052440	119920798	2868358	100	5	TTF2	ENSG00000116830	protein_coding	117060303	117107453	117060303	117107453	47150	3	117105201	117105600	0.846235
1	TTF2	gain	1:117052440..119920798	117052440	119920798	2868358	100	5	TTF2	ENSG00000116830	protein_coding	117060303	117107453	117060303	117107453	47150	3.1	117105601	117106000	0.846235
1	TTF2	gain	1:117052440..119920798	117052440	119920798	2868358	100	5	TTF2	ENSG00000116830	protein_coding	117060303	117107453	117060303	117107453	47150	3.2	117106001	117106400	0.846235
1	TTF2	gain	1:117052440..119920798	117052440	119920798	2868358	100	5	TTF2	ENSG00000116830	protein_coding	117060303	117107453	117060303	117107453	47150	3.1	117106401	117106800	0.846235
1	TTF2	gain	1:117052440..119920798	117052440	119920798	2868358	100	5	TTF2	ENSG00000116830	protein_coding	117060303	117107453	117060303	117107453	47150	2.9	117106801	117107200	0.846235
1	TTF2	gain	1:117052440..119920798	117052440	119920798	2868358	100	5	TTF2	ENSG00000116830	protein_coding	117060303	117107453	117060303	117107453	47150	3.1	117107201	117107600	0.534464
1	TRIM45	gain	1:117052440..119920798	117052440	119920798	2868358	100	5	TRIM45	ENSG00000134253	protein_coding	117111060	117122587	117111060	117122587	11527	3	117111201	117111600	3.46144
1	TRIM45	gain	1:117052440..119920798	117052440	119920798	2868358	100	5	TRIM45	ENSG00000134253	protein_coding	117111060	117122587	117111060	117122587	11527	2.8	117111601	117112000	3.46144
1	TRIM45	gain	1:117052440..119920798	117052440	119920798	2868358	100	5	TRIM45	ENSG00000134253	protein_coding	117111060	117122587	117111060	117122587	11527	3.2	117112001	117112400	3.46144
1	TRIM45	gain	1:117052440..119920798	117052440	119920798	2868358	100	5	TRIM45	ENSG00000134253	protein_coding	117111060	117122587	117111060	117122587	11527	3.2	117112401	117112800	3.46144
1	TRIM45	gain	1:117052440..119920798	117052440	119920798	2868358	100	5	TRIM45	ENSG00000134253	protein_coding	117111060	117122587	117111060	117122587	11527	3	117112801	117113200	3.46144
1	TRIM45	gain	1:117052440..119920798	117052440	119920798	2868358	100	5	TRIM45	ENSG00000134253	protein_coding	117111060	117122587	117111060	117122587	11527	3	117113201	117113600	3.46144
1	TRIM45	gain	1:117052440..119920798	117052440	119920798	2868358	100	5	TRIM45	ENSG00000134253	protein_coding	117111060	117122587	117111060	117122587	11527	3.2	117113601	117114000	3.46144
1	TRIM45	gain	1:117052440..119920798	117052440	119920798	2868358	100	5	TRIM45	ENSG00000134253	protein_coding	117111060	117122587	117111060	117122587	11527	3.3	117114001	117114400	3.46144
1	TRIM45	gain	1:117052440..119920798	117052440	119920798	2868358	100	5	TRIM45	ENSG00000134253	protein_coding	117111060	117122587	117111060	117122587	11527	3.5	117114401	117114800	3.46144
1	TRIM45	gain	1:117052440..119920798	117052440	119920798	2868358	100	5	TRIM45	ENSG00000134253	protein_coding	117111060	117122587	117111060	117122587	11527	3.2	117114801	117115200	3.46144
1	TRIM45	gain	1:117052440..119920798	117052440	119920798	2868358	100	5	TRIM45	ENSG00000134253	protein_coding	117111060	117122587	117111060	117122587	11527	3.1	117115201	117115600	3.46144
1	TRIM45	gain	1:117052440..119920798	117052440	119920798	2868358	100	5	TRIM45	ENSG00000134253	protein_coding	117111060	117122587	117111060	117122587	11527	3.4	117115601	117116000	3.46144
1	TRIM45	gain	1:117052440..119920798	117052440	119920798	2868358	100	5	TRIM45	ENSG00000134253	protein_coding	117111060	117122587	117111060	117122587	11527	3.1	117116001	117116400	3.46144
1	TRIM45	gain	1:117052440..119920798	117052440	119920798	2868358	100	5	TRIM45	ENSG00000134253	protein_coding	117111060	117122587	117111060	117122587	11527	3.1	117116401	117116800	3.46144
1	TRIM45	gain	1:117052440..119920798	117052440	119920798	2868358	100	5	TRIM45	ENSG00000134253	protein_coding	117111060	117122587	117111060	117122587	11527	3.1	117116801	117117200	3.46144
1	TRIM45	gain	1:117052440..119920798	117052440	119920798	2868358	100	5	TRIM45	ENSG00000134253	protein_coding	117111060	117122587	117111060	117122587	11527	3.1	117117201	117117600	3.46144
1	TRIM45	gain	1:117052440..119920798	117052440	119920798	2868358	100	5	TRIM45	ENSG00000134253	protein_coding	117111060	117122587	117111060	117122587	11527	2.7	117117601	117118000	3.46144
1	TRIM45	gain	1:117052440..119920798	117052440	119920798	2868358	100	5	TRIM45	ENSG00000134253	protein_coding	117111060	117122587	117111060	117122587	11527	2.6	117118001	117118400	3.46144
1	TRIM45	gain	1:117052440..119920798	117052440	119920798	2868358	100	5	TRIM45	ENSG00000134253	protein_coding	117111060	117122587	117111060	117122587	11527	2.9	117118401	117118800	3.46144
1	TRIM45	gain	1:117052440..119920798	117052440	119920798	2868358	100	5	TRIM45	ENSG00000134253	protein_coding	117111060	117122587	117111060	117122587	11527	2.9	117118801	117119200	3.46144
1	TRIM45	gain	1:117052440..119920798	117052440	119920798	2868358	100	5	TRIM45	ENSG00000134253	protein_coding	117111060	117122587	117111060	117122587	11527	2.7	117119201	117119600	3.46144
1	TRIM45	gain	1:117052440..119920798	117052440	119920798	2868358	100	5	TRIM45	ENSG00000134253	protein_coding	117111060	117122587	117111060	117122587	11527	3.1	117119601	117120000	3.46144
1	TRIM45	gain	1:117052440..119920798	117052440	119920798	2868358	100	5	TRIM45	ENSG00000134253	protein_coding	117111060	117122587	117111060	117122587	11527	3.2	117120001	117120400	3.46144
1	TRIM45	gain	1:117052440..119920798	117052440	119920798	2868358	100	5	TRIM45	ENSG00000134253	protein_coding	117111060	117122587	117111060	117122587	11527	3.1	117120401	117120800	3.46144
1	TRIM45	gain	1:117052440..119920798	117052440	119920798	2868358	100	5	TRIM45	ENSG00000134253	protein_coding	117111060	117122587	117111060	117122587	11527	2.8	117120801	117121200	3.46144
1	TRIM45	gain	1:117052440..119920798	117052440	119920798	2868358	100	5	TRIM45	ENSG00000134253	protein_coding	117111060	117122587	117111060	117122587	11527	2.7	117121201	117121600	3.46144
1	TRIM45	gain	1:117052440..119920798	117052440	119920798	2868358	100	5	TRIM45	ENSG00000134253	protein_coding	117111060	117122587	117111060	117122587	11527	2.5	117121601	117122000	3.46144
1	TRIM45	gain	1:117052440..119920798	117052440	119920798	2868358	100	5	TRIM45	ENSG00000134253	protein_coding	117111060	117122587	117111060	117122587	11527	2.6	117122001	117122400	3.46144
1	TRIM45	gain	1:117052440..119920798	117052440	119920798	2868358	100	5	TRIM45	ENSG00000134253	protein_coding	117111060	117122587	117111060	117122587	11527	2.7	117122401	117122800	1.6136
1	VTCN1	gain	1:117052440..119920798	117052440	119920798	2868358	100	5	VTCN1	ENSG00000134258	protein_coding	117143587	117210960	117143587	117210960	67373	3.1	117143601	117144000	0.592225
1	VTCN1	gain	1:117052440..119920798	117052440	119920798	2868358	100	5	VTCN1	ENSG00000134258	protein_coding	117143587	117210960	117143587	117210960	67373	3	117144001	117144400	0.592225
1	VTCN1	gain	1:117052440..119920798	117052440	119920798	2868358	100	5	VTCN1	ENSG00000134258	protein_coding	117143587	117210960	117143587	117210960	67373	3	117144401	117144800	0.592225
1	VTCN1	gain	1:117052440..119920798	117052440	119920798	2868358	100	5	VTCN1	ENSG00000134258	protein_coding	117143587	117210960	117143587	117210960	67373	3.1	117144801	117145200	0.592225
1	VTCN1	gain	1:117052440..119920798	117052440	119920798	2868358	100	5	VTCN1	ENSG00000134258	protein_coding	117143587	117210960	117143587	117210960	67373	2.9	117145201	117145600	0.592225
1	VTCN1	gain	1:117052440..119920798	117052440	119920798	2868358	100	5	VTCN1	ENSG00000134258	protein_coding	117143587	117210960	117143587	117210960	67373	2.9	117145601	117146000	0.592225
1	VTCN1	gain	1:117052440..119920798	117052440	119920798	2868358	100	5	VTCN1	ENSG00000134258	protein_coding	117143587	117210960	117143587	117210960	67373	3.2	117146001	117146400	0.592225
1	VTCN1	gain	1:117052440..119920798	117052440	119920798	2868358	100	5	VTCN1	ENSG00000134258	protein_coding	117143587	117210960	117143587	117210960	67373	3	117146401	117146800	0.592225
1	VTCN1	gain	1:117052440..119920798	117052440	119920798	2868358	100	5	VTCN1	ENSG00000134258	protein_coding	117143587	117210960	117143587	117210960	67373	3.1	117146801	117147200	0.592225
1	VTCN1	gain	1:117052440..119920798	117052440	119920798	2868358	100	5	VTCN1	ENSG00000134258	protein_coding	117143587	117210960	117143587	117210960	67373	3.3	117147201	117147600	0.592225
1	VTCN1	gain	1:117052440..119920798	117052440	119920798	2868358	100	5	VTCN1	ENSG00000134258	protein_coding	117143587	117210960	117143587	117210960	67373	3.2	117147601	117148000	0.592225
1	VTCN1	gain	1:117052440..119920798	117052440	119920798	2868358	100	5	VTCN1	ENSG00000134258	protein_coding	117143587	117210960	117143587	117210960	67373	3.5	117148001	117148400	0.592225
1	VTCN1	gain	1:117052440..119920798	117052440	119920798	2868358	100	5	VTCN1	ENSG00000134258	protein_coding	117143587	117210960	117143587	117210960	67373	3.2	117148401	117148800	0.592225
1	VTCN1	gain	1:117052440..119920798	117052440	119920798	2868358	100	5	VTCN1	ENSG00000134258	protein_coding	117143587	117210960	117143587	117210960	67373	3.1	117148801	117149200	0.592225
1	VTCN1	gain	1:117052440..119920798	117052440	119920798	2868358	100	5	VTCN1	ENSG00000134258	protein_coding	117143587	117210960	117143587	117210960	67373	3.2	117149201	117149600	0.592225
1	VTCN1	gain	1:117052440..119920798	117052440	119920798	2868358	100	5	VTCN1	ENSG00000134258	protein_coding	117143587	117210960	117143587	117210960	67373	3	117149601	117150000	0.592225
1	VTCN1	gain	1:117052440..119920798	117052440	119920798	2868358	100	5	VTCN1	ENSG00000134258	protein_coding	117143587	117210960	117143587	117210960	67373	3.3	117150001	117150400	0.592225
1	VTCN1	gain	1:117052440..119920798	117052440	119920798	2868358	100	5	VTCN1	ENSG00000134258	protein_coding	117143587	117210960	117143587	117210960	67373	3.5	117150401	117150800	0.592225
1	VTCN1	gain	1:117052440..119920798	117052440	119920798	2868358	100	5	VTCN1	ENSG00000134258	protein_coding	117143587	117210960	117143587	117210960	67373	3.4	117150801	117151200	0.592225
1	VTCN1	gain	1:117052440..119920798	117052440	119920798	2868358	100	5	VTCN1	ENSG00000134258	protein_coding	117143587	117210960	117143587	117210960	67373	3.2	117151201	117151600	0.592225
1	VTCN1	gain	1:117052440..119920798	117052440	119920798	2868358	100	5	VTCN1	ENSG00000134258	protein_coding	117143587	117210960	117143587	117210960	67373	3.1	117151601	117152000	0.592225
1	VTCN1	gain	1:117052440..119920798	117052440	119920798	2868358	100	5	VTCN1	ENSG00000134258	protein_coding	117143587	117210960	117143587	117210960	67373	3.2	117152001	117152400	0.592225
1	VTCN1	gain	1:117052440..119920798	117052440	119920798	2868358	100	5	VTCN1	ENSG00000134258	protein_coding	117143587	117210960	117143587	117210960	67373	3.1	117152401	117152800	0.592225
1	VTCN1	gain	1:117052440..119920798	117052440	119920798	2868358	100	5	VTCN1	ENSG00000134258	protein_coding	117143587	117210960	117143587	117210960	67373	3.2	117152801	117153200	0.592225
1	VTCN1	gain	1:117052440..119920798	117052440	119920798	2868358	100	5	VTCN1	ENSG00000134258	protein_coding	117143587	117210960	117143587	117210960	67373	3.1	117153201	117153600	0.592225
1	VTCN1	gain	1:117052440..119920798	117052440	119920798	2868358	100	5	VTCN1	ENSG00000134258	protein_coding	117143587	117210960	117143587	117210960	67373	3.2	117153601	117154000	0.592225
1	VTCN1	gain	1:117052440..119920798	117052440	119920798	2868358	100	5	VTCN1	ENSG00000134258	protein_coding	117143587	117210960	117143587	117210960	67373	3	117154001	117154400	0.592225
1	VTCN1	gain	1:117052440..119920798	117052440	119920798	2868358	100	5	VTCN1	ENSG00000134258	protein_coding	117143587	117210960	117143587	117210960	67373	2.7	117154401	117154800	0.592225
1	VTCN1	gain	1:117052440..119920798	117052440	119920798	2868358	100	5	VTCN1	ENSG00000134258	protein_coding	117143587	117210960	117143587	117210960	67373	3.3	117154801	117155200	0.592225
1	VTCN1	gain	1:117052440..119920798	117052440	119920798	2868358	100	5	VTCN1	ENSG00000134258	protein_coding	117143587	117210960	117143587	117210960	67373	3.3	117155201	117155600	0.592225
1	VTCN1	gain	1:117052440..119920798	117052440	119920798	2868358	100	5	VTCN1	ENSG00000134258	protein_coding	117143587	117210960	117143587	117210960	67373	3.3	117155601	117156000	0.592225
1	VTCN1	gain	1:117052440..119920798	117052440	119920798	2868358	100	5	VTCN1	ENSG00000134258	protein_coding	117143587	117210960	117143587	117210960	67373	3.2	117156001	117156400	0.592225
1	VTCN1	gain	1:117052440..119920798	117052440	119920798	2868358	100	5	VTCN1	ENSG00000134258	protein_coding	117143587	117210960	117143587	117210960	67373	3	117156401	117156800	0.592225
1	VTCN1	gain	1:117052440..119920798	117052440	119920798	2868358	100	5	VTCN1	ENSG00000134258	protein_coding	117143587	117210960	117143587	117210960	67373	3	117156801	117157200	0.592225
1	VTCN1	gain	1:117052440..119920798	117052440	119920798	2868358	100	5	VTCN1	ENSG00000134258	protein_coding	117143587	117210960	117143587	117210960	67373	3	117157201	117157600	0.592225
1	VTCN1	gain	1:117052440..119920798	117052440	119920798	2868358	100	5	VTCN1	ENSG00000134258	protein_coding	117143587	117210960	117143587	117210960	67373	3	117157601	117158000	0.592225
1	VTCN1	gain	1:117052440..119920798	117052440	119920798	2868358	100	5	VTCN1	ENSG00000134258	protein_coding	117143587	117210960	117143587	117210960	67373	2.8	117158001	117158400	0.592225
1	VTCN1	gain	1:117052440..119920798	117052440	119920798	2868358	100	5	VTCN1	ENSG00000134258	protein_coding	117143587	117210960	117143587	117210960	67373	2.9	117158401	117158800	0.592225
1	VTCN1	gain	1:117052440..119920798	117052440	119920798	2868358	100	5	VTCN1	ENSG00000134258	protein_coding	117143587	117210960	117143587	117210960	67373	3.1	117158801	117159200	0.592225
1	VTCN1	gain	1:117052440..119920798	117052440	119920798	2868358	100	5	VTCN1	ENSG00000134258	protein_coding	117143587	117210960	117143587	117210960	67373	3.1	117159201	117159600	0.592225
1	VTCN1	gain	1:117052440..119920798	117052440	119920798	2868358	100	5	VTCN1	ENSG00000134258	protein_coding	117143587	117210960	117143587	117210960	67373	3.1	117159601	117160000	0.592225
1	VTCN1	gain	1:117052440..119920798	117052440	119920798	2868358	100	5	VTCN1	ENSG00000134258	protein_coding	117143587	117210960	117143587	117210960	67373	3.1	117160001	117160400	0.592225
1	VTCN1	gain	1:117052440..119920798	117052440	119920798	2868358	100	5	VTCN1	ENSG00000134258	protein_coding	117143587	117210960	117143587	117210960	67373	3.1	117160401	117160800	0.592225
1	VTCN1	gain	1:117052440..119920798	117052440	119920798	2868358	100	5	VTCN1	ENSG00000134258	protein_coding	117143587	117210960	117143587	117210960	67373	3.2	117160801	117161200	0.592225
1	VTCN1	gain	1:117052440..119920798	117052440	119920798	2868358	100	5	VTCN1	ENSG00000134258	protein_coding	117143587	117210960	117143587	117210960	67373	3.4	117161201	117161600	0.592225
1	VTCN1	gain	1:117052440..119920798	117052440	119920798	2868358	100	5	VTCN1	ENSG00000134258	protein_coding	117143587	117210960	117143587	117210960	67373	3.4	117161601	117162000	0.592225
1	VTCN1	gain	1:117052440..119920798	117052440	119920798	2868358	100	5	VTCN1	ENSG00000134258	protein_coding	117143587	117210960	117143587	117210960	67373	3.2	117162001	117162400	0.592225
1	VTCN1	gain	1:117052440..119920798	117052440	119920798	2868358	100	5	VTCN1	ENSG00000134258	protein_coding	117143587	117210960	117143587	117210960	67373	3	117162401	117162800	0.592225
1	VTCN1	gain	1:117052440..119920798	117052440	119920798	2868358	100	5	VTCN1	ENSG00000134258	protein_coding	117143587	117210960	117143587	117210960	67373	3	117162801	117163200	0.592225
1	VTCN1	gain	1:117052440..119920798	117052440	119920798	2868358	100	5	VTCN1	ENSG00000134258	protein_coding	117143587	117210960	117143587	117210960	67373	3.1	117163201	117163600	0.592225
1	VTCN1	gain	1:117052440..119920798	117052440	119920798	2868358	100	5	VTCN1	ENSG00000134258	protein_coding	117143587	117210960	117143587	117210960	67373	3	117163601	117164000	0.592225
1	VTCN1	gain	1:117052440..119920798	117052440	119920798	2868358	100	5	VTCN1	ENSG00000134258	protein_coding	117143587	117210960	117143587	117210960	67373	3	117164001	117164400	0.592225
1	VTCN1	gain	1:117052440..119920798	117052440	119920798	2868358	100	5	VTCN1	ENSG00000134258	protein_coding	117143587	117210960	117143587	117210960	67373	3.1	117164401	117164800	0.592225
1	VTCN1	gain	1:117052440..119920798	117052440	119920798	2868358	100	5	VTCN1	ENSG00000134258	protein_coding	117143587	117210960	117143587	117210960	67373	3	117164801	117165200	0.592225
1	VTCN1	gain	1:117052440..119920798	117052440	119920798	2868358	100	5	VTCN1	ENSG00000134258	protein_coding	117143587	117210960	117143587	117210960	67373	2.9	117165201	117165600	0.592225
1	VTCN1	gain	1:117052440..119920798	117052440	119920798	2868358	100	5	VTCN1	ENSG00000134258	protein_coding	117143587	117210960	117143587	117210960	67373	3.2	117165601	117166000	0.592225
1	VTCN1	gain	1:117052440..119920798	117052440	119920798	2868358	100	5	VTCN1	ENSG00000134258	protein_coding	117143587	117210960	117143587	117210960	67373	3.2	117166001	117166400	0.592225
1	VTCN1	gain	1:117052440..119920798	117052440	119920798	2868358	100	5	VTCN1	ENSG00000134258	protein_coding	117143587	117210960	117143587	117210960	67373	2.9	117166401	117166800	0.592225
1	VTCN1	gain	1:117052440..119920798	117052440	119920798	2868358	100	5	VTCN1	ENSG00000134258	protein_coding	117143587	117210960	117143587	117210960	67373	3.1	117166801	117167200	0.592225
1	VTCN1	gain	1:117052440..119920798	117052440	119920798	2868358	100	5	VTCN1	ENSG00000134258	protein_coding	117143587	117210960	117143587	117210960	67373	3.3	117167201	117167600	0.592225
1	VTCN1	gain	1:117052440..119920798	117052440	119920798	2868358	100	5	VTCN1	ENSG00000134258	protein_coding	117143587	117210960	117143587	117210960	67373	3.1	117167601	117168000	0.592225
1	VTCN1	gain	1:117052440..119920798	117052440	119920798	2868358	100	5	VTCN1	ENSG00000134258	protein_coding	117143587	117210960	117143587	117210960	67373	3.2	117168001	117168400	0.592225
1	VTCN1	gain	1:117052440..119920798	117052440	119920798	2868358	100	5	VTCN1	ENSG00000134258	protein_coding	117143587	117210960	117143587	117210960	67373	3.3	117168401	117168800	0.592225
1	VTCN1	gain	1:117052440..119920798	117052440	119920798	2868358	100	5	VTCN1	ENSG00000134258	protein_coding	117143587	117210960	117143587	117210960	67373	3	117168801	117169200	0.592225
1	VTCN1	gain	1:117052440..119920798	117052440	119920798	2868358	100	5	VTCN1	ENSG00000134258	protein_coding	117143587	117210960	117143587	117210960	67373	2.7	117169201	117169600	0.592225
1	VTCN1	gain	1:117052440..119920798	117052440	119920798	2868358	100	5	VTCN1	ENSG00000134258	protein_coding	117143587	117210960	117143587	117210960	67373	3	117169601	117170000	0.592225
1	VTCN1	gain	1:117052440..119920798	117052440	119920798	2868358	100	5	VTCN1	ENSG00000134258	protein_coding	117143587	117210960	117143587	117210960	67373	3.1	117170001	117170400	0.592225
1	VTCN1	gain	1:117052440..119920798	117052440	119920798	2868358	100	5	VTCN1	ENSG00000134258	protein_coding	117143587	117210960	117143587	117210960	67373	3.3	117170401	117170800	0.592225
1	VTCN1	gain	1:117052440..119920798	117052440	119920798	2868358	100	5	VTCN1	ENSG00000134258	protein_coding	117143587	117210960	117143587	117210960	67373	3	117170801	117171200	0.592225
1	VTCN1	gain	1:117052440..119920798	117052440	119920798	2868358	100	5	VTCN1	ENSG00000134258	protein_coding	117143587	117210960	117143587	117210960	67373	3	117171201	117171600	0.592225
1	VTCN1	gain	1:117052440..119920798	117052440	119920798	2868358	100	5	VTCN1	ENSG00000134258	protein_coding	117143587	117210960	117143587	117210960	67373	2.9	117171601	117172000	0.592225
1	VTCN1	gain	1:117052440..119920798	117052440	119920798	2868358	100	5	VTCN1	ENSG00000134258	protein_coding	117143587	117210960	117143587	117210960	67373	2.9	117172001	117172400	0.592225
1	VTCN1	gain	1:117052440..119920798	117052440	119920798	2868358	100	5	VTCN1	ENSG00000134258	protein_coding	117143587	117210960	117143587	117210960	67373	2.8	117172401	117172800	0.592225
1	VTCN1	gain	1:117052440..119920798	117052440	119920798	2868358	100	5	VTCN1	ENSG00000134258	protein_coding	117143587	117210960	117143587	117210960	67373	2.8	117172801	117173200	0.592225
1	VTCN1	gain	1:117052440..119920798	117052440	119920798	2868358	100	5	VTCN1	ENSG00000134258	protein_coding	117143587	117210960	117143587	117210960	67373	3.1	117173201	117173600	0.592225
1	VTCN1	gain	1:117052440..119920798	117052440	119920798	2868358	100	5	VTCN1	ENSG00000134258	protein_coding	117143587	117210960	117143587	117210960	67373	3.3	117173601	117174000	0.592225
1	VTCN1	gain	1:117052440..119920798	117052440	119920798	2868358	100	5	VTCN1	ENSG00000134258	protein_coding	117143587	117210960	117143587	117210960	67373	3.1	117174001	117174400	0.592225
1	VTCN1	gain	1:117052440..119920798	117052440	119920798	2868358	100	5	VTCN1	ENSG00000134258	protein_coding	117143587	117210960	117143587	117210960	67373	3	117174401	117174800	0.592225
1	VTCN1	gain	1:117052440..119920798	117052440	119920798	2868358	100	5	VTCN1	ENSG00000134258	protein_coding	117143587	117210960	117143587	117210960	67373	2.9	117174801	117175200	0.592225
1	VTCN1	gain	1:117052440..119920798	117052440	119920798	2868358	100	5	VTCN1	ENSG00000134258	protein_coding	117143587	117210960	117143587	117210960	67373	3.1	117175201	117175600	0.592225
1	VTCN1	gain	1:117052440..119920798	117052440	119920798	2868358	100	5	VTCN1	ENSG00000134258	protein_coding	117143587	117210960	117143587	117210960	67373	2.7	117175601	117176000	0.592225
1	VTCN1	gain	1:117052440..119920798	117052440	119920798	2868358	100	5	VTCN1	ENSG00000134258	protein_coding	117143587	117210960	117143587	117210960	67373	3.1	117176001	117176400	0.592225
1	VTCN1	gain	1:117052440..119920798	117052440	119920798	2868358	100	5	VTCN1	ENSG00000134258	protein_coding	117143587	117210960	117143587	117210960	67373	3.2	117176401	117176800	0.592225
1	VTCN1	gain	1:117052440..119920798	117052440	119920798	2868358	100	5	VTCN1	ENSG00000134258	protein_coding	117143587	117210960	117143587	117210960	67373	3.1	117176801	117177200	0.592225
1	VTCN1	gain	1:117052440..119920798	117052440	119920798	2868358	100	5	VTCN1	ENSG00000134258	protein_coding	117143587	117210960	117143587	117210960	67373	3	117177201	117177600	0.592225
1	VTCN1	gain	1:117052440..119920798	117052440	119920798	2868358	100	5	VTCN1	ENSG00000134258	protein_coding	117143587	117210960	117143587	117210960	67373	2.9	117177601	117178000	0.592225
1	VTCN1	gain	1:117052440..119920798	117052440	119920798	2868358	100	5	VTCN1	ENSG00000134258	protein_coding	117143587	117210960	117143587	117210960	67373	2.4	117178001	117178400	0.592225
1	VTCN1	gain	1:117052440..119920798	117052440	119920798	2868358	100	5	VTCN1	ENSG00000134258	protein_coding	117143587	117210960	117143587	117210960	67373	2.7	117178401	117178800	0.592225
1	VTCN1	gain	1:117052440..119920798	117052440	119920798	2868358	100	5	VTCN1	ENSG00000134258	protein_coding	117143587	117210960	117143587	117210960	67373	3.1	117178801	117179200	0.592225
1	VTCN1	gain	1:117052440..119920798	117052440	119920798	2868358	100	5	VTCN1	ENSG00000134258	protein_coding	117143587	117210960	117143587	117210960	67373	3.2	117179201	117179600	0.592225
1	VTCN1	gain	1:117052440..119920798	117052440	119920798	2868358	100	5	VTCN1	ENSG00000134258	protein_coding	117143587	117210960	117143587	117210960	67373	3.2	117179601	117180000	0.592225
1	VTCN1	gain	1:117052440..119920798	117052440	119920798	2868358	100	5	VTCN1	ENSG00000134258	protein_coding	117143587	117210960	117143587	117210960	67373	3.1	117180001	117180400	0.592225
1	VTCN1	gain	1:117052440..119920798	117052440	119920798	2868358	100	5	VTCN1	ENSG00000134258	protein_coding	117143587	117210960	117143587	117210960	67373	2.7	117180401	117180800	0.592225
1	VTCN1	gain	1:117052440..119920798	117052440	119920798	2868358	100	5	VTCN1	ENSG00000134258	protein_coding	117143587	117210960	117143587	117210960	67373	2.8	117180801	117181200	0.592225
1	VTCN1	gain	1:117052440..119920798	117052440	119920798	2868358	100	5	VTCN1	ENSG00000134258	protein_coding	117143587	117210960	117143587	117210960	67373	2.8	117181201	117181600	0.592225
1	VTCN1	gain	1:117052440..119920798	117052440	119920798	2868358	100	5	VTCN1	ENSG00000134258	protein_coding	117143587	117210960	117143587	117210960	67373	2.8	117181601	117182000	0.592225
1	VTCN1	gain	1:117052440..119920798	117052440	119920798	2868358	100	5	VTCN1	ENSG00000134258	protein_coding	117143587	117210960	117143587	117210960	67373	3.1	117182001	117182400	0.592225
1	VTCN1	gain	1:117052440..119920798	117052440	119920798	2868358	100	5	VTCN1	ENSG00000134258	protein_coding	117143587	117210960	117143587	117210960	67373	3.1	117182401	117182800	0.592225
1	VTCN1	gain	1:117052440..119920798	117052440	119920798	2868358	100	5	VTCN1	ENSG00000134258	protein_coding	117143587	117210960	117143587	117210960	67373	3.2	117182801	117183200	0.592225
1	VTCN1	gain	1:117052440..119920798	117052440	119920798	2868358	100	5	VTCN1	ENSG00000134258	protein_coding	117143587	117210960	117143587	117210960	67373	3.3	117183201	117183600	0.592225
1	VTCN1	gain	1:117052440..119920798	117052440	119920798	2868358	100	5	VTCN1	ENSG00000134258	protein_coding	117143587	117210960	117143587	117210960	67373	3.1	117183601	117184000	0.592225
1	VTCN1	gain	1:117052440..119920798	117052440	119920798	2868358	100	5	VTCN1	ENSG00000134258	protein_coding	117143587	117210960	117143587	117210960	67373	3.1	117184001	117184400	0.592225
1	VTCN1	gain	1:117052440..119920798	117052440	119920798	2868358	100	5	VTCN1	ENSG00000134258	protein_coding	117143587	117210960	117143587	117210960	67373	3.1	117184401	117184800	0.592225
1	VTCN1	gain	1:117052440..119920798	117052440	119920798	2868358	100	5	VTCN1	ENSG00000134258	protein_coding	117143587	117210960	117143587	117210960	67373	3.2	117184801	117185200	0.592225
1	VTCN1	gain	1:117052440..119920798	117052440	119920798	2868358	100	5	VTCN1	ENSG00000134258	protein_coding	117143587	117210960	117143587	117210960	67373	3.1	117185201	117185600	0.592225
1	VTCN1	gain	1:117052440..119920798	117052440	119920798	2868358	100	5	VTCN1	ENSG00000134258	protein_coding	117143587	117210960	117143587	117210960	67373	3.1	117185601	117186000	0.592225
1	VTCN1	gain	1:117052440..119920798	117052440	119920798	2868358	100	5	VTCN1	ENSG00000134258	protein_coding	117143587	117210960	117143587	117210960	67373	3.2	117186001	117186400	0.592225
1	VTCN1	gain	1:117052440..119920798	117052440	119920798	2868358	100	5	VTCN1	ENSG00000134258	protein_coding	117143587	117210960	117143587	117210960	67373	3.1	117186401	117186800	0.592225
1	VTCN1	gain	1:117052440..119920798	117052440	119920798	2868358	100	5	VTCN1	ENSG00000134258	protein_coding	117143587	117210960	117143587	117210960	67373	2.8	117186801	117187200	0.592225
1	VTCN1	gain	1:117052440..119920798	117052440	119920798	2868358	100	5	VTCN1	ENSG00000134258	protein_coding	117143587	117210960	117143587	117210960	67373	3.2	117187201	117187600	0.592225
1	VTCN1	gain	1:117052440..119920798	117052440	119920798	2868358	100	5	VTCN1	ENSG00000134258	protein_coding	117143587	117210960	117143587	117210960	67373	3.3	117187601	117188000	0.592225
1	VTCN1	gain	1:117052440..119920798	117052440	119920798	2868358	100	5	VTCN1	ENSG00000134258	protein_coding	117143587	117210960	117143587	117210960	67373	2.9	117188001	117188400	0.592225
1	VTCN1	gain	1:117052440..119920798	117052440	119920798	2868358	100	5	VTCN1	ENSG00000134258	protein_coding	117143587	117210960	117143587	117210960	67373	3.1	117188401	117188800	0.592225
1	VTCN1	gain	1:117052440..119920798	117052440	119920798	2868358	100	5	VTCN1	ENSG00000134258	protein_coding	117143587	117210960	117143587	117210960	67373	3	117188801	117189200	0.592225
1	VTCN1	gain	1:117052440..119920798	117052440	119920798	2868358	100	5	VTCN1	ENSG00000134258	protein_coding	117143587	117210960	117143587	117210960	67373	2.9	117189201	117189600	0.592225
1	VTCN1	gain	1:117052440..119920798	117052440	119920798	2868358	100	5	VTCN1	ENSG00000134258	protein_coding	117143587	117210960	117143587	117210960	67373	2.8	117189601	117190000	0.592225
1	VTCN1	gain	1:117052440..119920798	117052440	119920798	2868358	100	5	VTCN1	ENSG00000134258	protein_coding	117143587	117210960	117143587	117210960	67373	3	117190001	117190400	0.592225
1	VTCN1	gain	1:117052440..119920798	117052440	119920798	2868358	100	5	VTCN1	ENSG00000134258	protein_coding	117143587	117210960	117143587	117210960	67373	3	117190401	117190800	0.592225
1	VTCN1	gain	1:117052440..119920798	117052440	119920798	2868358	100	5	VTCN1	ENSG00000134258	protein_coding	117143587	117210960	117143587	117210960	67373	3.2	117190801	117191200	0.592225
1	VTCN1	gain	1:117052440..119920798	117052440	119920798	2868358	100	5	VTCN1	ENSG00000134258	protein_coding	117143587	117210960	117143587	117210960	67373	2.9	117191201	117191600	0.592225
1	VTCN1	gain	1:117052440..119920798	117052440	119920798	2868358	100	5	VTCN1	ENSG00000134258	protein_coding	117143587	117210960	117143587	117210960	67373	2.9	117191601	117192000	0.592225
1	VTCN1	gain	1:117052440..119920798	117052440	119920798	2868358	100	5	VTCN1	ENSG00000134258	protein_coding	117143587	117210960	117143587	117210960	67373	3.1	117192001	117192400	0.592225
1	VTCN1	gain	1:117052440..119920798	117052440	119920798	2868358	100	5	VTCN1	ENSG00000134258	protein_coding	117143587	117210960	117143587	117210960	67373	3.3	117192401	117192800	0.592225
1	VTCN1	gain	1:117052440..119920798	117052440	119920798	2868358	100	5	VTCN1	ENSG00000134258	protein_coding	117143587	117210960	117143587	117210960	67373	3.6	117192801	117193200	0.592225
1	VTCN1	gain	1:117052440..119920798	117052440	119920798	2868358	100	5	VTCN1	ENSG00000134258	protein_coding	117143587	117210960	117143587	117210960	67373	3.5	117193201	117193600	0.592225
1	VTCN1	gain	1:117052440..119920798	117052440	119920798	2868358	100	5	VTCN1	ENSG00000134258	protein_coding	117143587	117210960	117143587	117210960	67373	3.4	117193601	117194000	0.592225
1	VTCN1	gain	1:117052440..119920798	117052440	119920798	2868358	100	5	VTCN1	ENSG00000134258	protein_coding	117143587	117210960	117143587	117210960	67373	3.3	117194001	117194400	0.592225
1	VTCN1	gain	1:117052440..119920798	117052440	119920798	2868358	100	5	VTCN1	ENSG00000134258	protein_coding	117143587	117210960	117143587	117210960	67373	3.2	117194401	117194800	0.592225
1	VTCN1	gain	1:117052440..119920798	117052440	119920798	2868358	100	5	VTCN1	ENSG00000134258	protein_coding	117143587	117210960	117143587	117210960	67373	3.1	117194801	117195200	0.592225
1	VTCN1	gain	1:117052440..119920798	117052440	119920798	2868358	100	5	VTCN1	ENSG00000134258	protein_coding	117143587	117210960	117143587	117210960	67373	3.1	117195201	117195600	0.592225
1	VTCN1	gain	1:117052440..119920798	117052440	119920798	2868358	100	5	VTCN1	ENSG00000134258	protein_coding	117143587	117210960	117143587	117210960	67373	3.1	117195601	117196000	0.592225
1	VTCN1	gain	1:117052440..119920798	117052440	119920798	2868358	100	5	VTCN1	ENSG00000134258	protein_coding	117143587	117210960	117143587	117210960	67373	3.3	117196001	117196400	0.592225
1	VTCN1	gain	1:117052440..119920798	117052440	119920798	2868358	100	5	VTCN1	ENSG00000134258	protein_coding	117143587	117210960	117143587	117210960	67373	3.4	117196401	117196800	0.592225
1	VTCN1	gain	1:117052440..119920798	117052440	119920798	2868358	100	5	VTCN1	ENSG00000134258	protein_coding	117143587	117210960	117143587	117210960	67373	3.1	117196801	117197200	0.592225
1	VTCN1	gain	1:117052440..119920798	117052440	119920798	2868358	100	5	VTCN1	ENSG00000134258	protein_coding	117143587	117210960	117143587	117210960	67373	3	117197201	117197600	0.592225
1	VTCN1	gain	1:117052440..119920798	117052440	119920798	2868358	100	5	VTCN1	ENSG00000134258	protein_coding	117143587	117210960	117143587	117210960	67373	2.8	117197601	117198000	0.592225
1	VTCN1	gain	1:117052440..119920798	117052440	119920798	2868358	100	5	VTCN1	ENSG00000134258	protein_coding	117143587	117210960	117143587	117210960	67373	3	117198001	117198400	0.592225
1	VTCN1	gain	1:117052440..119920798	117052440	119920798	2868358	100	5	VTCN1	ENSG00000134258	protein_coding	117143587	117210960	117143587	117210960	67373	3.2	117198401	117198800	0.592225
1	VTCN1	gain	1:117052440..119920798	117052440	119920798	2868358	100	5	VTCN1	ENSG00000134258	protein_coding	117143587	117210960	117143587	117210960	67373	3.2	117198801	117199200	0.592225
1	VTCN1	gain	1:117052440..119920798	117052440	119920798	2868358	100	5	VTCN1	ENSG00000134258	protein_coding	117143587	117210960	117143587	117210960	67373	2.8	117199201	117199600	0.592225
1	VTCN1	gain	1:117052440..119920798	117052440	119920798	2868358	100	5	VTCN1	ENSG00000134258	protein_coding	117143587	117210960	117143587	117210960	67373	2.7	117199601	117200000	0.592225
1	VTCN1	gain	1:117052440..119920798	117052440	119920798	2868358	100	5	VTCN1	ENSG00000134258	protein_coding	117143587	117210960	117143587	117210960	67373	2.8	117200001	117200400	0.592225
1	VTCN1	gain	1:117052440..119920798	117052440	119920798	2868358	100	5	VTCN1	ENSG00000134258	protein_coding	117143587	117210960	117143587	117210960	67373	3	117200401	117200800	0.592225
1	VTCN1	gain	1:117052440..119920798	117052440	119920798	2868358	100	5	VTCN1	ENSG00000134258	protein_coding	117143587	117210960	117143587	117210960	67373	3.1	117200801	117201200	0.592225
1	VTCN1	gain	1:117052440..119920798	117052440	119920798	2868358	100	5	VTCN1	ENSG00000134258	protein_coding	117143587	117210960	117143587	117210960	67373	3	117201201	117201600	0.592225
1	VTCN1	gain	1:117052440..119920798	117052440	119920798	2868358	100	5	VTCN1	ENSG00000134258	protein_coding	117143587	117210960	117143587	117210960	67373	3.1	117201601	117202000	0.592225
1	VTCN1	gain	1:117052440..119920798	117052440	119920798	2868358	100	5	VTCN1	ENSG00000134258	protein_coding	117143587	117210960	117143587	117210960	67373	2.9	117202001	117202400	0.592225
1	VTCN1	gain	1:117052440..119920798	117052440	119920798	2868358	100	5	VTCN1	ENSG00000134258	protein_coding	117143587	117210960	117143587	117210960	67373	2.9	117202401	117202800	0.592225
1	VTCN1	gain	1:117052440..119920798	117052440	119920798	2868358	100	5	VTCN1	ENSG00000134258	protein_coding	117143587	117210960	117143587	117210960	67373	2.7	117202801	117203200	0.592225
1	VTCN1	gain	1:117052440..119920798	117052440	119920798	2868358	100	5	VTCN1	ENSG00000134258	protein_coding	117143587	117210960	117143587	117210960	67373	2.7	117203201	117203600	0.592225
1	VTCN1	gain	1:117052440..119920798	117052440	119920798	2868358	100	5	VTCN1	ENSG00000134258	protein_coding	117143587	117210960	117143587	117210960	67373	2.9	117203601	117204000	0.592225
1	VTCN1	gain	1:117052440..119920798	117052440	119920798	2868358	100	5	VTCN1	ENSG00000134258	protein_coding	117143587	117210960	117143587	117210960	67373	3.1	117204001	117204400	0.592225
1	VTCN1	gain	1:117052440..119920798	117052440	119920798	2868358	100	5	VTCN1	ENSG00000134258	protein_coding	117143587	117210960	117143587	117210960	67373	2.9	117204401	117204800	0.592225
1	VTCN1	gain	1:117052440..119920798	117052440	119920798	2868358	100	5	VTCN1	ENSG00000134258	protein_coding	117143587	117210960	117143587	117210960	67373	2.9	117204801	117205200	0.592225
1	VTCN1	gain	1:117052440..119920798	117052440	119920798	2868358	100	5	VTCN1	ENSG00000134258	protein_coding	117143587	117210960	117143587	117210960	67373	3.1	117205201	117205600	0.592225
1	VTCN1	gain	1:117052440..119920798	117052440	119920798	2868358	100	5	VTCN1	ENSG00000134258	protein_coding	117143587	117210960	117143587	117210960	67373	3.1	117205601	117206000	0.592225
1	VTCN1	gain	1:117052440..119920798	117052440	119920798	2868358	100	5	VTCN1	ENSG00000134258	protein_coding	117143587	117210960	117143587	117210960	67373	3.1	117206001	117206400	0.592225
1	VTCN1	gain	1:117052440..119920798	117052440	119920798	2868358	100	5	VTCN1	ENSG00000134258	protein_coding	117143587	117210960	117143587	117210960	67373	3.2	117206401	117206800	0.592225
1	VTCN1	gain	1:117052440..119920798	117052440	119920798	2868358	100	5	VTCN1	ENSG00000134258	protein_coding	117143587	117210960	117143587	117210960	67373	3	117206801	117207200	0.592225
1	VTCN1	gain	1:117052440..119920798	117052440	119920798	2868358	100	5	VTCN1	ENSG00000134258	protein_coding	117143587	117210960	117143587	117210960	67373	2.7	117207201	117207600	0.592225
1	VTCN1	gain	1:117052440..119920798	117052440	119920798	2868358	100	5	VTCN1	ENSG00000134258	protein_coding	117143587	117210960	117143587	117210960	67373	2.5	117207601	117208000	0.592225
1	VTCN1	gain	1:117052440..119920798	117052440	119920798	2868358	100	5	VTCN1	ENSG00000134258	protein_coding	117143587	117210960	117143587	117210960	67373	2.8	117208001	117208400	0.592225
1	VTCN1	gain	1:117052440..119920798	117052440	119920798	2868358	100	5	VTCN1	ENSG00000134258	protein_coding	117143587	117210960	117143587	117210960	67373	3	117208401	117208800	0.592225
1	VTCN1	gain	1:117052440..119920798	117052440	119920798	2868358	100	5	VTCN1	ENSG00000134258	protein_coding	117143587	117210960	117143587	117210960	67373	3	117208801	117209200	0.592225
1	VTCN1	gain	1:117052440..119920798	117052440	119920798	2868358	100	5	VTCN1	ENSG00000134258	protein_coding	117143587	117210960	117143587	117210960	67373	2.8	117209201	117209600	0.592225
1	VTCN1	gain	1:117052440..119920798	117052440	119920798	2868358	100	5	VTCN1	ENSG00000134258	protein_coding	117143587	117210960	117143587	117210960	67373	3	117209601	117210000	0.592225
1	VTCN1	gain	1:117052440..119920798	117052440	119920798	2868358	100	5	VTCN1	ENSG00000134258	protein_coding	117143587	117210960	117143587	117210960	67373	2.7	117210001	117210400	0.592225
1	VTCN1	gain	1:117052440..119920798	117052440	119920798	2868358	100	5	VTCN1	ENSG00000134258	protein_coding	117143587	117210960	117143587	117210960	67373	2.9	117210401	117210800	0.592225
1	VTCN1	gain	1:117052440..119920798	117052440	119920798	2868358	100	5	VTCN1	ENSG00000134258	protein_coding	117143587	117210960	117143587	117210960	67373	2.9	117210801	117211200	0.236
1	MAN1A2	gain	1:117052440..119920798	117052440	119920798	2868358	100	5	MAN1A2	ENSG00000198162	protein_coding	117367449	117528872	117367449	117528872	161423	2.8	117367601	117368000	0.247177
1	MAN1A2	gain	1:117052440..119920798	117052440	119920798	2868358	100	5	MAN1A2	ENSG00000198162	protein_coding	117367449	117528872	117367449	117528872	161423	3.1	117368001	117368400	0.247177
1	MAN1A2	gain	1:117052440..119920798	117052440	119920798	2868358	100	5	MAN1A2	ENSG00000198162	protein_coding	117367449	117528872	117367449	117528872	161423	3.1	117368401	117368800	0.247177
1	MAN1A2	gain	1:117052440..119920798	117052440	119920798	2868358	100	5	MAN1A2	ENSG00000198162	protein_coding	117367449	117528872	117367449	117528872	161423	3.1	117368801	117369200	0.247177
1	MAN1A2	gain	1:117052440..119920798	117052440	119920798	2868358	100	5	MAN1A2	ENSG00000198162	protein_coding	117367449	117528872	117367449	117528872	161423	3.2	117369201	117369600	0.247177
1	MAN1A2	gain	1:117052440..119920798	117052440	119920798	2868358	100	5	MAN1A2	ENSG00000198162	protein_coding	117367449	117528872	117367449	117528872	161423	3.3	117369601	117370000	0.247177
1	MAN1A2	gain	1:117052440..119920798	117052440	119920798	2868358	100	5	MAN1A2	ENSG00000198162	protein_coding	117367449	117528872	117367449	117528872	161423	3.4	117370001	117370400	0.247177
1	MAN1A2	gain	1:117052440..119920798	117052440	119920798	2868358	100	5	MAN1A2	ENSG00000198162	protein_coding	117367449	117528872	117367449	117528872	161423	3.2	117370401	117370800	0.247177
1	MAN1A2	gain	1:117052440..119920798	117052440	119920798	2868358	100	5	MAN1A2	ENSG00000198162	protein_coding	117367449	117528872	117367449	117528872	161423	3.3	117370801	117371200	0.247177
1	MAN1A2	gain	1:117052440..119920798	117052440	119920798	2868358	100	5	MAN1A2	ENSG00000198162	protein_coding	117367449	117528872	117367449	117528872	161423	2.8	117371201	117371600	0.247177
1	MAN1A2	gain	1:117052440..119920798	117052440	119920798	2868358	100	5	MAN1A2	ENSG00000198162	protein_coding	117367449	117528872	117367449	117528872	161423	2.5	117371601	117372000	0.247177
1	MAN1A2	gain	1:117052440..119920798	117052440	119920798	2868358	100	5	MAN1A2	ENSG00000198162	protein_coding	117367449	117528872	117367449	117528872	161423	3.2	117372001	117372400	0.247177
1	MAN1A2	gain	1:117052440..119920798	117052440	119920798	2868358	100	5	MAN1A2	ENSG00000198162	protein_coding	117367449	117528872	117367449	117528872	161423	3.6	117372401	117372800	0.247177
1	MAN1A2	gain	1:117052440..119920798	117052440	119920798	2868358	100	5	MAN1A2	ENSG00000198162	protein_coding	117367449	117528872	117367449	117528872	161423	3.3	117372801	117373200	0.247177
1	MAN1A2	gain	1:117052440..119920798	117052440	119920798	2868358	100	5	MAN1A2	ENSG00000198162	protein_coding	117367449	117528872	117367449	117528872	161423	2.8	117373201	117373600	0.247177
1	MAN1A2	gain	1:117052440..119920798	117052440	119920798	2868358	100	5	MAN1A2	ENSG00000198162	protein_coding	117367449	117528872	117367449	117528872	161423	2.8	117373601	117374000	0.247177
1	MAN1A2	gain	1:117052440..119920798	117052440	119920798	2868358	100	5	MAN1A2	ENSG00000198162	protein_coding	117367449	117528872	117367449	117528872	161423	2.9	117374001	117374400	0.247177
1	MAN1A2	gain	1:117052440..119920798	117052440	119920798	2868358	100	5	MAN1A2	ENSG00000198162	protein_coding	117367449	117528872	117367449	117528872	161423	3.4	117374401	117374800	0.247177
1	MAN1A2	gain	1:117052440..119920798	117052440	119920798	2868358	100	5	MAN1A2	ENSG00000198162	protein_coding	117367449	117528872	117367449	117528872	161423	3.3	117374801	117375200	0.247177
1	MAN1A2	gain	1:117052440..119920798	117052440	119920798	2868358	100	5	MAN1A2	ENSG00000198162	protein_coding	117367449	117528872	117367449	117528872	161423	3.5	117375201	117375600	0.247177
1	MAN1A2	gain	1:117052440..119920798	117052440	119920798	2868358	100	5	MAN1A2	ENSG00000198162	protein_coding	117367449	117528872	117367449	117528872	161423	3	117375601	117376000	0.247177
1	MAN1A2	gain	1:117052440..119920798	117052440	119920798	2868358	100	5	MAN1A2	ENSG00000198162	protein_coding	117367449	117528872	117367449	117528872	161423	2.6	117376001	117376400	0.247177
1	MAN1A2	gain	1:117052440..119920798	117052440	119920798	2868358	100	5	MAN1A2	ENSG00000198162	protein_coding	117367449	117528872	117367449	117528872	161423	3.1	117376401	117376800	0.247177
1	MAN1A2	gain	1:117052440..119920798	117052440	119920798	2868358	100	5	MAN1A2	ENSG00000198162	protein_coding	117367449	117528872	117367449	117528872	161423	3.6	117376801	117377200	0.247177
1	MAN1A2	gain	1:117052440..119920798	117052440	119920798	2868358	100	5	MAN1A2	ENSG00000198162	protein_coding	117367449	117528872	117367449	117528872	161423	3.5	117377201	117377600	0.247177
1	MAN1A2	gain	1:117052440..119920798	117052440	119920798	2868358	100	5	MAN1A2	ENSG00000198162	protein_coding	117367449	117528872	117367449	117528872	161423	3	117377601	117378000	0.247177
1	MAN1A2	gain	1:117052440..119920798	117052440	119920798	2868358	100	5	MAN1A2	ENSG00000198162	protein_coding	117367449	117528872	117367449	117528872	161423	3.3	117378001	117378400	0.247177
1	MAN1A2	gain	1:117052440..119920798	117052440	119920798	2868358	100	5	MAN1A2	ENSG00000198162	protein_coding	117367449	117528872	117367449	117528872	161423	3.5	117378401	117378800	0.247177
1	MAN1A2	gain	1:117052440..119920798	117052440	119920798	2868358	100	5	MAN1A2	ENSG00000198162	protein_coding	117367449	117528872	117367449	117528872	161423	3.5	117378801	117379200	0.247177
1	MAN1A2	gain	1:117052440..119920798	117052440	119920798	2868358	100	5	MAN1A2	ENSG00000198162	protein_coding	117367449	117528872	117367449	117528872	161423	3.4	117379201	117379600	0.247177
1	MAN1A2	gain	1:117052440..119920798	117052440	119920798	2868358	100	5	MAN1A2	ENSG00000198162	protein_coding	117367449	117528872	117367449	117528872	161423	3.3	117379601	117380000	0.247177
1	MAN1A2	gain	1:117052440..119920798	117052440	119920798	2868358	100	5	MAN1A2	ENSG00000198162	protein_coding	117367449	117528872	117367449	117528872	161423	3.5	117380001	117380400	0.247177
1	MAN1A2	gain	1:117052440..119920798	117052440	119920798	2868358	100	5	MAN1A2	ENSG00000198162	protein_coding	117367449	117528872	117367449	117528872	161423	3.5	117380401	117380800	0.247177
1	MAN1A2	gain	1:117052440..119920798	117052440	119920798	2868358	100	5	MAN1A2	ENSG00000198162	protein_coding	117367449	117528872	117367449	117528872	161423	3.2	117380801	117381200	0.247177
1	MAN1A2	gain	1:117052440..119920798	117052440	119920798	2868358	100	5	MAN1A2	ENSG00000198162	protein_coding	117367449	117528872	117367449	117528872	161423	2.2	117381201	117381600	0.247177
1	MAN1A2	gain	1:117052440..119920798	117052440	119920798	2868358	100	5	MAN1A2	ENSG00000198162	protein_coding	117367449	117528872	117367449	117528872	161423	1.3	117381601	117382000	0.247177
1	MAN1A2	gain	1:117052440..119920798	117052440	119920798	2868358	100	5	MAN1A2	ENSG00000198162	protein_coding	117367449	117528872	117367449	117528872	161423	2	117382001	117382400	0.247177
1	MAN1A2	gain	1:117052440..119920798	117052440	119920798	2868358	100	5	MAN1A2	ENSG00000198162	protein_coding	117367449	117528872	117367449	117528872	161423	2.3	117382401	117382800	0.247177
1	MAN1A2	gain	1:117052440..119920798	117052440	119920798	2868358	100	5	MAN1A2	ENSG00000198162	protein_coding	117367449	117528872	117367449	117528872	161423	3.3	117382801	117383200	0.247177
1	MAN1A2	gain	1:117052440..119920798	117052440	119920798	2868358	100	5	MAN1A2	ENSG00000198162	protein_coding	117367449	117528872	117367449	117528872	161423	3.2	117383201	117383600	0.247177
1	MAN1A2	gain	1:117052440..119920798	117052440	119920798	2868358	100	5	MAN1A2	ENSG00000198162	protein_coding	117367449	117528872	117367449	117528872	161423	3.2	117383601	117384000	0.247177
1	MAN1A2	gain	1:117052440..119920798	117052440	119920798	2868358	100	5	MAN1A2	ENSG00000198162	protein_coding	117367449	117528872	117367449	117528872	161423	3.3	117384001	117384400	0.247177
1	MAN1A2	gain	1:117052440..119920798	117052440	119920798	2868358	100	5	MAN1A2	ENSG00000198162	protein_coding	117367449	117528872	117367449	117528872	161423	3.5	117384401	117384800	0.247177
1	MAN1A2	gain	1:117052440..119920798	117052440	119920798	2868358	100	5	MAN1A2	ENSG00000198162	protein_coding	117367449	117528872	117367449	117528872	161423	3.2	117384801	117385200	0.247177
1	MAN1A2	gain	1:117052440..119920798	117052440	119920798	2868358	100	5	MAN1A2	ENSG00000198162	protein_coding	117367449	117528872	117367449	117528872	161423	3.1	117385201	117385600	0.247177
1	MAN1A2	gain	1:117052440..119920798	117052440	119920798	2868358	100	5	MAN1A2	ENSG00000198162	protein_coding	117367449	117528872	117367449	117528872	161423	3.5	117385601	117386000	0.247177
1	MAN1A2	gain	1:117052440..119920798	117052440	119920798	2868358	100	5	MAN1A2	ENSG00000198162	protein_coding	117367449	117528872	117367449	117528872	161423	3.5	117386001	117386400	0.247177
1	MAN1A2	gain	1:117052440..119920798	117052440	119920798	2868358	100	5	MAN1A2	ENSG00000198162	protein_coding	117367449	117528872	117367449	117528872	161423	3.1	117386401	117386800	0.247177
1	MAN1A2	gain	1:117052440..119920798	117052440	119920798	2868358	100	5	MAN1A2	ENSG00000198162	protein_coding	117367449	117528872	117367449	117528872	161423	3.1	117386801	117387200	0.247177
1	MAN1A2	gain	1:117052440..119920798	117052440	119920798	2868358	100	5	MAN1A2	ENSG00000198162	protein_coding	117367449	117528872	117367449	117528872	161423	3.1	117387201	117387600	0.247177
1	MAN1A2	gain	1:117052440..119920798	117052440	119920798	2868358	100	5	MAN1A2	ENSG00000198162	protein_coding	117367449	117528872	117367449	117528872	161423	2.6	117387601	117388000	0.247177
1	MAN1A2	gain	1:117052440..119920798	117052440	119920798	2868358	100	5	MAN1A2	ENSG00000198162	protein_coding	117367449	117528872	117367449	117528872	161423	2.6	117388001	117388400	0.247177
1	MAN1A2	gain	1:117052440..119920798	117052440	119920798	2868358	100	5	MAN1A2	ENSG00000198162	protein_coding	117367449	117528872	117367449	117528872	161423	2.8	117388401	117388800	0.247177
1	MAN1A2	gain	1:117052440..119920798	117052440	119920798	2868358	100	5	MAN1A2	ENSG00000198162	protein_coding	117367449	117528872	117367449	117528872	161423	3	117388801	117389200	0.247177
1	MAN1A2	gain	1:117052440..119920798	117052440	119920798	2868358	100	5	MAN1A2	ENSG00000198162	protein_coding	117367449	117528872	117367449	117528872	161423	2.8	117389201	117389600	0.247177
1	MAN1A2	gain	1:117052440..119920798	117052440	119920798	2868358	100	5	MAN1A2	ENSG00000198162	protein_coding	117367449	117528872	117367449	117528872	161423	3.2	117389601	117390000	0.247177
1	MAN1A2	gain	1:117052440..119920798	117052440	119920798	2868358	100	5	MAN1A2	ENSG00000198162	protein_coding	117367449	117528872	117367449	117528872	161423	3.4	117390001	117390400	0.247177
1	MAN1A2	gain	1:117052440..119920798	117052440	119920798	2868358	100	5	MAN1A2	ENSG00000198162	protein_coding	117367449	117528872	117367449	117528872	161423	3.4	117390401	117390800	0.247177
1	MAN1A2	gain	1:117052440..119920798	117052440	119920798	2868358	100	5	MAN1A2	ENSG00000198162	protein_coding	117367449	117528872	117367449	117528872	161423	3.5	117390801	117391200	0.247177
1	MAN1A2	gain	1:117052440..119920798	117052440	119920798	2868358	100	5	MAN1A2	ENSG00000198162	protein_coding	117367449	117528872	117367449	117528872	161423	3.5	117391201	117391600	0.247177
1	MAN1A2	gain	1:117052440..119920798	117052440	119920798	2868358	100	5	MAN1A2	ENSG00000198162	protein_coding	117367449	117528872	117367449	117528872	161423	3	117391601	117392000	0.247177
1	MAN1A2	gain	1:117052440..119920798	117052440	119920798	2868358	100	5	MAN1A2	ENSG00000198162	protein_coding	117367449	117528872	117367449	117528872	161423	3.2	117392001	117392400	0.247177
1	MAN1A2	gain	1:117052440..119920798	117052440	119920798	2868358	100	5	MAN1A2	ENSG00000198162	protein_coding	117367449	117528872	117367449	117528872	161423	3.3	117392401	117392800	0.247177
1	MAN1A2	gain	1:117052440..119920798	117052440	119920798	2868358	100	5	MAN1A2	ENSG00000198162	protein_coding	117367449	117528872	117367449	117528872	161423	3.2	117392801	117393200	0.247177
1	MAN1A2	gain	1:117052440..119920798	117052440	119920798	2868358	100	5	MAN1A2	ENSG00000198162	protein_coding	117367449	117528872	117367449	117528872	161423	3.2	117393201	117393600	0.247177
1	MAN1A2	gain	1:117052440..119920798	117052440	119920798	2868358	100	5	MAN1A2	ENSG00000198162	protein_coding	117367449	117528872	117367449	117528872	161423	3.1	117393601	117394000	0.247177
1	MAN1A2	gain	1:117052440..119920798	117052440	119920798	2868358	100	5	MAN1A2	ENSG00000198162	protein_coding	117367449	117528872	117367449	117528872	161423	2.6	117394001	117394400	0.247177
1	MAN1A2	gain	1:117052440..119920798	117052440	119920798	2868358	100	5	MAN1A2	ENSG00000198162	protein_coding	117367449	117528872	117367449	117528872	161423	3	117394401	117394800	0.247177
1	MAN1A2	gain	1:117052440..119920798	117052440	119920798	2868358	100	5	MAN1A2	ENSG00000198162	protein_coding	117367449	117528872	117367449	117528872	161423	3.4	117394801	117395200	0.247177
1	MAN1A2	gain	1:117052440..119920798	117052440	119920798	2868358	100	5	MAN1A2	ENSG00000198162	protein_coding	117367449	117528872	117367449	117528872	161423	3.4	117395201	117395600	0.247177
1	MAN1A2	gain	1:117052440..119920798	117052440	119920798	2868358	100	5	MAN1A2	ENSG00000198162	protein_coding	117367449	117528872	117367449	117528872	161423	3.2	117395601	117396000	0.247177
1	MAN1A2	gain	1:117052440..119920798	117052440	119920798	2868358	100	5	MAN1A2	ENSG00000198162	protein_coding	117367449	117528872	117367449	117528872	161423	2.9	117396001	117396400	0.247177
1	MAN1A2	gain	1:117052440..119920798	117052440	119920798	2868358	100	5	MAN1A2	ENSG00000198162	protein_coding	117367449	117528872	117367449	117528872	161423	3.3	117396401	117396800	0.247177
1	MAN1A2	gain	1:117052440..119920798	117052440	119920798	2868358	100	5	MAN1A2	ENSG00000198162	protein_coding	117367449	117528872	117367449	117528872	161423	3.4	117396801	117397200	0.247177
1	MAN1A2	gain	1:117052440..119920798	117052440	119920798	2868358	100	5	MAN1A2	ENSG00000198162	protein_coding	117367449	117528872	117367449	117528872	161423	3.2	117397201	117397600	0.247177
1	MAN1A2	gain	1:117052440..119920798	117052440	119920798	2868358	100	5	MAN1A2	ENSG00000198162	protein_coding	117367449	117528872	117367449	117528872	161423	2.9	117397601	117398000	0.247177
1	MAN1A2	gain	1:117052440..119920798	117052440	119920798	2868358	100	5	MAN1A2	ENSG00000198162	protein_coding	117367449	117528872	117367449	117528872	161423	3	117398001	117398400	0.247177
1	MAN1A2	gain	1:117052440..119920798	117052440	119920798	2868358	100	5	MAN1A2	ENSG00000198162	protein_coding	117367449	117528872	117367449	117528872	161423	2.9	117398401	117398800	0.247177
1	MAN1A2	gain	1:117052440..119920798	117052440	119920798	2868358	100	5	MAN1A2	ENSG00000198162	protein_coding	117367449	117528872	117367449	117528872	161423	3.2	117398801	117399200	0.247177
1	MAN1A2	gain	1:117052440..119920798	117052440	119920798	2868358	100	5	MAN1A2	ENSG00000198162	protein_coding	117367449	117528872	117367449	117528872	161423	3	117399201	117399600	0.247177
1	MAN1A2	gain	1:117052440..119920798	117052440	119920798	2868358	100	5	MAN1A2	ENSG00000198162	protein_coding	117367449	117528872	117367449	117528872	161423	3	117399601	117400000	0.247177
1	MAN1A2	gain	1:117052440..119920798	117052440	119920798	2868358	100	5	MAN1A2	ENSG00000198162	protein_coding	117367449	117528872	117367449	117528872	161423	3.2	117400001	117400400	0.247177
1	MAN1A2	gain	1:117052440..119920798	117052440	119920798	2868358	100	5	MAN1A2	ENSG00000198162	protein_coding	117367449	117528872	117367449	117528872	161423	3.5	117400401	117400800	0.247177
1	MAN1A2	gain	1:117052440..119920798	117052440	119920798	2868358	100	5	MAN1A2	ENSG00000198162	protein_coding	117367449	117528872	117367449	117528872	161423	3.4	117400801	117401200	0.247177
1	MAN1A2	gain	1:117052440..119920798	117052440	119920798	2868358	100	5	MAN1A2	ENSG00000198162	protein_coding	117367449	117528872	117367449	117528872	161423	3.2	117401201	117401600	0.247177
1	MAN1A2	gain	1:117052440..119920798	117052440	119920798	2868358	100	5	MAN1A2	ENSG00000198162	protein_coding	117367449	117528872	117367449	117528872	161423	3.6	117401601	117402000	0.247177
1	MAN1A2	gain	1:117052440..119920798	117052440	119920798	2868358	100	5	MAN1A2	ENSG00000198162	protein_coding	117367449	117528872	117367449	117528872	161423	3.2	117402001	117402400	0.247177
1	MAN1A2	gain	1:117052440..119920798	117052440	119920798	2868358	100	5	MAN1A2	ENSG00000198162	protein_coding	117367449	117528872	117367449	117528872	161423	3.3	117402401	117402800	0.247177
1	MAN1A2	gain	1:117052440..119920798	117052440	119920798	2868358	100	5	MAN1A2	ENSG00000198162	protein_coding	117367449	117528872	117367449	117528872	161423	3.3	117402801	117403200	0.247177
1	MAN1A2	gain	1:117052440..119920798	117052440	119920798	2868358	100	5	MAN1A2	ENSG00000198162	protein_coding	117367449	117528872	117367449	117528872	161423	3.1	117403201	117403600	0.247177
1	MAN1A2	gain	1:117052440..119920798	117052440	119920798	2868358	100	5	MAN1A2	ENSG00000198162	protein_coding	117367449	117528872	117367449	117528872	161423	3.3	117403601	117404000	0.247177
1	MAN1A2	gain	1:117052440..119920798	117052440	119920798	2868358	100	5	MAN1A2	ENSG00000198162	protein_coding	117367449	117528872	117367449	117528872	161423	3.5	117404001	117404400	0.247177
1	MAN1A2	gain	1:117052440..119920798	117052440	119920798	2868358	100	5	MAN1A2	ENSG00000198162	protein_coding	117367449	117528872	117367449	117528872	161423	3.1	117404401	117404800	0.247177
1	MAN1A2	gain	1:117052440..119920798	117052440	119920798	2868358	100	5	MAN1A2	ENSG00000198162	protein_coding	117367449	117528872	117367449	117528872	161423	3.1	117404801	117405200	0.247177
1	MAN1A2	gain	1:117052440..119920798	117052440	119920798	2868358	100	5	MAN1A2	ENSG00000198162	protein_coding	117367449	117528872	117367449	117528872	161423	3.4	117405201	117405600	0.247177
1	MAN1A2	gain	1:117052440..119920798	117052440	119920798	2868358	100	5	MAN1A2	ENSG00000198162	protein_coding	117367449	117528872	117367449	117528872	161423	3.2	117405601	117406000	0.247177
1	MAN1A2	gain	1:117052440..119920798	117052440	119920798	2868358	100	5	MAN1A2	ENSG00000198162	protein_coding	117367449	117528872	117367449	117528872	161423	3.1	117406001	117406400	0.247177
1	MAN1A2	gain	1:117052440..119920798	117052440	119920798	2868358	100	5	MAN1A2	ENSG00000198162	protein_coding	117367449	117528872	117367449	117528872	161423	3.3	117406401	117406800	0.247177
1	MAN1A2	gain	1:117052440..119920798	117052440	119920798	2868358	100	5	MAN1A2	ENSG00000198162	protein_coding	117367449	117528872	117367449	117528872	161423	3.4	117406801	117407200	0.247177
1	MAN1A2	gain	1:117052440..119920798	117052440	119920798	2868358	100	5	MAN1A2	ENSG00000198162	protein_coding	117367449	117528872	117367449	117528872	161423	3.2	117407201	117407600	0.247177
1	MAN1A2	gain	1:117052440..119920798	117052440	119920798	2868358	100	5	MAN1A2	ENSG00000198162	protein_coding	117367449	117528872	117367449	117528872	161423	3.2	117407601	117408000	0.247177
1	MAN1A2	gain	1:117052440..119920798	117052440	119920798	2868358	100	5	MAN1A2	ENSG00000198162	protein_coding	117367449	117528872	117367449	117528872	161423	3.3	117408001	117408400	0.247177
1	MAN1A2	gain	1:117052440..119920798	117052440	119920798	2868358	100	5	MAN1A2	ENSG00000198162	protein_coding	117367449	117528872	117367449	117528872	161423	3.4	117408401	117408800	0.247177
1	MAN1A2	gain	1:117052440..119920798	117052440	119920798	2868358	100	5	MAN1A2	ENSG00000198162	protein_coding	117367449	117528872	117367449	117528872	161423	3.4	117408801	117409200	0.247177
1	MAN1A2	gain	1:117052440..119920798	117052440	119920798	2868358	100	5	MAN1A2	ENSG00000198162	protein_coding	117367449	117528872	117367449	117528872	161423	3.2	117409201	117409600	0.247177
1	MAN1A2	gain	1:117052440..119920798	117052440	119920798	2868358	100	5	MAN1A2	ENSG00000198162	protein_coding	117367449	117528872	117367449	117528872	161423	3.4	117409601	117410000	0.247177
1	MAN1A2	gain	1:117052440..119920798	117052440	119920798	2868358	100	5	MAN1A2	ENSG00000198162	protein_coding	117367449	117528872	117367449	117528872	161423	3.2	117410001	117410400	0.247177
1	MAN1A2	gain	1:117052440..119920798	117052440	119920798	2868358	100	5	MAN1A2	ENSG00000198162	protein_coding	117367449	117528872	117367449	117528872	161423	3.4	117410401	117410800	0.247177
1	MAN1A2	gain	1:117052440..119920798	117052440	119920798	2868358	100	5	MAN1A2	ENSG00000198162	protein_coding	117367449	117528872	117367449	117528872	161423	3.1	117410801	117411200	0.247177
1	MAN1A2	gain	1:117052440..119920798	117052440	119920798	2868358	100	5	MAN1A2	ENSG00000198162	protein_coding	117367449	117528872	117367449	117528872	161423	3	117411201	117411600	0.247177
1	MAN1A2	gain	1:117052440..119920798	117052440	119920798	2868358	100	5	MAN1A2	ENSG00000198162	protein_coding	117367449	117528872	117367449	117528872	161423	3.4	117411601	117412000	0.247177
1	MAN1A2	gain	1:117052440..119920798	117052440	119920798	2868358	100	5	MAN1A2	ENSG00000198162	protein_coding	117367449	117528872	117367449	117528872	161423	3.2	117412001	117412400	0.247177
1	MAN1A2	gain	1:117052440..119920798	117052440	119920798	2868358	100	5	MAN1A2	ENSG00000198162	protein_coding	117367449	117528872	117367449	117528872	161423	3.3	117412401	117412800	0.247177
1	MAN1A2	gain	1:117052440..119920798	117052440	119920798	2868358	100	5	MAN1A2	ENSG00000198162	protein_coding	117367449	117528872	117367449	117528872	161423	3.3	117412801	117413200	0.247177
1	MAN1A2	gain	1:117052440..119920798	117052440	119920798	2868358	100	5	MAN1A2	ENSG00000198162	protein_coding	117367449	117528872	117367449	117528872	161423	3.3	117413201	117413600	0.247177
1	MAN1A2	gain	1:117052440..119920798	117052440	119920798	2868358	100	5	MAN1A2	ENSG00000198162	protein_coding	117367449	117528872	117367449	117528872	161423	3.1	117413601	117414000	0.247177
1	MAN1A2	gain	1:117052440..119920798	117052440	119920798	2868358	100	5	MAN1A2	ENSG00000198162	protein_coding	117367449	117528872	117367449	117528872	161423	3.2	117414001	117414400	0.247177
1	MAN1A2	gain	1:117052440..119920798	117052440	119920798	2868358	100	5	MAN1A2	ENSG00000198162	protein_coding	117367449	117528872	117367449	117528872	161423	3.3	117414401	117414800	0.247177
1	MAN1A2	gain	1:117052440..119920798	117052440	119920798	2868358	100	5	MAN1A2	ENSG00000198162	protein_coding	117367449	117528872	117367449	117528872	161423	3.1	117414801	117415200	0.247177
1	MAN1A2	gain	1:117052440..119920798	117052440	119920798	2868358	100	5	MAN1A2	ENSG00000198162	protein_coding	117367449	117528872	117367449	117528872	161423	3.2	117415201	117415600	0.247177
1	MAN1A2	gain	1:117052440..119920798	117052440	119920798	2868358	100	5	MAN1A2	ENSG00000198162	protein_coding	117367449	117528872	117367449	117528872	161423	3.2	117415601	117416000	0.247177
1	MAN1A2	gain	1:117052440..119920798	117052440	119920798	2868358	100	5	MAN1A2	ENSG00000198162	protein_coding	117367449	117528872	117367449	117528872	161423	3.6	117416001	117416400	0.247177
1	MAN1A2	gain	1:117052440..119920798	117052440	119920798	2868358	100	5	MAN1A2	ENSG00000198162	protein_coding	117367449	117528872	117367449	117528872	161423	3.2	117416401	117416800	0.247177
1	MAN1A2	gain	1:117052440..119920798	117052440	119920798	2868358	100	5	MAN1A2	ENSG00000198162	protein_coding	117367449	117528872	117367449	117528872	161423	3.1	117416801	117417200	0.247177
1	MAN1A2	gain	1:117052440..119920798	117052440	119920798	2868358	100	5	MAN1A2	ENSG00000198162	protein_coding	117367449	117528872	117367449	117528872	161423	2.4	117417201	117417600	0.247177
1	MAN1A2	gain	1:117052440..119920798	117052440	119920798	2868358	100	5	MAN1A2	ENSG00000198162	protein_coding	117367449	117528872	117367449	117528872	161423	2.6	117417601	117418000	0.247177
1	MAN1A2	gain	1:117052440..119920798	117052440	119920798	2868358	100	5	MAN1A2	ENSG00000198162	protein_coding	117367449	117528872	117367449	117528872	161423	3.3	117418001	117418400	0.247177
1	MAN1A2	gain	1:117052440..119920798	117052440	119920798	2868358	100	5	MAN1A2	ENSG00000198162	protein_coding	117367449	117528872	117367449	117528872	161423	3.4	117418401	117418800	0.247177
1	MAN1A2	gain	1:117052440..119920798	117052440	119920798	2868358	100	5	MAN1A2	ENSG00000198162	protein_coding	117367449	117528872	117367449	117528872	161423	3.1	117418801	117419200	0.247177
1	MAN1A2	gain	1:117052440..119920798	117052440	119920798	2868358	100	5	MAN1A2	ENSG00000198162	protein_coding	117367449	117528872	117367449	117528872	161423	2.9	117419201	117419600	0.247177
1	MAN1A2	gain	1:117052440..119920798	117052440	119920798	2868358	100	5	MAN1A2	ENSG00000198162	protein_coding	117367449	117528872	117367449	117528872	161423	3.2	117419601	117420000	0.247177
1	MAN1A2	gain	1:117052440..119920798	117052440	119920798	2868358	100	5	MAN1A2	ENSG00000198162	protein_coding	117367449	117528872	117367449	117528872	161423	3.3	117420001	117420400	0.247177
1	MAN1A2	gain	1:117052440..119920798	117052440	119920798	2868358	100	5	MAN1A2	ENSG00000198162	protein_coding	117367449	117528872	117367449	117528872	161423	3.4	117420401	117420800	0.247177
1	MAN1A2	gain	1:117052440..119920798	117052440	119920798	2868358	100	5	MAN1A2	ENSG00000198162	protein_coding	117367449	117528872	117367449	117528872	161423	3.2	117420801	117421200	0.247177
1	MAN1A2	gain	1:117052440..119920798	117052440	119920798	2868358	100	5	MAN1A2	ENSG00000198162	protein_coding	117367449	117528872	117367449	117528872	161423	3.4	117421201	117421600	0.247177
1	MAN1A2	gain	1:117052440..119920798	117052440	119920798	2868358	100	5	MAN1A2	ENSG00000198162	protein_coding	117367449	117528872	117367449	117528872	161423	3.3	117421601	117422000	0.247177
1	MAN1A2	gain	1:117052440..119920798	117052440	119920798	2868358	100	5	MAN1A2	ENSG00000198162	protein_coding	117367449	117528872	117367449	117528872	161423	3.3	117422001	117422400	0.247177
1	MAN1A2	gain	1:117052440..119920798	117052440	119920798	2868358	100	5	MAN1A2	ENSG00000198162	protein_coding	117367449	117528872	117367449	117528872	161423	3.2	117422401	117422800	0.247177
1	MAN1A2	gain	1:117052440..119920798	117052440	119920798	2868358	100	5	MAN1A2	ENSG00000198162	protein_coding	117367449	117528872	117367449	117528872	161423	3.4	117422801	117423200	0.247177
1	MAN1A2	gain	1:117052440..119920798	117052440	119920798	2868358	100	5	MAN1A2	ENSG00000198162	protein_coding	117367449	117528872	117367449	117528872	161423	3.4	117423201	117423600	0.247177
1	MAN1A2	gain	1:117052440..119920798	117052440	119920798	2868358	100	5	MAN1A2	ENSG00000198162	protein_coding	117367449	117528872	117367449	117528872	161423	3.2	117423601	117424000	0.247177
1	MAN1A2	gain	1:117052440..119920798	117052440	119920798	2868358	100	5	MAN1A2	ENSG00000198162	protein_coding	117367449	117528872	117367449	117528872	161423	3.2	117424001	117424400	0.247177
1	MAN1A2	gain	1:117052440..119920798	117052440	119920798	2868358	100	5	MAN1A2	ENSG00000198162	protein_coding	117367449	117528872	117367449	117528872	161423	2.7	117424401	117424800	0.247177
1	MAN1A2	gain	1:117052440..119920798	117052440	119920798	2868358	100	5	MAN1A2	ENSG00000198162	protein_coding	117367449	117528872	117367449	117528872	161423	2.6	117424801	117425200	0.247177
1	MAN1A2	gain	1:117052440..119920798	117052440	119920798	2868358	100	5	MAN1A2	ENSG00000198162	protein_coding	117367449	117528872	117367449	117528872	161423	3.1	117425201	117425600	0.247177
1	MAN1A2	gain	1:117052440..119920798	117052440	119920798	2868358	100	5	MAN1A2	ENSG00000198162	protein_coding	117367449	117528872	117367449	117528872	161423	3.3	117425601	117426000	0.247177
1	MAN1A2	gain	1:117052440..119920798	117052440	119920798	2868358	100	5	MAN1A2	ENSG00000198162	protein_coding	117367449	117528872	117367449	117528872	161423	3.1	117426001	117426400	0.247177
1	MAN1A2	gain	1:117052440..119920798	117052440	119920798	2868358	100	5	MAN1A2	ENSG00000198162	protein_coding	117367449	117528872	117367449	117528872	161423	3.1	117426401	117426800	0.247177
1	MAN1A2	gain	1:117052440..119920798	117052440	119920798	2868358	100	5	MAN1A2	ENSG00000198162	protein_coding	117367449	117528872	117367449	117528872	161423	3.4	117426801	117427200	0.247177
1	MAN1A2	gain	1:117052440..119920798	117052440	119920798	2868358	100	5	MAN1A2	ENSG00000198162	protein_coding	117367449	117528872	117367449	117528872	161423	3.5	117427201	117427600	0.247177
1	MAN1A2	gain	1:117052440..119920798	117052440	119920798	2868358	100	5	MAN1A2	ENSG00000198162	protein_coding	117367449	117528872	117367449	117528872	161423	3.3	117427601	117428000	0.247177
1	MAN1A2	gain	1:117052440..119920798	117052440	119920798	2868358	100	5	MAN1A2	ENSG00000198162	protein_coding	117367449	117528872	117367449	117528872	161423	2.9	117428001	117428400	0.247177
1	MAN1A2	gain	1:117052440..119920798	117052440	119920798	2868358	100	5	MAN1A2	ENSG00000198162	protein_coding	117367449	117528872	117367449	117528872	161423	3	117428401	117428800	0.247177
1	MAN1A2	gain	1:117052440..119920798	117052440	119920798	2868358	100	5	MAN1A2	ENSG00000198162	protein_coding	117367449	117528872	117367449	117528872	161423	2.6	117428801	117429200	0.247177
1	MAN1A2	gain	1:117052440..119920798	117052440	119920798	2868358	100	5	MAN1A2	ENSG00000198162	protein_coding	117367449	117528872	117367449	117528872	161423	1.8	117429201	117429600	0.247177
1	MAN1A2	gain	1:117052440..119920798	117052440	119920798	2868358	100	5	MAN1A2	ENSG00000198162	protein_coding	117367449	117528872	117367449	117528872	161423	1.7	117429601	117430000	0.247177
1	MAN1A2	gain	1:117052440..119920798	117052440	119920798	2868358	100	5	MAN1A2	ENSG00000198162	protein_coding	117367449	117528872	117367449	117528872	161423	1.5	117430001	117430400	0.247177
1	MAN1A2	gain	1:117052440..119920798	117052440	119920798	2868358	100	5	MAN1A2	ENSG00000198162	protein_coding	117367449	117528872	117367449	117528872	161423	1.2	117430401	117430800	0.247177
1	MAN1A2	gain	1:117052440..119920798	117052440	119920798	2868358	100	5	MAN1A2	ENSG00000198162	protein_coding	117367449	117528872	117367449	117528872	161423	1.1	117430801	117431200	0.247177
1	MAN1A2	gain	1:117052440..119920798	117052440	119920798	2868358	100	5	MAN1A2	ENSG00000198162	protein_coding	117367449	117528872	117367449	117528872	161423	2.5	117431201	117431600	0.247177
1	MAN1A2	gain	1:117052440..119920798	117052440	119920798	2868358	100	5	MAN1A2	ENSG00000198162	protein_coding	117367449	117528872	117367449	117528872	161423	3.2	117431601	117432000	0.247177
1	MAN1A2	gain	1:117052440..119920798	117052440	119920798	2868358	100	5	MAN1A2	ENSG00000198162	protein_coding	117367449	117528872	117367449	117528872	161423	3.5	117432001	117432400	0.247177
1	MAN1A2	gain	1:117052440..119920798	117052440	119920798	2868358	100	5	MAN1A2	ENSG00000198162	protein_coding	117367449	117528872	117367449	117528872	161423	3.3	117432401	117432800	0.247177
1	MAN1A2	gain	1:117052440..119920798	117052440	119920798	2868358	100	5	MAN1A2	ENSG00000198162	protein_coding	117367449	117528872	117367449	117528872	161423	3.2	117432801	117433200	0.247177
1	MAN1A2	gain	1:117052440..119920798	117052440	119920798	2868358	100	5	MAN1A2	ENSG00000198162	protein_coding	117367449	117528872	117367449	117528872	161423	3.4	117433201	117433600	0.247177
1	MAN1A2	gain	1:117052440..119920798	117052440	119920798	2868358	100	5	MAN1A2	ENSG00000198162	protein_coding	117367449	117528872	117367449	117528872	161423	3.3	117433601	117434000	0.247177
1	MAN1A2	gain	1:117052440..119920798	117052440	119920798	2868358	100	5	MAN1A2	ENSG00000198162	protein_coding	117367449	117528872	117367449	117528872	161423	3.4	117434001	117434400	0.247177
1	MAN1A2	gain	1:117052440..119920798	117052440	119920798	2868358	100	5	MAN1A2	ENSG00000198162	protein_coding	117367449	117528872	117367449	117528872	161423	2.7	117434401	117434800	0.247177
1	MAN1A2	gain	1:117052440..119920798	117052440	119920798	2868358	100	5	MAN1A2	ENSG00000198162	protein_coding	117367449	117528872	117367449	117528872	161423	2.8	117434801	117435200	0.247177
1	MAN1A2	gain	1:117052440..119920798	117052440	119920798	2868358	100	5	MAN1A2	ENSG00000198162	protein_coding	117367449	117528872	117367449	117528872	161423	3.1	117435201	117435600	0.247177
1	MAN1A2	gain	1:117052440..119920798	117052440	119920798	2868358	100	5	MAN1A2	ENSG00000198162	protein_coding	117367449	117528872	117367449	117528872	161423	3.1	117435601	117436000	0.247177
1	MAN1A2	gain	1:117052440..119920798	117052440	119920798	2868358	100	5	MAN1A2	ENSG00000198162	protein_coding	117367449	117528872	117367449	117528872	161423	3	117436001	117436400	0.247177
1	MAN1A2	gain	1:117052440..119920798	117052440	119920798	2868358	100	5	MAN1A2	ENSG00000198162	protein_coding	117367449	117528872	117367449	117528872	161423	3.1	117436401	117436800	0.247177
1	MAN1A2	gain	1:117052440..119920798	117052440	119920798	2868358	100	5	MAN1A2	ENSG00000198162	protein_coding	117367449	117528872	117367449	117528872	161423	3.2	117436801	117437200	0.247177
1	MAN1A2	gain	1:117052440..119920798	117052440	119920798	2868358	100	5	MAN1A2	ENSG00000198162	protein_coding	117367449	117528872	117367449	117528872	161423	3.1	117437201	117437600	0.247177
1	MAN1A2	gain	1:117052440..119920798	117052440	119920798	2868358	100	5	MAN1A2	ENSG00000198162	protein_coding	117367449	117528872	117367449	117528872	161423	3.3	117437601	117438000	0.247177
1	MAN1A2	gain	1:117052440..119920798	117052440	119920798	2868358	100	5	MAN1A2	ENSG00000198162	protein_coding	117367449	117528872	117367449	117528872	161423	3.2	117438001	117438400	0.247177
1	MAN1A2	gain	1:117052440..119920798	117052440	119920798	2868358	100	5	MAN1A2	ENSG00000198162	protein_coding	117367449	117528872	117367449	117528872	161423	3.2	117438401	117438800	0.247177
1	MAN1A2	gain	1:117052440..119920798	117052440	119920798	2868358	100	5	MAN1A2	ENSG00000198162	protein_coding	117367449	117528872	117367449	117528872	161423	3	117438801	117439200	0.247177
1	MAN1A2	gain	1:117052440..119920798	117052440	119920798	2868358	100	5	MAN1A2	ENSG00000198162	protein_coding	117367449	117528872	117367449	117528872	161423	3	117439201	117439600	0.247177
1	MAN1A2	gain	1:117052440..119920798	117052440	119920798	2868358	100	5	MAN1A2	ENSG00000198162	protein_coding	117367449	117528872	117367449	117528872	161423	3.2	117439601	117440000	0.247177
1	MAN1A2	gain	1:117052440..119920798	117052440	119920798	2868358	100	5	MAN1A2	ENSG00000198162	protein_coding	117367449	117528872	117367449	117528872	161423	3.5	117440001	117440400	0.247177
1	MAN1A2	gain	1:117052440..119920798	117052440	119920798	2868358	100	5	MAN1A2	ENSG00000198162	protein_coding	117367449	117528872	117367449	117528872	161423	3.7	117440401	117440800	0.247177
1	MAN1A2	gain	1:117052440..119920798	117052440	119920798	2868358	100	5	MAN1A2	ENSG00000198162	protein_coding	117367449	117528872	117367449	117528872	161423	3.5	117440801	117441200	0.247177
1	MAN1A2	gain	1:117052440..119920798	117052440	119920798	2868358	100	5	MAN1A2	ENSG00000198162	protein_coding	117367449	117528872	117367449	117528872	161423	3.4	117441201	117441600	0.247177
1	MAN1A2	gain	1:117052440..119920798	117052440	119920798	2868358	100	5	MAN1A2	ENSG00000198162	protein_coding	117367449	117528872	117367449	117528872	161423	3.2	117441601	117442000	0.247177
1	MAN1A2	gain	1:117052440..119920798	117052440	119920798	2868358	100	5	MAN1A2	ENSG00000198162	protein_coding	117367449	117528872	117367449	117528872	161423	3	117442001	117442400	0.247177
1	MAN1A2	gain	1:117052440..119920798	117052440	119920798	2868358	100	5	MAN1A2	ENSG00000198162	protein_coding	117367449	117528872	117367449	117528872	161423	3.3	117442401	117442800	0.247177
1	MAN1A2	gain	1:117052440..119920798	117052440	119920798	2868358	100	5	MAN1A2	ENSG00000198162	protein_coding	117367449	117528872	117367449	117528872	161423	3.5	117442801	117443200	0.247177
1	MAN1A2	gain	1:117052440..119920798	117052440	119920798	2868358	100	5	MAN1A2	ENSG00000198162	protein_coding	117367449	117528872	117367449	117528872	161423	3.3	117443201	117443600	0.247177
1	MAN1A2	gain	1:117052440..119920798	117052440	119920798	2868358	100	5	MAN1A2	ENSG00000198162	protein_coding	117367449	117528872	117367449	117528872	161423	3.3	117443601	117444000	0.247177
1	MAN1A2	gain	1:117052440..119920798	117052440	119920798	2868358	100	5	MAN1A2	ENSG00000198162	protein_coding	117367449	117528872	117367449	117528872	161423	3.1	117444001	117444400	0.247177
1	MAN1A2	gain	1:117052440..119920798	117052440	119920798	2868358	100	5	MAN1A2	ENSG00000198162	protein_coding	117367449	117528872	117367449	117528872	161423	3.3	117444401	117444800	0.247177
1	MAN1A2	gain	1:117052440..119920798	117052440	119920798	2868358	100	5	MAN1A2	ENSG00000198162	protein_coding	117367449	117528872	117367449	117528872	161423	3.3	117444801	117445200	0.247177
1	MAN1A2	gain	1:117052440..119920798	117052440	119920798	2868358	100	5	MAN1A2	ENSG00000198162	protein_coding	117367449	117528872	117367449	117528872	161423	3.1	117445201	117445600	0.247177
1	MAN1A2	gain	1:117052440..119920798	117052440	119920798	2868358	100	5	MAN1A2	ENSG00000198162	protein_coding	117367449	117528872	117367449	117528872	161423	2.6	117445601	117446000	0.247177
1	MAN1A2	gain	1:117052440..119920798	117052440	119920798	2868358	100	5	MAN1A2	ENSG00000198162	protein_coding	117367449	117528872	117367449	117528872	161423	3.2	117446001	117446400	0.247177
1	MAN1A2	gain	1:117052440..119920798	117052440	119920798	2868358	100	5	MAN1A2	ENSG00000198162	protein_coding	117367449	117528872	117367449	117528872	161423	3.3	117446401	117446800	0.247177
1	MAN1A2	gain	1:117052440..119920798	117052440	119920798	2868358	100	5	MAN1A2	ENSG00000198162	protein_coding	117367449	117528872	117367449	117528872	161423	3.5	117446801	117447200	0.247177
1	MAN1A2	gain	1:117052440..119920798	117052440	119920798	2868358	100	5	MAN1A2	ENSG00000198162	protein_coding	117367449	117528872	117367449	117528872	161423	3.5	117447201	117447600	0.247177
1	MAN1A2	gain	1:117052440..119920798	117052440	119920798	2868358	100	5	MAN1A2	ENSG00000198162	protein_coding	117367449	117528872	117367449	117528872	161423	3.2	117447601	117448000	0.247177
1	MAN1A2	gain	1:117052440..119920798	117052440	119920798	2868358	100	5	MAN1A2	ENSG00000198162	protein_coding	117367449	117528872	117367449	117528872	161423	3.1	117448001	117448400	0.247177
1	MAN1A2	gain	1:117052440..119920798	117052440	119920798	2868358	100	5	MAN1A2	ENSG00000198162	protein_coding	117367449	117528872	117367449	117528872	161423	2.9	117448401	117448800	0.247177
1	MAN1A2	gain	1:117052440..119920798	117052440	119920798	2868358	100	5	MAN1A2	ENSG00000198162	protein_coding	117367449	117528872	117367449	117528872	161423	2.9	117448801	117449200	0.247177
1	MAN1A2	gain	1:117052440..119920798	117052440	119920798	2868358	100	5	MAN1A2	ENSG00000198162	protein_coding	117367449	117528872	117367449	117528872	161423	2.8	117449201	117449600	0.247177
1	MAN1A2	gain	1:117052440..119920798	117052440	119920798	2868358	100	5	MAN1A2	ENSG00000198162	protein_coding	117367449	117528872	117367449	117528872	161423	2.9	117449601	117450000	0.247177
1	MAN1A2	gain	1:117052440..119920798	117052440	119920798	2868358	100	5	MAN1A2	ENSG00000198162	protein_coding	117367449	117528872	117367449	117528872	161423	3	117450001	117450400	0.247177
1	MAN1A2	gain	1:117052440..119920798	117052440	119920798	2868358	100	5	MAN1A2	ENSG00000198162	protein_coding	117367449	117528872	117367449	117528872	161423	2.8	117450401	117450800	0.247177
1	MAN1A2	gain	1:117052440..119920798	117052440	119920798	2868358	100	5	MAN1A2	ENSG00000198162	protein_coding	117367449	117528872	117367449	117528872	161423	2.8	117450801	117451200	0.247177
1	MAN1A2	gain	1:117052440..119920798	117052440	119920798	2868358	100	5	MAN1A2	ENSG00000198162	protein_coding	117367449	117528872	117367449	117528872	161423	3.1	117451201	117451600	0.247177
1	MAN1A2	gain	1:117052440..119920798	117052440	119920798	2868358	100	5	MAN1A2	ENSG00000198162	protein_coding	117367449	117528872	117367449	117528872	161423	2.9	117451601	117452000	0.247177
1	MAN1A2	gain	1:117052440..119920798	117052440	119920798	2868358	100	5	MAN1A2	ENSG00000198162	protein_coding	117367449	117528872	117367449	117528872	161423	2.9	117452001	117452400	0.247177
1	MAN1A2	gain	1:117052440..119920798	117052440	119920798	2868358	100	5	MAN1A2	ENSG00000198162	protein_coding	117367449	117528872	117367449	117528872	161423	3.1	117452401	117452800	0.247177
1	MAN1A2	gain	1:117052440..119920798	117052440	119920798	2868358	100	5	MAN1A2	ENSG00000198162	protein_coding	117367449	117528872	117367449	117528872	161423	3.1	117452801	117453200	0.247177
1	MAN1A2	gain	1:117052440..119920798	117052440	119920798	2868358	100	5	MAN1A2	ENSG00000198162	protein_coding	117367449	117528872	117367449	117528872	161423	3.2	117453201	117453600	0.247177
1	MAN1A2	gain	1:117052440..119920798	117052440	119920798	2868358	100	5	MAN1A2	ENSG00000198162	protein_coding	117367449	117528872	117367449	117528872	161423	3	117453601	117454000	0.247177
1	MAN1A2	gain	1:117052440..119920798	117052440	119920798	2868358	100	5	MAN1A2	ENSG00000198162	protein_coding	117367449	117528872	117367449	117528872	161423	3.3	117454001	117454400	0.247177
1	MAN1A2	gain	1:117052440..119920798	117052440	119920798	2868358	100	5	MAN1A2	ENSG00000198162	protein_coding	117367449	117528872	117367449	117528872	161423	3.5	117454401	117454800	0.247177
1	MAN1A2	gain	1:117052440..119920798	117052440	119920798	2868358	100	5	MAN1A2	ENSG00000198162	protein_coding	117367449	117528872	117367449	117528872	161423	3.3	117454801	117455200	0.247177
1	MAN1A2	gain	1:117052440..119920798	117052440	119920798	2868358	100	5	MAN1A2	ENSG00000198162	protein_coding	117367449	117528872	117367449	117528872	161423	3.4	117455201	117455600	0.247177
1	MAN1A2	gain	1:117052440..119920798	117052440	119920798	2868358	100	5	MAN1A2	ENSG00000198162	protein_coding	117367449	117528872	117367449	117528872	161423	3.3	117455601	117456000	0.247177
1	MAN1A2	gain	1:117052440..119920798	117052440	119920798	2868358	100	5	MAN1A2	ENSG00000198162	protein_coding	117367449	117528872	117367449	117528872	161423	3.2	117456001	117456400	0.247177
1	MAN1A2	gain	1:117052440..119920798	117052440	119920798	2868358	100	5	MAN1A2	ENSG00000198162	protein_coding	117367449	117528872	117367449	117528872	161423	3.4	117456401	117456800	0.247177
1	MAN1A2	gain	1:117052440..119920798	117052440	119920798	2868358	100	5	MAN1A2	ENSG00000198162	protein_coding	117367449	117528872	117367449	117528872	161423	3.4	117456801	117457200	0.247177
1	MAN1A2	gain	1:117052440..119920798	117052440	119920798	2868358	100	5	MAN1A2	ENSG00000198162	protein_coding	117367449	117528872	117367449	117528872	161423	3.4	117457201	117457600	0.247177
1	MAN1A2	gain	1:117052440..119920798	117052440	119920798	2868358	100	5	MAN1A2	ENSG00000198162	protein_coding	117367449	117528872	117367449	117528872	161423	3.2	117457601	117458000	0.247177
1	MAN1A2	gain	1:117052440..119920798	117052440	119920798	2868358	100	5	MAN1A2	ENSG00000198162	protein_coding	117367449	117528872	117367449	117528872	161423	3	117458001	117458400	0.247177
1	MAN1A2	gain	1:117052440..119920798	117052440	119920798	2868358	100	5	MAN1A2	ENSG00000198162	protein_coding	117367449	117528872	117367449	117528872	161423	2.4	117458401	117458800	0.247177
1	MAN1A2	gain	1:117052440..119920798	117052440	119920798	2868358	100	5	MAN1A2	ENSG00000198162	protein_coding	117367449	117528872	117367449	117528872	161423	2.8	117458801	117459200	0.247177
1	MAN1A2	gain	1:117052440..119920798	117052440	119920798	2868358	100	5	MAN1A2	ENSG00000198162	protein_coding	117367449	117528872	117367449	117528872	161423	2.9	117459201	117459600	0.247177
1	MAN1A2	gain	1:117052440..119920798	117052440	119920798	2868358	100	5	MAN1A2	ENSG00000198162	protein_coding	117367449	117528872	117367449	117528872	161423	3	117459601	117460000	0.247177
1	MAN1A2	gain	1:117052440..119920798	117052440	119920798	2868358	100	5	MAN1A2	ENSG00000198162	protein_coding	117367449	117528872	117367449	117528872	161423	3.1	117460001	117460400	0.247177
1	MAN1A2	gain	1:117052440..119920798	117052440	119920798	2868358	100	5	MAN1A2	ENSG00000198162	protein_coding	117367449	117528872	117367449	117528872	161423	3.3	117460401	117460800	0.247177
1	MAN1A2	gain	1:117052440..119920798	117052440	119920798	2868358	100	5	MAN1A2	ENSG00000198162	protein_coding	117367449	117528872	117367449	117528872	161423	3.3	117460801	117461200	0.247177
1	MAN1A2	gain	1:117052440..119920798	117052440	119920798	2868358	100	5	MAN1A2	ENSG00000198162	protein_coding	117367449	117528872	117367449	117528872	161423	3.2	117461201	117461600	0.247177
1	MAN1A2	gain	1:117052440..119920798	117052440	119920798	2868358	100	5	MAN1A2	ENSG00000198162	protein_coding	117367449	117528872	117367449	117528872	161423	3.3	117461601	117462000	0.247177
1	MAN1A2	gain	1:117052440..119920798	117052440	119920798	2868358	100	5	MAN1A2	ENSG00000198162	protein_coding	117367449	117528872	117367449	117528872	161423	3.4	117462001	117462400	0.247177
1	MAN1A2	gain	1:117052440..119920798	117052440	119920798	2868358	100	5	MAN1A2	ENSG00000198162	protein_coding	117367449	117528872	117367449	117528872	161423	3.2	117462401	117462800	0.247177
1	MAN1A2	gain	1:117052440..119920798	117052440	119920798	2868358	100	5	MAN1A2	ENSG00000198162	protein_coding	117367449	117528872	117367449	117528872	161423	3.5	117462801	117463200	0.247177
1	MAN1A2	gain	1:117052440..119920798	117052440	119920798	2868358	100	5	MAN1A2	ENSG00000198162	protein_coding	117367449	117528872	117367449	117528872	161423	3.1	117463201	117463600	0.247177
1	MAN1A2	gain	1:117052440..119920798	117052440	119920798	2868358	100	5	MAN1A2	ENSG00000198162	protein_coding	117367449	117528872	117367449	117528872	161423	2.8	117463601	117464000	0.247177
1	MAN1A2	gain	1:117052440..119920798	117052440	119920798	2868358	100	5	MAN1A2	ENSG00000198162	protein_coding	117367449	117528872	117367449	117528872	161423	2.8	117464001	117464400	0.247177
1	MAN1A2	gain	1:117052440..119920798	117052440	119920798	2868358	100	5	MAN1A2	ENSG00000198162	protein_coding	117367449	117528872	117367449	117528872	161423	3.1	117464401	117464800	0.247177
1	MAN1A2	gain	1:117052440..119920798	117052440	119920798	2868358	100	5	MAN1A2	ENSG00000198162	protein_coding	117367449	117528872	117367449	117528872	161423	3.2	117464801	117465200	0.247177
1	MAN1A2	gain	1:117052440..119920798	117052440	119920798	2868358	100	5	MAN1A2	ENSG00000198162	protein_coding	117367449	117528872	117367449	117528872	161423	3.3	117465201	117465600	0.247177
1	MAN1A2	gain	1:117052440..119920798	117052440	119920798	2868358	100	5	MAN1A2	ENSG00000198162	protein_coding	117367449	117528872	117367449	117528872	161423	3.3	117465601	117466000	0.247177
1	MAN1A2	gain	1:117052440..119920798	117052440	119920798	2868358	100	5	MAN1A2	ENSG00000198162	protein_coding	117367449	117528872	117367449	117528872	161423	3.2	117466001	117466400	0.247177
1	MAN1A2	gain	1:117052440..119920798	117052440	119920798	2868358	100	5	MAN1A2	ENSG00000198162	protein_coding	117367449	117528872	117367449	117528872	161423	3.3	117466401	117466800	0.247177
1	MAN1A2	gain	1:117052440..119920798	117052440	119920798	2868358	100	5	MAN1A2	ENSG00000198162	protein_coding	117367449	117528872	117367449	117528872	161423	3.3	117466801	117467200	0.247177
1	MAN1A2	gain	1:117052440..119920798	117052440	119920798	2868358	100	5	MAN1A2	ENSG00000198162	protein_coding	117367449	117528872	117367449	117528872	161423	3.4	117467201	117467600	0.247177
1	MAN1A2	gain	1:117052440..119920798	117052440	119920798	2868358	100	5	MAN1A2	ENSG00000198162	protein_coding	117367449	117528872	117367449	117528872	161423	3.4	117467601	117468000	0.247177
1	MAN1A2	gain	1:117052440..119920798	117052440	119920798	2868358	100	5	MAN1A2	ENSG00000198162	protein_coding	117367449	117528872	117367449	117528872	161423	3.2	117468001	117468400	0.247177
1	MAN1A2	gain	1:117052440..119920798	117052440	119920798	2868358	100	5	MAN1A2	ENSG00000198162	protein_coding	117367449	117528872	117367449	117528872	161423	3.3	117468401	117468800	0.247177
1	MAN1A2	gain	1:117052440..119920798	117052440	119920798	2868358	100	5	MAN1A2	ENSG00000198162	protein_coding	117367449	117528872	117367449	117528872	161423	3.3	117468801	117469200	0.247177
1	MAN1A2	gain	1:117052440..119920798	117052440	119920798	2868358	100	5	MAN1A2	ENSG00000198162	protein_coding	117367449	117528872	117367449	117528872	161423	3.5	117469201	117469600	0.247177
1	MAN1A2	gain	1:117052440..119920798	117052440	119920798	2868358	100	5	MAN1A2	ENSG00000198162	protein_coding	117367449	117528872	117367449	117528872	161423	3.3	117469601	117470000	0.247177
1	MAN1A2	gain	1:117052440..119920798	117052440	119920798	2868358	100	5	MAN1A2	ENSG00000198162	protein_coding	117367449	117528872	117367449	117528872	161423	3.1	117470001	117470400	0.247177
1	MAN1A2	gain	1:117052440..119920798	117052440	119920798	2868358	100	5	MAN1A2	ENSG00000198162	protein_coding	117367449	117528872	117367449	117528872	161423	3.2	117470401	117470800	0.247177
1	MAN1A2	gain	1:117052440..119920798	117052440	119920798	2868358	100	5	MAN1A2	ENSG00000198162	protein_coding	117367449	117528872	117367449	117528872	161423	3.5	117470801	117471200	0.247177
1	MAN1A2	gain	1:117052440..119920798	117052440	119920798	2868358	100	5	MAN1A2	ENSG00000198162	protein_coding	117367449	117528872	117367449	117528872	161423	3.6	117471201	117471600	0.247177
1	MAN1A2	gain	1:117052440..119920798	117052440	119920798	2868358	100	5	MAN1A2	ENSG00000198162	protein_coding	117367449	117528872	117367449	117528872	161423	3.4	117471601	117472000	0.247177
1	MAN1A2	gain	1:117052440..119920798	117052440	119920798	2868358	100	5	MAN1A2	ENSG00000198162	protein_coding	117367449	117528872	117367449	117528872	161423	3.1	117472001	117472400	0.247177
1	MAN1A2	gain	1:117052440..119920798	117052440	119920798	2868358	100	5	MAN1A2	ENSG00000198162	protein_coding	117367449	117528872	117367449	117528872	161423	3.2	117472401	117472800	0.247177
1	MAN1A2	gain	1:117052440..119920798	117052440	119920798	2868358	100	5	MAN1A2	ENSG00000198162	protein_coding	117367449	117528872	117367449	117528872	161423	3.2	117472801	117473200	0.247177
1	MAN1A2	gain	1:117052440..119920798	117052440	119920798	2868358	100	5	MAN1A2	ENSG00000198162	protein_coding	117367449	117528872	117367449	117528872	161423	3	117473201	117473600	0.247177
1	MAN1A2	gain	1:117052440..119920798	117052440	119920798	2868358	100	5	MAN1A2	ENSG00000198162	protein_coding	117367449	117528872	117367449	117528872	161423	3	117473601	117474000	0.247177
1	MAN1A2	gain	1:117052440..119920798	117052440	119920798	2868358	100	5	MAN1A2	ENSG00000198162	protein_coding	117367449	117528872	117367449	117528872	161423	3.1	117474001	117474400	0.247177
1	MAN1A2	gain	1:117052440..119920798	117052440	119920798	2868358	100	5	MAN1A2	ENSG00000198162	protein_coding	117367449	117528872	117367449	117528872	161423	3.1	117474401	117474800	0.247177
1	MAN1A2	gain	1:117052440..119920798	117052440	119920798	2868358	100	5	MAN1A2	ENSG00000198162	protein_coding	117367449	117528872	117367449	117528872	161423	3.2	117474801	117475200	0.247177
1	MAN1A2	gain	1:117052440..119920798	117052440	119920798	2868358	100	5	MAN1A2	ENSG00000198162	protein_coding	117367449	117528872	117367449	117528872	161423	3	117475201	117475600	0.247177
1	MAN1A2	gain	1:117052440..119920798	117052440	119920798	2868358	100	5	MAN1A2	ENSG00000198162	protein_coding	117367449	117528872	117367449	117528872	161423	3.1	117475601	117476000	0.247177
1	MAN1A2	gain	1:117052440..119920798	117052440	119920798	2868358	100	5	MAN1A2	ENSG00000198162	protein_coding	117367449	117528872	117367449	117528872	161423	3.1	117476001	117476400	0.247177
1	MAN1A2	gain	1:117052440..119920798	117052440	119920798	2868358	100	5	MAN1A2	ENSG00000198162	protein_coding	117367449	117528872	117367449	117528872	161423	3	117476401	117476800	0.247177
1	MAN1A2	gain	1:117052440..119920798	117052440	119920798	2868358	100	5	MAN1A2	ENSG00000198162	protein_coding	117367449	117528872	117367449	117528872	161423	3.2	117476801	117477200	0.247177
1	MAN1A2	gain	1:117052440..119920798	117052440	119920798	2868358	100	5	MAN1A2	ENSG00000198162	protein_coding	117367449	117528872	117367449	117528872	161423	3.2	117477201	117477600	0.247177
1	MAN1A2	gain	1:117052440..119920798	117052440	119920798	2868358	100	5	MAN1A2	ENSG00000198162	protein_coding	117367449	117528872	117367449	117528872	161423	3.3	117477601	117478000	0.247177
1	MAN1A2	gain	1:117052440..119920798	117052440	119920798	2868358	100	5	MAN1A2	ENSG00000198162	protein_coding	117367449	117528872	117367449	117528872	161423	3.2	117478001	117478400	0.247177
1	MAN1A2	gain	1:117052440..119920798	117052440	119920798	2868358	100	5	MAN1A2	ENSG00000198162	protein_coding	117367449	117528872	117367449	117528872	161423	3.2	117478401	117478800	0.247177
1	MAN1A2	gain	1:117052440..119920798	117052440	119920798	2868358	100	5	MAN1A2	ENSG00000198162	protein_coding	117367449	117528872	117367449	117528872	161423	3.3	117478801	117479200	0.247177
1	MAN1A2	gain	1:117052440..119920798	117052440	119920798	2868358	100	5	MAN1A2	ENSG00000198162	protein_coding	117367449	117528872	117367449	117528872	161423	3.4	117479201	117479600	0.247177
1	MAN1A2	gain	1:117052440..119920798	117052440	119920798	2868358	100	5	MAN1A2	ENSG00000198162	protein_coding	117367449	117528872	117367449	117528872	161423	3.3	117479601	117480000	0.247177
1	MAN1A2	gain	1:117052440..119920798	117052440	119920798	2868358	100	5	MAN1A2	ENSG00000198162	protein_coding	117367449	117528872	117367449	117528872	161423	3.1	117480001	117480400	0.247177
1	MAN1A2	gain	1:117052440..119920798	117052440	119920798	2868358	100	5	MAN1A2	ENSG00000198162	protein_coding	117367449	117528872	117367449	117528872	161423	3.3	117480401	117480800	0.247177
1	MAN1A2	gain	1:117052440..119920798	117052440	119920798	2868358	100	5	MAN1A2	ENSG00000198162	protein_coding	117367449	117528872	117367449	117528872	161423	3.2	117480801	117481200	0.247177
1	MAN1A2	gain	1:117052440..119920798	117052440	119920798	2868358	100	5	MAN1A2	ENSG00000198162	protein_coding	117367449	117528872	117367449	117528872	161423	3.3	117481201	117481600	0.247177
1	MAN1A2	gain	1:117052440..119920798	117052440	119920798	2868358	100	5	MAN1A2	ENSG00000198162	protein_coding	117367449	117528872	117367449	117528872	161423	3.4	117481601	117482000	0.247177
1	MAN1A2	gain	1:117052440..119920798	117052440	119920798	2868358	100	5	MAN1A2	ENSG00000198162	protein_coding	117367449	117528872	117367449	117528872	161423	3.3	117482001	117482400	0.247177
1	MAN1A2	gain	1:117052440..119920798	117052440	119920798	2868358	100	5	MAN1A2	ENSG00000198162	protein_coding	117367449	117528872	117367449	117528872	161423	3.2	117482401	117482800	0.247177
1	MAN1A2	gain	1:117052440..119920798	117052440	119920798	2868358	100	5	MAN1A2	ENSG00000198162	protein_coding	117367449	117528872	117367449	117528872	161423	3.2	117482801	117483200	0.247177
1	MAN1A2	gain	1:117052440..119920798	117052440	119920798	2868358	100	5	MAN1A2	ENSG00000198162	protein_coding	117367449	117528872	117367449	117528872	161423	3.1	117483201	117483600	0.247177
1	MAN1A2	gain	1:117052440..119920798	117052440	119920798	2868358	100	5	MAN1A2	ENSG00000198162	protein_coding	117367449	117528872	117367449	117528872	161423	3.2	117483601	117484000	0.247177
1	MAN1A2	gain	1:117052440..119920798	117052440	119920798	2868358	100	5	MAN1A2	ENSG00000198162	protein_coding	117367449	117528872	117367449	117528872	161423	3.3	117484001	117484400	0.247177
1	MAN1A2	gain	1:117052440..119920798	117052440	119920798	2868358	100	5	MAN1A2	ENSG00000198162	protein_coding	117367449	117528872	117367449	117528872	161423	3.2	117484401	117484800	0.247177
1	MAN1A2	gain	1:117052440..119920798	117052440	119920798	2868358	100	5	MAN1A2	ENSG00000198162	protein_coding	117367449	117528872	117367449	117528872	161423	3.4	117484801	117485200	0.247177
1	MAN1A2	gain	1:117052440..119920798	117052440	119920798	2868358	100	5	MAN1A2	ENSG00000198162	protein_coding	117367449	117528872	117367449	117528872	161423	3.3	117485201	117485600	0.247177
1	MAN1A2	gain	1:117052440..119920798	117052440	119920798	2868358	100	5	MAN1A2	ENSG00000198162	protein_coding	117367449	117528872	117367449	117528872	161423	3.2	117485601	117486000	0.247177
1	MAN1A2	gain	1:117052440..119920798	117052440	119920798	2868358	100	5	MAN1A2	ENSG00000198162	protein_coding	117367449	117528872	117367449	117528872	161423	3.5	117486001	117486400	0.247177
1	MAN1A2	gain	1:117052440..119920798	117052440	119920798	2868358	100	5	MAN1A2	ENSG00000198162	protein_coding	117367449	117528872	117367449	117528872	161423	3.5	117486401	117486800	0.247177
1	MAN1A2	gain	1:117052440..119920798	117052440	119920798	2868358	100	5	MAN1A2	ENSG00000198162	protein_coding	117367449	117528872	117367449	117528872	161423	3.2	117486801	117487200	0.247177
1	MAN1A2	gain	1:117052440..119920798	117052440	119920798	2868358	100	5	MAN1A2	ENSG00000198162	protein_coding	117367449	117528872	117367449	117528872	161423	3.3	117487201	117487600	0.247177
1	MAN1A2	gain	1:117052440..119920798	117052440	119920798	2868358	100	5	MAN1A2	ENSG00000198162	protein_coding	117367449	117528872	117367449	117528872	161423	3.5	117487601	117488000	0.247177
1	MAN1A2	gain	1:117052440..119920798	117052440	119920798	2868358	100	5	MAN1A2	ENSG00000198162	protein_coding	117367449	117528872	117367449	117528872	161423	3.1	117488001	117488400	0.247177
1	MAN1A2	gain	1:117052440..119920798	117052440	119920798	2868358	100	5	MAN1A2	ENSG00000198162	protein_coding	117367449	117528872	117367449	117528872	161423	3.1	117488401	117488800	0.247177
1	MAN1A2	gain	1:117052440..119920798	117052440	119920798	2868358	100	5	MAN1A2	ENSG00000198162	protein_coding	117367449	117528872	117367449	117528872	161423	3.2	117488801	117489200	0.247177
1	MAN1A2	gain	1:117052440..119920798	117052440	119920798	2868358	100	5	MAN1A2	ENSG00000198162	protein_coding	117367449	117528872	117367449	117528872	161423	3.3	117489201	117489600	0.247177
1	MAN1A2	gain	1:117052440..119920798	117052440	119920798	2868358	100	5	MAN1A2	ENSG00000198162	protein_coding	117367449	117528872	117367449	117528872	161423	3.5	117489601	117490000	0.247177
1	MAN1A2	gain	1:117052440..119920798	117052440	119920798	2868358	100	5	MAN1A2	ENSG00000198162	protein_coding	117367449	117528872	117367449	117528872	161423	3.3	117490001	117490400	0.247177
1	MAN1A2	gain	1:117052440..119920798	117052440	119920798	2868358	100	5	MAN1A2	ENSG00000198162	protein_coding	117367449	117528872	117367449	117528872	161423	3.3	117490401	117490800	0.247177
1	MAN1A2	gain	1:117052440..119920798	117052440	119920798	2868358	100	5	MAN1A2	ENSG00000198162	protein_coding	117367449	117528872	117367449	117528872	161423	3.1	117490801	117491200	0.247177
1	MAN1A2	gain	1:117052440..119920798	117052440	119920798	2868358	100	5	MAN1A2	ENSG00000198162	protein_coding	117367449	117528872	117367449	117528872	161423	3	117491201	117491600	0.247177
1	MAN1A2	gain	1:117052440..119920798	117052440	119920798	2868358	100	5	MAN1A2	ENSG00000198162	protein_coding	117367449	117528872	117367449	117528872	161423	3.1	117491601	117492000	0.247177
1	MAN1A2	gain	1:117052440..119920798	117052440	119920798	2868358	100	5	MAN1A2	ENSG00000198162	protein_coding	117367449	117528872	117367449	117528872	161423	3.1	117492001	117492400	0.247177
1	MAN1A2	gain	1:117052440..119920798	117052440	119920798	2868358	100	5	MAN1A2	ENSG00000198162	protein_coding	117367449	117528872	117367449	117528872	161423	3.3	117492401	117492800	0.247177
1	MAN1A2	gain	1:117052440..119920798	117052440	119920798	2868358	100	5	MAN1A2	ENSG00000198162	protein_coding	117367449	117528872	117367449	117528872	161423	3.3	117492801	117493200	0.247177
1	MAN1A2	gain	1:117052440..119920798	117052440	119920798	2868358	100	5	MAN1A2	ENSG00000198162	protein_coding	117367449	117528872	117367449	117528872	161423	3.3	117493201	117493600	0.247177
1	MAN1A2	gain	1:117052440..119920798	117052440	119920798	2868358	100	5	MAN1A2	ENSG00000198162	protein_coding	117367449	117528872	117367449	117528872	161423	3.2	117493601	117494000	0.247177
1	MAN1A2	gain	1:117052440..119920798	117052440	119920798	2868358	100	5	MAN1A2	ENSG00000198162	protein_coding	117367449	117528872	117367449	117528872	161423	3.2	117494001	117494400	0.247177
1	MAN1A2	gain	1:117052440..119920798	117052440	119920798	2868358	100	5	MAN1A2	ENSG00000198162	protein_coding	117367449	117528872	117367449	117528872	161423	3.4	117494401	117494800	0.247177
1	MAN1A2	gain	1:117052440..119920798	117052440	119920798	2868358	100	5	MAN1A2	ENSG00000198162	protein_coding	117367449	117528872	117367449	117528872	161423	3.4	117494801	117495200	0.247177
1	MAN1A2	gain	1:117052440..119920798	117052440	119920798	2868358	100	5	MAN1A2	ENSG00000198162	protein_coding	117367449	117528872	117367449	117528872	161423	3.2	117495201	117495600	0.247177
1	MAN1A2	gain	1:117052440..119920798	117052440	119920798	2868358	100	5	MAN1A2	ENSG00000198162	protein_coding	117367449	117528872	117367449	117528872	161423	3.3	117495601	117496000	0.247177
1	MAN1A2	gain	1:117052440..119920798	117052440	119920798	2868358	100	5	MAN1A2	ENSG00000198162	protein_coding	117367449	117528872	117367449	117528872	161423	3.4	117496001	117496400	0.247177
1	MAN1A2	gain	1:117052440..119920798	117052440	119920798	2868358	100	5	MAN1A2	ENSG00000198162	protein_coding	117367449	117528872	117367449	117528872	161423	3.4	117496401	117496800	0.247177
1	MAN1A2	gain	1:117052440..119920798	117052440	119920798	2868358	100	5	MAN1A2	ENSG00000198162	protein_coding	117367449	117528872	117367449	117528872	161423	3.3	117496801	117497200	0.247177
1	MAN1A2	gain	1:117052440..119920798	117052440	119920798	2868358	100	5	MAN1A2	ENSG00000198162	protein_coding	117367449	117528872	117367449	117528872	161423	3.2	117497201	117497600	0.247177
1	MAN1A2	gain	1:117052440..119920798	117052440	119920798	2868358	100	5	MAN1A2	ENSG00000198162	protein_coding	117367449	117528872	117367449	117528872	161423	3.2	117497601	117498000	0.247177
1	MAN1A2	gain	1:117052440..119920798	117052440	119920798	2868358	100	5	MAN1A2	ENSG00000198162	protein_coding	117367449	117528872	117367449	117528872	161423	3.5	117498001	117498400	0.247177
1	MAN1A2	gain	1:117052440..119920798	117052440	119920798	2868358	100	5	MAN1A2	ENSG00000198162	protein_coding	117367449	117528872	117367449	117528872	161423	3.5	117498401	117498800	0.247177
1	MAN1A2	gain	1:117052440..119920798	117052440	119920798	2868358	100	5	MAN1A2	ENSG00000198162	protein_coding	117367449	117528872	117367449	117528872	161423	3.3	117498801	117499200	0.247177
1	MAN1A2	gain	1:117052440..119920798	117052440	119920798	2868358	100	5	MAN1A2	ENSG00000198162	protein_coding	117367449	117528872	117367449	117528872	161423	3.2	117499201	117499600	0.247177
1	MAN1A2	gain	1:117052440..119920798	117052440	119920798	2868358	100	5	MAN1A2	ENSG00000198162	protein_coding	117367449	117528872	117367449	117528872	161423	3.2	117499601	117500000	0.247177
1	MAN1A2	gain	1:117052440..119920798	117052440	119920798	2868358	100	5	MAN1A2	ENSG00000198162	protein_coding	117367449	117528872	117367449	117528872	161423	3.2	117500001	117500400	0.247177
1	MAN1A2	gain	1:117052440..119920798	117052440	119920798	2868358	100	5	MAN1A2	ENSG00000198162	protein_coding	117367449	117528872	117367449	117528872	161423	3.1	117500401	117500800	0.247177
1	MAN1A2	gain	1:117052440..119920798	117052440	119920798	2868358	100	5	MAN1A2	ENSG00000198162	protein_coding	117367449	117528872	117367449	117528872	161423	3.2	117500801	117501200	0.247177
1	MAN1A2	gain	1:117052440..119920798	117052440	119920798	2868358	100	5	MAN1A2	ENSG00000198162	protein_coding	117367449	117528872	117367449	117528872	161423	3.1	117501201	117501600	0.247177
1	MAN1A2	gain	1:117052440..119920798	117052440	119920798	2868358	100	5	MAN1A2	ENSG00000198162	protein_coding	117367449	117528872	117367449	117528872	161423	3.2	117501601	117502000	0.247177
1	MAN1A2	gain	1:117052440..119920798	117052440	119920798	2868358	100	5	MAN1A2	ENSG00000198162	protein_coding	117367449	117528872	117367449	117528872	161423	3.2	117502001	117502400	0.247177
1	MAN1A2	gain	1:117052440..119920798	117052440	119920798	2868358	100	5	MAN1A2	ENSG00000198162	protein_coding	117367449	117528872	117367449	117528872	161423	3.2	117502401	117502800	0.247177
1	MAN1A2	gain	1:117052440..119920798	117052440	119920798	2868358	100	5	MAN1A2	ENSG00000198162	protein_coding	117367449	117528872	117367449	117528872	161423	3.2	117502801	117503200	0.247177
1	MAN1A2	gain	1:117052440..119920798	117052440	119920798	2868358	100	5	MAN1A2	ENSG00000198162	protein_coding	117367449	117528872	117367449	117528872	161423	3	117503201	117503600	0.247177
1	MAN1A2	gain	1:117052440..119920798	117052440	119920798	2868358	100	5	MAN1A2	ENSG00000198162	protein_coding	117367449	117528872	117367449	117528872	161423	3	117503601	117504000	0.247177
1	MAN1A2	gain	1:117052440..119920798	117052440	119920798	2868358	100	5	MAN1A2	ENSG00000198162	protein_coding	117367449	117528872	117367449	117528872	161423	3.1	117504001	117504400	0.247177
1	MAN1A2	gain	1:117052440..119920798	117052440	119920798	2868358	100	5	MAN1A2	ENSG00000198162	protein_coding	117367449	117528872	117367449	117528872	161423	3.4	117504401	117504800	0.247177
1	MAN1A2	gain	1:117052440..119920798	117052440	119920798	2868358	100	5	MAN1A2	ENSG00000198162	protein_coding	117367449	117528872	117367449	117528872	161423	3.4	117504801	117505200	0.247177
1	MAN1A2	gain	1:117052440..119920798	117052440	119920798	2868358	100	5	MAN1A2	ENSG00000198162	protein_coding	117367449	117528872	117367449	117528872	161423	3.5	117505201	117505600	0.247177
1	MAN1A2	gain	1:117052440..119920798	117052440	119920798	2868358	100	5	MAN1A2	ENSG00000198162	protein_coding	117367449	117528872	117367449	117528872	161423	3.3	117505601	117506000	0.247177
1	MAN1A2	gain	1:117052440..119920798	117052440	119920798	2868358	100	5	MAN1A2	ENSG00000198162	protein_coding	117367449	117528872	117367449	117528872	161423	3.4	117506001	117506400	0.247177
1	MAN1A2	gain	1:117052440..119920798	117052440	119920798	2868358	100	5	MAN1A2	ENSG00000198162	protein_coding	117367449	117528872	117367449	117528872	161423	3.5	117506401	117506800	0.247177
1	MAN1A2	gain	1:117052440..119920798	117052440	119920798	2868358	100	5	MAN1A2	ENSG00000198162	protein_coding	117367449	117528872	117367449	117528872	161423	3.3	117506801	117507200	0.247177
1	MAN1A2	gain	1:117052440..119920798	117052440	119920798	2868358	100	5	MAN1A2	ENSG00000198162	protein_coding	117367449	117528872	117367449	117528872	161423	3	117507201	117507600	0.247177
1	MAN1A2	gain	1:117052440..119920798	117052440	119920798	2868358	100	5	MAN1A2	ENSG00000198162	protein_coding	117367449	117528872	117367449	117528872	161423	3.1	117507601	117508000	0.247177
1	MAN1A2	gain	1:117052440..119920798	117052440	119920798	2868358	100	5	MAN1A2	ENSG00000198162	protein_coding	117367449	117528872	117367449	117528872	161423	3.3	117508001	117508400	0.247177
1	MAN1A2	gain	1:117052440..119920798	117052440	119920798	2868358	100	5	MAN1A2	ENSG00000198162	protein_coding	117367449	117528872	117367449	117528872	161423	3.2	117508401	117508800	0.247177
1	MAN1A2	gain	1:117052440..119920798	117052440	119920798	2868358	100	5	MAN1A2	ENSG00000198162	protein_coding	117367449	117528872	117367449	117528872	161423	3.4	117508801	117509200	0.247177
1	MAN1A2	gain	1:117052440..119920798	117052440	119920798	2868358	100	5	MAN1A2	ENSG00000198162	protein_coding	117367449	117528872	117367449	117528872	161423	3.4	117509201	117509600	0.247177
1	MAN1A2	gain	1:117052440..119920798	117052440	119920798	2868358	100	5	MAN1A2	ENSG00000198162	protein_coding	117367449	117528872	117367449	117528872	161423	3.5	117509601	117510000	0.247177
1	MAN1A2	gain	1:117052440..119920798	117052440	119920798	2868358	100	5	MAN1A2	ENSG00000198162	protein_coding	117367449	117528872	117367449	117528872	161423	3.6	117510001	117510400	0.247177
1	MAN1A2	gain	1:117052440..119920798	117052440	119920798	2868358	100	5	MAN1A2	ENSG00000198162	protein_coding	117367449	117528872	117367449	117528872	161423	3.5	117510401	117510800	0.247177
1	MAN1A2	gain	1:117052440..119920798	117052440	119920798	2868358	100	5	MAN1A2	ENSG00000198162	protein_coding	117367449	117528872	117367449	117528872	161423	3.1	117510801	117511200	0.247177
1	MAN1A2	gain	1:117052440..119920798	117052440	119920798	2868358	100	5	MAN1A2	ENSG00000198162	protein_coding	117367449	117528872	117367449	117528872	161423	2.9	117511201	117511600	0.247177
1	MAN1A2	gain	1:117052440..119920798	117052440	119920798	2868358	100	5	MAN1A2	ENSG00000198162	protein_coding	117367449	117528872	117367449	117528872	161423	3.2	117511601	117512000	0.247177
1	MAN1A2	gain	1:117052440..119920798	117052440	119920798	2868358	100	5	MAN1A2	ENSG00000198162	protein_coding	117367449	117528872	117367449	117528872	161423	2.8	117512001	117512400	0.247177
1	MAN1A2	gain	1:117052440..119920798	117052440	119920798	2868358	100	5	MAN1A2	ENSG00000198162	protein_coding	117367449	117528872	117367449	117528872	161423	2.8	117512401	117512800	0.247177
1	MAN1A2	gain	1:117052440..119920798	117052440	119920798	2868358	100	5	MAN1A2	ENSG00000198162	protein_coding	117367449	117528872	117367449	117528872	161423	3.1	117512801	117513200	0.247177
1	MAN1A2	gain	1:117052440..119920798	117052440	119920798	2868358	100	5	MAN1A2	ENSG00000198162	protein_coding	117367449	117528872	117367449	117528872	161423	3.3	117513201	117513600	0.247177
1	MAN1A2	gain	1:117052440..119920798	117052440	119920798	2868358	100	5	MAN1A2	ENSG00000198162	protein_coding	117367449	117528872	117367449	117528872	161423	3.3	117513601	117514000	0.247177
1	MAN1A2	gain	1:117052440..119920798	117052440	119920798	2868358	100	5	MAN1A2	ENSG00000198162	protein_coding	117367449	117528872	117367449	117528872	161423	3.1	117514001	117514400	0.247177
1	MAN1A2	gain	1:117052440..119920798	117052440	119920798	2868358	100	5	MAN1A2	ENSG00000198162	protein_coding	117367449	117528872	117367449	117528872	161423	3.1	117514401	117514800	0.247177
1	MAN1A2	gain	1:117052440..119920798	117052440	119920798	2868358	100	5	MAN1A2	ENSG00000198162	protein_coding	117367449	117528872	117367449	117528872	161423	3.2	117514801	117515200	0.247177
1	MAN1A2	gain	1:117052440..119920798	117052440	119920798	2868358	100	5	MAN1A2	ENSG00000198162	protein_coding	117367449	117528872	117367449	117528872	161423	3.2	117515201	117515600	0.247177
1	MAN1A2	gain	1:117052440..119920798	117052440	119920798	2868358	100	5	MAN1A2	ENSG00000198162	protein_coding	117367449	117528872	117367449	117528872	161423	3	117515601	117516000	0.247177
1	MAN1A2	gain	1:117052440..119920798	117052440	119920798	2868358	100	5	MAN1A2	ENSG00000198162	protein_coding	117367449	117528872	117367449	117528872	161423	3.3	117516001	117516400	0.247177
1	MAN1A2	gain	1:117052440..119920798	117052440	119920798	2868358	100	5	MAN1A2	ENSG00000198162	protein_coding	117367449	117528872	117367449	117528872	161423	2.9	117516401	117516800	0.247177
1	MAN1A2	gain	1:117052440..119920798	117052440	119920798	2868358	100	5	MAN1A2	ENSG00000198162	protein_coding	117367449	117528872	117367449	117528872	161423	3	117516801	117517200	0.247177
1	MAN1A2	gain	1:117052440..119920798	117052440	119920798	2868358	100	5	MAN1A2	ENSG00000198162	protein_coding	117367449	117528872	117367449	117528872	161423	3.3	117517201	117517600	0.247177
1	MAN1A2	gain	1:117052440..119920798	117052440	119920798	2868358	100	5	MAN1A2	ENSG00000198162	protein_coding	117367449	117528872	117367449	117528872	161423	3.4	117517601	117518000	0.247177
1	MAN1A2	gain	1:117052440..119920798	117052440	119920798	2868358	100	5	MAN1A2	ENSG00000198162	protein_coding	117367449	117528872	117367449	117528872	161423	3.5	117518001	117518400	0.247177
1	MAN1A2	gain	1:117052440..119920798	117052440	119920798	2868358	100	5	MAN1A2	ENSG00000198162	protein_coding	117367449	117528872	117367449	117528872	161423	3.3	117518401	117518800	0.247177
1	MAN1A2	gain	1:117052440..119920798	117052440	119920798	2868358	100	5	MAN1A2	ENSG00000198162	protein_coding	117367449	117528872	117367449	117528872	161423	3	117518801	117519200	0.247177
1	MAN1A2	gain	1:117052440..119920798	117052440	119920798	2868358	100	5	MAN1A2	ENSG00000198162	protein_coding	117367449	117528872	117367449	117528872	161423	3.1	117519201	117519600	0.247177
1	MAN1A2	gain	1:117052440..119920798	117052440	119920798	2868358	100	5	MAN1A2	ENSG00000198162	protein_coding	117367449	117528872	117367449	117528872	161423	3.2	117519601	117520000	0.247177
1	MAN1A2	gain	1:117052440..119920798	117052440	119920798	2868358	100	5	MAN1A2	ENSG00000198162	protein_coding	117367449	117528872	117367449	117528872	161423	3.1	117520001	117520400	0.247177
1	MAN1A2	gain	1:117052440..119920798	117052440	119920798	2868358	100	5	MAN1A2	ENSG00000198162	protein_coding	117367449	117528872	117367449	117528872	161423	3	117520401	117520800	0.247177
1	MAN1A2	gain	1:117052440..119920798	117052440	119920798	2868358	100	5	MAN1A2	ENSG00000198162	protein_coding	117367449	117528872	117367449	117528872	161423	3.1	117520801	117521200	0.247177
1	MAN1A2	gain	1:117052440..119920798	117052440	119920798	2868358	100	5	MAN1A2	ENSG00000198162	protein_coding	117367449	117528872	117367449	117528872	161423	3.1	117521201	117521600	0.247177
1	MAN1A2	gain	1:117052440..119920798	117052440	119920798	2868358	100	5	MAN1A2	ENSG00000198162	protein_coding	117367449	117528872	117367449	117528872	161423	3.1	117521601	117522000	0.247177
1	MAN1A2	gain	1:117052440..119920798	117052440	119920798	2868358	100	5	MAN1A2	ENSG00000198162	protein_coding	117367449	117528872	117367449	117528872	161423	3	117522001	117522400	0.247177
1	MAN1A2	gain	1:117052440..119920798	117052440	119920798	2868358	100	5	MAN1A2	ENSG00000198162	protein_coding	117367449	117528872	117367449	117528872	161423	3.1	117522401	117522800	0.247177
1	MAN1A2	gain	1:117052440..119920798	117052440	119920798	2868358	100	5	MAN1A2	ENSG00000198162	protein_coding	117367449	117528872	117367449	117528872	161423	3.1	117522801	117523200	0.247177
1	MAN1A2	gain	1:117052440..119920798	117052440	119920798	2868358	100	5	MAN1A2	ENSG00000198162	protein_coding	117367449	117528872	117367449	117528872	161423	3.2	117523201	117523600	0.247177
1	MAN1A2	gain	1:117052440..119920798	117052440	119920798	2868358	100	5	MAN1A2	ENSG00000198162	protein_coding	117367449	117528872	117367449	117528872	161423	3.3	117523601	117524000	0.247177
1	MAN1A2	gain	1:117052440..119920798	117052440	119920798	2868358	100	5	MAN1A2	ENSG00000198162	protein_coding	117367449	117528872	117367449	117528872	161423	3.6	117524001	117524400	0.247177
1	MAN1A2	gain	1:117052440..119920798	117052440	119920798	2868358	100	5	MAN1A2	ENSG00000198162	protein_coding	117367449	117528872	117367449	117528872	161423	3.3	117524401	117524800	0.247177
1	MAN1A2	gain	1:117052440..119920798	117052440	119920798	2868358	100	5	MAN1A2	ENSG00000198162	protein_coding	117367449	117528872	117367449	117528872	161423	3.1	117524801	117525200	0.247177
1	MAN1A2	gain	1:117052440..119920798	117052440	119920798	2868358	100	5	MAN1A2	ENSG00000198162	protein_coding	117367449	117528872	117367449	117528872	161423	3.2	117525201	117525600	0.247177
1	MAN1A2	gain	1:117052440..119920798	117052440	119920798	2868358	100	5	MAN1A2	ENSG00000198162	protein_coding	117367449	117528872	117367449	117528872	161423	3.2	117525601	117526000	0.247177
1	MAN1A2	gain	1:117052440..119920798	117052440	119920798	2868358	100	5	MAN1A2	ENSG00000198162	protein_coding	117367449	117528872	117367449	117528872	161423	3.3	117526001	117526400	0.247177
1	MAN1A2	gain	1:117052440..119920798	117052440	119920798	2868358	100	5	MAN1A2	ENSG00000198162	protein_coding	117367449	117528872	117367449	117528872	161423	3.2	117526401	117526800	0.247177
1	MAN1A2	gain	1:117052440..119920798	117052440	119920798	2868358	100	5	MAN1A2	ENSG00000198162	protein_coding	117367449	117528872	117367449	117528872	161423	3.1	117526801	117527200	0.247177
1	MAN1A2	gain	1:117052440..119920798	117052440	119920798	2868358	100	5	MAN1A2	ENSG00000198162	protein_coding	117367449	117528872	117367449	117528872	161423	3.3	117527201	117527600	0.247177
1	MAN1A2	gain	1:117052440..119920798	117052440	119920798	2868358	100	5	MAN1A2	ENSG00000198162	protein_coding	117367449	117528872	117367449	117528872	161423	3.2	117527601	117528000	0.247177
1	MAN1A2	gain	1:117052440..119920798	117052440	119920798	2868358	100	5	MAN1A2	ENSG00000198162	protein_coding	117367449	117528872	117367449	117528872	161423	3.1	117528001	117528400	0.247177
1	MAN1A2	gain	1:117052440..119920798	117052440	119920798	2868358	100	5	MAN1A2	ENSG00000198162	protein_coding	117367449	117528872	117367449	117528872	161423	3.3	117528401	117528800	0.247177
1	MAN1A2	gain	1:117052440..119920798	117052440	119920798	2868358	100	5	MAN1A2	ENSG00000198162	protein_coding	117367449	117528872	117367449	117528872	161423	3.1	117528801	117529200	0.0439838
1	FAM46C	gain	1:117052440..119920798	117052440	119920798	2868358	100	5	FAM46C	ENSG00000183508	protein_coding	117605934	117628372	117605934	117628372	22438	2.6	117606001	117606400	1.77823
1	FAM46C	gain	1:117052440..119920798	117052440	119920798	2868358	100	5	FAM46C	ENSG00000183508	protein_coding	117605934	117628372	117605934	117628372	22438	2.5	117606401	117606800	1.77823
1	FAM46C	gain	1:117052440..119920798	117052440	119920798	2868358	100	5	FAM46C	ENSG00000183508	protein_coding	117605934	117628372	117605934	117628372	22438	2.8	117606801	117607200	1.77823
1	FAM46C	gain	1:117052440..119920798	117052440	119920798	2868358	100	5	FAM46C	ENSG00000183508	protein_coding	117605934	117628372	117605934	117628372	22438	3.1	117607201	117607600	1.77823
1	FAM46C	gain	1:117052440..119920798	117052440	119920798	2868358	100	5	FAM46C	ENSG00000183508	protein_coding	117605934	117628372	117605934	117628372	22438	3.1	117607601	117608000	1.77823
1	FAM46C	gain	1:117052440..119920798	117052440	119920798	2868358	100	5	FAM46C	ENSG00000183508	protein_coding	117605934	117628372	117605934	117628372	22438	3	117608001	117608400	1.77823
1	FAM46C	gain	1:117052440..119920798	117052440	119920798	2868358	100	5	FAM46C	ENSG00000183508	protein_coding	117605934	117628372	117605934	117628372	22438	3.2	117608401	117608800	1.77823
1	FAM46C	gain	1:117052440..119920798	117052440	119920798	2868358	100	5	FAM46C	ENSG00000183508	protein_coding	117605934	117628372	117605934	117628372	22438	3.3	117608801	117609200	1.77823
1	FAM46C	gain	1:117052440..119920798	117052440	119920798	2868358	100	5	FAM46C	ENSG00000183508	protein_coding	117605934	117628372	117605934	117628372	22438	3	117609201	117609600	1.77823
1	FAM46C	gain	1:117052440..119920798	117052440	119920798	2868358	100	5	FAM46C	ENSG00000183508	protein_coding	117605934	117628372	117605934	117628372	22438	2.6	117609601	117610000	1.77823
1	FAM46C	gain	1:117052440..119920798	117052440	119920798	2868358	100	5	FAM46C	ENSG00000183508	protein_coding	117605934	117628372	117605934	117628372	22438	2.3	117610001	117610400	1.77823
1	FAM46C	gain	1:117052440..119920798	117052440	119920798	2868358	100	5	FAM46C	ENSG00000183508	protein_coding	117605934	117628372	117605934	117628372	22438	2.6	117610401	117610800	1.77823
1	FAM46C	gain	1:117052440..119920798	117052440	119920798	2868358	100	5	FAM46C	ENSG00000183508	protein_coding	117605934	117628372	117605934	117628372	22438	2.9	117610801	117611200	1.77823
1	FAM46C	gain	1:117052440..119920798	117052440	119920798	2868358	100	5	FAM46C	ENSG00000183508	protein_coding	117605934	117628372	117605934	117628372	22438	3.2	117611201	117611600	1.77823
1	FAM46C	gain	1:117052440..119920798	117052440	119920798	2868358	100	5	FAM46C	ENSG00000183508	protein_coding	117605934	117628372	117605934	117628372	22438	3.1	117611601	117612000	1.77823
1	FAM46C	gain	1:117052440..119920798	117052440	119920798	2868358	100	5	FAM46C	ENSG00000183508	protein_coding	117605934	117628372	117605934	117628372	22438	3.2	117612001	117612400	1.77823
1	FAM46C	gain	1:117052440..119920798	117052440	119920798	2868358	100	5	FAM46C	ENSG00000183508	protein_coding	117605934	117628372	117605934	117628372	22438	3.1	117612401	117612800	1.77823
1	FAM46C	gain	1:117052440..119920798	117052440	119920798	2868358	100	5	FAM46C	ENSG00000183508	protein_coding	117605934	117628372	117605934	117628372	22438	3.1	117612801	117613200	1.77823
1	FAM46C	gain	1:117052440..119920798	117052440	119920798	2868358	100	5	FAM46C	ENSG00000183508	protein_coding	117605934	117628372	117605934	117628372	22438	3.1	117613201	117613600	1.77823
1	FAM46C	gain	1:117052440..119920798	117052440	119920798	2868358	100	5	FAM46C	ENSG00000183508	protein_coding	117605934	117628372	117605934	117628372	22438	3.1	117613601	117614000	1.77823
1	FAM46C	gain	1:117052440..119920798	117052440	119920798	2868358	100	5	FAM46C	ENSG00000183508	protein_coding	117605934	117628372	117605934	117628372	22438	3	117614001	117614400	1.77823
1	FAM46C	gain	1:117052440..119920798	117052440	119920798	2868358	100	5	FAM46C	ENSG00000183508	protein_coding	117605934	117628372	117605934	117628372	22438	2.9	117614401	117614800	1.77823
1	FAM46C	gain	1:117052440..119920798	117052440	119920798	2868358	100	5	FAM46C	ENSG00000183508	protein_coding	117605934	117628372	117605934	117628372	22438	2.9	117614801	117615200	1.77823
1	FAM46C	gain	1:117052440..119920798	117052440	119920798	2868358	100	5	FAM46C	ENSG00000183508	protein_coding	117605934	117628372	117605934	117628372	22438	3	117615201	117615600	1.77823
1	FAM46C	gain	1:117052440..119920798	117052440	119920798	2868358	100	5	FAM46C	ENSG00000183508	protein_coding	117605934	117628372	117605934	117628372	22438	3.3	117615601	117616000	1.77823
1	FAM46C	gain	1:117052440..119920798	117052440	119920798	2868358	100	5	FAM46C	ENSG00000183508	protein_coding	117605934	117628372	117605934	117628372	22438	3.1	117616001	117616400	1.77823
1	FAM46C	gain	1:117052440..119920798	117052440	119920798	2868358	100	5	FAM46C	ENSG00000183508	protein_coding	117605934	117628372	117605934	117628372	22438	3.1	117616401	117616800	1.77823
1	FAM46C	gain	1:117052440..119920798	117052440	119920798	2868358	100	5	FAM46C	ENSG00000183508	protein_coding	117605934	117628372	117605934	117628372	22438	3.1	117616801	117617200	1.77823
1	FAM46C	gain	1:117052440..119920798	117052440	119920798	2868358	100	5	FAM46C	ENSG00000183508	protein_coding	117605934	117628372	117605934	117628372	22438	3.1	117617201	117617600	1.77823
1	FAM46C	gain	1:117052440..119920798	117052440	119920798	2868358	100	5	FAM46C	ENSG00000183508	protein_coding	117605934	117628372	117605934	117628372	22438	3.2	117617601	117618000	1.77823
1	FAM46C	gain	1:117052440..119920798	117052440	119920798	2868358	100	5	FAM46C	ENSG00000183508	protein_coding	117605934	117628372	117605934	117628372	22438	3.1	117618001	117618400	1.77823
1	FAM46C	gain	1:117052440..119920798	117052440	119920798	2868358	100	5	FAM46C	ENSG00000183508	protein_coding	117605934	117628372	117605934	117628372	22438	2.9	117618401	117618800	1.77823
1	FAM46C	gain	1:117052440..119920798	117052440	119920798	2868358	100	5	FAM46C	ENSG00000183508	protein_coding	117605934	117628372	117605934	117628372	22438	3.3	117618801	117619200	1.77823
1	FAM46C	gain	1:117052440..119920798	117052440	119920798	2868358	100	5	FAM46C	ENSG00000183508	protein_coding	117605934	117628372	117605934	117628372	22438	3.4	117619201	117619600	1.77823
1	FAM46C	gain	1:117052440..119920798	117052440	119920798	2868358	100	5	FAM46C	ENSG00000183508	protein_coding	117605934	117628372	117605934	117628372	22438	3.5	117619601	117620000	1.77823
1	FAM46C	gain	1:117052440..119920798	117052440	119920798	2868358	100	5	FAM46C	ENSG00000183508	protein_coding	117605934	117628372	117605934	117628372	22438	3.2	117620001	117620400	1.77823
1	FAM46C	gain	1:117052440..119920798	117052440	119920798	2868358	100	5	FAM46C	ENSG00000183508	protein_coding	117605934	117628372	117605934	117628372	22438	2.9	117620401	117620800	1.77823
1	FAM46C	gain	1:117052440..119920798	117052440	119920798	2868358	100	5	FAM46C	ENSG00000183508	protein_coding	117605934	117628372	117605934	117628372	22438	3.1	117620801	117621200	1.77823
1	FAM46C	gain	1:117052440..119920798	117052440	119920798	2868358	100	5	FAM46C	ENSG00000183508	protein_coding	117605934	117628372	117605934	117628372	22438	3.1	117621201	117621600	1.77823
1	FAM46C	gain	1:117052440..119920798	117052440	119920798	2868358	100	5	FAM46C	ENSG00000183508	protein_coding	117605934	117628372	117605934	117628372	22438	3.1	117621601	117622000	1.77823
1	FAM46C	gain	1:117052440..119920798	117052440	119920798	2868358	100	5	FAM46C	ENSG00000183508	protein_coding	117605934	117628372	117605934	117628372	22438	2.9	117622001	117622400	1.77823
1	FAM46C	gain	1:117052440..119920798	117052440	119920798	2868358	100	5	FAM46C	ENSG00000183508	protein_coding	117605934	117628372	117605934	117628372	22438	2.7	117622401	117622800	1.77823
1	FAM46C	gain	1:117052440..119920798	117052440	119920798	2868358	100	5	FAM46C	ENSG00000183508	protein_coding	117605934	117628372	117605934	117628372	22438	2.6	117622801	117623200	1.77823
1	FAM46C	gain	1:117052440..119920798	117052440	119920798	2868358	100	5	FAM46C	ENSG00000183508	protein_coding	117605934	117628372	117605934	117628372	22438	2.8	117623201	117623600	1.77823
1	FAM46C	gain	1:117052440..119920798	117052440	119920798	2868358	100	5	FAM46C	ENSG00000183508	protein_coding	117605934	117628372	117605934	117628372	22438	2.8	117623601	117624000	1.77823
1	FAM46C	gain	1:117052440..119920798	117052440	119920798	2868358	100	5	FAM46C	ENSG00000183508	protein_coding	117605934	117628372	117605934	117628372	22438	2.9	117624001	117624400	1.77823
1	FAM46C	gain	1:117052440..119920798	117052440	119920798	2868358	100	5	FAM46C	ENSG00000183508	protein_coding	117605934	117628372	117605934	117628372	22438	3.2	117624401	117624800	1.77823
1	FAM46C	gain	1:117052440..119920798	117052440	119920798	2868358	100	5	FAM46C	ENSG00000183508	protein_coding	117605934	117628372	117605934	117628372	22438	3.1	117624801	117625200	1.77823
1	FAM46C	gain	1:117052440..119920798	117052440	119920798	2868358	100	5	FAM46C	ENSG00000183508	protein_coding	117605934	117628372	117605934	117628372	22438	3.1	117625201	117625600	1.77823
1	FAM46C	gain	1:117052440..119920798	117052440	119920798	2868358	100	5	FAM46C	ENSG00000183508	protein_coding	117605934	117628372	117605934	117628372	22438	3.1	117625601	117626000	1.77823
1	FAM46C	gain	1:117052440..119920798	117052440	119920798	2868358	100	5	FAM46C	ENSG00000183508	protein_coding	117605934	117628372	117605934	117628372	22438	3.2	117626001	117626400	1.77823
1	FAM46C	gain	1:117052440..119920798	117052440	119920798	2868358	100	5	FAM46C	ENSG00000183508	protein_coding	117605934	117628372	117605934	117628372	22438	3.1	117626401	117626800	1.77823
1	FAM46C	gain	1:117052440..119920798	117052440	119920798	2868358	100	5	FAM46C	ENSG00000183508	protein_coding	117605934	117628372	117605934	117628372	22438	3.1	117626801	117627200	1.77823
1	FAM46C	gain	1:117052440..119920798	117052440	119920798	2868358	100	5	FAM46C	ENSG00000183508	protein_coding	117605934	117628372	117605934	117628372	22438	3	117627201	117627600	1.77823
1	FAM46C	gain	1:117052440..119920798	117052440	119920798	2868358	100	5	FAM46C	ENSG00000183508	protein_coding	117605934	117628372	117605934	117628372	22438	2.9	117627601	117628000	1.77823
1	FAM46C	gain	1:117052440..119920798	117052440	119920798	2868358	100	5	FAM46C	ENSG00000183508	protein_coding	117605934	117628372	117605934	117628372	22438	3.2	117628001	117628400	1.65345
1	GDAP2	gain	1:117052440..119920798	117052440	119920798	2868358	100	5	GDAP2	ENSG00000196505	protein_coding	117863485	117929630	117863485	117929630	66145	3.3	117863601	117864000	0.60322
1	GDAP2	gain	1:117052440..119920798	117052440	119920798	2868358	100	5	GDAP2	ENSG00000196505	protein_coding	117863485	117929630	117863485	117929630	66145	3.3	117864001	117864400	0.60322
1	GDAP2	gain	1:117052440..119920798	117052440	119920798	2868358	100	5	GDAP2	ENSG00000196505	protein_coding	117863485	117929630	117863485	117929630	66145	3.3	117864401	117864800	0.60322
1	GDAP2	gain	1:117052440..119920798	117052440	119920798	2868358	100	5	GDAP2	ENSG00000196505	protein_coding	117863485	117929630	117863485	117929630	66145	3.2	117864801	117865200	0.60322
1	GDAP2	gain	1:117052440..119920798	117052440	119920798	2868358	100	5	GDAP2	ENSG00000196505	protein_coding	117863485	117929630	117863485	117929630	66145	3.3	117865201	117865600	0.60322
1	GDAP2	gain	1:117052440..119920798	117052440	119920798	2868358	100	5	GDAP2	ENSG00000196505	protein_coding	117863485	117929630	117863485	117929630	66145	3.3	117865601	117866000	0.60322
1	GDAP2	gain	1:117052440..119920798	117052440	119920798	2868358	100	5	GDAP2	ENSG00000196505	protein_coding	117863485	117929630	117863485	117929630	66145	3	117866001	117866400	0.60322
1	GDAP2	gain	1:117052440..119920798	117052440	119920798	2868358	100	5	GDAP2	ENSG00000196505	protein_coding	117863485	117929630	117863485	117929630	66145	2.8	117866401	117866800	0.60322
1	GDAP2	gain	1:117052440..119920798	117052440	119920798	2868358	100	5	GDAP2	ENSG00000196505	protein_coding	117863485	117929630	117863485	117929630	66145	3.3	117866801	117867200	0.60322
1	GDAP2	gain	1:117052440..119920798	117052440	119920798	2868358	100	5	GDAP2	ENSG00000196505	protein_coding	117863485	117929630	117863485	117929630	66145	3.2	117867201	117867600	0.60322
1	GDAP2	gain	1:117052440..119920798	117052440	119920798	2868358	100	5	GDAP2	ENSG00000196505	protein_coding	117863485	117929630	117863485	117929630	66145	3.4	117867601	117868000	0.60322
1	GDAP2	gain	1:117052440..119920798	117052440	119920798	2868358	100	5	GDAP2	ENSG00000196505	protein_coding	117863485	117929630	117863485	117929630	66145	3.4	117868001	117868400	0.60322
1	GDAP2	gain	1:117052440..119920798	117052440	119920798	2868358	100	5	GDAP2	ENSG00000196505	protein_coding	117863485	117929630	117863485	117929630	66145	3.3	117868401	117868800	0.60322
1	GDAP2	gain	1:117052440..119920798	117052440	119920798	2868358	100	5	GDAP2	ENSG00000196505	protein_coding	117863485	117929630	117863485	117929630	66145	3.1	117868801	117869200	0.60322
1	GDAP2	gain	1:117052440..119920798	117052440	119920798	2868358	100	5	GDAP2	ENSG00000196505	protein_coding	117863485	117929630	117863485	117929630	66145	3	117869201	117869600	0.60322
1	GDAP2	gain	1:117052440..119920798	117052440	119920798	2868358	100	5	GDAP2	ENSG00000196505	protein_coding	117863485	117929630	117863485	117929630	66145	3.2	117869601	117870000	0.60322
1	GDAP2	gain	1:117052440..119920798	117052440	119920798	2868358	100	5	GDAP2	ENSG00000196505	protein_coding	117863485	117929630	117863485	117929630	66145	3	117870001	117870400	0.60322
1	GDAP2	gain	1:117052440..119920798	117052440	119920798	2868358	100	5	GDAP2	ENSG00000196505	protein_coding	117863485	117929630	117863485	117929630	66145	3.1	117870401	117870800	0.60322
1	GDAP2	gain	1:117052440..119920798	117052440	119920798	2868358	100	5	GDAP2	ENSG00000196505	protein_coding	117863485	117929630	117863485	117929630	66145	3.3	117870801	117871200	0.60322
1	GDAP2	gain	1:117052440..119920798	117052440	119920798	2868358	100	5	GDAP2	ENSG00000196505	protein_coding	117863485	117929630	117863485	117929630	66145	3.2	117871201	117871600	0.60322
1	GDAP2	gain	1:117052440..119920798	117052440	119920798	2868358	100	5	GDAP2	ENSG00000196505	protein_coding	117863485	117929630	117863485	117929630	66145	3.3	117871601	117872000	0.60322
1	GDAP2	gain	1:117052440..119920798	117052440	119920798	2868358	100	5	GDAP2	ENSG00000196505	protein_coding	117863485	117929630	117863485	117929630	66145	3.3	117872001	117872400	0.60322
1	GDAP2	gain	1:117052440..119920798	117052440	119920798	2868358	100	5	GDAP2	ENSG00000196505	protein_coding	117863485	117929630	117863485	117929630	66145	2.8	117872401	117872800	0.60322
1	GDAP2	gain	1:117052440..119920798	117052440	119920798	2868358	100	5	GDAP2	ENSG00000196505	protein_coding	117863485	117929630	117863485	117929630	66145	3.3	117872801	117873200	0.60322
1	GDAP2	gain	1:117052440..119920798	117052440	119920798	2868358	100	5	GDAP2	ENSG00000196505	protein_coding	117863485	117929630	117863485	117929630	66145	3.3	117873201	117873600	0.60322
1	GDAP2	gain	1:117052440..119920798	117052440	119920798	2868358	100	5	GDAP2	ENSG00000196505	protein_coding	117863485	117929630	117863485	117929630	66145	3.1	117873601	117874000	0.60322
1	GDAP2	gain	1:117052440..119920798	117052440	119920798	2868358	100	5	GDAP2	ENSG00000196505	protein_coding	117863485	117929630	117863485	117929630	66145	2.8	117874001	117874400	0.60322
1	GDAP2	gain	1:117052440..119920798	117052440	119920798	2868358	100	5	GDAP2	ENSG00000196505	protein_coding	117863485	117929630	117863485	117929630	66145	3	117874401	117874800	0.60322
1	GDAP2	gain	1:117052440..119920798	117052440	119920798	2868358	100	5	GDAP2	ENSG00000196505	protein_coding	117863485	117929630	117863485	117929630	66145	3	117874801	117875200	0.60322
1	GDAP2	gain	1:117052440..119920798	117052440	119920798	2868358	100	5	GDAP2	ENSG00000196505	protein_coding	117863485	117929630	117863485	117929630	66145	2.9	117875201	117875600	0.60322
1	GDAP2	gain	1:117052440..119920798	117052440	119920798	2868358	100	5	GDAP2	ENSG00000196505	protein_coding	117863485	117929630	117863485	117929630	66145	2.9	117875601	117876000	0.60322
1	GDAP2	gain	1:117052440..119920798	117052440	119920798	2868358	100	5	GDAP2	ENSG00000196505	protein_coding	117863485	117929630	117863485	117929630	66145	2.9	117876001	117876400	0.60322
1	GDAP2	gain	1:117052440..119920798	117052440	119920798	2868358	100	5	GDAP2	ENSG00000196505	protein_coding	117863485	117929630	117863485	117929630	66145	3.3	117876401	117876800	0.60322
1	GDAP2	gain	1:117052440..119920798	117052440	119920798	2868358	100	5	GDAP2	ENSG00000196505	protein_coding	117863485	117929630	117863485	117929630	66145	3.3	117876801	117877200	0.60322
1	GDAP2	gain	1:117052440..119920798	117052440	119920798	2868358	100	5	GDAP2	ENSG00000196505	protein_coding	117863485	117929630	117863485	117929630	66145	3.4	117877201	117877600	0.60322
1	GDAP2	gain	1:117052440..119920798	117052440	119920798	2868358	100	5	GDAP2	ENSG00000196505	protein_coding	117863485	117929630	117863485	117929630	66145	3.4	117877601	117878000	0.60322
1	GDAP2	gain	1:117052440..119920798	117052440	119920798	2868358	100	5	GDAP2	ENSG00000196505	protein_coding	117863485	117929630	117863485	117929630	66145	3.4	117878001	117878400	0.60322
1	GDAP2	gain	1:117052440..119920798	117052440	119920798	2868358	100	5	GDAP2	ENSG00000196505	protein_coding	117863485	117929630	117863485	117929630	66145	3.2	117878401	117878800	0.60322
1	GDAP2	gain	1:117052440..119920798	117052440	119920798	2868358	100	5	GDAP2	ENSG00000196505	protein_coding	117863485	117929630	117863485	117929630	66145	3.2	117878801	117879200	0.60322
1	GDAP2	gain	1:117052440..119920798	117052440	119920798	2868358	100	5	GDAP2	ENSG00000196505	protein_coding	117863485	117929630	117863485	117929630	66145	3.4	117879201	117879600	0.60322
1	GDAP2	gain	1:117052440..119920798	117052440	119920798	2868358	100	5	GDAP2	ENSG00000196505	protein_coding	117863485	117929630	117863485	117929630	66145	3.1	117879601	117880000	0.60322
1	GDAP2	gain	1:117052440..119920798	117052440	119920798	2868358	100	5	GDAP2	ENSG00000196505	protein_coding	117863485	117929630	117863485	117929630	66145	2.8	117880001	117880400	0.60322
1	GDAP2	gain	1:117052440..119920798	117052440	119920798	2868358	100	5	GDAP2	ENSG00000196505	protein_coding	117863485	117929630	117863485	117929630	66145	3	117880401	117880800	0.60322
1	GDAP2	gain	1:117052440..119920798	117052440	119920798	2868358	100	5	GDAP2	ENSG00000196505	protein_coding	117863485	117929630	117863485	117929630	66145	3.2	117880801	117881200	0.60322
1	GDAP2	gain	1:117052440..119920798	117052440	119920798	2868358	100	5	GDAP2	ENSG00000196505	protein_coding	117863485	117929630	117863485	117929630	66145	3	117881201	117881600	0.60322
1	GDAP2	gain	1:117052440..119920798	117052440	119920798	2868358	100	5	GDAP2	ENSG00000196505	protein_coding	117863485	117929630	117863485	117929630	66145	3.1	117881601	117882000	0.60322
1	GDAP2	gain	1:117052440..119920798	117052440	119920798	2868358	100	5	GDAP2	ENSG00000196505	protein_coding	117863485	117929630	117863485	117929630	66145	3.1	117882001	117882400	0.60322
1	GDAP2	gain	1:117052440..119920798	117052440	119920798	2868358	100	5	GDAP2	ENSG00000196505	protein_coding	117863485	117929630	117863485	117929630	66145	3	117882401	117882800	0.60322
1	GDAP2	gain	1:117052440..119920798	117052440	119920798	2868358	100	5	GDAP2	ENSG00000196505	protein_coding	117863485	117929630	117863485	117929630	66145	3.3	117882801	117883200	0.60322
1	GDAP2	gain	1:117052440..119920798	117052440	119920798	2868358	100	5	GDAP2	ENSG00000196505	protein_coding	117863485	117929630	117863485	117929630	66145	3.3	117883201	117883600	0.60322
1	GDAP2	gain	1:117052440..119920798	117052440	119920798	2868358	100	5	GDAP2	ENSG00000196505	protein_coding	117863485	117929630	117863485	117929630	66145	3.2	117883601	117884000	0.60322
1	GDAP2	gain	1:117052440..119920798	117052440	119920798	2868358	100	5	GDAP2	ENSG00000196505	protein_coding	117863485	117929630	117863485	117929630	66145	3.2	117884001	117884400	0.60322
1	GDAP2	gain	1:117052440..119920798	117052440	119920798	2868358	100	5	GDAP2	ENSG00000196505	protein_coding	117863485	117929630	117863485	117929630	66145	3.2	117884401	117884800	0.60322
1	GDAP2	gain	1:117052440..119920798	117052440	119920798	2868358	100	5	GDAP2	ENSG00000196505	protein_coding	117863485	117929630	117863485	117929630	66145	2.9	117884801	117885200	0.60322
1	GDAP2	gain	1:117052440..119920798	117052440	119920798	2868358	100	5	GDAP2	ENSG00000196505	protein_coding	117863485	117929630	117863485	117929630	66145	3.3	117885201	117885600	0.60322
1	GDAP2	gain	1:117052440..119920798	117052440	119920798	2868358	100	5	GDAP2	ENSG00000196505	protein_coding	117863485	117929630	117863485	117929630	66145	3.5	117885601	117886000	0.60322
1	GDAP2	gain	1:117052440..119920798	117052440	119920798	2868358	100	5	GDAP2	ENSG00000196505	protein_coding	117863485	117929630	117863485	117929630	66145	3.5	117886001	117886400	0.60322
1	GDAP2	gain	1:117052440..119920798	117052440	119920798	2868358	100	5	GDAP2	ENSG00000196505	protein_coding	117863485	117929630	117863485	117929630	66145	3.2	117886401	117886800	0.60322
1	GDAP2	gain	1:117052440..119920798	117052440	119920798	2868358	100	5	GDAP2	ENSG00000196505	protein_coding	117863485	117929630	117863485	117929630	66145	2.8	117886801	117887200	0.60322
1	GDAP2	gain	1:117052440..119920798	117052440	119920798	2868358	100	5	GDAP2	ENSG00000196505	protein_coding	117863485	117929630	117863485	117929630	66145	3.2	117887201	117887600	0.60322
1	GDAP2	gain	1:117052440..119920798	117052440	119920798	2868358	100	5	GDAP2	ENSG00000196505	protein_coding	117863485	117929630	117863485	117929630	66145	3.2	117887601	117888000	0.60322
1	GDAP2	gain	1:117052440..119920798	117052440	119920798	2868358	100	5	GDAP2	ENSG00000196505	protein_coding	117863485	117929630	117863485	117929630	66145	3.3	117888001	117888400	0.60322
1	GDAP2	gain	1:117052440..119920798	117052440	119920798	2868358	100	5	GDAP2	ENSG00000196505	protein_coding	117863485	117929630	117863485	117929630	66145	3.3	117888401	117888800	0.60322
1	GDAP2	gain	1:117052440..119920798	117052440	119920798	2868358	100	5	GDAP2	ENSG00000196505	protein_coding	117863485	117929630	117863485	117929630	66145	3.2	117888801	117889200	0.60322
1	GDAP2	gain	1:117052440..119920798	117052440	119920798	2868358	100	5	GDAP2	ENSG00000196505	protein_coding	117863485	117929630	117863485	117929630	66145	3.2	117889201	117889600	0.60322
1	GDAP2	gain	1:117052440..119920798	117052440	119920798	2868358	100	5	GDAP2	ENSG00000196505	protein_coding	117863485	117929630	117863485	117929630	66145	3.3	117889601	117890000	0.60322
1	GDAP2	gain	1:117052440..119920798	117052440	119920798	2868358	100	5	GDAP2	ENSG00000196505	protein_coding	117863485	117929630	117863485	117929630	66145	3.1	117890001	117890400	0.60322
1	GDAP2	gain	1:117052440..119920798	117052440	119920798	2868358	100	5	GDAP2	ENSG00000196505	protein_coding	117863485	117929630	117863485	117929630	66145	3.3	117890401	117890800	0.60322
1	GDAP2	gain	1:117052440..119920798	117052440	119920798	2868358	100	5	GDAP2	ENSG00000196505	protein_coding	117863485	117929630	117863485	117929630	66145	3.4	117890801	117891200	0.60322
1	GDAP2	gain	1:117052440..119920798	117052440	119920798	2868358	100	5	GDAP2	ENSG00000196505	protein_coding	117863485	117929630	117863485	117929630	66145	3.3	117891201	117891600	0.60322
1	GDAP2	gain	1:117052440..119920798	117052440	119920798	2868358	100	5	GDAP2	ENSG00000196505	protein_coding	117863485	117929630	117863485	117929630	66145	3.4	117891601	117892000	0.60322
1	GDAP2	gain	1:117052440..119920798	117052440	119920798	2868358	100	5	GDAP2	ENSG00000196505	protein_coding	117863485	117929630	117863485	117929630	66145	3.5	117892001	117892400	0.60322
1	GDAP2	gain	1:117052440..119920798	117052440	119920798	2868358	100	5	GDAP2	ENSG00000196505	protein_coding	117863485	117929630	117863485	117929630	66145	3.4	117892401	117892800	0.60322
1	GDAP2	gain	1:117052440..119920798	117052440	119920798	2868358	100	5	GDAP2	ENSG00000196505	protein_coding	117863485	117929630	117863485	117929630	66145	3.2	117892801	117893200	0.60322
1	GDAP2	gain	1:117052440..119920798	117052440	119920798	2868358	100	5	GDAP2	ENSG00000196505	protein_coding	117863485	117929630	117863485	117929630	66145	3.3	117893201	117893600	0.60322
1	GDAP2	gain	1:117052440..119920798	117052440	119920798	2868358	100	5	GDAP2	ENSG00000196505	protein_coding	117863485	117929630	117863485	117929630	66145	3.5	117893601	117894000	0.60322
1	GDAP2	gain	1:117052440..119920798	117052440	119920798	2868358	100	5	GDAP2	ENSG00000196505	protein_coding	117863485	117929630	117863485	117929630	66145	3.3	117894001	117894400	0.60322
1	GDAP2	gain	1:117052440..119920798	117052440	119920798	2868358	100	5	GDAP2	ENSG00000196505	protein_coding	117863485	117929630	117863485	117929630	66145	3.4	117894401	117894800	0.60322
1	GDAP2	gain	1:117052440..119920798	117052440	119920798	2868358	100	5	GDAP2	ENSG00000196505	protein_coding	117863485	117929630	117863485	117929630	66145	3.3	117894801	117895200	0.60322
1	GDAP2	gain	1:117052440..119920798	117052440	119920798	2868358	100	5	GDAP2	ENSG00000196505	protein_coding	117863485	117929630	117863485	117929630	66145	3.4	117895201	117895600	0.60322
1	GDAP2	gain	1:117052440..119920798	117052440	119920798	2868358	100	5	GDAP2	ENSG00000196505	protein_coding	117863485	117929630	117863485	117929630	66145	3.1	117895601	117896000	0.60322
1	GDAP2	gain	1:117052440..119920798	117052440	119920798	2868358	100	5	GDAP2	ENSG00000196505	protein_coding	117863485	117929630	117863485	117929630	66145	3.2	117896001	117896400	0.60322
1	GDAP2	gain	1:117052440..119920798	117052440	119920798	2868358	100	5	GDAP2	ENSG00000196505	protein_coding	117863485	117929630	117863485	117929630	66145	3.4	117896401	117896800	0.60322
1	GDAP2	gain	1:117052440..119920798	117052440	119920798	2868358	100	5	GDAP2	ENSG00000196505	protein_coding	117863485	117929630	117863485	117929630	66145	3.4	117896801	117897200	0.60322
1	GDAP2	gain	1:117052440..119920798	117052440	119920798	2868358	100	5	GDAP2	ENSG00000196505	protein_coding	117863485	117929630	117863485	117929630	66145	3.4	117897201	117897600	0.60322
1	GDAP2	gain	1:117052440..119920798	117052440	119920798	2868358	100	5	GDAP2	ENSG00000196505	protein_coding	117863485	117929630	117863485	117929630	66145	3.2	117897601	117898000	0.60322
1	GDAP2	gain	1:117052440..119920798	117052440	119920798	2868358	100	5	GDAP2	ENSG00000196505	protein_coding	117863485	117929630	117863485	117929630	66145	3.2	117898001	117898400	0.60322
1	GDAP2	gain	1:117052440..119920798	117052440	119920798	2868358	100	5	GDAP2	ENSG00000196505	protein_coding	117863485	117929630	117863485	117929630	66145	3.2	117898401	117898800	0.60322
1	GDAP2	gain	1:117052440..119920798	117052440	119920798	2868358	100	5	GDAP2	ENSG00000196505	protein_coding	117863485	117929630	117863485	117929630	66145	3	117898801	117899200	0.60322
1	GDAP2	gain	1:117052440..119920798	117052440	119920798	2868358	100	5	GDAP2	ENSG00000196505	protein_coding	117863485	117929630	117863485	117929630	66145	3.2	117899201	117899600	0.60322
1	GDAP2	gain	1:117052440..119920798	117052440	119920798	2868358	100	5	GDAP2	ENSG00000196505	protein_coding	117863485	117929630	117863485	117929630	66145	3.4	117899601	117900000	0.60322
1	GDAP2	gain	1:117052440..119920798	117052440	119920798	2868358	100	5	GDAP2	ENSG00000196505	protein_coding	117863485	117929630	117863485	117929630	66145	2.9	117900001	117900400	0.60322
1	GDAP2	gain	1:117052440..119920798	117052440	119920798	2868358	100	5	GDAP2	ENSG00000196505	protein_coding	117863485	117929630	117863485	117929630	66145	2.6	117900401	117900800	0.60322
1	GDAP2	gain	1:117052440..119920798	117052440	119920798	2868358	100	5	GDAP2	ENSG00000196505	protein_coding	117863485	117929630	117863485	117929630	66145	2.9	117900801	117901200	0.60322
1	GDAP2	gain	1:117052440..119920798	117052440	119920798	2868358	100	5	GDAP2	ENSG00000196505	protein_coding	117863485	117929630	117863485	117929630	66145	3.3	117901201	117901600	0.60322
1	GDAP2	gain	1:117052440..119920798	117052440	119920798	2868358	100	5	GDAP2	ENSG00000196505	protein_coding	117863485	117929630	117863485	117929630	66145	3.1	117901601	117902000	0.60322
1	GDAP2	gain	1:117052440..119920798	117052440	119920798	2868358	100	5	GDAP2	ENSG00000196505	protein_coding	117863485	117929630	117863485	117929630	66145	3.2	117902001	117902400	0.60322
1	GDAP2	gain	1:117052440..119920798	117052440	119920798	2868358	100	5	GDAP2	ENSG00000196505	protein_coding	117863485	117929630	117863485	117929630	66145	3.3	117902401	117902800	0.60322
1	GDAP2	gain	1:117052440..119920798	117052440	119920798	2868358	100	5	GDAP2	ENSG00000196505	protein_coding	117863485	117929630	117863485	117929630	66145	3.4	117902801	117903200	0.60322
1	GDAP2	gain	1:117052440..119920798	117052440	119920798	2868358	100	5	GDAP2	ENSG00000196505	protein_coding	117863485	117929630	117863485	117929630	66145	3.4	117903201	117903600	0.60322
1	GDAP2	gain	1:117052440..119920798	117052440	119920798	2868358	100	5	GDAP2	ENSG00000196505	protein_coding	117863485	117929630	117863485	117929630	66145	3.3	117903601	117904000	0.60322
1	GDAP2	gain	1:117052440..119920798	117052440	119920798	2868358	100	5	GDAP2	ENSG00000196505	protein_coding	117863485	117929630	117863485	117929630	66145	3.1	117904001	117904400	0.60322
1	GDAP2	gain	1:117052440..119920798	117052440	119920798	2868358	100	5	GDAP2	ENSG00000196505	protein_coding	117863485	117929630	117863485	117929630	66145	3	117904401	117904800	0.60322
1	GDAP2	gain	1:117052440..119920798	117052440	119920798	2868358	100	5	GDAP2	ENSG00000196505	protein_coding	117863485	117929630	117863485	117929630	66145	3.1	117904801	117905200	0.60322
1	GDAP2	gain	1:117052440..119920798	117052440	119920798	2868358	100	5	GDAP2	ENSG00000196505	protein_coding	117863485	117929630	117863485	117929630	66145	3.1	117905201	117905600	0.60322
1	GDAP2	gain	1:117052440..119920798	117052440	119920798	2868358	100	5	GDAP2	ENSG00000196505	protein_coding	117863485	117929630	117863485	117929630	66145	3.5	117905601	117906000	0.60322
1	GDAP2	gain	1:117052440..119920798	117052440	119920798	2868358	100	5	GDAP2	ENSG00000196505	protein_coding	117863485	117929630	117863485	117929630	66145	3.4	117906001	117906400	0.60322
1	GDAP2	gain	1:117052440..119920798	117052440	119920798	2868358	100	5	GDAP2	ENSG00000196505	protein_coding	117863485	117929630	117863485	117929630	66145	3.2	117906401	117906800	0.60322
1	GDAP2	gain	1:117052440..119920798	117052440	119920798	2868358	100	5	GDAP2	ENSG00000196505	protein_coding	117863485	117929630	117863485	117929630	66145	3.1	117906801	117907200	0.60322
1	GDAP2	gain	1:117052440..119920798	117052440	119920798	2868358	100	5	GDAP2	ENSG00000196505	protein_coding	117863485	117929630	117863485	117929630	66145	3	117907201	117907600	0.60322
1	GDAP2	gain	1:117052440..119920798	117052440	119920798	2868358	100	5	GDAP2	ENSG00000196505	protein_coding	117863485	117929630	117863485	117929630	66145	2.8	117907601	117908000	0.60322
1	GDAP2	gain	1:117052440..119920798	117052440	119920798	2868358	100	5	GDAP2	ENSG00000196505	protein_coding	117863485	117929630	117863485	117929630	66145	2.9	117908001	117908400	0.60322
1	GDAP2	gain	1:117052440..119920798	117052440	119920798	2868358	100	5	GDAP2	ENSG00000196505	protein_coding	117863485	117929630	117863485	117929630	66145	2.8	117908401	117908800	0.60322
1	GDAP2	gain	1:117052440..119920798	117052440	119920798	2868358	100	5	GDAP2	ENSG00000196505	protein_coding	117863485	117929630	117863485	117929630	66145	3.2	117908801	117909200	0.60322
1	GDAP2	gain	1:117052440..119920798	117052440	119920798	2868358	100	5	GDAP2	ENSG00000196505	protein_coding	117863485	117929630	117863485	117929630	66145	3.3	117909201	117909600	0.60322
1	GDAP2	gain	1:117052440..119920798	117052440	119920798	2868358	100	5	GDAP2	ENSG00000196505	protein_coding	117863485	117929630	117863485	117929630	66145	3.3	117909601	117910000	0.60322
1	GDAP2	gain	1:117052440..119920798	117052440	119920798	2868358	100	5	GDAP2	ENSG00000196505	protein_coding	117863485	117929630	117863485	117929630	66145	3.1	117910001	117910400	0.60322
1	GDAP2	gain	1:117052440..119920798	117052440	119920798	2868358	100	5	GDAP2	ENSG00000196505	protein_coding	117863485	117929630	117863485	117929630	66145	3.3	117910401	117910800	0.60322
1	GDAP2	gain	1:117052440..119920798	117052440	119920798	2868358	100	5	GDAP2	ENSG00000196505	protein_coding	117863485	117929630	117863485	117929630	66145	3.4	117910801	117911200	0.60322
1	GDAP2	gain	1:117052440..119920798	117052440	119920798	2868358	100	5	GDAP2	ENSG00000196505	protein_coding	117863485	117929630	117863485	117929630	66145	3.2	117911201	117911600	0.60322
1	GDAP2	gain	1:117052440..119920798	117052440	119920798	2868358	100	5	GDAP2	ENSG00000196505	protein_coding	117863485	117929630	117863485	117929630	66145	3.1	117911601	117912000	0.60322
1	GDAP2	gain	1:117052440..119920798	117052440	119920798	2868358	100	5	GDAP2	ENSG00000196505	protein_coding	117863485	117929630	117863485	117929630	66145	3.2	117912001	117912400	0.60322
1	GDAP2	gain	1:117052440..119920798	117052440	119920798	2868358	100	5	GDAP2	ENSG00000196505	protein_coding	117863485	117929630	117863485	117929630	66145	3.3	117912401	117912800	0.60322
1	GDAP2	gain	1:117052440..119920798	117052440	119920798	2868358	100	5	GDAP2	ENSG00000196505	protein_coding	117863485	117929630	117863485	117929630	66145	3.1	117912801	117913200	0.60322
1	GDAP2	gain	1:117052440..119920798	117052440	119920798	2868358	100	5	GDAP2	ENSG00000196505	protein_coding	117863485	117929630	117863485	117929630	66145	2.8	117913201	117913600	0.60322
1	GDAP2	gain	1:117052440..119920798	117052440	119920798	2868358	100	5	GDAP2	ENSG00000196505	protein_coding	117863485	117929630	117863485	117929630	66145	2.9	117913601	117914000	0.60322
1	GDAP2	gain	1:117052440..119920798	117052440	119920798	2868358	100	5	GDAP2	ENSG00000196505	protein_coding	117863485	117929630	117863485	117929630	66145	3.3	117914001	117914400	0.60322
1	GDAP2	gain	1:117052440..119920798	117052440	119920798	2868358	100	5	GDAP2	ENSG00000196505	protein_coding	117863485	117929630	117863485	117929630	66145	3.3	117914401	117914800	0.60322
1	GDAP2	gain	1:117052440..119920798	117052440	119920798	2868358	100	5	GDAP2	ENSG00000196505	protein_coding	117863485	117929630	117863485	117929630	66145	3	117914801	117915200	0.60322
1	GDAP2	gain	1:117052440..119920798	117052440	119920798	2868358	100	5	GDAP2	ENSG00000196505	protein_coding	117863485	117929630	117863485	117929630	66145	3.2	117915201	117915600	0.60322
1	GDAP2	gain	1:117052440..119920798	117052440	119920798	2868358	100	5	GDAP2	ENSG00000196505	protein_coding	117863485	117929630	117863485	117929630	66145	3.5	117915601	117916000	0.60322
1	GDAP2	gain	1:117052440..119920798	117052440	119920798	2868358	100	5	GDAP2	ENSG00000196505	protein_coding	117863485	117929630	117863485	117929630	66145	3.2	117916001	117916400	0.60322
1	GDAP2	gain	1:117052440..119920798	117052440	119920798	2868358	100	5	GDAP2	ENSG00000196505	protein_coding	117863485	117929630	117863485	117929630	66145	2.8	117916401	117916800	0.60322
1	GDAP2	gain	1:117052440..119920798	117052440	119920798	2868358	100	5	GDAP2	ENSG00000196505	protein_coding	117863485	117929630	117863485	117929630	66145	2.9	117916801	117917200	0.60322
1	GDAP2	gain	1:117052440..119920798	117052440	119920798	2868358	100	5	GDAP2	ENSG00000196505	protein_coding	117863485	117929630	117863485	117929630	66145	3.2	117917201	117917600	0.60322
1	GDAP2	gain	1:117052440..119920798	117052440	119920798	2868358	100	5	GDAP2	ENSG00000196505	protein_coding	117863485	117929630	117863485	117929630	66145	3.2	117917601	117918000	0.60322
1	GDAP2	gain	1:117052440..119920798	117052440	119920798	2868358	100	5	GDAP2	ENSG00000196505	protein_coding	117863485	117929630	117863485	117929630	66145	3.1	117918001	117918400	0.60322
1	GDAP2	gain	1:117052440..119920798	117052440	119920798	2868358	100	5	GDAP2	ENSG00000196505	protein_coding	117863485	117929630	117863485	117929630	66145	3.1	117918401	117918800	0.60322
1	GDAP2	gain	1:117052440..119920798	117052440	119920798	2868358	100	5	GDAP2	ENSG00000196505	protein_coding	117863485	117929630	117863485	117929630	66145	3	117918801	117919200	0.60322
1	GDAP2	gain	1:117052440..119920798	117052440	119920798	2868358	100	5	GDAP2	ENSG00000196505	protein_coding	117863485	117929630	117863485	117929630	66145	2.9	117919201	117919600	0.60322
1	GDAP2	gain	1:117052440..119920798	117052440	119920798	2868358	100	5	GDAP2	ENSG00000196505	protein_coding	117863485	117929630	117863485	117929630	66145	3	117919601	117920000	0.60322
1	GDAP2	gain	1:117052440..119920798	117052440	119920798	2868358	100	5	GDAP2	ENSG00000196505	protein_coding	117863485	117929630	117863485	117929630	66145	3.2	117920001	117920400	0.60322
1	GDAP2	gain	1:117052440..119920798	117052440	119920798	2868358	100	5	GDAP2	ENSG00000196505	protein_coding	117863485	117929630	117863485	117929630	66145	3.1	117920401	117920800	0.60322
1	GDAP2	gain	1:117052440..119920798	117052440	119920798	2868358	100	5	GDAP2	ENSG00000196505	protein_coding	117863485	117929630	117863485	117929630	66145	2.9	117920801	117921200	0.60322
1	GDAP2	gain	1:117052440..119920798	117052440	119920798	2868358	100	5	GDAP2	ENSG00000196505	protein_coding	117863485	117929630	117863485	117929630	66145	3.1	117921201	117921600	0.60322
1	GDAP2	gain	1:117052440..119920798	117052440	119920798	2868358	100	5	GDAP2	ENSG00000196505	protein_coding	117863485	117929630	117863485	117929630	66145	3.2	117921601	117922000	0.60322
1	GDAP2	gain	1:117052440..119920798	117052440	119920798	2868358	100	5	GDAP2	ENSG00000196505	protein_coding	117863485	117929630	117863485	117929630	66145	2.9	117922001	117922400	0.60322
1	GDAP2	gain	1:117052440..119920798	117052440	119920798	2868358	100	5	GDAP2	ENSG00000196505	protein_coding	117863485	117929630	117863485	117929630	66145	2.7	117922401	117922800	0.60322
1	GDAP2	gain	1:117052440..119920798	117052440	119920798	2868358	100	5	GDAP2	ENSG00000196505	protein_coding	117863485	117929630	117863485	117929630	66145	3.2	117922801	117923200	0.60322
1	GDAP2	gain	1:117052440..119920798	117052440	119920798	2868358	100	5	GDAP2	ENSG00000196505	protein_coding	117863485	117929630	117863485	117929630	66145	3.1	117923201	117923600	0.60322
1	GDAP2	gain	1:117052440..119920798	117052440	119920798	2868358	100	5	GDAP2	ENSG00000196505	protein_coding	117863485	117929630	117863485	117929630	66145	3	117923601	117924000	0.60322
1	GDAP2	gain	1:117052440..119920798	117052440	119920798	2868358	100	5	GDAP2	ENSG00000196505	protein_coding	117863485	117929630	117863485	117929630	66145	3	117924001	117924400	0.60322
1	GDAP2	gain	1:117052440..119920798	117052440	119920798	2868358	100	5	GDAP2	ENSG00000196505	protein_coding	117863485	117929630	117863485	117929630	66145	3.3	117924401	117924800	0.60322
1	GDAP2	gain	1:117052440..119920798	117052440	119920798	2868358	100	5	GDAP2	ENSG00000196505	protein_coding	117863485	117929630	117863485	117929630	66145	3	117924801	117925200	0.60322
1	GDAP2	gain	1:117052440..119920798	117052440	119920798	2868358	100	5	GDAP2	ENSG00000196505	protein_coding	117863485	117929630	117863485	117929630	66145	2.9	117925201	117925600	0.60322
1	GDAP2	gain	1:117052440..119920798	117052440	119920798	2868358	100	5	GDAP2	ENSG00000196505	protein_coding	117863485	117929630	117863485	117929630	66145	3.1	117925601	117926000	0.60322
1	GDAP2	gain	1:117052440..119920798	117052440	119920798	2868358	100	5	GDAP2	ENSG00000196505	protein_coding	117863485	117929630	117863485	117929630	66145	3.1	117926001	117926400	0.60322
1	GDAP2	gain	1:117052440..119920798	117052440	119920798	2868358	100	5	GDAP2	ENSG00000196505	protein_coding	117863485	117929630	117863485	117929630	66145	3.1	117926401	117926800	0.60322
1	GDAP2	gain	1:117052440..119920798	117052440	119920798	2868358	100	5	GDAP2	ENSG00000196505	protein_coding	117863485	117929630	117863485	117929630	66145	3.3	117926801	117927200	0.60322
1	GDAP2	gain	1:117052440..119920798	117052440	119920798	2868358	100	5	GDAP2	ENSG00000196505	protein_coding	117863485	117929630	117863485	117929630	66145	3.3	117927201	117927600	0.60322
1	GDAP2	gain	1:117052440..119920798	117052440	119920798	2868358	100	5	GDAP2	ENSG00000196505	protein_coding	117863485	117929630	117863485	117929630	66145	3.3	117927601	117928000	0.60322
1	GDAP2	gain	1:117052440..119920798	117052440	119920798	2868358	100	5	GDAP2	ENSG00000196505	protein_coding	117863485	117929630	117863485	117929630	66145	3.3	117928001	117928400	0.60322
1	GDAP2	gain	1:117052440..119920798	117052440	119920798	2868358	100	5	GDAP2	ENSG00000196505	protein_coding	117863485	117929630	117863485	117929630	66145	3.2	117928401	117928800	0.60322
1	GDAP2	gain	1:117052440..119920798	117052440	119920798	2868358	100	5	GDAP2	ENSG00000196505	protein_coding	117863485	117929630	117863485	117929630	66145	2.6	117928801	117929200	0.60322
1	GDAP2	gain	1:117052440..119920798	117052440	119920798	2868358	100	5	GDAP2	ENSG00000196505	protein_coding	117863485	117929630	117863485	117929630	66145	2.5	117929201	117929600	0.60322
1	GDAP2	gain	1:117052440..119920798	117052440	119920798	2868358	100	5	GDAP2	ENSG00000196505	protein_coding	117863485	117929630	117863485	117929630	66145	2.3	117929601	117930000	0.0438431
1	WDR3	gain	1:117052440..119920798	117052440	119920798	2868358	100	5	WDR3	ENSG00000065183	protein_coding	117929720	117966542	117929720	117966542	36822	2.7	117930001	117930400	1.08359
1	WDR3	gain	1:117052440..119920798	117052440	119920798	2868358	100	5	WDR3	ENSG00000065183	protein_coding	117929720	117966542	117929720	117966542	36822	3	117930401	117930800	1.08359
1	WDR3	gain	1:117052440..119920798	117052440	119920798	2868358	100	5	WDR3	ENSG00000065183	protein_coding	117929720	117966542	117929720	117966542	36822	3.2	117930801	117931200	1.08359
1	WDR3	gain	1:117052440..119920798	117052440	119920798	2868358	100	5	WDR3	ENSG00000065183	protein_coding	117929720	117966542	117929720	117966542	36822	3.2	117931201	117931600	1.08359
1	WDR3	gain	1:117052440..119920798	117052440	119920798	2868358	100	5	WDR3	ENSG00000065183	protein_coding	117929720	117966542	117929720	117966542	36822	3.2	117931601	117932000	1.08359
1	WDR3	gain	1:117052440..119920798	117052440	119920798	2868358	100	5	WDR3	ENSG00000065183	protein_coding	117929720	117966542	117929720	117966542	36822	3.1	117932001	117932400	1.08359
1	WDR3	gain	1:117052440..119920798	117052440	119920798	2868358	100	5	WDR3	ENSG00000065183	protein_coding	117929720	117966542	117929720	117966542	36822	3	117932401	117932800	1.08359
1	WDR3	gain	1:117052440..119920798	117052440	119920798	2868358	100	5	WDR3	ENSG00000065183	protein_coding	117929720	117966542	117929720	117966542	36822	2.9	117932801	117933200	1.08359
1	WDR3	gain	1:117052440..119920798	117052440	119920798	2868358	100	5	WDR3	ENSG00000065183	protein_coding	117929720	117966542	117929720	117966542	36822	3	117933201	117933600	1.08359
1	WDR3	gain	1:117052440..119920798	117052440	119920798	2868358	100	5	WDR3	ENSG00000065183	protein_coding	117929720	117966542	117929720	117966542	36822	3.3	117933601	117934000	1.08359
1	WDR3	gain	1:117052440..119920798	117052440	119920798	2868358	100	5	WDR3	ENSG00000065183	protein_coding	117929720	117966542	117929720	117966542	36822	3.3	117934001	117934400	1.08359
1	WDR3	gain	1:117052440..119920798	117052440	119920798	2868358	100	5	WDR3	ENSG00000065183	protein_coding	117929720	117966542	117929720	117966542	36822	3.2	117934401	117934800	1.08359
1	WDR3	gain	1:117052440..119920798	117052440	119920798	2868358	100	5	WDR3	ENSG00000065183	protein_coding	117929720	117966542	117929720	117966542	36822	3.5	117934801	117935200	1.08359
1	WDR3	gain	1:117052440..119920798	117052440	119920798	2868358	100	5	WDR3	ENSG00000065183	protein_coding	117929720	117966542	117929720	117966542	36822	3.5	117935201	117935600	1.08359
1	WDR3	gain	1:117052440..119920798	117052440	119920798	2868358	100	5	WDR3	ENSG00000065183	protein_coding	117929720	117966542	117929720	117966542	36822	3.5	117935601	117936000	1.08359
1	WDR3	gain	1:117052440..119920798	117052440	119920798	2868358	100	5	WDR3	ENSG00000065183	protein_coding	117929720	117966542	117929720	117966542	36822	3.4	117936001	117936400	1.08359
1	WDR3	gain	1:117052440..119920798	117052440	119920798	2868358	100	5	WDR3	ENSG00000065183	protein_coding	117929720	117966542	117929720	117966542	36822	3.3	117936401	117936800	1.08359
1	WDR3	gain	1:117052440..119920798	117052440	119920798	2868358	100	5	WDR3	ENSG00000065183	protein_coding	117929720	117966542	117929720	117966542	36822	3.2	117936801	117937200	1.08359
1	WDR3	gain	1:117052440..119920798	117052440	119920798	2868358	100	5	WDR3	ENSG00000065183	protein_coding	117929720	117966542	117929720	117966542	36822	3.3	117937201	117937600	1.08359
1	WDR3	gain	1:117052440..119920798	117052440	119920798	2868358	100	5	WDR3	ENSG00000065183	protein_coding	117929720	117966542	117929720	117966542	36822	3.1	117937601	117938000	1.08359
1	WDR3	gain	1:117052440..119920798	117052440	119920798	2868358	100	5	WDR3	ENSG00000065183	protein_coding	117929720	117966542	117929720	117966542	36822	3	117938001	117938400	1.08359
1	WDR3	gain	1:117052440..119920798	117052440	119920798	2868358	100	5	WDR3	ENSG00000065183	protein_coding	117929720	117966542	117929720	117966542	36822	3	117938401	117938800	1.08359
1	WDR3	gain	1:117052440..119920798	117052440	119920798	2868358	100	5	WDR3	ENSG00000065183	protein_coding	117929720	117966542	117929720	117966542	36822	3.3	117938801	117939200	1.08359
1	WDR3	gain	1:117052440..119920798	117052440	119920798	2868358	100	5	WDR3	ENSG00000065183	protein_coding	117929720	117966542	117929720	117966542	36822	3.2	117939201	117939600	1.08359
1	WDR3	gain	1:117052440..119920798	117052440	119920798	2868358	100	5	WDR3	ENSG00000065183	protein_coding	117929720	117966542	117929720	117966542	36822	3.4	117939601	117940000	1.08359
1	WDR3	gain	1:117052440..119920798	117052440	119920798	2868358	100	5	WDR3	ENSG00000065183	protein_coding	117929720	117966542	117929720	117966542	36822	3.3	117940001	117940400	1.08359
1	WDR3	gain	1:117052440..119920798	117052440	119920798	2868358	100	5	WDR3	ENSG00000065183	protein_coding	117929720	117966542	117929720	117966542	36822	3.1	117940401	117940800	1.08359
1	WDR3	gain	1:117052440..119920798	117052440	119920798	2868358	100	5	WDR3	ENSG00000065183	protein_coding	117929720	117966542	117929720	117966542	36822	3.3	117940801	117941200	1.08359
1	WDR3	gain	1:117052440..119920798	117052440	119920798	2868358	100	5	WDR3	ENSG00000065183	protein_coding	117929720	117966542	117929720	117966542	36822	3.4	117941201	117941600	1.08359
1	WDR3	gain	1:117052440..119920798	117052440	119920798	2868358	100	5	WDR3	ENSG00000065183	protein_coding	117929720	117966542	117929720	117966542	36822	3.3	117941601	117942000	1.08359
1	WDR3	gain	1:117052440..119920798	117052440	119920798	2868358	100	5	WDR3	ENSG00000065183	protein_coding	117929720	117966542	117929720	117966542	36822	3.2	117942001	117942400	1.08359
1	WDR3	gain	1:117052440..119920798	117052440	119920798	2868358	100	5	WDR3	ENSG00000065183	protein_coding	117929720	117966542	117929720	117966542	36822	3.1	117942401	117942800	1.08359
1	WDR3	gain	1:117052440..119920798	117052440	119920798	2868358	100	5	WDR3	ENSG00000065183	protein_coding	117929720	117966542	117929720	117966542	36822	2.8	117942801	117943200	1.08359
1	WDR3	gain	1:117052440..119920798	117052440	119920798	2868358	100	5	WDR3	ENSG00000065183	protein_coding	117929720	117966542	117929720	117966542	36822	2.7	117943201	117943600	1.08359
1	WDR3	gain	1:117052440..119920798	117052440	119920798	2868358	100	5	WDR3	ENSG00000065183	protein_coding	117929720	117966542	117929720	117966542	36822	2.8	117943601	117944000	1.08359
1	WDR3	gain	1:117052440..119920798	117052440	119920798	2868358	100	5	WDR3	ENSG00000065183	protein_coding	117929720	117966542	117929720	117966542	36822	2.9	117944001	117944400	1.08359
1	WDR3	gain	1:117052440..119920798	117052440	119920798	2868358	100	5	WDR3	ENSG00000065183	protein_coding	117929720	117966542	117929720	117966542	36822	3.2	117944401	117944800	1.08359
1	WDR3	gain	1:117052440..119920798	117052440	119920798	2868358	100	5	WDR3	ENSG00000065183	protein_coding	117929720	117966542	117929720	117966542	36822	2.8	117944801	117945200	1.08359
1	WDR3	gain	1:117052440..119920798	117052440	119920798	2868358	100	5	WDR3	ENSG00000065183	protein_coding	117929720	117966542	117929720	117966542	36822	2.9	117945201	117945600	1.08359
1	WDR3	gain	1:117052440..119920798	117052440	119920798	2868358	100	5	WDR3	ENSG00000065183	protein_coding	117929720	117966542	117929720	117966542	36822	3.4	117945601	117946000	1.08359
1	WDR3	gain	1:117052440..119920798	117052440	119920798	2868358	100	5	WDR3	ENSG00000065183	protein_coding	117929720	117966542	117929720	117966542	36822	3.2	117946001	117946400	1.08359
1	WDR3	gain	1:117052440..119920798	117052440	119920798	2868358	100	5	WDR3	ENSG00000065183	protein_coding	117929720	117966542	117929720	117966542	36822	2.7	117946401	117946800	1.08359
1	WDR3	gain	1:117052440..119920798	117052440	119920798	2868358	100	5	WDR3	ENSG00000065183	protein_coding	117929720	117966542	117929720	117966542	36822	2.7	117946801	117947200	1.08359
1	WDR3	gain	1:117052440..119920798	117052440	119920798	2868358	100	5	WDR3	ENSG00000065183	protein_coding	117929720	117966542	117929720	117966542	36822	3.3	117947201	117947600	1.08359
1	WDR3	gain	1:117052440..119920798	117052440	119920798	2868358	100	5	WDR3	ENSG00000065183	protein_coding	117929720	117966542	117929720	117966542	36822	3.2	117947601	117948000	1.08359
1	WDR3	gain	1:117052440..119920798	117052440	119920798	2868358	100	5	WDR3	ENSG00000065183	protein_coding	117929720	117966542	117929720	117966542	36822	3.3	117948001	117948400	1.08359
1	WDR3	gain	1:117052440..119920798	117052440	119920798	2868358	100	5	WDR3	ENSG00000065183	protein_coding	117929720	117966542	117929720	117966542	36822	3.2	117948401	117948800	1.08359
1	WDR3	gain	1:117052440..119920798	117052440	119920798	2868358	100	5	WDR3	ENSG00000065183	protein_coding	117929720	117966542	117929720	117966542	36822	3.3	117948801	117949200	1.08359
1	WDR3	gain	1:117052440..119920798	117052440	119920798	2868358	100	5	WDR3	ENSG00000065183	protein_coding	117929720	117966542	117929720	117966542	36822	3.1	117949201	117949600	1.08359
1	WDR3	gain	1:117052440..119920798	117052440	119920798	2868358	100	5	WDR3	ENSG00000065183	protein_coding	117929720	117966542	117929720	117966542	36822	3.1	117949601	117950000	1.08359
1	WDR3	gain	1:117052440..119920798	117052440	119920798	2868358	100	5	WDR3	ENSG00000065183	protein_coding	117929720	117966542	117929720	117966542	36822	3.1	117950001	117950400	1.08359
1	WDR3	gain	1:117052440..119920798	117052440	119920798	2868358	100	5	WDR3	ENSG00000065183	protein_coding	117929720	117966542	117929720	117966542	36822	3.2	117950401	117950800	1.08359
1	WDR3	gain	1:117052440..119920798	117052440	119920798	2868358	100	5	WDR3	ENSG00000065183	protein_coding	117929720	117966542	117929720	117966542	36822	3.4	117950801	117951200	1.08359
1	WDR3	gain	1:117052440..119920798	117052440	119920798	2868358	100	5	WDR3	ENSG00000065183	protein_coding	117929720	117966542	117929720	117966542	36822	3.1	117951201	117951600	1.08359
1	WDR3	gain	1:117052440..119920798	117052440	119920798	2868358	100	5	WDR3	ENSG00000065183	protein_coding	117929720	117966542	117929720	117966542	36822	3.3	117951601	117952000	1.08359
1	WDR3	gain	1:117052440..119920798	117052440	119920798	2868358	100	5	WDR3	ENSG00000065183	protein_coding	117929720	117966542	117929720	117966542	36822	3.2	117952001	117952400	1.08359
1	WDR3	gain	1:117052440..119920798	117052440	119920798	2868358	100	5	WDR3	ENSG00000065183	protein_coding	117929720	117966542	117929720	117966542	36822	2.9	117952401	117952800	1.08359
1	WDR3	gain	1:117052440..119920798	117052440	119920798	2868358	100	5	WDR3	ENSG00000065183	protein_coding	117929720	117966542	117929720	117966542	36822	3	117952801	117953200	1.08359
1	WDR3	gain	1:117052440..119920798	117052440	119920798	2868358	100	5	WDR3	ENSG00000065183	protein_coding	117929720	117966542	117929720	117966542	36822	3.3	117953201	117953600	1.08359
1	WDR3	gain	1:117052440..119920798	117052440	119920798	2868358	100	5	WDR3	ENSG00000065183	protein_coding	117929720	117966542	117929720	117966542	36822	3.1	117953601	117954000	1.08359
1	SPAG17	gain	1:117052440..119920798	117052440	119920798	2868358	100	5	SPAG17	ENSG00000155761	protein_coding	117953861	118185223	117953861	118185223	231362	3	117954001	117954400	0.172457
1	WDR3	gain	1:117052440..119920798	117052440	119920798	2868358	100	5	WDR3	ENSG00000065183	protein_coding	117929720	117966542	117929720	117966542	36822	3	117954001	117954400	1.08359
1	SPAG17	gain	1:117052440..119920798	117052440	119920798	2868358	100	5	SPAG17	ENSG00000155761	protein_coding	117953861	118185223	117953861	118185223	231362	3.1	117954401	117954800	0.172457
1	WDR3	gain	1:117052440..119920798	117052440	119920798	2868358	100	5	WDR3	ENSG00000065183	protein_coding	117929720	117966542	117929720	117966542	36822	3.1	117954401	117954800	1.08359
1	SPAG17	gain	1:117052440..119920798	117052440	119920798	2868358	100	5	SPAG17	ENSG00000155761	protein_coding	117953861	118185223	117953861	118185223	231362	2.9	117954801	117955200	0.172457
1	WDR3	gain	1:117052440..119920798	117052440	119920798	2868358	100	5	WDR3	ENSG00000065183	protein_coding	117929720	117966542	117929720	117966542	36822	2.9	117954801	117955200	1.08359
1	SPAG17	gain	1:117052440..119920798	117052440	119920798	2868358	100	5	SPAG17	ENSG00000155761	protein_coding	117953861	118185223	117953861	118185223	231362	3.2	117955201	117955600	0.172457
1	WDR3	gain	1:117052440..119920798	117052440	119920798	2868358	100	5	WDR3	ENSG00000065183	protein_coding	117929720	117966542	117929720	117966542	36822	3.2	117955201	117955600	1.08359
1	SPAG17	gain	1:117052440..119920798	117052440	119920798	2868358	100	5	SPAG17	ENSG00000155761	protein_coding	117953861	118185223	117953861	118185223	231362	3.3	117955601	117956000	0.172457
1	WDR3	gain	1:117052440..119920798	117052440	119920798	2868358	100	5	WDR3	ENSG00000065183	protein_coding	117929720	117966542	117929720	117966542	36822	3.3	117955601	117956000	1.08359
1	SPAG17	gain	1:117052440..119920798	117052440	119920798	2868358	100	5	SPAG17	ENSG00000155761	protein_coding	117953861	118185223	117953861	118185223	231362	3.2	117956001	117956400	0.172457
1	WDR3	gain	1:117052440..119920798	117052440	119920798	2868358	100	5	WDR3	ENSG00000065183	protein_coding	117929720	117966542	117929720	117966542	36822	3.2	117956001	117956400	1.08359
1	SPAG17	gain	1:117052440..119920798	117052440	119920798	2868358	100	5	SPAG17	ENSG00000155761	protein_coding	117953861	118185223	117953861	118185223	231362	3.4	117956401	117956800	0.172457
1	WDR3	gain	1:117052440..119920798	117052440	119920798	2868358	100	5	WDR3	ENSG00000065183	protein_coding	117929720	117966542	117929720	117966542	36822	3.4	117956401	117956800	1.08359
1	SPAG17	gain	1:117052440..119920798	117052440	119920798	2868358	100	5	SPAG17	ENSG00000155761	protein_coding	117953861	118185223	117953861	118185223	231362	3.3	117956801	117957200	0.172457
1	WDR3	gain	1:117052440..119920798	117052440	119920798	2868358	100	5	WDR3	ENSG00000065183	protein_coding	117929720	117966542	117929720	117966542	36822	3.3	117956801	117957200	1.08359
1	SPAG17	gain	1:117052440..119920798	117052440	119920798	2868358	100	5	SPAG17	ENSG00000155761	protein_coding	117953861	118185223	117953861	118185223	231362	3	117957201	117957600	0.172457
1	WDR3	gain	1:117052440..119920798	117052440	119920798	2868358	100	5	WDR3	ENSG00000065183	protein_coding	117929720	117966542	117929720	117966542	36822	3	117957201	117957600	1.08359
1	SPAG17	gain	1:117052440..119920798	117052440	119920798	2868358	100	5	SPAG17	ENSG00000155761	protein_coding	117953861	118185223	117953861	118185223	231362	3.2	117957601	117958000	0.172457
1	WDR3	gain	1:117052440..119920798	117052440	119920798	2868358	100	5	WDR3	ENSG00000065183	protein_coding	117929720	117966542	117929720	117966542	36822	3.2	117957601	117958000	1.08359
1	SPAG17	gain	1:117052440..119920798	117052440	119920798	2868358	100	5	SPAG17	ENSG00000155761	protein_coding	117953861	118185223	117953861	118185223	231362	3.3	117958001	117958400	0.172457
1	WDR3	gain	1:117052440..119920798	117052440	119920798	2868358	100	5	WDR3	ENSG00000065183	protein_coding	117929720	117966542	117929720	117966542	36822	3.3	117958001	117958400	1.08359
1	SPAG17	gain	1:117052440..119920798	117052440	119920798	2868358	100	5	SPAG17	ENSG00000155761	protein_coding	117953861	118185223	117953861	118185223	231362	3.3	117958401	117958800	0.172457
1	WDR3	gain	1:117052440..119920798	117052440	119920798	2868358	100	5	WDR3	ENSG00000065183	protein_coding	117929720	117966542	117929720	117966542	36822	3.3	117958401	117958800	1.08359
1	SPAG17	gain	1:117052440..119920798	117052440	119920798	2868358	100	5	SPAG17	ENSG00000155761	protein_coding	117953861	118185223	117953861	118185223	231362	3.3	117958801	117959200	0.172457
1	WDR3	gain	1:117052440..119920798	117052440	119920798	2868358	100	5	WDR3	ENSG00000065183	protein_coding	117929720	117966542	117929720	117966542	36822	3.3	117958801	117959200	1.08359
1	SPAG17	gain	1:117052440..119920798	117052440	119920798	2868358	100	5	SPAG17	ENSG00000155761	protein_coding	117953861	118185223	117953861	118185223	231362	3.1	117959201	117959600	0.172457
1	WDR3	gain	1:117052440..119920798	117052440	119920798	2868358	100	5	WDR3	ENSG00000065183	protein_coding	117929720	117966542	117929720	117966542	36822	3.1	117959201	117959600	1.08359
1	SPAG17	gain	1:117052440..119920798	117052440	119920798	2868358	100	5	SPAG17	ENSG00000155761	protein_coding	117953861	118185223	117953861	118185223	231362	3.2	117959601	117960000	0.172457
1	WDR3	gain	1:117052440..119920798	117052440	119920798	2868358	100	5	WDR3	ENSG00000065183	protein_coding	117929720	117966542	117929720	117966542	36822	3.2	117959601	117960000	1.08359
1	SPAG17	gain	1:117052440..119920798	117052440	119920798	2868358	100	5	SPAG17	ENSG00000155761	protein_coding	117953861	118185223	117953861	118185223	231362	3	117960001	117960400	0.172457
1	WDR3	gain	1:117052440..119920798	117052440	119920798	2868358	100	5	WDR3	ENSG00000065183	protein_coding	117929720	117966542	117929720	117966542	36822	3	117960001	117960400	1.08359
1	SPAG17	gain	1:117052440..119920798	117052440	119920798	2868358	100	5	SPAG17	ENSG00000155761	protein_coding	117953861	118185223	117953861	118185223	231362	3.1	117960401	117960800	0.172457
1	WDR3	gain	1:117052440..119920798	117052440	119920798	2868358	100	5	WDR3	ENSG00000065183	protein_coding	117929720	117966542	117929720	117966542	36822	3.1	117960401	117960800	1.08359
1	SPAG17	gain	1:117052440..119920798	117052440	119920798	2868358	100	5	SPAG17	ENSG00000155761	protein_coding	117953861	118185223	117953861	118185223	231362	2.9	117960801	117961200	0.172457
1	WDR3	gain	1:117052440..119920798	117052440	119920798	2868358	100	5	WDR3	ENSG00000065183	protein_coding	117929720	117966542	117929720	117966542	36822	2.9	117960801	117961200	1.08359
1	SPAG17	gain	1:117052440..119920798	117052440	119920798	2868358	100	5	SPAG17	ENSG00000155761	protein_coding	117953861	118185223	117953861	118185223	231362	3.1	117961201	117961600	0.172457
1	WDR3	gain	1:117052440..119920798	117052440	119920798	2868358	100	5	WDR3	ENSG00000065183	protein_coding	117929720	117966542	117929720	117966542	36822	3.1	117961201	117961600	1.08359
1	SPAG17	gain	1:117052440..119920798	117052440	119920798	2868358	100	5	SPAG17	ENSG00000155761	protein_coding	117953861	118185223	117953861	118185223	231362	3	117961601	117962000	0.172457
1	WDR3	gain	1:117052440..119920798	117052440	119920798	2868358	100	5	WDR3	ENSG00000065183	protein_coding	117929720	117966542	117929720	117966542	36822	3	117961601	117962000	1.08359
1	SPAG17	gain	1:117052440..119920798	117052440	119920798	2868358	100	5	SPAG17	ENSG00000155761	protein_coding	117953861	118185223	117953861	118185223	231362	3.2	117962001	117962400	0.172457
1	WDR3	gain	1:117052440..119920798	117052440	119920798	2868358	100	5	WDR3	ENSG00000065183	protein_coding	117929720	117966542	117929720	117966542	36822	3.2	117962001	117962400	1.08359
1	SPAG17	gain	1:117052440..119920798	117052440	119920798	2868358	100	5	SPAG17	ENSG00000155761	protein_coding	117953861	118185223	117953861	118185223	231362	3.4	117962401	117962800	0.172457
1	WDR3	gain	1:117052440..119920798	117052440	119920798	2868358	100	5	WDR3	ENSG00000065183	protein_coding	117929720	117966542	117929720	117966542	36822	3.4	117962401	117962800	1.08359
1	SPAG17	gain	1:117052440..119920798	117052440	119920798	2868358	100	5	SPAG17	ENSG00000155761	protein_coding	117953861	118185223	117953861	118185223	231362	3.2	117962801	117963200	0.172457
1	WDR3	gain	1:117052440..119920798	117052440	119920798	2868358	100	5	WDR3	ENSG00000065183	protein_coding	117929720	117966542	117929720	117966542	36822	3.2	117962801	117963200	1.08359
1	SPAG17	gain	1:117052440..119920798	117052440	119920798	2868358	100	5	SPAG17	ENSG00000155761	protein_coding	117953861	118185223	117953861	118185223	231362	3.1	117963201	117963600	0.172457
1	WDR3	gain	1:117052440..119920798	117052440	119920798	2868358	100	5	WDR3	ENSG00000065183	protein_coding	117929720	117966542	117929720	117966542	36822	3.1	117963201	117963600	1.08359
1	SPAG17	gain	1:117052440..119920798	117052440	119920798	2868358	100	5	SPAG17	ENSG00000155761	protein_coding	117953861	118185223	117953861	118185223	231362	2.9	117963601	117964000	0.172457
1	WDR3	gain	1:117052440..119920798	117052440	119920798	2868358	100	5	WDR3	ENSG00000065183	protein_coding	117929720	117966542	117929720	117966542	36822	2.9	117963601	117964000	1.08359
1	SPAG17	gain	1:117052440..119920798	117052440	119920798	2868358	100	5	SPAG17	ENSG00000155761	protein_coding	117953861	118185223	117953861	118185223	231362	3.1	117964001	117964400	0.172457
1	WDR3	gain	1:117052440..119920798	117052440	119920798	2868358	100	5	WDR3	ENSG00000065183	protein_coding	117929720	117966542	117929720	117966542	36822	3.1	117964001	117964400	1.08359
1	SPAG17	gain	1:117052440..119920798	117052440	119920798	2868358	100	5	SPAG17	ENSG00000155761	protein_coding	117953861	118185223	117953861	118185223	231362	3.1	117964401	117964800	0.172457
1	WDR3	gain	1:117052440..119920798	117052440	119920798	2868358	100	5	WDR3	ENSG00000065183	protein_coding	117929720	117966542	117929720	117966542	36822	3.1	117964401	117964800	1.08359
1	SPAG17	gain	1:117052440..119920798	117052440	119920798	2868358	100	5	SPAG17	ENSG00000155761	protein_coding	117953861	118185223	117953861	118185223	231362	2.7	117964801	117965200	0.172457
1	WDR3	gain	1:117052440..119920798	117052440	119920798	2868358	100	5	WDR3	ENSG00000065183	protein_coding	117929720	117966542	117929720	117966542	36822	2.7	117964801	117965200	1.08359
1	SPAG17	gain	1:117052440..119920798	117052440	119920798	2868358	100	5	SPAG17	ENSG00000155761	protein_coding	117953861	118185223	117953861	118185223	231362	2.9	117965201	117965600	0.172457
1	WDR3	gain	1:117052440..119920798	117052440	119920798	2868358	100	5	WDR3	ENSG00000065183	protein_coding	117929720	117966542	117929720	117966542	36822	2.9	117965201	117965600	1.08359
1	SPAG17	gain	1:117052440..119920798	117052440	119920798	2868358	100	5	SPAG17	ENSG00000155761	protein_coding	117953861	118185223	117953861	118185223	231362	3.1	117965601	117966000	0.172457
1	WDR3	gain	1:117052440..119920798	117052440	119920798	2868358	100	5	WDR3	ENSG00000065183	protein_coding	117929720	117966542	117929720	117966542	36822	3.1	117965601	117966000	1.08359
1	SPAG17	gain	1:117052440..119920798	117052440	119920798	2868358	100	5	SPAG17	ENSG00000155761	protein_coding	117953861	118185223	117953861	118185223	231362	3.1	117966001	117966400	0.172457
1	WDR3	gain	1:117052440..119920798	117052440	119920798	2868358	100	5	WDR3	ENSG00000065183	protein_coding	117929720	117966542	117929720	117966542	36822	3.1	117966001	117966400	1.08359
1	SPAG17	gain	1:117052440..119920798	117052440	119920798	2868358	100	5	SPAG17	ENSG00000155761	protein_coding	117953861	118185223	117953861	118185223	231362	3.1	117966401	117966800	0.172457
1	WDR3	gain	1:117052440..119920798	117052440	119920798	2868358	100	5	WDR3	ENSG00000065183	protein_coding	117929720	117966542	117929720	117966542	36822	3.1	117966401	117966800	0.382923
1	SPAG17	gain	1:117052440..119920798	117052440	119920798	2868358	100	5	SPAG17	ENSG00000155761	protein_coding	117953861	118185223	117953861	118185223	231362	3	117966801	117967200	0.172457
1	SPAG17	gain	1:117052440..119920798	117052440	119920798	2868358	100	5	SPAG17	ENSG00000155761	protein_coding	117953861	118185223	117953861	118185223	231362	3.2	117967201	117967600	0.172457
1	SPAG17	gain	1:117052440..119920798	117052440	119920798	2868358	100	5	SPAG17	ENSG00000155761	protein_coding	117953861	118185223	117953861	118185223	231362	3.3	117967601	117968000	0.172457
1	SPAG17	gain	1:117052440..119920798	117052440	119920798	2868358	100	5	SPAG17	ENSG00000155761	protein_coding	117953861	118185223	117953861	118185223	231362	3.3	117968001	117968400	0.172457
1	SPAG17	gain	1:117052440..119920798	117052440	119920798	2868358	100	5	SPAG17	ENSG00000155761	protein_coding	117953861	118185223	117953861	118185223	231362	3.1	117968401	117968800	0.172457
1	SPAG17	gain	1:117052440..119920798	117052440	119920798	2868358	100	5	SPAG17	ENSG00000155761	protein_coding	117953861	118185223	117953861	118185223	231362	3	117968801	117969200	0.172457
1	SPAG17	gain	1:117052440..119920798	117052440	119920798	2868358	100	5	SPAG17	ENSG00000155761	protein_coding	117953861	118185223	117953861	118185223	231362	3.1	117969201	117969600	0.172457
1	SPAG17	gain	1:117052440..119920798	117052440	119920798	2868358	100	5	SPAG17	ENSG00000155761	protein_coding	117953861	118185223	117953861	118185223	231362	3.2	117969601	117970000	0.172457
1	SPAG17	gain	1:117052440..119920798	117052440	119920798	2868358	100	5	SPAG17	ENSG00000155761	protein_coding	117953861	118185223	117953861	118185223	231362	2.8	117970001	117970400	0.172457
1	SPAG17	gain	1:117052440..119920798	117052440	119920798	2868358	100	5	SPAG17	ENSG00000155761	protein_coding	117953861	118185223	117953861	118185223	231362	2.6	117970401	117970800	0.172457
1	SPAG17	gain	1:117052440..119920798	117052440	119920798	2868358	100	5	SPAG17	ENSG00000155761	protein_coding	117953861	118185223	117953861	118185223	231362	3.2	117970801	117971200	0.172457
1	SPAG17	gain	1:117052440..119920798	117052440	119920798	2868358	100	5	SPAG17	ENSG00000155761	protein_coding	117953861	118185223	117953861	118185223	231362	3.3	117971201	117971600	0.172457
1	SPAG17	gain	1:117052440..119920798	117052440	119920798	2868358	100	5	SPAG17	ENSG00000155761	protein_coding	117953861	118185223	117953861	118185223	231362	3.2	117971601	117972000	0.172457
1	SPAG17	gain	1:117052440..119920798	117052440	119920798	2868358	100	5	SPAG17	ENSG00000155761	protein_coding	117953861	118185223	117953861	118185223	231362	3	117972001	117972400	0.172457
1	SPAG17	gain	1:117052440..119920798	117052440	119920798	2868358	100	5	SPAG17	ENSG00000155761	protein_coding	117953861	118185223	117953861	118185223	231362	3.1	117972401	117972800	0.172457
1	SPAG17	gain	1:117052440..119920798	117052440	119920798	2868358	100	5	SPAG17	ENSG00000155761	protein_coding	117953861	118185223	117953861	118185223	231362	3	117972801	117973200	0.172457
1	SPAG17	gain	1:117052440..119920798	117052440	119920798	2868358	100	5	SPAG17	ENSG00000155761	protein_coding	117953861	118185223	117953861	118185223	231362	3.1	117973201	117973600	0.172457
1	SPAG17	gain	1:117052440..119920798	117052440	119920798	2868358	100	5	SPAG17	ENSG00000155761	protein_coding	117953861	118185223	117953861	118185223	231362	3.2	117973601	117974000	0.172457
1	SPAG17	gain	1:117052440..119920798	117052440	119920798	2868358	100	5	SPAG17	ENSG00000155761	protein_coding	117953861	118185223	117953861	118185223	231362	3.2	117974001	117974400	0.172457
1	SPAG17	gain	1:117052440..119920798	117052440	119920798	2868358	100	5	SPAG17	ENSG00000155761	protein_coding	117953861	118185223	117953861	118185223	231362	3.1	117974401	117974800	0.172457
1	SPAG17	gain	1:117052440..119920798	117052440	119920798	2868358	100	5	SPAG17	ENSG00000155761	protein_coding	117953861	118185223	117953861	118185223	231362	2.9	117974801	117975200	0.172457
1	SPAG17	gain	1:117052440..119920798	117052440	119920798	2868358	100	5	SPAG17	ENSG00000155761	protein_coding	117953861	118185223	117953861	118185223	231362	2.9	117975201	117975600	0.172457
1	SPAG17	gain	1:117052440..119920798	117052440	119920798	2868358	100	5	SPAG17	ENSG00000155761	protein_coding	117953861	118185223	117953861	118185223	231362	3.1	117975601	117976000	0.172457
1	SPAG17	gain	1:117052440..119920798	117052440	119920798	2868358	100	5	SPAG17	ENSG00000155761	protein_coding	117953861	118185223	117953861	118185223	231362	3.1	117976001	117976400	0.172457
1	SPAG17	gain	1:117052440..119920798	117052440	119920798	2868358	100	5	SPAG17	ENSG00000155761	protein_coding	117953861	118185223	117953861	118185223	231362	2.8	117976401	117976800	0.172457
1	SPAG17	gain	1:117052440..119920798	117052440	119920798	2868358	100	5	SPAG17	ENSG00000155761	protein_coding	117953861	118185223	117953861	118185223	231362	3	117976801	117977200	0.172457
1	SPAG17	gain	1:117052440..119920798	117052440	119920798	2868358	100	5	SPAG17	ENSG00000155761	protein_coding	117953861	118185223	117953861	118185223	231362	3.2	117977201	117977600	0.172457
1	SPAG17	gain	1:117052440..119920798	117052440	119920798	2868358	100	5	SPAG17	ENSG00000155761	protein_coding	117953861	118185223	117953861	118185223	231362	2.9	117977601	117978000	0.172457
1	SPAG17	gain	1:117052440..119920798	117052440	119920798	2868358	100	5	SPAG17	ENSG00000155761	protein_coding	117953861	118185223	117953861	118185223	231362	3	117978001	117978400	0.172457
1	SPAG17	gain	1:117052440..119920798	117052440	119920798	2868358	100	5	SPAG17	ENSG00000155761	protein_coding	117953861	118185223	117953861	118185223	231362	2.9	117978401	117978800	0.172457
1	SPAG17	gain	1:117052440..119920798	117052440	119920798	2868358	100	5	SPAG17	ENSG00000155761	protein_coding	117953861	118185223	117953861	118185223	231362	2.4	117978801	117979200	0.172457
1	SPAG17	gain	1:117052440..119920798	117052440	119920798	2868358	100	5	SPAG17	ENSG00000155761	protein_coding	117953861	118185223	117953861	118185223	231362	2.5	117979201	117979600	0.172457
1	SPAG17	gain	1:117052440..119920798	117052440	119920798	2868358	100	5	SPAG17	ENSG00000155761	protein_coding	117953861	118185223	117953861	118185223	231362	3	117979601	117980000	0.172457
1	SPAG17	gain	1:117052440..119920798	117052440	119920798	2868358	100	5	SPAG17	ENSG00000155761	protein_coding	117953861	118185223	117953861	118185223	231362	3	117980001	117980400	0.172457
1	SPAG17	gain	1:117052440..119920798	117052440	119920798	2868358	100	5	SPAG17	ENSG00000155761	protein_coding	117953861	118185223	117953861	118185223	231362	3.2	117980401	117980800	0.172457
1	SPAG17	gain	1:117052440..119920798	117052440	119920798	2868358	100	5	SPAG17	ENSG00000155761	protein_coding	117953861	118185223	117953861	118185223	231362	3.2	117980801	117981200	0.172457
1	SPAG17	gain	1:117052440..119920798	117052440	119920798	2868358	100	5	SPAG17	ENSG00000155761	protein_coding	117953861	118185223	117953861	118185223	231362	3.2	117981201	117981600	0.172457
1	SPAG17	gain	1:117052440..119920798	117052440	119920798	2868358	100	5	SPAG17	ENSG00000155761	protein_coding	117953861	118185223	117953861	118185223	231362	3.3	117981601	117982000	0.172457
1	SPAG17	gain	1:117052440..119920798	117052440	119920798	2868358	100	5	SPAG17	ENSG00000155761	protein_coding	117953861	118185223	117953861	118185223	231362	2.8	117982001	117982400	0.172457
1	SPAG17	gain	1:117052440..119920798	117052440	119920798	2868358	100	5	SPAG17	ENSG00000155761	protein_coding	117953861	118185223	117953861	118185223	231362	3	117982401	117982800	0.172457
1	SPAG17	gain	1:117052440..119920798	117052440	119920798	2868358	100	5	SPAG17	ENSG00000155761	protein_coding	117953861	118185223	117953861	118185223	231362	3	117982801	117983200	0.172457
1	SPAG17	gain	1:117052440..119920798	117052440	119920798	2868358	100	5	SPAG17	ENSG00000155761	protein_coding	117953861	118185223	117953861	118185223	231362	3.1	117983201	117983600	0.172457
1	SPAG17	gain	1:117052440..119920798	117052440	119920798	2868358	100	5	SPAG17	ENSG00000155761	protein_coding	117953861	118185223	117953861	118185223	231362	3.3	117983601	117984000	0.172457
1	SPAG17	gain	1:117052440..119920798	117052440	119920798	2868358	100	5	SPAG17	ENSG00000155761	protein_coding	117953861	118185223	117953861	118185223	231362	3	117984001	117984400	0.172457
1	SPAG17	gain	1:117052440..119920798	117052440	119920798	2868358	100	5	SPAG17	ENSG00000155761	protein_coding	117953861	118185223	117953861	118185223	231362	3.2	117984401	117984800	0.172457
1	SPAG17	gain	1:117052440..119920798	117052440	119920798	2868358	100	5	SPAG17	ENSG00000155761	protein_coding	117953861	118185223	117953861	118185223	231362	3.4	117984801	117985200	0.172457
1	SPAG17	gain	1:117052440..119920798	117052440	119920798	2868358	100	5	SPAG17	ENSG00000155761	protein_coding	117953861	118185223	117953861	118185223	231362	3.1	117985201	117985600	0.172457
1	SPAG17	gain	1:117052440..119920798	117052440	119920798	2868358	100	5	SPAG17	ENSG00000155761	protein_coding	117953861	118185223	117953861	118185223	231362	3.2	117985601	117986000	0.172457
1	SPAG17	gain	1:117052440..119920798	117052440	119920798	2868358	100	5	SPAG17	ENSG00000155761	protein_coding	117953861	118185223	117953861	118185223	231362	2.9	117986001	117986400	0.172457
1	SPAG17	gain	1:117052440..119920798	117052440	119920798	2868358	100	5	SPAG17	ENSG00000155761	protein_coding	117953861	118185223	117953861	118185223	231362	3.3	117986401	117986800	0.172457
1	SPAG17	gain	1:117052440..119920798	117052440	119920798	2868358	100	5	SPAG17	ENSG00000155761	protein_coding	117953861	118185223	117953861	118185223	231362	3.3	117986801	117987200	0.172457
1	SPAG17	gain	1:117052440..119920798	117052440	119920798	2868358	100	5	SPAG17	ENSG00000155761	protein_coding	117953861	118185223	117953861	118185223	231362	3.5	117987201	117987600	0.172457
1	SPAG17	gain	1:117052440..119920798	117052440	119920798	2868358	100	5	SPAG17	ENSG00000155761	protein_coding	117953861	118185223	117953861	118185223	231362	3.1	117987601	117988000	0.172457
1	SPAG17	gain	1:117052440..119920798	117052440	119920798	2868358	100	5	SPAG17	ENSG00000155761	protein_coding	117953861	118185223	117953861	118185223	231362	3.1	117988001	117988400	0.172457
1	SPAG17	gain	1:117052440..119920798	117052440	119920798	2868358	100	5	SPAG17	ENSG00000155761	protein_coding	117953861	118185223	117953861	118185223	231362	3.4	117988401	117988800	0.172457
1	SPAG17	gain	1:117052440..119920798	117052440	119920798	2868358	100	5	SPAG17	ENSG00000155761	protein_coding	117953861	118185223	117953861	118185223	231362	3.2	117988801	117989200	0.172457
1	SPAG17	gain	1:117052440..119920798	117052440	119920798	2868358	100	5	SPAG17	ENSG00000155761	protein_coding	117953861	118185223	117953861	118185223	231362	2.8	117989201	117989600	0.172457
1	SPAG17	gain	1:117052440..119920798	117052440	119920798	2868358	100	5	SPAG17	ENSG00000155761	protein_coding	117953861	118185223	117953861	118185223	231362	2.9	117989601	117990000	0.172457
1	SPAG17	gain	1:117052440..119920798	117052440	119920798	2868358	100	5	SPAG17	ENSG00000155761	protein_coding	117953861	118185223	117953861	118185223	231362	3	117990001	117990400	0.172457
1	SPAG17	gain	1:117052440..119920798	117052440	119920798	2868358	100	5	SPAG17	ENSG00000155761	protein_coding	117953861	118185223	117953861	118185223	231362	3.3	117990401	117990800	0.172457
1	SPAG17	gain	1:117052440..119920798	117052440	119920798	2868358	100	5	SPAG17	ENSG00000155761	protein_coding	117953861	118185223	117953861	118185223	231362	3.4	117990801	117991200	0.172457
1	SPAG17	gain	1:117052440..119920798	117052440	119920798	2868358	100	5	SPAG17	ENSG00000155761	protein_coding	117953861	118185223	117953861	118185223	231362	3.1	117991201	117991600	0.172457
1	SPAG17	gain	1:117052440..119920798	117052440	119920798	2868358	100	5	SPAG17	ENSG00000155761	protein_coding	117953861	118185223	117953861	118185223	231362	3.3	117991601	117992000	0.172457
1	SPAG17	gain	1:117052440..119920798	117052440	119920798	2868358	100	5	SPAG17	ENSG00000155761	protein_coding	117953861	118185223	117953861	118185223	231362	3.2	117992001	117992400	0.172457
1	SPAG17	gain	1:117052440..119920798	117052440	119920798	2868358	100	5	SPAG17	ENSG00000155761	protein_coding	117953861	118185223	117953861	118185223	231362	3.1	117992401	117992800	0.172457
1	SPAG17	gain	1:117052440..119920798	117052440	119920798	2868358	100	5	SPAG17	ENSG00000155761	protein_coding	117953861	118185223	117953861	118185223	231362	3	117992801	117993200	0.172457
1	SPAG17	gain	1:117052440..119920798	117052440	119920798	2868358	100	5	SPAG17	ENSG00000155761	protein_coding	117953861	118185223	117953861	118185223	231362	3.2	117993201	117993600	0.172457
1	SPAG17	gain	1:117052440..119920798	117052440	119920798	2868358	100	5	SPAG17	ENSG00000155761	protein_coding	117953861	118185223	117953861	118185223	231362	3.4	117993601	117994000	0.172457
1	SPAG17	gain	1:117052440..119920798	117052440	119920798	2868358	100	5	SPAG17	ENSG00000155761	protein_coding	117953861	118185223	117953861	118185223	231362	3.3	117994001	117994400	0.172457
1	SPAG17	gain	1:117052440..119920798	117052440	119920798	2868358	100	5	SPAG17	ENSG00000155761	protein_coding	117953861	118185223	117953861	118185223	231362	2.9	117994401	117994800	0.172457
1	SPAG17	gain	1:117052440..119920798	117052440	119920798	2868358	100	5	SPAG17	ENSG00000155761	protein_coding	117953861	118185223	117953861	118185223	231362	2.9	117994801	117995200	0.172457
1	SPAG17	gain	1:117052440..119920798	117052440	119920798	2868358	100	5	SPAG17	ENSG00000155761	protein_coding	117953861	118185223	117953861	118185223	231362	3	117995201	117995600	0.172457
1	SPAG17	gain	1:117052440..119920798	117052440	119920798	2868358	100	5	SPAG17	ENSG00000155761	protein_coding	117953861	118185223	117953861	118185223	231362	3	117995601	117996000	0.172457
1	SPAG17	gain	1:117052440..119920798	117052440	119920798	2868358	100	5	SPAG17	ENSG00000155761	protein_coding	117953861	118185223	117953861	118185223	231362	3	117996001	117996400	0.172457
1	SPAG17	gain	1:117052440..119920798	117052440	119920798	2868358	100	5	SPAG17	ENSG00000155761	protein_coding	117953861	118185223	117953861	118185223	231362	3.3	117996401	117996800	0.172457
1	SPAG17	gain	1:117052440..119920798	117052440	119920798	2868358	100	5	SPAG17	ENSG00000155761	protein_coding	117953861	118185223	117953861	118185223	231362	3.1	117996801	117997200	0.172457
1	SPAG17	gain	1:117052440..119920798	117052440	119920798	2868358	100	5	SPAG17	ENSG00000155761	protein_coding	117953861	118185223	117953861	118185223	231362	3.2	117997201	117997600	0.172457
1	SPAG17	gain	1:117052440..119920798	117052440	119920798	2868358	100	5	SPAG17	ENSG00000155761	protein_coding	117953861	118185223	117953861	118185223	231362	3.3	117997601	117998000	0.172457
1	SPAG17	gain	1:117052440..119920798	117052440	119920798	2868358	100	5	SPAG17	ENSG00000155761	protein_coding	117953861	118185223	117953861	118185223	231362	3.2	117998001	117998400	0.172457
1	SPAG17	gain	1:117052440..119920798	117052440	119920798	2868358	100	5	SPAG17	ENSG00000155761	protein_coding	117953861	118185223	117953861	118185223	231362	3.3	117998401	117998800	0.172457
1	SPAG17	gain	1:117052440..119920798	117052440	119920798	2868358	100	5	SPAG17	ENSG00000155761	protein_coding	117953861	118185223	117953861	118185223	231362	3.1	117998801	117999200	0.172457
1	SPAG17	gain	1:117052440..119920798	117052440	119920798	2868358	100	5	SPAG17	ENSG00000155761	protein_coding	117953861	118185223	117953861	118185223	231362	3.2	117999201	117999600	0.172457
1	SPAG17	gain	1:117052440..119920798	117052440	119920798	2868358	100	5	SPAG17	ENSG00000155761	protein_coding	117953861	118185223	117953861	118185223	231362	2.9	117999601	118000000	0.172457
1	SPAG17	gain	1:117052440..119920798	117052440	119920798	2868358	100	5	SPAG17	ENSG00000155761	protein_coding	117953861	118185223	117953861	118185223	231362	2.7	118000001	118000400	0.172457
1	SPAG17	gain	1:117052440..119920798	117052440	119920798	2868358	100	5	SPAG17	ENSG00000155761	protein_coding	117953861	118185223	117953861	118185223	231362	2.6	118000401	118000800	0.172457
1	SPAG17	gain	1:117052440..119920798	117052440	119920798	2868358	100	5	SPAG17	ENSG00000155761	protein_coding	117953861	118185223	117953861	118185223	231362	2.9	118000801	118001200	0.172457
1	SPAG17	gain	1:117052440..119920798	117052440	119920798	2868358	100	5	SPAG17	ENSG00000155761	protein_coding	117953861	118185223	117953861	118185223	231362	3	118001201	118001600	0.172457
1	SPAG17	gain	1:117052440..119920798	117052440	119920798	2868358	100	5	SPAG17	ENSG00000155761	protein_coding	117953861	118185223	117953861	118185223	231362	3.2	118001601	118002000	0.172457
1	SPAG17	gain	1:117052440..119920798	117052440	119920798	2868358	100	5	SPAG17	ENSG00000155761	protein_coding	117953861	118185223	117953861	118185223	231362	3.1	118002001	118002400	0.172457
1	SPAG17	gain	1:117052440..119920798	117052440	119920798	2868358	100	5	SPAG17	ENSG00000155761	protein_coding	117953861	118185223	117953861	118185223	231362	3.1	118002401	118002800	0.172457
1	SPAG17	gain	1:117052440..119920798	117052440	119920798	2868358	100	5	SPAG17	ENSG00000155761	protein_coding	117953861	118185223	117953861	118185223	231362	3.2	118002801	118003200	0.172457
1	SPAG17	gain	1:117052440..119920798	117052440	119920798	2868358	100	5	SPAG17	ENSG00000155761	protein_coding	117953861	118185223	117953861	118185223	231362	3.2	118003201	118003600	0.172457
1	SPAG17	gain	1:117052440..119920798	117052440	119920798	2868358	100	5	SPAG17	ENSG00000155761	protein_coding	117953861	118185223	117953861	118185223	231362	3	118003601	118004000	0.172457
1	SPAG17	gain	1:117052440..119920798	117052440	119920798	2868358	100	5	SPAG17	ENSG00000155761	protein_coding	117953861	118185223	117953861	118185223	231362	2.7	118004001	118004400	0.172457
1	SPAG17	gain	1:117052440..119920798	117052440	119920798	2868358	100	5	SPAG17	ENSG00000155761	protein_coding	117953861	118185223	117953861	118185223	231362	2.8	118004401	118004800	0.172457
1	SPAG17	gain	1:117052440..119920798	117052440	119920798	2868358	100	5	SPAG17	ENSG00000155761	protein_coding	117953861	118185223	117953861	118185223	231362	3.1	118004801	118005200	0.172457
1	SPAG17	gain	1:117052440..119920798	117052440	119920798	2868358	100	5	SPAG17	ENSG00000155761	protein_coding	117953861	118185223	117953861	118185223	231362	3.1	118005201	118005600	0.172457
1	SPAG17	gain	1:117052440..119920798	117052440	119920798	2868358	100	5	SPAG17	ENSG00000155761	protein_coding	117953861	118185223	117953861	118185223	231362	3.4	118005601	118006000	0.172457
1	SPAG17	gain	1:117052440..119920798	117052440	119920798	2868358	100	5	SPAG17	ENSG00000155761	protein_coding	117953861	118185223	117953861	118185223	231362	3.3	118006001	118006400	0.172457
1	SPAG17	gain	1:117052440..119920798	117052440	119920798	2868358	100	5	SPAG17	ENSG00000155761	protein_coding	117953861	118185223	117953861	118185223	231362	2.9	118006401	118006800	0.172457
1	SPAG17	gain	1:117052440..119920798	117052440	119920798	2868358	100	5	SPAG17	ENSG00000155761	protein_coding	117953861	118185223	117953861	118185223	231362	3.1	118006801	118007200	0.172457
1	SPAG17	gain	1:117052440..119920798	117052440	119920798	2868358	100	5	SPAG17	ENSG00000155761	protein_coding	117953861	118185223	117953861	118185223	231362	2.9	118007201	118007600	0.172457
1	SPAG17	gain	1:117052440..119920798	117052440	119920798	2868358	100	5	SPAG17	ENSG00000155761	protein_coding	117953861	118185223	117953861	118185223	231362	2.9	118007601	118008000	0.172457
1	SPAG17	gain	1:117052440..119920798	117052440	119920798	2868358	100	5	SPAG17	ENSG00000155761	protein_coding	117953861	118185223	117953861	118185223	231362	3.3	118008001	118008400	0.172457
1	SPAG17	gain	1:117052440..119920798	117052440	119920798	2868358	100	5	SPAG17	ENSG00000155761	protein_coding	117953861	118185223	117953861	118185223	231362	3.4	118008401	118008800	0.172457
1	SPAG17	gain	1:117052440..119920798	117052440	119920798	2868358	100	5	SPAG17	ENSG00000155761	protein_coding	117953861	118185223	117953861	118185223	231362	2.9	118008801	118009200	0.172457
1	SPAG17	gain	1:117052440..119920798	117052440	119920798	2868358	100	5	SPAG17	ENSG00000155761	protein_coding	117953861	118185223	117953861	118185223	231362	3	118009201	118009600	0.172457
1	SPAG17	gain	1:117052440..119920798	117052440	119920798	2868358	100	5	SPAG17	ENSG00000155761	protein_coding	117953861	118185223	117953861	118185223	231362	3.3	118009601	118010000	0.172457
1	SPAG17	gain	1:117052440..119920798	117052440	119920798	2868358	100	5	SPAG17	ENSG00000155761	protein_coding	117953861	118185223	117953861	118185223	231362	3.2	118010001	118010400	0.172457
1	SPAG17	gain	1:117052440..119920798	117052440	119920798	2868358	100	5	SPAG17	ENSG00000155761	protein_coding	117953861	118185223	117953861	118185223	231362	3.3	118010401	118010800	0.172457
1	SPAG17	gain	1:117052440..119920798	117052440	119920798	2868358	100	5	SPAG17	ENSG00000155761	protein_coding	117953861	118185223	117953861	118185223	231362	3.2	118010801	118011200	0.172457
1	SPAG17	gain	1:117052440..119920798	117052440	119920798	2868358	100	5	SPAG17	ENSG00000155761	protein_coding	117953861	118185223	117953861	118185223	231362	3.1	118011201	118011600	0.172457
1	SPAG17	gain	1:117052440..119920798	117052440	119920798	2868358	100	5	SPAG17	ENSG00000155761	protein_coding	117953861	118185223	117953861	118185223	231362	3.2	118011601	118012000	0.172457
1	SPAG17	gain	1:117052440..119920798	117052440	119920798	2868358	100	5	SPAG17	ENSG00000155761	protein_coding	117953861	118185223	117953861	118185223	231362	3.4	118012001	118012400	0.172457
1	SPAG17	gain	1:117052440..119920798	117052440	119920798	2868358	100	5	SPAG17	ENSG00000155761	protein_coding	117953861	118185223	117953861	118185223	231362	3.1	118012401	118012800	0.172457
1	SPAG17	gain	1:117052440..119920798	117052440	119920798	2868358	100	5	SPAG17	ENSG00000155761	protein_coding	117953861	118185223	117953861	118185223	231362	3.1	118012801	118013200	0.172457
1	SPAG17	gain	1:117052440..119920798	117052440	119920798	2868358	100	5	SPAG17	ENSG00000155761	protein_coding	117953861	118185223	117953861	118185223	231362	3	118013201	118013600	0.172457
1	SPAG17	gain	1:117052440..119920798	117052440	119920798	2868358	100	5	SPAG17	ENSG00000155761	protein_coding	117953861	118185223	117953861	118185223	231362	3.2	118013601	118014000	0.172457
1	SPAG17	gain	1:117052440..119920798	117052440	119920798	2868358	100	5	SPAG17	ENSG00000155761	protein_coding	117953861	118185223	117953861	118185223	231362	3.2	118014001	118014400	0.172457
1	SPAG17	gain	1:117052440..119920798	117052440	119920798	2868358	100	5	SPAG17	ENSG00000155761	protein_coding	117953861	118185223	117953861	118185223	231362	3.1	118014401	118014800	0.172457
1	SPAG17	gain	1:117052440..119920798	117052440	119920798	2868358	100	5	SPAG17	ENSG00000155761	protein_coding	117953861	118185223	117953861	118185223	231362	2.9	118014801	118015200	0.172457
1	SPAG17	gain	1:117052440..119920798	117052440	119920798	2868358	100	5	SPAG17	ENSG00000155761	protein_coding	117953861	118185223	117953861	118185223	231362	3	118015201	118015600	0.172457
1	SPAG17	gain	1:117052440..119920798	117052440	119920798	2868358	100	5	SPAG17	ENSG00000155761	protein_coding	117953861	118185223	117953861	118185223	231362	2.9	118015601	118016000	0.172457
1	SPAG17	gain	1:117052440..119920798	117052440	119920798	2868358	100	5	SPAG17	ENSG00000155761	protein_coding	117953861	118185223	117953861	118185223	231362	3	118016001	118016400	0.172457
1	SPAG17	gain	1:117052440..119920798	117052440	119920798	2868358	100	5	SPAG17	ENSG00000155761	protein_coding	117953861	118185223	117953861	118185223	231362	3.2	118016401	118016800	0.172457
1	SPAG17	gain	1:117052440..119920798	117052440	119920798	2868358	100	5	SPAG17	ENSG00000155761	protein_coding	117953861	118185223	117953861	118185223	231362	3.3	118016801	118017200	0.172457
1	SPAG17	gain	1:117052440..119920798	117052440	119920798	2868358	100	5	SPAG17	ENSG00000155761	protein_coding	117953861	118185223	117953861	118185223	231362	3	118017201	118017600	0.172457
1	SPAG17	gain	1:117052440..119920798	117052440	119920798	2868358	100	5	SPAG17	ENSG00000155761	protein_coding	117953861	118185223	117953861	118185223	231362	2.8	118017601	118018000	0.172457
1	SPAG17	gain	1:117052440..119920798	117052440	119920798	2868358	100	5	SPAG17	ENSG00000155761	protein_coding	117953861	118185223	117953861	118185223	231362	3	118018001	118018400	0.172457
1	SPAG17	gain	1:117052440..119920798	117052440	119920798	2868358	100	5	SPAG17	ENSG00000155761	protein_coding	117953861	118185223	117953861	118185223	231362	2.9	118018401	118018800	0.172457
1	SPAG17	gain	1:117052440..119920798	117052440	119920798	2868358	100	5	SPAG17	ENSG00000155761	protein_coding	117953861	118185223	117953861	118185223	231362	3.1	118018801	118019200	0.172457
1	SPAG17	gain	1:117052440..119920798	117052440	119920798	2868358	100	5	SPAG17	ENSG00000155761	protein_coding	117953861	118185223	117953861	118185223	231362	3.3	118019201	118019600	0.172457
1	SPAG17	gain	1:117052440..119920798	117052440	119920798	2868358	100	5	SPAG17	ENSG00000155761	protein_coding	117953861	118185223	117953861	118185223	231362	3.2	118019601	118020000	0.172457
1	SPAG17	gain	1:117052440..119920798	117052440	119920798	2868358	100	5	SPAG17	ENSG00000155761	protein_coding	117953861	118185223	117953861	118185223	231362	3	118020001	118020400	0.172457
1	SPAG17	gain	1:117052440..119920798	117052440	119920798	2868358	100	5	SPAG17	ENSG00000155761	protein_coding	117953861	118185223	117953861	118185223	231362	3.3	118020401	118020800	0.172457
1	SPAG17	gain	1:117052440..119920798	117052440	119920798	2868358	100	5	SPAG17	ENSG00000155761	protein_coding	117953861	118185223	117953861	118185223	231362	3.5	118020801	118021200	0.172457
1	SPAG17	gain	1:117052440..119920798	117052440	119920798	2868358	100	5	SPAG17	ENSG00000155761	protein_coding	117953861	118185223	117953861	118185223	231362	3.3	118021201	118021600	0.172457
1	SPAG17	gain	1:117052440..119920798	117052440	119920798	2868358	100	5	SPAG17	ENSG00000155761	protein_coding	117953861	118185223	117953861	118185223	231362	3.3	118021601	118022000	0.172457
1	SPAG17	gain	1:117052440..119920798	117052440	119920798	2868358	100	5	SPAG17	ENSG00000155761	protein_coding	117953861	118185223	117953861	118185223	231362	3.4	118022001	118022400	0.172457
1	SPAG17	gain	1:117052440..119920798	117052440	119920798	2868358	100	5	SPAG17	ENSG00000155761	protein_coding	117953861	118185223	117953861	118185223	231362	3.2	118022401	118022800	0.172457
1	SPAG17	gain	1:117052440..119920798	117052440	119920798	2868358	100	5	SPAG17	ENSG00000155761	protein_coding	117953861	118185223	117953861	118185223	231362	3.2	118022801	118023200	0.172457
1	SPAG17	gain	1:117052440..119920798	117052440	119920798	2868358	100	5	SPAG17	ENSG00000155761	protein_coding	117953861	118185223	117953861	118185223	231362	3.2	118023201	118023600	0.172457
1	SPAG17	gain	1:117052440..119920798	117052440	119920798	2868358	100	5	SPAG17	ENSG00000155761	protein_coding	117953861	118185223	117953861	118185223	231362	3.5	118023601	118024000	0.172457
1	SPAG17	gain	1:117052440..119920798	117052440	119920798	2868358	100	5	SPAG17	ENSG00000155761	protein_coding	117953861	118185223	117953861	118185223	231362	3.5	118024001	118024400	0.172457
1	SPAG17	gain	1:117052440..119920798	117052440	119920798	2868358	100	5	SPAG17	ENSG00000155761	protein_coding	117953861	118185223	117953861	118185223	231362	3.1	118024401	118024800	0.172457
1	SPAG17	gain	1:117052440..119920798	117052440	119920798	2868358	100	5	SPAG17	ENSG00000155761	protein_coding	117953861	118185223	117953861	118185223	231362	3.1	118024801	118025200	0.172457
1	SPAG17	gain	1:117052440..119920798	117052440	119920798	2868358	100	5	SPAG17	ENSG00000155761	protein_coding	117953861	118185223	117953861	118185223	231362	3	118025201	118025600	0.172457
1	SPAG17	gain	1:117052440..119920798	117052440	119920798	2868358	100	5	SPAG17	ENSG00000155761	protein_coding	117953861	118185223	117953861	118185223	231362	2.9	118025601	118026000	0.172457
1	SPAG17	gain	1:117052440..119920798	117052440	119920798	2868358	100	5	SPAG17	ENSG00000155761	protein_coding	117953861	118185223	117953861	118185223	231362	3.1	118026001	118026400	0.172457
1	SPAG17	gain	1:117052440..119920798	117052440	119920798	2868358	100	5	SPAG17	ENSG00000155761	protein_coding	117953861	118185223	117953861	118185223	231362	3.2	118026401	118026800	0.172457
1	SPAG17	gain	1:117052440..119920798	117052440	119920798	2868358	100	5	SPAG17	ENSG00000155761	protein_coding	117953861	118185223	117953861	118185223	231362	3.2	118026801	118027200	0.172457
1	SPAG17	gain	1:117052440..119920798	117052440	119920798	2868358	100	5	SPAG17	ENSG00000155761	protein_coding	117953861	118185223	117953861	118185223	231362	3.1	118027201	118027600	0.172457
1	SPAG17	gain	1:117052440..119920798	117052440	119920798	2868358	100	5	SPAG17	ENSG00000155761	protein_coding	117953861	118185223	117953861	118185223	231362	3.3	118027601	118028000	0.172457
1	SPAG17	gain	1:117052440..119920798	117052440	119920798	2868358	100	5	SPAG17	ENSG00000155761	protein_coding	117953861	118185223	117953861	118185223	231362	3.2	118028001	118028400	0.172457
1	SPAG17	gain	1:117052440..119920798	117052440	119920798	2868358	100	5	SPAG17	ENSG00000155761	protein_coding	117953861	118185223	117953861	118185223	231362	3	118028401	118028800	0.172457
1	SPAG17	gain	1:117052440..119920798	117052440	119920798	2868358	100	5	SPAG17	ENSG00000155761	protein_coding	117953861	118185223	117953861	118185223	231362	2.9	118028801	118029200	0.172457
1	SPAG17	gain	1:117052440..119920798	117052440	119920798	2868358	100	5	SPAG17	ENSG00000155761	protein_coding	117953861	118185223	117953861	118185223	231362	3.4	118029201	118029600	0.172457
1	SPAG17	gain	1:117052440..119920798	117052440	119920798	2868358	100	5	SPAG17	ENSG00000155761	protein_coding	117953861	118185223	117953861	118185223	231362	3.3	118029601	118030000	0.172457
1	SPAG17	gain	1:117052440..119920798	117052440	119920798	2868358	100	5	SPAG17	ENSG00000155761	protein_coding	117953861	118185223	117953861	118185223	231362	3.3	118030001	118030400	0.172457
1	SPAG17	gain	1:117052440..119920798	117052440	119920798	2868358	100	5	SPAG17	ENSG00000155761	protein_coding	117953861	118185223	117953861	118185223	231362	3.1	118030401	118030800	0.172457
1	SPAG17	gain	1:117052440..119920798	117052440	119920798	2868358	100	5	SPAG17	ENSG00000155761	protein_coding	117953861	118185223	117953861	118185223	231362	3.3	118030801	118031200	0.172457
1	SPAG17	gain	1:117052440..119920798	117052440	119920798	2868358	100	5	SPAG17	ENSG00000155761	protein_coding	117953861	118185223	117953861	118185223	231362	3.2	118031201	118031600	0.172457
1	SPAG17	gain	1:117052440..119920798	117052440	119920798	2868358	100	5	SPAG17	ENSG00000155761	protein_coding	117953861	118185223	117953861	118185223	231362	3.3	118031601	118032000	0.172457
1	SPAG17	gain	1:117052440..119920798	117052440	119920798	2868358	100	5	SPAG17	ENSG00000155761	protein_coding	117953861	118185223	117953861	118185223	231362	3.3	118032001	118032400	0.172457
1	SPAG17	gain	1:117052440..119920798	117052440	119920798	2868358	100	5	SPAG17	ENSG00000155761	protein_coding	117953861	118185223	117953861	118185223	231362	3.2	118032401	118032800	0.172457
1	SPAG17	gain	1:117052440..119920798	117052440	119920798	2868358	100	5	SPAG17	ENSG00000155761	protein_coding	117953861	118185223	117953861	118185223	231362	3	118032801	118033200	0.172457
1	SPAG17	gain	1:117052440..119920798	117052440	119920798	2868358	100	5	SPAG17	ENSG00000155761	protein_coding	117953861	118185223	117953861	118185223	231362	3	118033201	118033600	0.172457
1	SPAG17	gain	1:117052440..119920798	117052440	119920798	2868358	100	5	SPAG17	ENSG00000155761	protein_coding	117953861	118185223	117953861	118185223	231362	3.1	118033601	118034000	0.172457
1	SPAG17	gain	1:117052440..119920798	117052440	119920798	2868358	100	5	SPAG17	ENSG00000155761	protein_coding	117953861	118185223	117953861	118185223	231362	3.2	118034001	118034400	0.172457
1	SPAG17	gain	1:117052440..119920798	117052440	119920798	2868358	100	5	SPAG17	ENSG00000155761	protein_coding	117953861	118185223	117953861	118185223	231362	3	118034401	118034800	0.172457
1	SPAG17	gain	1:117052440..119920798	117052440	119920798	2868358	100	5	SPAG17	ENSG00000155761	protein_coding	117953861	118185223	117953861	118185223	231362	3.3	118034801	118035200	0.172457
1	SPAG17	gain	1:117052440..119920798	117052440	119920798	2868358	100	5	SPAG17	ENSG00000155761	protein_coding	117953861	118185223	117953861	118185223	231362	3.3	118035201	118035600	0.172457
1	SPAG17	gain	1:117052440..119920798	117052440	119920798	2868358	100	5	SPAG17	ENSG00000155761	protein_coding	117953861	118185223	117953861	118185223	231362	3	118035601	118036000	0.172457
1	SPAG17	gain	1:117052440..119920798	117052440	119920798	2868358	100	5	SPAG17	ENSG00000155761	protein_coding	117953861	118185223	117953861	118185223	231362	3.1	118036001	118036400	0.172457
1	SPAG17	gain	1:117052440..119920798	117052440	119920798	2868358	100	5	SPAG17	ENSG00000155761	protein_coding	117953861	118185223	117953861	118185223	231362	3.1	118036401	118036800	0.172457
1	SPAG17	gain	1:117052440..119920798	117052440	119920798	2868358	100	5	SPAG17	ENSG00000155761	protein_coding	117953861	118185223	117953861	118185223	231362	3.2	118036801	118037200	0.172457
1	SPAG17	gain	1:117052440..119920798	117052440	119920798	2868358	100	5	SPAG17	ENSG00000155761	protein_coding	117953861	118185223	117953861	118185223	231362	3.2	118037201	118037600	0.172457
1	SPAG17	gain	1:117052440..119920798	117052440	119920798	2868358	100	5	SPAG17	ENSG00000155761	protein_coding	117953861	118185223	117953861	118185223	231362	3.4	118037601	118038000	0.172457
1	SPAG17	gain	1:117052440..119920798	117052440	119920798	2868358	100	5	SPAG17	ENSG00000155761	protein_coding	117953861	118185223	117953861	118185223	231362	3.2	118038001	118038400	0.172457
1	SPAG17	gain	1:117052440..119920798	117052440	119920798	2868358	100	5	SPAG17	ENSG00000155761	protein_coding	117953861	118185223	117953861	118185223	231362	2.9	118038401	118038800	0.172457
1	SPAG17	gain	1:117052440..119920798	117052440	119920798	2868358	100	5	SPAG17	ENSG00000155761	protein_coding	117953861	118185223	117953861	118185223	231362	3	118038801	118039200	0.172457
1	SPAG17	gain	1:117052440..119920798	117052440	119920798	2868358	100	5	SPAG17	ENSG00000155761	protein_coding	117953861	118185223	117953861	118185223	231362	3	118039201	118039600	0.172457
1	SPAG17	gain	1:117052440..119920798	117052440	119920798	2868358	100	5	SPAG17	ENSG00000155761	protein_coding	117953861	118185223	117953861	118185223	231362	3.1	118039601	118040000	0.172457
1	SPAG17	gain	1:117052440..119920798	117052440	119920798	2868358	100	5	SPAG17	ENSG00000155761	protein_coding	117953861	118185223	117953861	118185223	231362	3	118040001	118040400	0.172457
1	SPAG17	gain	1:117052440..119920798	117052440	119920798	2868358	100	5	SPAG17	ENSG00000155761	protein_coding	117953861	118185223	117953861	118185223	231362	3.2	118040401	118040800	0.172457
1	SPAG17	gain	1:117052440..119920798	117052440	119920798	2868358	100	5	SPAG17	ENSG00000155761	protein_coding	117953861	118185223	117953861	118185223	231362	3.4	118040801	118041200	0.172457
1	SPAG17	gain	1:117052440..119920798	117052440	119920798	2868358	100	5	SPAG17	ENSG00000155761	protein_coding	117953861	118185223	117953861	118185223	231362	3.2	118041201	118041600	0.172457
1	SPAG17	gain	1:117052440..119920798	117052440	119920798	2868358	100	5	SPAG17	ENSG00000155761	protein_coding	117953861	118185223	117953861	118185223	231362	2.9	118041601	118042000	0.172457
1	SPAG17	gain	1:117052440..119920798	117052440	119920798	2868358	100	5	SPAG17	ENSG00000155761	protein_coding	117953861	118185223	117953861	118185223	231362	2.9	118042001	118042400	0.172457
1	SPAG17	gain	1:117052440..119920798	117052440	119920798	2868358	100	5	SPAG17	ENSG00000155761	protein_coding	117953861	118185223	117953861	118185223	231362	2.9	118042401	118042800	0.172457
1	SPAG17	gain	1:117052440..119920798	117052440	119920798	2868358	100	5	SPAG17	ENSG00000155761	protein_coding	117953861	118185223	117953861	118185223	231362	3.3	118042801	118043200	0.172457
1	SPAG17	gain	1:117052440..119920798	117052440	119920798	2868358	100	5	SPAG17	ENSG00000155761	protein_coding	117953861	118185223	117953861	118185223	231362	3.3	118043201	118043600	0.172457
1	SPAG17	gain	1:117052440..119920798	117052440	119920798	2868358	100	5	SPAG17	ENSG00000155761	protein_coding	117953861	118185223	117953861	118185223	231362	3.3	118043601	118044000	0.172457
1	SPAG17	gain	1:117052440..119920798	117052440	119920798	2868358	100	5	SPAG17	ENSG00000155761	protein_coding	117953861	118185223	117953861	118185223	231362	2.9	118044001	118044400	0.172457
1	SPAG17	gain	1:117052440..119920798	117052440	119920798	2868358	100	5	SPAG17	ENSG00000155761	protein_coding	117953861	118185223	117953861	118185223	231362	2.9	118044401	118044800	0.172457
1	SPAG17	gain	1:117052440..119920798	117052440	119920798	2868358	100	5	SPAG17	ENSG00000155761	protein_coding	117953861	118185223	117953861	118185223	231362	3.1	118044801	118045200	0.172457
1	SPAG17	gain	1:117052440..119920798	117052440	119920798	2868358	100	5	SPAG17	ENSG00000155761	protein_coding	117953861	118185223	117953861	118185223	231362	3.2	118045201	118045600	0.172457
1	SPAG17	gain	1:117052440..119920798	117052440	119920798	2868358	100	5	SPAG17	ENSG00000155761	protein_coding	117953861	118185223	117953861	118185223	231362	3	118045601	118046000	0.172457
1	SPAG17	gain	1:117052440..119920798	117052440	119920798	2868358	100	5	SPAG17	ENSG00000155761	protein_coding	117953861	118185223	117953861	118185223	231362	3.1	118046001	118046400	0.172457
1	SPAG17	gain	1:117052440..119920798	117052440	119920798	2868358	100	5	SPAG17	ENSG00000155761	protein_coding	117953861	118185223	117953861	118185223	231362	3.3	118046401	118046800	0.172457
1	SPAG17	gain	1:117052440..119920798	117052440	119920798	2868358	100	5	SPAG17	ENSG00000155761	protein_coding	117953861	118185223	117953861	118185223	231362	3.3	118046801	118047200	0.172457
1	SPAG17	gain	1:117052440..119920798	117052440	119920798	2868358	100	5	SPAG17	ENSG00000155761	protein_coding	117953861	118185223	117953861	118185223	231362	2.8	118047201	118047600	0.172457
1	SPAG17	gain	1:117052440..119920798	117052440	119920798	2868358	100	5	SPAG17	ENSG00000155761	protein_coding	117953861	118185223	117953861	118185223	231362	2.5	118047601	118048000	0.172457
1	SPAG17	gain	1:117052440..119920798	117052440	119920798	2868358	100	5	SPAG17	ENSG00000155761	protein_coding	117953861	118185223	117953861	118185223	231362	2.7	118048001	118048400	0.172457
1	SPAG17	gain	1:117052440..119920798	117052440	119920798	2868358	100	5	SPAG17	ENSG00000155761	protein_coding	117953861	118185223	117953861	118185223	231362	3	118048401	118048800	0.172457
1	SPAG17	gain	1:117052440..119920798	117052440	119920798	2868358	100	5	SPAG17	ENSG00000155761	protein_coding	117953861	118185223	117953861	118185223	231362	3.3	118048801	118049200	0.172457
1	SPAG17	gain	1:117052440..119920798	117052440	119920798	2868358	100	5	SPAG17	ENSG00000155761	protein_coding	117953861	118185223	117953861	118185223	231362	3.3	118049201	118049600	0.172457
1	SPAG17	gain	1:117052440..119920798	117052440	119920798	2868358	100	5	SPAG17	ENSG00000155761	protein_coding	117953861	118185223	117953861	118185223	231362	3.1	118049601	118050000	0.172457
1	SPAG17	gain	1:117052440..119920798	117052440	119920798	2868358	100	5	SPAG17	ENSG00000155761	protein_coding	117953861	118185223	117953861	118185223	231362	2.9	118050001	118050400	0.172457
1	SPAG17	gain	1:117052440..119920798	117052440	119920798	2868358	100	5	SPAG17	ENSG00000155761	protein_coding	117953861	118185223	117953861	118185223	231362	3.2	118050401	118050800	0.172457
1	SPAG17	gain	1:117052440..119920798	117052440	119920798	2868358	100	5	SPAG17	ENSG00000155761	protein_coding	117953861	118185223	117953861	118185223	231362	3	118050801	118051200	0.172457
1	SPAG17	gain	1:117052440..119920798	117052440	119920798	2868358	100	5	SPAG17	ENSG00000155761	protein_coding	117953861	118185223	117953861	118185223	231362	3.2	118051201	118051600	0.172457
1	SPAG17	gain	1:117052440..119920798	117052440	119920798	2868358	100	5	SPAG17	ENSG00000155761	protein_coding	117953861	118185223	117953861	118185223	231362	3.4	118051601	118052000	0.172457
1	SPAG17	gain	1:117052440..119920798	117052440	119920798	2868358	100	5	SPAG17	ENSG00000155761	protein_coding	117953861	118185223	117953861	118185223	231362	3.2	118052001	118052400	0.172457
1	SPAG17	gain	1:117052440..119920798	117052440	119920798	2868358	100	5	SPAG17	ENSG00000155761	protein_coding	117953861	118185223	117953861	118185223	231362	3	118052401	118052800	0.172457
1	SPAG17	gain	1:117052440..119920798	117052440	119920798	2868358	100	5	SPAG17	ENSG00000155761	protein_coding	117953861	118185223	117953861	118185223	231362	3.3	118052801	118053200	0.172457
1	SPAG17	gain	1:117052440..119920798	117052440	119920798	2868358	100	5	SPAG17	ENSG00000155761	protein_coding	117953861	118185223	117953861	118185223	231362	3.4	118053201	118053600	0.172457
1	SPAG17	gain	1:117052440..119920798	117052440	119920798	2868358	100	5	SPAG17	ENSG00000155761	protein_coding	117953861	118185223	117953861	118185223	231362	3.1	118053601	118054000	0.172457
1	SPAG17	gain	1:117052440..119920798	117052440	119920798	2868358	100	5	SPAG17	ENSG00000155761	protein_coding	117953861	118185223	117953861	118185223	231362	3	118054001	118054400	0.172457
1	SPAG17	gain	1:117052440..119920798	117052440	119920798	2868358	100	5	SPAG17	ENSG00000155761	protein_coding	117953861	118185223	117953861	118185223	231362	3.1	118054401	118054800	0.172457
1	SPAG17	gain	1:117052440..119920798	117052440	119920798	2868358	100	5	SPAG17	ENSG00000155761	protein_coding	117953861	118185223	117953861	118185223	231362	3.3	118054801	118055200	0.172457
1	SPAG17	gain	1:117052440..119920798	117052440	119920798	2868358	100	5	SPAG17	ENSG00000155761	protein_coding	117953861	118185223	117953861	118185223	231362	3.4	118055201	118055600	0.172457
1	SPAG17	gain	1:117052440..119920798	117052440	119920798	2868358	100	5	SPAG17	ENSG00000155761	protein_coding	117953861	118185223	117953861	118185223	231362	3.5	118055601	118056000	0.172457
1	SPAG17	gain	1:117052440..119920798	117052440	119920798	2868358	100	5	SPAG17	ENSG00000155761	protein_coding	117953861	118185223	117953861	118185223	231362	3.3	118056001	118056400	0.172457
1	SPAG17	gain	1:117052440..119920798	117052440	119920798	2868358	100	5	SPAG17	ENSG00000155761	protein_coding	117953861	118185223	117953861	118185223	231362	3.2	118056401	118056800	0.172457
1	SPAG17	gain	1:117052440..119920798	117052440	119920798	2868358	100	5	SPAG17	ENSG00000155761	protein_coding	117953861	118185223	117953861	118185223	231362	3	118056801	118057200	0.172457
1	SPAG17	gain	1:117052440..119920798	117052440	119920798	2868358	100	5	SPAG17	ENSG00000155761	protein_coding	117953861	118185223	117953861	118185223	231362	3.1	118057201	118057600	0.172457
1	SPAG17	gain	1:117052440..119920798	117052440	119920798	2868358	100	5	SPAG17	ENSG00000155761	protein_coding	117953861	118185223	117953861	118185223	231362	3.3	118057601	118058000	0.172457
1	SPAG17	gain	1:117052440..119920798	117052440	119920798	2868358	100	5	SPAG17	ENSG00000155761	protein_coding	117953861	118185223	117953861	118185223	231362	3.3	118058001	118058400	0.172457
1	SPAG17	gain	1:117052440..119920798	117052440	119920798	2868358	100	5	SPAG17	ENSG00000155761	protein_coding	117953861	118185223	117953861	118185223	231362	3.3	118058401	118058800	0.172457
1	SPAG17	gain	1:117052440..119920798	117052440	119920798	2868358	100	5	SPAG17	ENSG00000155761	protein_coding	117953861	118185223	117953861	118185223	231362	3.4	118058801	118059200	0.172457
1	SPAG17	gain	1:117052440..119920798	117052440	119920798	2868358	100	5	SPAG17	ENSG00000155761	protein_coding	117953861	118185223	117953861	118185223	231362	3.3	118059201	118059600	0.172457
1	SPAG17	gain	1:117052440..119920798	117052440	119920798	2868358	100	5	SPAG17	ENSG00000155761	protein_coding	117953861	118185223	117953861	118185223	231362	3.3	118059601	118060000	0.172457
1	SPAG17	gain	1:117052440..119920798	117052440	119920798	2868358	100	5	SPAG17	ENSG00000155761	protein_coding	117953861	118185223	117953861	118185223	231362	3.2	118060001	118060400	0.172457
1	SPAG17	gain	1:117052440..119920798	117052440	119920798	2868358	100	5	SPAG17	ENSG00000155761	protein_coding	117953861	118185223	117953861	118185223	231362	3.3	118060401	118060800	0.172457
1	SPAG17	gain	1:117052440..119920798	117052440	119920798	2868358	100	5	SPAG17	ENSG00000155761	protein_coding	117953861	118185223	117953861	118185223	231362	3.2	118060801	118061200	0.172457
1	SPAG17	gain	1:117052440..119920798	117052440	119920798	2868358	100	5	SPAG17	ENSG00000155761	protein_coding	117953861	118185223	117953861	118185223	231362	3.2	118061201	118061600	0.172457
1	SPAG17	gain	1:117052440..119920798	117052440	119920798	2868358	100	5	SPAG17	ENSG00000155761	protein_coding	117953861	118185223	117953861	118185223	231362	3.2	118061601	118062000	0.172457
1	SPAG17	gain	1:117052440..119920798	117052440	119920798	2868358	100	5	SPAG17	ENSG00000155761	protein_coding	117953861	118185223	117953861	118185223	231362	2.5	118062001	118062400	0.172457
1	SPAG17	gain	1:117052440..119920798	117052440	119920798	2868358	100	5	SPAG17	ENSG00000155761	protein_coding	117953861	118185223	117953861	118185223	231362	3.2	118062401	118062800	0.172457
1	SPAG17	gain	1:117052440..119920798	117052440	119920798	2868358	100	5	SPAG17	ENSG00000155761	protein_coding	117953861	118185223	117953861	118185223	231362	2.9	118062801	118063200	0.172457
1	SPAG17	gain	1:117052440..119920798	117052440	119920798	2868358	100	5	SPAG17	ENSG00000155761	protein_coding	117953861	118185223	117953861	118185223	231362	2	118063201	118063600	0.172457
1	SPAG17	gain	1:117052440..119920798	117052440	119920798	2868358	100	5	SPAG17	ENSG00000155761	protein_coding	117953861	118185223	117953861	118185223	231362	1.8	118063601	118064000	0.172457
1	SPAG17	gain	1:117052440..119920798	117052440	119920798	2868358	100	5	SPAG17	ENSG00000155761	protein_coding	117953861	118185223	117953861	118185223	231362	1.9	118064001	118064400	0.172457
1	SPAG17	gain	1:117052440..119920798	117052440	119920798	2868358	100	5	SPAG17	ENSG00000155761	protein_coding	117953861	118185223	117953861	118185223	231362	2.6	118064401	118064800	0.172457
1	SPAG17	gain	1:117052440..119920798	117052440	119920798	2868358	100	5	SPAG17	ENSG00000155761	protein_coding	117953861	118185223	117953861	118185223	231362	3.2	118064801	118065200	0.172457
1	SPAG17	gain	1:117052440..119920798	117052440	119920798	2868358	100	5	SPAG17	ENSG00000155761	protein_coding	117953861	118185223	117953861	118185223	231362	3.2	118065201	118065600	0.172457
1	SPAG17	gain	1:117052440..119920798	117052440	119920798	2868358	100	5	SPAG17	ENSG00000155761	protein_coding	117953861	118185223	117953861	118185223	231362	3.4	118065601	118066000	0.172457
1	SPAG17	gain	1:117052440..119920798	117052440	119920798	2868358	100	5	SPAG17	ENSG00000155761	protein_coding	117953861	118185223	117953861	118185223	231362	3.2	118066001	118066400	0.172457
1	SPAG17	gain	1:117052440..119920798	117052440	119920798	2868358	100	5	SPAG17	ENSG00000155761	protein_coding	117953861	118185223	117953861	118185223	231362	3.1	118066401	118066800	0.172457
1	SPAG17	gain	1:117052440..119920798	117052440	119920798	2868358	100	5	SPAG17	ENSG00000155761	protein_coding	117953861	118185223	117953861	118185223	231362	3.1	118066801	118067200	0.172457
1	SPAG17	gain	1:117052440..119920798	117052440	119920798	2868358	100	5	SPAG17	ENSG00000155761	protein_coding	117953861	118185223	117953861	118185223	231362	2.8	118067201	118067600	0.172457
1	SPAG17	gain	1:117052440..119920798	117052440	119920798	2868358	100	5	SPAG17	ENSG00000155761	protein_coding	117953861	118185223	117953861	118185223	231362	2.9	118067601	118068000	0.172457
1	SPAG17	gain	1:117052440..119920798	117052440	119920798	2868358	100	5	SPAG17	ENSG00000155761	protein_coding	117953861	118185223	117953861	118185223	231362	3.3	118068001	118068400	0.172457
1	SPAG17	gain	1:117052440..119920798	117052440	119920798	2868358	100	5	SPAG17	ENSG00000155761	protein_coding	117953861	118185223	117953861	118185223	231362	3.2	118068401	118068800	0.172457
1	SPAG17	gain	1:117052440..119920798	117052440	119920798	2868358	100	5	SPAG17	ENSG00000155761	protein_coding	117953861	118185223	117953861	118185223	231362	2.6	118068801	118069200	0.172457
1	SPAG17	gain	1:117052440..119920798	117052440	119920798	2868358	100	5	SPAG17	ENSG00000155761	protein_coding	117953861	118185223	117953861	118185223	231362	2.8	118069201	118069600	0.172457
1	SPAG17	gain	1:117052440..119920798	117052440	119920798	2868358	100	5	SPAG17	ENSG00000155761	protein_coding	117953861	118185223	117953861	118185223	231362	3.1	118069601	118070000	0.172457
1	SPAG17	gain	1:117052440..119920798	117052440	119920798	2868358	100	5	SPAG17	ENSG00000155761	protein_coding	117953861	118185223	117953861	118185223	231362	3.3	118070001	118070400	0.172457
1	SPAG17	gain	1:117052440..119920798	117052440	119920798	2868358	100	5	SPAG17	ENSG00000155761	protein_coding	117953861	118185223	117953861	118185223	231362	3.4	118070401	118070800	0.172457
1	SPAG17	gain	1:117052440..119920798	117052440	119920798	2868358	100	5	SPAG17	ENSG00000155761	protein_coding	117953861	118185223	117953861	118185223	231362	3.3	118070801	118071200	0.172457
1	SPAG17	gain	1:117052440..119920798	117052440	119920798	2868358	100	5	SPAG17	ENSG00000155761	protein_coding	117953861	118185223	117953861	118185223	231362	2.9	118071201	118071600	0.172457
1	SPAG17	gain	1:117052440..119920798	117052440	119920798	2868358	100	5	SPAG17	ENSG00000155761	protein_coding	117953861	118185223	117953861	118185223	231362	3	118071601	118072000	0.172457
1	SPAG17	gain	1:117052440..119920798	117052440	119920798	2868358	100	5	SPAG17	ENSG00000155761	protein_coding	117953861	118185223	117953861	118185223	231362	3.1	118072001	118072400	0.172457
1	SPAG17	gain	1:117052440..119920798	117052440	119920798	2868358	100	5	SPAG17	ENSG00000155761	protein_coding	117953861	118185223	117953861	118185223	231362	3.1	118072401	118072800	0.172457
1	SPAG17	gain	1:117052440..119920798	117052440	119920798	2868358	100	5	SPAG17	ENSG00000155761	protein_coding	117953861	118185223	117953861	118185223	231362	3.1	118072801	118073200	0.172457
1	SPAG17	gain	1:117052440..119920798	117052440	119920798	2868358	100	5	SPAG17	ENSG00000155761	protein_coding	117953861	118185223	117953861	118185223	231362	3.2	118073201	118073600	0.172457
1	SPAG17	gain	1:117052440..119920798	117052440	119920798	2868358	100	5	SPAG17	ENSG00000155761	protein_coding	117953861	118185223	117953861	118185223	231362	3	118073601	118074000	0.172457
1	SPAG17	gain	1:117052440..119920798	117052440	119920798	2868358	100	5	SPAG17	ENSG00000155761	protein_coding	117953861	118185223	117953861	118185223	231362	3	118074001	118074400	0.172457
1	SPAG17	gain	1:117052440..119920798	117052440	119920798	2868358	100	5	SPAG17	ENSG00000155761	protein_coding	117953861	118185223	117953861	118185223	231362	3.2	118074401	118074800	0.172457
1	SPAG17	gain	1:117052440..119920798	117052440	119920798	2868358	100	5	SPAG17	ENSG00000155761	protein_coding	117953861	118185223	117953861	118185223	231362	3.2	118074801	118075200	0.172457
1	SPAG17	gain	1:117052440..119920798	117052440	119920798	2868358	100	5	SPAG17	ENSG00000155761	protein_coding	117953861	118185223	117953861	118185223	231362	3.1	118075201	118075600	0.172457
1	SPAG17	gain	1:117052440..119920798	117052440	119920798	2868358	100	5	SPAG17	ENSG00000155761	protein_coding	117953861	118185223	117953861	118185223	231362	2.9	118075601	118076000	0.172457
1	SPAG17	gain	1:117052440..119920798	117052440	119920798	2868358	100	5	SPAG17	ENSG00000155761	protein_coding	117953861	118185223	117953861	118185223	231362	3.1	118076001	118076400	0.172457
1	SPAG17	gain	1:117052440..119920798	117052440	119920798	2868358	100	5	SPAG17	ENSG00000155761	protein_coding	117953861	118185223	117953861	118185223	231362	3.2	118076401	118076800	0.172457
1	SPAG17	gain	1:117052440..119920798	117052440	119920798	2868358	100	5	SPAG17	ENSG00000155761	protein_coding	117953861	118185223	117953861	118185223	231362	3.1	118076801	118077200	0.172457
1	SPAG17	gain	1:117052440..119920798	117052440	119920798	2868358	100	5	SPAG17	ENSG00000155761	protein_coding	117953861	118185223	117953861	118185223	231362	3.1	118077201	118077600	0.172457
1	SPAG17	gain	1:117052440..119920798	117052440	119920798	2868358	100	5	SPAG17	ENSG00000155761	protein_coding	117953861	118185223	117953861	118185223	231362	3.1	118077601	118078000	0.172457
1	SPAG17	gain	1:117052440..119920798	117052440	119920798	2868358	100	5	SPAG17	ENSG00000155761	protein_coding	117953861	118185223	117953861	118185223	231362	3.3	118078001	118078400	0.172457
1	SPAG17	gain	1:117052440..119920798	117052440	119920798	2868358	100	5	SPAG17	ENSG00000155761	protein_coding	117953861	118185223	117953861	118185223	231362	3.3	118078401	118078800	0.172457
1	SPAG17	gain	1:117052440..119920798	117052440	119920798	2868358	100	5	SPAG17	ENSG00000155761	protein_coding	117953861	118185223	117953861	118185223	231362	3.7	118078801	118079200	0.172457
1	SPAG17	gain	1:117052440..119920798	117052440	119920798	2868358	100	5	SPAG17	ENSG00000155761	protein_coding	117953861	118185223	117953861	118185223	231362	3.7	118079201	118079600	0.172457
1	SPAG17	gain	1:117052440..119920798	117052440	119920798	2868358	100	5	SPAG17	ENSG00000155761	protein_coding	117953861	118185223	117953861	118185223	231362	3.5	118079601	118080000	0.172457
1	SPAG17	gain	1:117052440..119920798	117052440	119920798	2868358	100	5	SPAG17	ENSG00000155761	protein_coding	117953861	118185223	117953861	118185223	231362	3	118080001	118080400	0.172457
1	SPAG17	gain	1:117052440..119920798	117052440	119920798	2868358	100	5	SPAG17	ENSG00000155761	protein_coding	117953861	118185223	117953861	118185223	231362	3.2	118080401	118080800	0.172457
1	SPAG17	gain	1:117052440..119920798	117052440	119920798	2868358	100	5	SPAG17	ENSG00000155761	protein_coding	117953861	118185223	117953861	118185223	231362	3.1	118080801	118081200	0.172457
1	SPAG17	gain	1:117052440..119920798	117052440	119920798	2868358	100	5	SPAG17	ENSG00000155761	protein_coding	117953861	118185223	117953861	118185223	231362	3	118081201	118081600	0.172457
1	SPAG17	gain	1:117052440..119920798	117052440	119920798	2868358	100	5	SPAG17	ENSG00000155761	protein_coding	117953861	118185223	117953861	118185223	231362	3.2	118081601	118082000	0.172457
1	SPAG17	gain	1:117052440..119920798	117052440	119920798	2868358	100	5	SPAG17	ENSG00000155761	protein_coding	117953861	118185223	117953861	118185223	231362	3.2	118082001	118082400	0.172457
1	SPAG17	gain	1:117052440..119920798	117052440	119920798	2868358	100	5	SPAG17	ENSG00000155761	protein_coding	117953861	118185223	117953861	118185223	231362	3	118082401	118082800	0.172457
1	SPAG17	gain	1:117052440..119920798	117052440	119920798	2868358	100	5	SPAG17	ENSG00000155761	protein_coding	117953861	118185223	117953861	118185223	231362	2.8	118082801	118083200	0.172457
1	SPAG17	gain	1:117052440..119920798	117052440	119920798	2868358	100	5	SPAG17	ENSG00000155761	protein_coding	117953861	118185223	117953861	118185223	231362	2.8	118083201	118083600	0.172457
1	SPAG17	gain	1:117052440..119920798	117052440	119920798	2868358	100	5	SPAG17	ENSG00000155761	protein_coding	117953861	118185223	117953861	118185223	231362	2.6	118083601	118084000	0.172457
1	SPAG17	gain	1:117052440..119920798	117052440	119920798	2868358	100	5	SPAG17	ENSG00000155761	protein_coding	117953861	118185223	117953861	118185223	231362	2.8	118084001	118084400	0.172457
1	SPAG17	gain	1:117052440..119920798	117052440	119920798	2868358	100	5	SPAG17	ENSG00000155761	protein_coding	117953861	118185223	117953861	118185223	231362	2.9	118084401	118084800	0.172457
1	SPAG17	gain	1:117052440..119920798	117052440	119920798	2868358	100	5	SPAG17	ENSG00000155761	protein_coding	117953861	118185223	117953861	118185223	231362	3.1	118084801	118085200	0.172457
1	SPAG17	gain	1:117052440..119920798	117052440	119920798	2868358	100	5	SPAG17	ENSG00000155761	protein_coding	117953861	118185223	117953861	118185223	231362	3.1	118085201	118085600	0.172457
1	SPAG17	gain	1:117052440..119920798	117052440	119920798	2868358	100	5	SPAG17	ENSG00000155761	protein_coding	117953861	118185223	117953861	118185223	231362	3.2	118085601	118086000	0.172457
1	SPAG17	gain	1:117052440..119920798	117052440	119920798	2868358	100	5	SPAG17	ENSG00000155761	protein_coding	117953861	118185223	117953861	118185223	231362	3.1	118086001	118086400	0.172457
1	SPAG17	gain	1:117052440..119920798	117052440	119920798	2868358	100	5	SPAG17	ENSG00000155761	protein_coding	117953861	118185223	117953861	118185223	231362	3	118086401	118086800	0.172457
1	SPAG17	gain	1:117052440..119920798	117052440	119920798	2868358	100	5	SPAG17	ENSG00000155761	protein_coding	117953861	118185223	117953861	118185223	231362	2.9	118086801	118087200	0.172457
1	SPAG17	gain	1:117052440..119920798	117052440	119920798	2868358	100	5	SPAG17	ENSG00000155761	protein_coding	117953861	118185223	117953861	118185223	231362	3.3	118087201	118087600	0.172457
1	SPAG17	gain	1:117052440..119920798	117052440	119920798	2868358	100	5	SPAG17	ENSG00000155761	protein_coding	117953861	118185223	117953861	118185223	231362	3.1	118087601	118088000	0.172457
1	SPAG17	gain	1:117052440..119920798	117052440	119920798	2868358	100	5	SPAG17	ENSG00000155761	protein_coding	117953861	118185223	117953861	118185223	231362	3.2	118088001	118088400	0.172457
1	SPAG17	gain	1:117052440..119920798	117052440	119920798	2868358	100	5	SPAG17	ENSG00000155761	protein_coding	117953861	118185223	117953861	118185223	231362	3.1	118088401	118088800	0.172457
1	SPAG17	gain	1:117052440..119920798	117052440	119920798	2868358	100	5	SPAG17	ENSG00000155761	protein_coding	117953861	118185223	117953861	118185223	231362	2.6	118088801	118089200	0.172457
1	SPAG17	gain	1:117052440..119920798	117052440	119920798	2868358	100	5	SPAG17	ENSG00000155761	protein_coding	117953861	118185223	117953861	118185223	231362	2.6	118089201	118089600	0.172457
1	SPAG17	gain	1:117052440..119920798	117052440	119920798	2868358	100	5	SPAG17	ENSG00000155761	protein_coding	117953861	118185223	117953861	118185223	231362	3.1	118089601	118090000	0.172457
1	SPAG17	gain	1:117052440..119920798	117052440	119920798	2868358	100	5	SPAG17	ENSG00000155761	protein_coding	117953861	118185223	117953861	118185223	231362	3.4	118090001	118090400	0.172457
1	SPAG17	gain	1:117052440..119920798	117052440	119920798	2868358	100	5	SPAG17	ENSG00000155761	protein_coding	117953861	118185223	117953861	118185223	231362	3	118090401	118090800	0.172457
1	SPAG17	gain	1:117052440..119920798	117052440	119920798	2868358	100	5	SPAG17	ENSG00000155761	protein_coding	117953861	118185223	117953861	118185223	231362	3.4	118090801	118091200	0.172457
1	SPAG17	gain	1:117052440..119920798	117052440	119920798	2868358	100	5	SPAG17	ENSG00000155761	protein_coding	117953861	118185223	117953861	118185223	231362	3.4	118091201	118091600	0.172457
1	SPAG17	gain	1:117052440..119920798	117052440	119920798	2868358	100	5	SPAG17	ENSG00000155761	protein_coding	117953861	118185223	117953861	118185223	231362	3.1	118091601	118092000	0.172457
1	SPAG17	gain	1:117052440..119920798	117052440	119920798	2868358	100	5	SPAG17	ENSG00000155761	protein_coding	117953861	118185223	117953861	118185223	231362	2.9	118092001	118092400	0.172457
1	SPAG17	gain	1:117052440..119920798	117052440	119920798	2868358	100	5	SPAG17	ENSG00000155761	protein_coding	117953861	118185223	117953861	118185223	231362	2.9	118092401	118092800	0.172457
1	SPAG17	gain	1:117052440..119920798	117052440	119920798	2868358	100	5	SPAG17	ENSG00000155761	protein_coding	117953861	118185223	117953861	118185223	231362	3.2	118092801	118093200	0.172457
1	SPAG17	gain	1:117052440..119920798	117052440	119920798	2868358	100	5	SPAG17	ENSG00000155761	protein_coding	117953861	118185223	117953861	118185223	231362	3.1	118093201	118093600	0.172457
1	SPAG17	gain	1:117052440..119920798	117052440	119920798	2868358	100	5	SPAG17	ENSG00000155761	protein_coding	117953861	118185223	117953861	118185223	231362	3.1	118093601	118094000	0.172457
1	SPAG17	gain	1:117052440..119920798	117052440	119920798	2868358	100	5	SPAG17	ENSG00000155761	protein_coding	117953861	118185223	117953861	118185223	231362	3.1	118094001	118094400	0.172457
1	SPAG17	gain	1:117052440..119920798	117052440	119920798	2868358	100	5	SPAG17	ENSG00000155761	protein_coding	117953861	118185223	117953861	118185223	231362	3.2	118094401	118094800	0.172457
[truncated: 35,503 more rows]

## Sheet: SVDetect_matchedNormal
cosmic.CHR	cosmic.gene	cosmic.CN.type	cosmic.CN.segment.position	cosmic.CN.segment.start	cosmic.CN.segment.end	cosmic.CN.segment.length	cosmic.CN.segment.shareOnGene	cosmic.CN	gene.name	gene.ID	gene.type	gene.start	gene.end	evaluation.segment.start	evaluation.segment end	evaluation.segment.length	cnv	cnv.start	cnv.end	cnv.shareOnEvaluationLength
[truncated: 39,581 more rows]

[truncated: 4 more sheets: FREEC, CNVnator, Copycat, MetaCNV]
