# Supplementary material for: MetaCNV - a consensus approach to infer accurate copy numbers from low coverage data
Source: BMC Med Genomics. 2020 Jun 1;13:76. doi: 10.1186/s12920-020-00731-y (PMC7268502; doi:10.1186/s12920-020-00731-y)
Supplement: Supplementary file 4 — Additional file 4. CNVcalling HCC2218 CNV calling results for HCC2218. [file 12920_2020_731_MOESM4_ESM.xlsx]

## Sheet: ReadDepth
cosmic.CHR	cosmic.gene	cosmic.CN.type	cosmic.CN.segment.position	cosmic.CN.segment.start	cosmic.CN.segment.end	cosmic.CN.segment.length	cosmic.CN.segment.shareOnGene	cosmic.CN	gene.name	gene.ID	gene.type	gene.start	gene.end	evaluation.segment.start	evaluation.segment end	evaluation.segment.length	cnv	cnv.start	cnv.end	cnv.shareOnEvaluationLength
1	LCE3C	loss	1:152583231..152614065	152583231	152614065	30834	19	0	LCE3C	ENSG00000244057	protein_coding	152511535	152601086	152583231	152601086	17855	4.6	152491201	152583300	0.386446
1	LCE3B	loss	1:152583231..152614065	152583231	152614065	30834	88	0	LCE3B	ENSG00000187238	protein_coding	152613811	152614098	152613811	152614065	254	0	152583301	152615100	100
1	LCE3C	loss	1:152583231..152614065	152583231	152614065	30834	19	0	LCE3C	ENSG00000244057	protein_coding	152511535	152601086	152583231	152601086	17855	0	152583301	152615100	99.608
1	CFHR3	loss	1:196758721..196780088	196758721	196780088	21367	25	0	CFHR3	ENSG00000116785	protein_coding	196774795	196795406	196774795	196780088	5293	0	196766401	196813800	100
1	C1orf95	gain	1:226188729..226942019	226188729	226942019	753290	100	9	C1orf95	ENSG00000203685	protein_coding	226548800	226609214	226548800	226609214	60414	6.3	226172401	227002800	100
1	ITPKB	gain	1:226188729..226942019	226188729	226942019	753290	100	9	ITPKB	ENSG00000143772	protein_coding	226631690	226739323	226631690	226739323	107633	6.3	226172401	227002800	100
1	LIN9	gain	1:226188729..226942019	226188729	226942019	753290	100	9	LIN9	ENSG00000183814	protein_coding	226231149	226309869	226231149	226309869	78720	6.3	226172401	227002800	100
1	MIXL1	gain	1:226188729..226942019	226188729	226942019	753290	100	9	MIXL1	ENSG00000185155	protein_coding	226223618	226227054	226223618	226227054	3436	6.3	226172401	227002800	100
1	PARP1	gain	1:226188729..226942019	226188729	226942019	753290	100	9	PARP1	ENSG00000143799	protein_coding	226360691	226408079	226360691	226408079	47388	6.3	226172401	227002800	100
1	PSEN2	gain	1:226188729..226942019	226188729	226942019	753290	100	9	PSEN2	ENSG00000143801	protein_coding	226870184	226896105	226870184	226896105	25921	6.3	226172401	227002800	100
1	ADCK3	gain	1:226945671..227466123	226945671	227466123	520452	46	9	ADCK3	ENSG00000163050	protein_coding	226897536	226987545	226945671	226987545	41874	6.3	226172401	227002800	100
1	CDC42BPA	gain	1:226945671..227466123	226945671	227466123	520452	100	9	CDC42BPA	ENSG00000143776	protein_coding	226989865	227318474	226989865	227318474	328609	6.9	227002801	227114700	34.0523
1	CDC42BPA	gain	1:226945671..227466123	226945671	227466123	520452	100	9	CDC42BPA	ENSG00000143776	protein_coding	226989865	227318474	226989865	227318474	328609	8.8	227114701	227116050	0.410518
1	CDC42BPA	gain	1:226945671..227466123	226945671	227466123	520452	100	9	CDC42BPA	ENSG00000143776	protein_coding	226989865	227318474	226989865	227318474	328609	6.9	227116051	227132100	4.88392
1	CDC42BPA	gain	1:226945671..227466123	226945671	227466123	520452	100	9	CDC42BPA	ENSG00000143776	protein_coding	226989865	227318474	226989865	227318474	328609	3.9	227132101	227133600	0.456165
1	CDC42BPA	gain	1:226945671..227466123	226945671	227466123	520452	100	9	CDC42BPA	ENSG00000143776	protein_coding	226989865	227318474	226989865	227318474	328609	6.9	227133601	227206800	22.2754
1	CDC42BPA	gain	1:226945671..227466123	226945671	227466123	520452	100	9	CDC42BPA	ENSG00000143776	protein_coding	226989865	227318474	226989865	227318474	328609	4.7	227206801	227207400	0.182284
1	CDC42BPA	gain	1:226945671..227466123	226945671	227466123	520452	100	9	CDC42BPA	ENSG00000143776	protein_coding	226989865	227318474	226989865	227318474	328609	1.5	227207401	227210100	0.821341
1	CDC42BPA	gain	1:226945671..227466123	226945671	227466123	520452	100	9	CDC42BPA	ENSG00000143776	protein_coding	226989865	227318474	226989865	227318474	328609	6.5	227210101	227503500	32.9793
1	ZNF678	gain	1:227467521..233306411	227467521	233306411	5838890	100	9	ZNF678	ENSG00000181450	protein_coding	227563543	227677443	227563543	227677443	113900	6.8	227565301	227632200	58.7349
1	ZNF678	gain	1:227467521..233306411	227467521	233306411	5838890	100	9	ZNF678	ENSG00000181450	protein_coding	227563543	227677443	227563543	227677443	113900	6.1	227632201	227642100	8.69096
1	ZNF678	gain	1:227467521..233306411	227467521	233306411	5838890	100	9	ZNF678	ENSG00000181450	protein_coding	227563543	227677443	227563543	227677443	113900	6.8	227642101	227710200	31.029
1	JMJD4	gain	1:227467521..233306411	227467521	233306411	5838890	100	9	JMJD4	ENSG00000081692	protein_coding	227730425	227735411	227730425	227735411	4986	5.6	227727301	227741400	100
1	SNAP47	gain	1:227467521..233306411	227467521	233306411	5838890	100	9	SNAP47	ENSG00000143740	protein_coding	227728539	227781231	227728539	227781231	52692	5.6	227727301	227741400	24.4079
1	SNAP47	gain	1:227467521..233306411	227467521	233306411	5838890	100	9	SNAP47	ENSG00000143740	protein_coding	227728539	227781231	227728539	227781231	52692	6.3	227741401	227786700	75.5902
1	PRSS38	gain	1:227467521..233306411	227467521	233306411	5838890	100	9	PRSS38	ENSG00000185888	protein_coding	227815693	227846470	227815693	227846470	30777	6.9	227817301	227836200	61.4062
1	PRSS38	gain	1:227467521..233306411	227467521	233306411	5838890	100	9	PRSS38	ENSG00000185888	protein_coding	227815693	227846470	227815693	227846470	30777	3.6	227836201	227836800	1.94626
1	PRSS38	gain	1:227467521..233306411	227467521	233306411	5838890	100	9	PRSS38	ENSG00000185888	protein_coding	227815693	227846470	227815693	227846470	30777	6.6	227836801	227883000	31.4163
1	WNT9A	gain	1:227467521..233306411	227467521	233306411	5838890	100	9	WNT9A	ENSG00000143816	protein_coding	227918656	227947898	227918656	227947898	29242	5.8	227883001	227954100	100
1	ARF1	gain	1:227467521..233306411	227467521	233306411	5838890	100	9	ARF1	ENSG00000143761	protein_coding	228082660	228099212	228082660	228099212	16552	5.2	227968801	228558600	100
1	C1orf35	gain	1:227467521..233306411	227467521	233306411	5838890	100	9	C1orf35	ENSG00000143793	protein_coding	228100726	228105411	228100726	228105411	4685	5.2	227968801	228558600	100
1	GJC2	gain	1:227467521..233306411	227467521	233306411	5838890	100	9	GJC2	ENSG00000198835	protein_coding	228149852	228159826	228149852	228159826	9974	5.2	227968801	228558600	100
1	GUK1	gain	1:227467521..233306411	227467521	233306411	5838890	100	9	GUK1	ENSG00000143774	protein_coding	228139962	228148984	228139962	228148984	9022	5.2	227968801	228558600	100
1	HIST3H2A	gain	1:227467521..233306411	227467521	233306411	5838890	100	9	HIST3H2A	ENSG00000181218	protein_coding	228456979	228457873	228456979	228457873	894	5.2	227968801	228558600	100
1	HIST3H3	gain	1:227467521..233306411	227467521	233306411	5838890	100	9	HIST3H3	ENSG00000168148	protein_coding	228424845	228425325	228424845	228425325	480	5.2	227968801	228558600	100
1	IBA57	gain	1:227467521..233306411	227467521	233306411	5838890	100	9	IBA57	ENSG00000181873	protein_coding	228165815	228182257	228165815	228182257	16442	5.2	227968801	228558600	100
1	MRPL55	gain	1:227467521..233306411	227467521	233306411	5838890	100	9	MRPL55	ENSG00000162910	protein_coding	228106679	228109312	228106679	228109312	2633	5.2	227968801	228558600	100
1	OBSCN	gain	1:227467521..233306411	227467521	233306411	5838890	100	9	OBSCN	ENSG00000154358	protein_coding	228208130	228378876	228208130	228378876	170746	5.2	227968801	228558600	100
1	RNF187	gain	1:227467521..233306411	227467521	233306411	5838890	100	9	RNF187	ENSG00000168159	protein_coding	228487061	228495766	228487061	228495766	8705	5.2	227968801	228558600	100
1	TRIM11	gain	1:227467521..233306411	227467521	233306411	5838890	100	9	TRIM11	ENSG00000154370	protein_coding	228393673	228406840	228393673	228406840	13167	5.2	227968801	228558600	100
1	TRIM17	gain	1:227467521..233306411	227467521	233306411	5838890	100	9	TRIM17	ENSG00000162931	protein_coding	228407940	228416861	228407940	228416861	8921	5.2	227968801	228558600	100
1	WNT3A	gain	1:227467521..233306411	227467521	233306411	5838890	100	9	WNT3A	ENSG00000154342	protein_coding	228007051	228061260	228007051	228061260	54209	5.2	227968801	228558600	100
1	RHOU	gain	1:227467521..233306411	227467521	233306411	5838890	100	9	RHOU	ENSG00000116574	protein_coding	228735077	228746669	228735077	228746669	11592	3.4	228735001	228736200	9.68772
1	RHOU	gain	1:227467521..233306411	227467521	233306411	5838890	100	9	RHOU	ENSG00000116574	protein_coding	228735077	228746669	228735077	228746669	11592	5.5	228736201	228891900	90.3037
1	TMEM78	gain	1:227467521..233306411	227467521	233306411	5838890	100	9	TMEM78	ENSG00000177800	protein_coding	229249636	229251810	229249636	229251810	2174	5.5	229087501	229270500	100
1	RAB4A	gain	1:227467521..233306411	227467521	233306411	5838890	100	9	RAB4A	ENSG00000168118	protein_coding	229271062	229305894	229271062	229305894	34832	3.9	229270501	229271700	1.83165
1	RAB4A	gain	1:227467521..233306411	227467521	233306411	5838890	100	9	RAB4A	ENSG00000168118	protein_coding	229271062	229305894	229271062	229305894	34832	5.6	229271701	229341900	98.1655
1	SPHAR	gain	1:227467521..233306411	227467521	233306411	5838890	100	9	SPHAR	ENSG00000213029	protein_coding	229304857	229305504	229304857	229305504	647	5.6	229271701	229341900	100
1	CCSAP	gain	1:227467521..233306411	227467521	233306411	5838890	100	9	CCSAP	ENSG00000154429	protein_coding	229321005	229343294	229321005	229343294	22289	3.7	229341901	229343100	5.37934
1	CCSAP	gain	1:227467521..233306411	227467521	233306411	5838890	100	9	CCSAP	ENSG00000154429	protein_coding	229321005	229343294	229321005	229343294	22289	5.5	229343101	229404300	0.865898
1	ACTA1	gain	1:227467521..233306411	227467521	233306411	5838890	100	9	ACTA1	ENSG00000143632	protein_coding	229431245	229434098	229431245	229434098	2853	5	229404301	229440000	100
1	NUP133	gain	1:227467521..233306411	227467521	233306411	5838890	100	9	NUP133	ENSG00000069248	protein_coding	229440260	229508341	229440260	229508341	68081	5.6	229440001	229529100	100
1	ABCB10	gain	1:227467521..233306411	227467521	233306411	5838890	100	9	ABCB10	ENSG00000135776	protein_coding	229516582	229558695	229516582	229558695	42113	2.7	229529101	229529700	1.42236
1	ABCB10	gain	1:227467521..233306411	227467521	233306411	5838890	100	9	ABCB10	ENSG00000135776	protein_coding	229516582	229558695	229516582	229558695	42113	5.6	229529701	229557900	66.9603
1	ABCB10	gain	1:227467521..233306411	227467521	233306411	5838890	100	9	ABCB10	ENSG00000135776	protein_coding	229516582	229558695	229516582	229558695	42113	3.9	229557901	229559700	1.8854
1	TAF5L	gain	1:227467521..233306411	227467521	233306411	5838890	100	9	TAF5L	ENSG00000135801	protein_coding	229593111	229626047	229593111	229626047	32936	5.7	229599001	229625400	80.1524
1	TAF5L	gain	1:227467521..233306411	227467521	233306411	5838890	100	9	TAF5L	ENSG00000135801	protein_coding	229593111	229626047	229593111	229626047	32936	3	229625401	229626300	1.96138
1	URB2	gain	1:227467521..233306411	227467521	233306411	5838890	100	9	URB2	ENSG00000135763	protein_coding	229626234	229660199	229626234	229660199	33965	3	229625401	229626300	0.194318
1	URB2	gain	1:227467521..233306411	227467521	233306411	5838890	100	9	URB2	ENSG00000135763	protein_coding	229626234	229660199	229626234	229660199	33965	5.6	229626301	229734600	99.8027
1	GALNT2	gain	1:227467521..233306411	227467521	233306411	5838890	100	9	GALNT2	ENSG00000143641	protein_coding	230057990	230282124	230057990	230282124	224134	8	230274601	230276100	0.668796
1	GALNT2	gain	1:227467521..233306411	227467521	233306411	5838890	100	9	GALNT2	ENSG00000143641	protein_coding	230057990	230282124	230057990	230282124	224134	5.2	230276101	230296500	2.68723
1	PGBD5	gain	1:227467521..233306411	227467521	233306411	5838890	100	9	PGBD5	ENSG00000177614	protein_coding	230314482	230425729	230314482	230425729	111247	7.1	230315401	230316300	0.808112
1	PGBD5	gain	1:227467521..233306411	227467521	233306411	5838890	100	9	PGBD5	ENSG00000177614	protein_coding	230314482	230425729	230314482	230425729	111247	5.1	230316301	230328000	10.5162
1	PGBD5	gain	1:227467521..233306411	227467521	233306411	5838890	100	9	PGBD5	ENSG00000177614	protein_coding	230314482	230425729	230314482	230425729	111247	5.7	230328001	230331300	2.96547
1	PGBD5	gain	1:227467521..233306411	227467521	233306411	5838890	100	9	PGBD5	ENSG00000177614	protein_coding	230314482	230425729	230314482	230425729	111247	5.2	230331301	230335200	3.50481
1	PGBD5	gain	1:227467521..233306411	227467521	233306411	5838890	100	9	PGBD5	ENSG00000177614	protein_coding	230314482	230425729	230314482	230425729	111247	2.8	230335201	230335800	0.538441
1	PGBD5	gain	1:227467521..233306411	227467521	233306411	5838890	100	9	PGBD5	ENSG00000177614	protein_coding	230314482	230425729	230314482	230425729	111247	5.4	230335801	230392800	51.2364
1	PGBD5	gain	1:227467521..233306411	227467521	233306411	5838890	100	9	PGBD5	ENSG00000177614	protein_coding	230314482	230425729	230314482	230425729	111247	3.5	230392801	230396700	3.50481
1	PGBD5	gain	1:227467521..233306411	227467521	233306411	5838890	100	9	PGBD5	ENSG00000177614	protein_coding	230314482	230425729	230314482	230425729	111247	5.3	230396701	230406300	8.62855
1	PGBD5	gain	1:227467521..233306411	227467521	233306411	5838890	100	9	PGBD5	ENSG00000177614	protein_coding	230314482	230425729	230314482	230425729	111247	5.9	230406301	230422200	14.2916
1	PGBD5	gain	1:227467521..233306411	227467521	233306411	5838890	100	9	PGBD5	ENSG00000177614	protein_coding	230314482	230425729	230314482	230425729	111247	5.4	230422201	230425200	2.6958
1	PGBD5	gain	1:227467521..233306411	227467521	233306411	5838890	100	9	PGBD5	ENSG00000177614	protein_coding	230314482	230425729	230314482	230425729	111247	3	230425201	230426700	0.47462
1	COG2	gain	1:227467521..233306411	227467521	233306411	5838890	100	9	COG2	ENSG00000135775	protein_coding	230642489	230693982	230642489	230693982	51493	5.9	230642701	230691300	94.3798
1	COG2	gain	1:227467521..233306411	227467521	233306411	5838890	100	9	COG2	ENSG00000135775	protein_coding	230642489	230693982	230642489	230693982	51493	5.4	230691301	230700900	5.20653
1	AGT	gain	1:227467521..233306411	227467521	233306411	5838890	100	9	AGT	ENSG00000135744	protein_coding	230702523	230714297	230702523	230714297	11774	5	230700901	230714700	100
1	CAPN9	gain	1:227467521..233306411	227467521	233306411	5838890	100	9	CAPN9	ENSG00000135773	protein_coding	230747384	230802003	230747384	230802003	54619	4.7	230750101	230754000	7.13854
1	CAPN9	gain	1:227467521..233306411	227467521	233306411	5838890	100	9	CAPN9	ENSG00000135773	protein_coding	230747384	230802003	230747384	230802003	54619	5.6	230754001	230772900	34.6015
1	CAPN9	gain	1:227467521..233306411	227467521	233306411	5838890	100	9	CAPN9	ENSG00000135773	protein_coding	230747384	230802003	230747384	230802003	54619	5.1	230772901	230781300	15.3774
1	CAPN9	gain	1:227467521..233306411	227467521	233306411	5838890	100	9	CAPN9	ENSG00000135773	protein_coding	230747384	230802003	230747384	230802003	54619	5.6	230781301	230793000	21.4193
1	CAPN9	gain	1:227467521..233306411	227467521	233306411	5838890	100	9	CAPN9	ENSG00000135773	protein_coding	230747384	230802003	230747384	230802003	54619	5	230793001	230798100	9.33558
1	CAPN9	gain	1:227467521..233306411	227467521	233306411	5838890	100	9	CAPN9	ENSG00000135773	protein_coding	230747384	230802003	230747384	230802003	54619	5.5	230798101	230803200	7.14403
1	C1orf198	gain	1:227467521..233306411	227467521	233306411	5838890	100	9	C1orf198	ENSG00000119280	protein_coding	230837119	230869589	230837119	230869589	32470	5.4	230826901	230879400	100
1	TTC13	gain	1:227467521..233306411	227467521	233306411	5838890	100	9	TTC13	ENSG00000143643	protein_coding	230906243	230978875	230906243	230978875	72632	5.7	230880001	230978100	98.933
1	ARV1	gain	1:227467521..233306411	227467521	233306411	5838890	100	9	ARV1	ENSG00000173409	protein_coding	230978981	231000595	230978981	231000595	21614	4	230978101	230979300	1.4759
1	TTC13	gain	1:227467521..233306411	227467521	233306411	5838890	100	9	TTC13	ENSG00000143643	protein_coding	230906243	230978875	230906243	230978875	72632	4	230978101	230979300	1.06565
1	ARV1	gain	1:227467521..233306411	227467521	233306411	5838890	100	9	ARV1	ENSG00000173409	protein_coding	230978981	231000595	230978981	231000595	21614	5.6	230979301	231039600	98.5195
1	FAM89A	gain	1:227467521..233306411	227467521	233306411	5838890	100	9	FAM89A	ENSG00000182118	protein_coding	231018958	231040246	231018958	231040246	21288	5.6	230979301	231039600	96.9654
1	FAM89A	gain	1:227467521..233306411	227467521	233306411	5838890	100	9	FAM89A	ENSG00000182118	protein_coding	231018958	231040246	231018958	231040246	21288	3.4	231039601	231041100	3.02988
1	TRIM67	gain	1:227467521..233306411	227467521	233306411	5838890	100	9	TRIM67	ENSG00000119283	protein_coding	231162112	231221556	231162112	231221556	59444	5.6	231164101	231184500	34.3163
1	TRIM67	gain	1:227467521..233306411	227467521	233306411	5838890	100	9	TRIM67	ENSG00000119283	protein_coding	231162112	231221556	231162112	231221556	59444	5.2	231184501	231223500	62.336
1	C1orf131	gain	1:227467521..233306411	227467521	233306411	5838890	100	9	C1orf131	ENSG00000143633	protein_coding	231223763	231241187	231223763	231241187	17424	5.7	231223501	231240600	96.6311
1	C1orf131	gain	1:227467521..233306411	227467521	233306411	5838890	100	9	C1orf131	ENSG00000143633	protein_coding	231223763	231241187	231223763	231241187	17424	4.8	231240601	231241800	3.36318
1	GNPAT	gain	1:227467521..233306411	227467521	233306411	5838890	100	9	GNPAT	ENSG00000116906	protein_coding	231241207	231277973	231241207	231277973	36766	6	231241801	231244800	8.15699
1	GNPAT	gain	1:227467521..233306411	227467521	233306411	5838890	100	9	GNPAT	ENSG00000116906	protein_coding	231241207	231277973	231241207	231277973	36766	5.1	231244801	231246000	3.26117
1	GNPAT	gain	1:227467521..233306411	227467521	233306411	5838890	100	9	GNPAT	ENSG00000116906	protein_coding	231241207	231277973	231241207	231277973	36766	6	231246001	231252000	16.3167
1	GNPAT	gain	1:227467521..233306411	227467521	233306411	5838890	100	9	GNPAT	ENSG00000116906	protein_coding	231241207	231277973	231241207	231277973	36766	5	231252001	231259800	21.2125
1	GNPAT	gain	1:227467521..233306411	227467521	233306411	5838890	100	9	GNPAT	ENSG00000116906	protein_coding	231241207	231277973	231241207	231277973	36766	6.2	231259801	231267600	21.2125
1	GNPAT	gain	1:227467521..233306411	227467521	233306411	5838890	100	9	GNPAT	ENSG00000116906	protein_coding	231241207	231277973	231241207	231277973	36766	5.4	231267601	231323700	28.2108
1	EXOC8	gain	1:227467521..233306411	227467521	233306411	5838890	100	9	EXOC8	ENSG00000116903	protein_coding	231332753	231337852	231332753	231337852	5099	6	231323701	231336600	75.4462
1	EXOC8	gain	1:227467521..233306411	227467521	233306411	5838890	100	9	EXOC8	ENSG00000116903	protein_coding	231332753	231337852	231332753	231337852	5099	4.6	231336601	231338700	24.5342
1	SPRTN	gain	1:227467521..233306411	227467521	233306411	5838890	100	9	SPRTN	ENSG00000010072	protein_coding	231337104	231355023	231337104	231355023	17919	5.6	231338701	231347700	50.2204
1	SPRTN	gain	1:227467521..233306411	227467521	233306411	5838890	100	9	SPRTN	ENSG00000010072	protein_coding	231337104	231355023	231337104	231355023	17919	6.2	231347701	231355200	40.8617
1	EGLN1	gain	1:227467521..233306411	227467521	233306411	5838890	100	9	EGLN1	ENSG00000135766	protein_coding	231363751	231425044	231363751	231425044	61293	3.7	231421201	231422700	2.44563
1	EGLN1	gain	1:227467521..233306411	227467521	233306411	5838890	100	9	EGLN1	ENSG00000135766	protein_coding	231363751	231425044	231363751	231425044	61293	6.2	231422701	231428100	3.82262
1	TSNAX	gain	1:227467521..233306411	227467521	233306411	5838890	100	9	TSNAX	ENSG00000116918	protein_coding	231528653	231566524	231528653	231566524	37871	5.7	231471901	231780300	100
1	DISC1	gain	1:227467521..233306411	227467521	233306411	5838890	100	9	DISC1	ENSG00000162946	protein_coding	231626815	232041272	231626815	232041272	414457	1.7	231780301	231780900	0.144526
1	DISC1	gain	1:227467521..233306411	227467521	233306411	5838890	100	9	DISC1	ENSG00000162946	protein_coding	231626815	232041272	231626815	232041272	414457	5.6	231780901	231995400	51.7542
1	DISC1	gain	1:227467521..233306411	227467521	233306411	5838890	100	9	DISC1	ENSG00000162946	protein_coding	231626815	232041272	231626815	232041272	414457	1.3	231995401	231996000	0.144526
1	DISC1	gain	1:227467521..233306411	227467521	233306411	5838890	100	9	DISC1	ENSG00000162946	protein_coding	231626815	232041272	231626815	232041272	414457	5.7	231996001	232082100	10.923
1	SIPA1L2	gain	1:227467521..233306411	227467521	233306411	5838890	100	9	SIPA1L2	ENSG00000116991	protein_coding	232397965	232561558	232397965	232561558	163593	5.6	232332601	232629300	100
1	MAP10	gain	1:227467521..233306411	227467521	233306411	5838890	100	9	MAP10	ENSG00000212916	protein_coding	232804892	232808407	232804892	232808407	3515	5.7	232725601	232823700	100
1	NTPCR	gain	1:227467521..233306411	227467521	233306411	5838890	100	9	NTPCR	ENSG00000135778	protein_coding	232950605	232983882	232950605	232983882	33277	5.6	232824601	233043600	100
1	PCNXL2	gain	1:227467521..233306411	227467521	233306411	5838890	100	9	PCNXL2	ENSG00000135749	protein_coding	232983435	233295713	232983435	233295713	312278	1.4	233043601	233044200	0.191816
1	PCNXL2	gain	1:227467521..233306411	227467521	233306411	5838890	100	9	PCNXL2	ENSG00000135749	protein_coding	232983435	233295713	232983435	233295713	312278	5.6	233044201	233266500	71.1863
1	PCNXL2	gain	1:227467521..233306411	227467521	233306411	5838890	100	9	PCNXL2	ENSG00000135749	protein_coding	232983435	233295713	232983435	233295713	312278	7.8	233266501	233282100	4.99523
1	PCNXL2	gain	1:227467521..233306411	227467521	233306411	5838890	100	9	PCNXL2	ENSG00000135749	protein_coding	232983435	233295713	232983435	233295713	312278	5.8	233282101	233283300	0.383953
1	PCNXL2	gain	1:227467521..233306411	227467521	233306411	5838890	100	9	PCNXL2	ENSG00000135749	protein_coding	232983435	233295713	232983435	233295713	312278	3.6	233283301	236385900	3.97466
15	SCAPER	loss	15:76599287..76603427	76599287	76603427	4140	0	0	SCAPER	ENSG00000140386	protein_coding	76347904	76905444	76599287	76603427	4140	1.5	76388101	76390500	0
15	SCAPER	loss	15:76599287..76603427	76599287	76603427	4140	0	0	SCAPER	ENSG00000140386	protein_coding	76347904	76905444	76599287	76603427	4140	1.9	76390501	76421100	0
15	SCAPER	loss	15:76599287..76603427	76599287	76603427	4140	0	0	SCAPER	ENSG00000140386	protein_coding	76347904	76905444	76599287	76603427	4140	0.8	76421101	76422000	0
15	SCAPER	loss	15:76599287..76603427	76599287	76603427	4140	0	0	SCAPER	ENSG00000140386	protein_coding	76347904	76905444	76599287	76603427	4140	1.9	76422001	76536600	0
15	SCAPER	loss	15:76599287..76603427	76599287	76603427	4140	0	0	SCAPER	ENSG00000140386	protein_coding	76347904	76905444	76599287	76603427	4140	0.4	76536601	76538400	0
15	SCAPER	loss	15:76599287..76603427	76599287	76603427	4140	0	0	SCAPER	ENSG00000140386	protein_coding	76347904	76905444	76599287	76603427	4140	1.9	76538401	76592400	0
15	SCAPER	loss	15:76599287..76603427	76599287	76603427	4140	0	0	SCAPER	ENSG00000140386	protein_coding	76347904	76905444	76599287	76603427	4140	0	76592401	76604400	100
15	SCAPER	loss	15:76599287..76603427	76599287	76603427	4140	0	0	SCAPER	ENSG00000140386	protein_coding	76347904	76905444	76599287	76603427	4140	1.9	76604401	76712400	0
15	SCAPER	loss	15:76599287..76603427	76599287	76603427	4140	0	0	SCAPER	ENSG00000140386	protein_coding	76347904	76905444	76599287	76603427	4140	0.4	76712401	76713900	0
15	SCAPER	loss	15:76599287..76603427	76599287	76603427	4140	0	0	SCAPER	ENSG00000140386	protein_coding	76347904	76905444	76599287	76603427	4140	1.8	76713901	77038500	0
16	CDH3	loss	16:68664250..68811064	68664250	68811064	146814	67	0	CDH3	ENSG00000062038	protein_coding	68636189	68722616	68664250	68722616	58366	0.9	68588401	68663400	0
16	CDH1	loss	16:68664250..68811064	68664250	68811064	146814	75	0	CDH1	ENSG00000039068	protein_coding	68737225	68835548	68737225	68811064	73839	0	68663401	68819100	100
16	CDH3	loss	16:68664250..68811064	68664250	68811064	146814	67	0	CDH3	ENSG00000062038	protein_coding	68636189	68722616	68664250	68722616	58366	0	68663401	68819100	100
16	CDH1	loss	16:68664250..68811064	68664250	68811064	146814	75	0	CDH1	ENSG00000039068	protein_coding	68737225	68835548	68737225	68811064	73839	0.9	68819101	69665400	0
17	CDK12	gain	17:39478638..39749918	39478638	39749918	271280	83	14	CDK12	ENSG00000167258	protein_coding	39461511	39564907	39478638	39564907	86269	6.9	39467701	39470700	0
17	CDK12	gain	17:39478638..39749918	39478638	39749918	271280	83	14	CDK12	ENSG00000167258	protein_coding	39461511	39564907	39478638	39564907	86269	0.9	39470701	39475200	0
17	CDK12	gain	17:39478638..39749918	39478638	39749918	271280	83	14	CDK12	ENSG00000167258	protein_coding	39461511	39564907	39478638	39564907	86269	17.3	39475201	39499500	24.1825
17	CDK12	gain	17:39478638..39749918	39478638	39749918	271280	83	14	CDK12	ENSG00000167258	protein_coding	39461511	39564907	39478638	39564907	86269	20.2	39499501	39524100	28.5143
17	CDK12	gain	17:39478638..39749918	39478638	39749918	271280	83	14	CDK12	ENSG00000167258	protein_coding	39461511	39564907	39478638	39564907	86269	23.1	39524101	39527100	3.47634
17	CDK12	gain	17:39478638..39749918	39478638	39749918	271280	83	14	CDK12	ENSG00000167258	protein_coding	39461511	39564907	39478638	39564907	86269	20.4	39527101	39528600	1.73759
17	CDK12	gain	17:39478638..39749918	39478638	39749918	271280	83	14	CDK12	ENSG00000167258	protein_coding	39461511	39564907	39478638	39564907	86269	23.4	39528601	39530400	2.08534
17	CDK12	gain	17:39478638..39749918	39478638	39749918	271280	83	14	CDK12	ENSG00000167258	protein_coding	39461511	39564907	39478638	39564907	86269	18.5	39530401	39531300	1.04209
17	CDK12	gain	17:39478638..39749918	39478638	39749918	271280	83	14	CDK12	ENSG00000167258	protein_coding	39461511	39564907	39478638	39564907	86269	22.7	39531301	39540600	10.7791
17	CDK12	gain	17:39478638..39749918	39478638	39749918	271280	83	14	CDK12	ENSG00000167258	protein_coding	39461511	39564907	39478638	39564907	86269	19.4	39540601	39545400	5.56283
17	CDK12	gain	17:39478638..39749918	39478638	39749918	271280	83	14	CDK12	ENSG00000167258	protein_coding	39461511	39564907	39478638	39564907	86269	13.5	39545401	39546300	1.04209
17	CDK12	gain	17:39478638..39749918	39478638	39749918	271280	83	14	CDK12	ENSG00000167258	protein_coding	39461511	39564907	39478638	39564907	86269	20.4	39546301	39573000	21.5674
17	NEUROD2	gain	17:39478638..39749918	39478638	39749918	271280	100	14	NEUROD2	ENSG00000171532	protein_coding	39603536	39609777	39603536	39609777	6241	17.6	39603901	39605100	19.2117
17	NEUROD2	gain	17:39478638..39749918	39478638	39749918	271280	100	14	NEUROD2	ENSG00000171532	protein_coding	39603536	39609777	39603536	39609777	6241	15.7	39605101	39608400	52.8601
17	NEUROD2	gain	17:39478638..39749918	39478638	39749918	271280	100	14	NEUROD2	ENSG00000171532	protein_coding	39603536	39609777	39603536	39609777	6241	19	39608401	39617400	22.0477
17	PPP1R1B	gain	17:39478638..39749918	39478638	39749918	271280	100	14	PPP1R1B	ENSG00000131771	protein_coding	39626740	39636626	39626740	39636626	9886	15.9	39624301	39628500	17.803
17	PPP1R1B	gain	17:39478638..39749918	39478638	39749918	271280	100	14	PPP1R1B	ENSG00000131771	protein_coding	39626740	39636626	39626740	39636626	9886	18.2	39628501	39637800	82.1869
17	STARD3	gain	17:39478638..39749918	39478638	39749918	271280	100	14	STARD3	ENSG00000131748	protein_coding	39637065	39663484	39637065	39663484	26419	19.7	39637801	39644400	24.9782
17	STARD3	gain	17:39478638..39749918	39478638	39749918	271280	100	14	STARD3	ENSG00000131748	protein_coding	39637065	39663484	39637065	39663484	26419	18	39644401	39667500	72.2321
17	TCAP	gain	17:39478638..39749918	39478638	39749918	271280	100	14	TCAP	ENSG00000173991	protein_coding	39664187	39666555	39664187	39666555	2368	18	39644401	39667500	100
17	PNMT	gain	17:39478638..39749918	39478638	39749918	271280	100	14	PNMT	ENSG00000141744	protein_coding	39667981	39670475	39667981	39670475	2494	11.7	39667501	39668400	16.8003
17	ERBB2	gain	17:39478638..39749918	39478638	39749918	271280	100	14	ERBB2	ENSG00000141736	protein_coding	39687914	39730426	39687914	39730426	42512	17.7	39668401	39752400	100
17	GRB7	gain	17:39478638..39749918	39478638	39749918	271280	100	14	GRB7	ENSG00000141738	protein_coding	39737927	39747291	39737927	39747291	9364	17.7	39668401	39752400	100
17	MIEN1	gain	17:39478638..39749918	39478638	39749918	271280	100	14	MIEN1	ENSG00000141741	protein_coding	39728496	39730787	39728496	39730787	2291	17.7	39668401	39752400	100
17	PGAP3	gain	17:39478638..39749918	39478638	39749918	271280	100	14	PGAP3	ENSG00000161395	protein_coding	39671122	39696797	39671122	39696797	25675	17.7	39668401	39752400	100
17	PNMT	gain	17:39478638..39749918	39478638	39749918	271280	100	14	PNMT	ENSG00000141744	protein_coding	39667981	39670475	39667981	39670475	2494	17.7	39668401	39752400	83.1596
17	SKAP1	gain	17:48417238..49432245	48417238	49432245	1015007	4	14	SKAP1	ENSG00000141293	protein_coding	48133440	48430275	48417238	48430275	13037	1	48147301	48416400	0
17	ABI3	gain	17:48417238..49432245	48417238	49432245	1015007	100	14	ABI3	ENSG00000108798	protein_coding	49210227	49223225	49210227	49223225	12998	22	48416401	49343400	100
17	ATP5G1	gain	17:48417238..49432245	48417238	49432245	1015007	100	14	ATP5G1	ENSG00000159199	protein_coding	48892765	48895871	48892765	48895871	3106	22	48416401	49343400	100
17	B4GALNT2	gain	17:48417238..49432245	48417238	49432245	1015007	100	14	B4GALNT2	ENSG00000167080	protein_coding	49132460	49176840	49132460	49176840	44380	22	48416401	49343400	100
17	CALCOCO2	gain	17:48417238..49432245	48417238	49432245	1015007	100	14	CALCOCO2	ENSG00000136436	protein_coding	48830988	48866522	48830988	48866522	35534	22	48416401	49343400	100
17	GIP	gain	17:48417238..49432245	48417238	49432245	1015007	100	14	GIP	ENSG00000159224	protein_coding	48958554	48968596	48958554	48968596	10042	22	48416401	49343400	100
17	GNGT2	gain	17:48417238..49432245	48417238	49432245	1015007	100	14	GNGT2	ENSG00000167083	protein_coding	49202791	49210574	49202791	49210574	7783	22	48416401	49343400	100
17	HOXB1	gain	17:48417238..49432245	48417238	49432245	1015007	100	14	HOXB1	ENSG00000120094	protein_coding	48528526	48530997	48528526	48530997	2471	22	48416401	49343400	100
17	HOXB13	gain	17:48417238..49432245	48417238	49432245	1015007	100	14	HOXB13	ENSG00000159184	protein_coding	48724763	48729178	48724763	48729178	4415	22	48416401	49343400	100
17	HOXB2	gain	17:48417238..49432245	48417238	49432245	1015007	100	14	HOXB2	ENSG00000173917	protein_coding	48540894	48544989	48540894	48544989	4095	22	48416401	49343400	100
17	HOXB3	gain	17:48417238..49432245	48417238	49432245	1015007	100	14	HOXB3	ENSG00000120093	protein_coding	48548870	48604912	48548870	48604912	56042	22	48416401	49343400	100
17	HOXB4	gain	17:48417238..49432245	48417238	49432245	1015007	100	14	HOXB4	ENSG00000182742	protein_coding	48575513	48580111	48575513	48580111	4598	22	48416401	49343400	100
17	HOXB5	gain	17:48417238..49432245	48417238	49432245	1015007	100	14	HOXB5	ENSG00000120075	protein_coding	48591257	48593961	48591257	48593961	2704	22	48416401	49343400	100
17	HOXB6	gain	17:48417238..49432245	48417238	49432245	1015007	100	14	HOXB6	ENSG00000108511	protein_coding	48595751	48604992	48595751	48604992	9241	22	48416401	49343400	100
17	HOXB7	gain	17:48417238..49432245	48417238	49432245	1015007	100	14	HOXB7	ENSG00000260027	protein_coding	48607227	48633572	48607227	48633572	26345	22	48416401	49343400	100
17	HOXB8	gain	17:48417238..49432245	48417238	49432245	1015007	100	14	HOXB8	ENSG00000120068	protein_coding	48611377	48614939	48611377	48614939	3562	22	48416401	49343400	100
17	HOXB9	gain	17:48417238..49432245	48417238	49432245	1015007	100	14	HOXB9	ENSG00000170689	protein_coding	48621159	48626356	48621159	48626356	5197	22	48416401	49343400	100
17	IGF2BP1	gain	17:48417238..49432245	48417238	49432245	1015007	100	14	IGF2BP1	ENSG00000159217	protein_coding	48997412	49055650	48997412	49055650	58238	22	48416401	49343400	100
17	PHOSPHO1	gain	17:48417238..49432245	48417238	49432245	1015007	100	14	PHOSPHO1	ENSG00000173868	protein_coding	49223362	49230766	49223362	49230766	7404	22	48416401	49343400	100
17	PRAC1	gain	17:48417238..49432245	48417238	49432245	1015007	100	14	PRAC1	ENSG00000159182	protein_coding	48721719	48722522	48721719	48722522	803	22	48416401	49343400	100
17	SKAP1	gain	17:48417238..49432245	48417238	49432245	1015007	4	14	SKAP1	ENSG00000141293	protein_coding	48133440	48430275	48417238	48430275	13037	22	48416401	49343400	100
17	SNF8	gain	17:48417238..49432245	48417238	49432245	1015007	100	14	SNF8	ENSG00000159210	protein_coding	48929316	48945117	48929316	48945117	15801	22	48416401	49343400	100
17	TTLL6	gain	17:48417238..49432245	48417238	49432245	1015007	100	14	TTLL6	ENSG00000170703	protein_coding	48762235	48817214	48762235	48817214	54979	22	48416401	49343400	100
17	UBE2Z	gain	17:48417238..49432245	48417238	49432245	1015007	100	14	UBE2Z	ENSG00000159202	protein_coding	48908369	48929056	48908369	48929056	20687	22	48416401	49343400	100
17	ZNF652	gain	17:48417238..49432245	48417238	49432245	1015007	100	14	ZNF652	ENSG00000198740	protein_coding	49289206	49362473	49289206	49362473	73267	15.1	49343401	49350300	9.41624
17	ZNF652	gain	17:48417238..49432245	48417238	49432245	1015007	100	14	ZNF652	ENSG00000198740	protein_coding	49289206	49362473	49289206	49362473	73267	10	49350301	49351200	1.22702
17	ZNF652	gain	17:48417238..49432245	48417238	49432245	1015007	100	14	ZNF652	ENSG00000198740	protein_coding	49289206	49362473	49289206	49362473	73267	14.4	49351201	49361400	13.9203
17	ZNF652	gain	17:48417238..49432245	48417238	49432245	1015007	100	14	ZNF652	ENSG00000198740	protein_coding	49289206	49362473	49289206	49362473	73267	8.5	49361401	49362600	1.46314
17	PHB	gain	17:48417238..49432245	48417238	49432245	1015007	100	14	PHB	ENSG00000167085	protein_coding	49404049	49414905	49404049	49414905	10856	13.3	49362601	49446600	100
17	NGFR	gain	17:49432418..50138050	49432418	50138050	705632	100	10	NGFR	ENSG00000064300	protein_coding	49495293	49515017	49495293	49515017	19724	6.4	49446601	49584900	100
17	NXPH3	gain	17:49432418..50138050	49432418	50138050	705632	100	10	NXPH3	ENSG00000182575	protein_coding	49575858	49583827	49575858	49583827	7969	6.4	49446601	49584900	100
17	SPOP	gain	17:49432418..50138050	49432418	50138050	705632	100	10	SPOP	ENSG00000121067	protein_coding	49598884	49678234	49598884	49678234	79350	7.2	49594201	49665300	83.7001
17	SLC35B1	gain	17:49432418..50138050	49432418	50138050	705632	100	10	SLC35B1	ENSG00000121073	protein_coding	49700943	49709014	49700943	49709014	8071	6.8	49665301	49763400	100
17	SPOP	gain	17:49432418..50138050	49432418	50138050	705632	100	10	SPOP	ENSG00000121067	protein_coding	49598884	49678234	49598884	49678234	79350	6.8	49665301	49763400	16.2987
17	FAM117A	gain	17:49432418..50138050	49432418	50138050	705632	100	10	FAM117A	ENSG00000121104	protein_coding	49710332	49789180	49710332	49789180	78848	4.6	49763401	49764300	1.14017
17	FAM117A	gain	17:49432418..50138050	49432418	50138050	705632	100	10	FAM117A	ENSG00000121104	protein_coding	49710332	49789180	49710332	49789180	78848	7	49764301	49835400	31.5531
17	KAT7	gain	17:49432418..50138050	49432418	50138050	705632	100	10	KAT7	ENSG00000136504	protein_coding	49788555	49835030	49788555	49835030	46475	7	49764301	49835400	100
17	TAC4	gain	17:49432418..50138050	49432418	50138050	705632	100	10	TAC4	ENSG00000176358	protein_coding	49838309	49848017	49838309	49848017	9708	6.4	49835401	49915500	100
17	DLX3	gain	17:49432418..50138050	49432418	50138050	705632	100	10	DLX3	ENSG00000064195	protein_coding	49990005	49995224	49990005	49995224	5219	7.9	49937701	49999800	100
17	DLX4	gain	17:49432418..50138050	49432418	50138050	705632	100	10	DLX4	ENSG00000108813	protein_coding	49968970	49974959	49968970	49974959	5989	7.9	49937701	49999800	100
17	ITGA3	gain	17:49432418..50138050	49432418	50138050	705632	100	10	ITGA3	ENSG00000005884	protein_coding	50055968	50090481	50055968	50090481	34513	8.2	50056801	50085600	83.4439
17	ITGA3	gain	17:49432418..50138050	49432418	50138050	705632	100	10	ITGA3	ENSG00000005884	protein_coding	50055968	50090481	50055968	50090481	34513	18.5	50085601	50086200	1.73558
17	ITGA3	gain	17:49432418..50138050	49432418	50138050	705632	100	10	ITGA3	ENSG00000005884	protein_coding	50055968	50090481	50055968	50090481	34513	8.1	50086201	50128500	12.4011
17	PDK2	gain	17:49432418..50138050	49432418	50138050	705632	100	10	PDK2	ENSG00000005882	protein_coding	50094737	50112152	50094737	50112152	17415	8.1	50086201	50128500	100
17	SAMD14	gain	17:49432418..50138050	49432418	50138050	705632	100	10	SAMD14	ENSG00000167100	protein_coding	50110040	50129882	50110040	50129882	19842	8.1	50086201	50128500	93.035
17	SAMD14	gain	17:49432418..50138050	49432418	50138050	705632	100	10	SAMD14	ENSG00000167100	protein_coding	50110040	50129882	50110040	50129882	19842	6	50128501	50130900	6.95998
17	COL1A1	gain	17:50138923..51051764	50138923	51051764	912841	100	13	COL1A1	ENSG00000108821	protein_coding	50183289	50201632	50183289	50201632	18343	8	50151301	50214300	100
17	SGCA	gain	17:50138923..51051764	50138923	51051764	912841	100	13	SGCA	ENSG00000108823	protein_coding	50164214	50175931	50164214	50175931	11717	8	50151301	50214300	100
17	TMEM92	gain	17:50138923..51051764	50138923	51051764	912841	100	13	TMEM92	ENSG00000167105	protein_coding	50271406	50281485	50271406	50281485	10079	8	50253901	50286300	100
17	XYLT2	gain	17:50138923..51051764	50138923	51051764	912841	100	13	XYLT2	ENSG00000015532	protein_coding	50346092	50363138	50346092	50363138	17046	11.3	50350501	50353500	17.5936
17	XYLT2	gain	17:50138923..51051764	50138923	51051764	912841	100	13	XYLT2	ENSG00000015532	protein_coding	50346092	50363138	50346092	50363138	17046	10.6	50353501	50358000	26.3933
17	MRPL27	gain	17:50138923..51051764	50138923	51051764	912841	100	13	MRPL27	ENSG00000108826	protein_coding	50367857	50373214	50367857	50373214	5357	11.6	50358001	50368500	12.003
17	XYLT2	gain	17:50138923..51051764	50138923	51051764	912841	100	13	XYLT2	ENSG00000015532	protein_coding	50346092	50363138	50346092	50363138	17046	11.6	50358001	50368500	30.1361
17	EME1	gain	17:50138923..51051764	50138923	51051764	912841	100	13	EME1	ENSG00000154920	protein_coding	50373220	50381483	50373220	50381483	8263	12.2	50368501	50385900	100
17	MRPL27	gain	17:50138923..51051764	50138923	51051764	912841	100	13	MRPL27	ENSG00000108826	protein_coding	50367857	50373214	50367857	50373214	5357	12.2	50368501	50385900	87.9783
17	LRRC59	gain	17:50138923..51051764	50138923	51051764	912841	100	13	LRRC59	ENSG00000108829	protein_coding	50375059	50397553	50375059	50397553	22494	13	50385901	50397300	50.6757
17	LRRC59	gain	17:50138923..51051764	50138923	51051764	912841	100	13	LRRC59	ENSG00000108829	protein_coding	50375059	50397553	50375059	50397553	22494	9.1	50397301	50398200	1.1203
17	ACSF2	gain	17:50138923..51051764	50138923	51051764	912841	100	13	ACSF2	ENSG00000167107	protein_coding	50426158	50474845	50426158	50474845	48687	13.3	50426701	50434200	15.4025
17	ACSF2	gain	17:50138923..51051764	50138923	51051764	912841	100	13	ACSF2	ENSG00000167107	protein_coding	50426158	50474845	50426158	50474845	48687	11.6	50434201	50455500	43.7468
17	ACSF2	gain	17:50138923..51051764	50138923	51051764	912841	100	13	ACSF2	ENSG00000167107	protein_coding	50426158	50474845	50426158	50474845	48687	10.6	50455501	50468400	26.4937
17	CHAD	gain	17:50138923..51051764	50138923	51051764	912841	100	13	CHAD	ENSG00000136457	protein_coding	50464496	50468966	50464496	50468966	4470	10.6	50455501	50468400	87.3378
17	ACSF2	gain	17:50138923..51051764	50138923	51051764	912841	100	13	ACSF2	ENSG00000167107	protein_coding	50426158	50474845	50426158	50474845	48687	8.5	50468401	50469900	3.07885
17	CHAD	gain	17:50138923..51051764	50138923	51051764	912841	100	13	CHAD	ENSG00000136457	protein_coding	50464496	50468966	50464496	50468966	4470	8.5	50468401	50469900	12.6398
17	ACSF2	gain	17:50138923..51051764	50138923	51051764	912841	100	13	ACSF2	ENSG00000167107	protein_coding	50426158	50474845	50426158	50474845	48687	10.5	50469901	50480100	10.1547
17	RSAD1	gain	17:50138923..51051764	50138923	51051764	912841	100	13	RSAD1	ENSG00000136444	protein_coding	50478800	50485975	50478800	50485975	7175	10.5	50469901	50480100	18.1185
17	RSAD1	gain	17:50138923..51051764	50138923	51051764	912841	100	13	RSAD1	ENSG00000136444	protein_coding	50478800	50485975	50478800	50485975	7175	11.2	50480101	50498400	81.8676
17	MYCBPAP	gain	17:50138923..51051764	50138923	51051764	912841	100	13	MYCBPAP	ENSG00000136449	protein_coding	50508384	50531501	50508384	50531501	23117	10.8	50510701	50515200	19.4619
17	EPN3	gain	17:50138923..51051764	50138923	51051764	912841	100	13	EPN3	ENSG00000049283	protein_coding	50532543	50543750	50532543	50543750	11207	12.1	50515201	50558400	100
17	MYCBPAP	gain	17:50138923..51051764	50138923	51051764	912841	100	13	MYCBPAP	ENSG00000136449	protein_coding	50508384	50531501	50508384	50531501	23117	12.1	50515201	50558400	70.5109
17	SPATA20	gain	17:50138923..51051764	50138923	51051764	912841	100	13	SPATA20	ENSG00000006282	protein_coding	50543058	50555852	50543058	50555852	12794	12.1	50515201	50558400	100
17	CACNA1G	gain	17:50138923..51051764	50138923	51051764	912841	100	13	CACNA1G	ENSG00000006283	protein_coding	50561068	50627474	50561068	50627474	66406	12.3	50562301	50564100	2.70909
17	CACNA1G	gain	17:50138923..51051764	50138923	51051764	912841	100	13	CACNA1G	ENSG00000006283	protein_coding	50561068	50627474	50561068	50627474	66406	9.8	50564101	50565300	1.80556
17	CACNA1G	gain	17:50138923..51051764	50138923	51051764	912841	100	13	CACNA1G	ENSG00000006283	protein_coding	50561068	50627474	50561068	50627474	66406	12.1	50565301	50607900	64.1493
17	ABCC3	gain	17:50138923..51051764	50138923	51051764	912841	100	13	ABCC3	ENSG00000108846	protein_coding	50634777	50692252	50634777	50692252	57475	10.6	50607901	50691000	97.8217
17	CACNA1G	gain	17:50138923..51051764	50138923	51051764	912841	100	13	CACNA1G	ENSG00000006283	protein_coding	50561068	50627474	50561068	50627474	66406	10.6	50607901	50691000	29.4747
17	ABCC3	gain	17:50138923..51051764	50138923	51051764	912841	100	13	ABCC3	ENSG00000108846	protein_coding	50634777	50692252	50634777	50692252	57475	12	50691001	50703300	2.1766
17	ANKRD40	gain	17:50138923..51051764	50138923	51051764	912841	100	13	ANKRD40	ENSG00000154945	protein_coding	50693190	50707924	50693190	50707924	14734	12	50691001	50703300	68.6168
17	ANKRD40	gain	17:50138923..51051764	50138923	51051764	912841	100	13	ANKRD40	ENSG00000154945	protein_coding	50693190	50707924	50693190	50707924	14734	10.5	50703301	50720100	31.3764
17	LUC7L3	gain	17:50138923..51051764	50138923	51051764	912841	100	13	LUC7L3	ENSG00000108848	protein_coding	50719544	50756213	50719544	50756213	36669	11.8	50720101	50729700	26.1774
17	LUC7L3	gain	17:50138923..51051764	50138923	51051764	912841	100	13	LUC7L3	ENSG00000108848	protein_coding	50719544	50756213	50719544	50756213	36669	8.7	50729701	50730600	2.45166
17	LUC7L3	gain	17:50138923..51051764	50138923	51051764	912841	100	13	LUC7L3	ENSG00000108848	protein_coding	50719544	50756213	50719544	50756213	36669	12	50730601	50743500	35.1769
17	LUC7L3	gain	17:50138923..51051764	50138923	51051764	912841	100	13	LUC7L3	ENSG00000108848	protein_coding	50719544	50756213	50719544	50756213	36669	12.5	50743501	50756400	34.6669
17	WFIKKN2	gain	17:50138923..51051764	50138923	51051764	912841	100	13	WFIKKN2	ENSG00000173714	protein_coding	50834650	50842348	50834650	50842348	7698	13	50837101	50839500	31.1639
17	WFIKKN2	gain	17:50138923..51051764	50138923	51051764	912841	100	13	WFIKKN2	ENSG00000173714	protein_coding	50834650	50842348	50834650	50842348	7698	11.9	50839501	50846400	36.9836
17	TOB1	gain	17:50138923..51051764	50138923	51051764	912841	100	13	TOB1	ENSG00000141232	protein_coding	50862223	50867978	50862223	50867978	5755	10.2	50857801	50865300	53.4666
17	TOB1	gain	17:50138923..51051764	50138923	51051764	912841	100	13	TOB1	ENSG00000141232	protein_coding	50862223	50867978	50862223	50867978	5755	9.1	50865301	50959800	46.5161
17	SPAG9	gain	17:50138923..51051764	50138923	51051764	912841	56	13	SPAG9	ENSG00000008294	protein_coding	50962174	51120865	50962174	51051764	89590	6.9	51037051	51038100	1.17089
17	SPAG9	gain	17:50138923..51051764	50138923	51051764	912841	56	13	SPAG9	ENSG00000008294	protein_coding	50962174	51120865	50962174	51051764	89590	10.2	51038101	51053400	15.2506
17	SPAG9	gain	17:50138923..51051764	50138923	51051764	912841	56	13	SPAG9	ENSG00000008294	protein_coding	50962174	51120865	50962174	51051764	89590	8	51053401	51055800	0
17	SPAG9	gain	17:50138923..51051764	50138923	51051764	912841	56	13	SPAG9	ENSG00000008294	protein_coding	50962174	51120865	50962174	51051764	89590	4.4	51055801	51097800	0
17	SPAG9	gain	17:50138923..51051764	50138923	51051764	912841	56	13	SPAG9	ENSG00000008294	protein_coding	50962174	51120865	50962174	51051764	89590	4	51097801	51183300	0
17	CLTC	gain	17:59655395..61993512	59655395	61993512	2338117	53	14	CLTC	ENSG00000141367	protein_coding	59619689	59696956	59655395	59696956	41561	3.6	59620801	59637000	0
17	CLTC	gain	17:59655395..61993512	59655395	61993512	2338117	53	14	CLTC	ENSG00000141367	protein_coding	59619689	59696956	59655395	59696956	41561	2.4	59637001	59637900	0
17	CLTC	gain	17:59655395..61993512	59655395	61993512	2338117	53	14	CLTC	ENSG00000141367	protein_coding	59619689	59696956	59655395	59696956	41561	3.7	59637901	59655600	0.493251
17	CLTC	gain	17:59655395..61993512	59655395	61993512	2338117	53	14	CLTC	ENSG00000141367	protein_coding	59619689	59696956	59655395	59696956	41561	9.1	59655601	59731800	99.5043
17	PTRH2	gain	17:59655395..61993512	59655395	61993512	2338117	100	14	PTRH2	ENSG00000141378	protein_coding	59674636	59707626	59674636	59707626	32990	9.1	59655601	59731800	100
17	VMP1	gain	17:59655395..61993512	59655395	61993512	2338117	100	14	VMP1	ENSG00000062716	protein_coding	59707192	59842255	59707192	59842255	135063	17.1	59731801	59788200	41.7576
17	VMP1	gain	17:59655395..61993512	59655395	61993512	2338117	100	14	VMP1	ENSG00000062716	protein_coding	59707192	59842255	59707192	59842255	135063	14.3	59788201	59795400	5.33011
17	TUBD1	gain	17:59655395..61993512	59655395	61993512	2338117	100	14	TUBD1	ENSG00000108423	protein_coding	59859482	59892945	59859482	59892945	33463	16.5	59795401	59860500	3.04217
17	VMP1	gain	17:59655395..61993512	59655395	61993512	2338117	100	14	VMP1	ENSG00000062716	protein_coding	59707192	59842255	59707192	59842255	135063	16.5	59795401	59860500	34.6905
17	TUBD1	gain	17:59655395..61993512	59655395	61993512	2338117	100	14	TUBD1	ENSG00000108423	protein_coding	59859482	59892945	59859482	59892945	33463	15.4	59860501	59908500	96.9548
17	RPS6KB1	gain	17:59655395..61993512	59655395	61993512	2338117	100	14	RPS6KB1	ENSG00000108443	protein_coding	59893046	59950564	59893046	59950564	57518	9.7	59908501	59909700	2.08456
17	RPS6KB1	gain	17:59655395..61993512	59655395	61993512	2338117	100	14	RPS6KB1	ENSG00000108443	protein_coding	59893046	59950564	59893046	59950564	57518	16.4	59909701	59928000	31.8144
17	RPS6KB1	gain	17:59655395..61993512	59655395	61993512	2338117	100	14	RPS6KB1	ENSG00000108443	protein_coding	59893046	59950564	59893046	59950564	57518	18.9	59928001	59933100	8.86505
17	RPS6KB1	gain	17:59655395..61993512	59655395	61993512	2338117	100	14	RPS6KB1	ENSG00000108443	protein_coding	59893046	59950564	59893046	59950564	57518	22.9	59933101	59935500	4.17087
17	RPS6KB1	gain	17:59655395..61993512	59655395	61993512	2338117	100	14	RPS6KB1	ENSG00000108443	protein_coding	59893046	59950564	59893046	59950564	57518	19.8	59935501	59945400	17.2103
17	RNFT1	gain	17:59655395..61993512	59655395	61993512	2338117	100	14	RNFT1	ENSG00000189050	protein_coding	59952240	59964761	59952240	59964761	12521	21.9	59945401	59959500	57.9826
17	RPS6KB1	gain	17:59655395..61993512	59655395	61993512	2338117	100	14	RPS6KB1	ENSG00000108443	protein_coding	59893046	59950564	59893046	59950564	57518	21.9	59945401	59959500	8.97632
17	RNFT1	gain	17:59655395..61993512	59655395	61993512	2338117	100	14	RNFT1	ENSG00000189050	protein_coding	59952240	59964761	59952240	59964761	12521	19.6	59959501	59974800	42.0094
17	HEATR6	gain	17:59655395..61993512	59655395	61993512	2338117	100	14	HEATR6	ENSG00000068097	protein_coding	60043194	60078931	60043194	60078931	35737	21.4	60035701	60078300	98.2343
17	HEATR6	gain	17:59655395..61993512	59655395	61993512	2338117	100	14	HEATR6	ENSG00000068097	protein_coding	60043194	60078931	60043194	60078931	35737	13.1	60078301	60079200	1.76288
17	CA4	gain	17:59655395..61993512	59655395	61993512	2338117	100	14	CA4	ENSG00000167434	protein_coding	60149936	60170899	60149936	60170899	20963	18.5	60121501	60289500	100
17	USP32	gain	17:59655395..61993512	59655395	61993512	2338117	100	14	USP32	ENSG00000170832	protein_coding	60179094	60422470	60179094	60422470	243376	19.8	60289501	60297600	3.32777
17	USP32	gain	17:59655395..61993512	59655395	61993512	2338117	100	14	USP32	ENSG00000170832	protein_coding	60179094	60422470	60179094	60422470	243376	22	60297601	60307050	3.88247
17	USP32	gain	17:59655395..61993512	59655395	61993512	2338117	100	14	USP32	ENSG00000170832	protein_coding	60179094	60422470	60179094	60422470	243376	19.9	60307051	60328800	8.93638
17	USP32	gain	17:59655395..61993512	59655395	61993512	2338117	100	14	USP32	ENSG00000170832	protein_coding	60179094	60422470	60179094	60422470	243376	22.3	60328801	60363000	14.0519
17	USP32	gain	17:59655395..61993512	59655395	61993512	2338117	100	14	USP32	ENSG00000170832	protein_coding	60179094	60422470	60179094	60422470	243376	20.6	60363001	60389100	10.7237
17	C17orf64	gain	17:59655395..61993512	59655395	61993512	2338117	100	14	C17orf64	ENSG00000141371	protein_coding	60392429	60431421	60392429	60431421	38992	18.8	60389101	60428400	92.2523
17	USP32	gain	17:59655395..61993512	59655395	61993512	2338117	100	14	USP32	ENSG00000170832	protein_coding	60179094	60422470	60179094	60422470	243376	18.8	60389101	60428400	13.7109
17	APPBP2	gain	17:59655395..61993512	59655395	61993512	2338117	100	14	APPBP2	ENSG00000062725	protein_coding	60443149	60526219	60443149	60526219	83070	16.6	60428401	60550800	100
17	C17orf64	gain	17:59655395..61993512	59655395	61993512	2338117	100	14	C17orf64	ENSG00000141371	protein_coding	60392429	60431421	60392429	60431421	38992	16.6	60428401	60550800	7.74518
17	PPM1D	gain	17:59655395..61993512	59655395	61993512	2338117	100	14	PPM1D	ENSG00000170836	protein_coding	60600183	60666280	60600183	60666280	66097	16.6	60552601	60601200	1.53865
17	PPM1D	gain	17:59655395..61993512	59655395	61993512	2338117	100	14	PPM1D	ENSG00000170836	protein_coding	60600183	60666280	60600183	60666280	66097	19.8	60601201	60726000	98.4598
17	BCAS3	gain	17:59655395..61993512	59655395	61993512	2338117	100	14	BCAS3	ENSG00000141376	protein_coding	60677453	61392838	60677453	61392838	715385	11	60726001	60726600	0.0837311
17	BCAS3	gain	17:59655395..61993512	59655395	61993512	2338117	100	14	BCAS3	ENSG00000141376	protein_coding	60677453	61392838	60677453	61392838	715385	19.3	60726601	60880200	21.4708
17	BCAS3	gain	17:59655395..61993512	59655395	61993512	2338117	100	14	BCAS3	ENSG00000141376	protein_coding	60677453	61392838	60677453	61392838	715385	9.8	60880201	60882600	0.335344
17	BCAS3	gain	17:59655395..61993512	59655395	61993512	2338117	100	14	BCAS3	ENSG00000141376	protein_coding	60677453	61392838	60677453	61392838	715385	0.9	60882601	60885300	0.377279
17	BCAS3	gain	17:59655395..61993512	59655395	61993512	2338117	100	14	BCAS3	ENSG00000141376	protein_coding	60677453	61392838	60677453	61392838	715385	7.5	60885301	60887100	0.251473
17	BCAS3	gain	17:59655395..61993512	59655395	61993512	2338117	100	14	BCAS3	ENSG00000141376	protein_coding	60677453	61392838	60677453	61392838	715385	18.5	60887101	60936000	6.83534
17	BCAS3	gain	17:59655395..61993512	59655395	61993512	2338117	100	14	BCAS3	ENSG00000141376	protein_coding	60677453	61392838	60677453	61392838	715385	8.9	60936001	60936900	0.125667
17	BCAS3	gain	17:59655395..61993512	59655395	61993512	2338117	100	14	BCAS3	ENSG00000141376	protein_coding	60677453	61392838	60677453	61392838	715385	18.9	60936901	60975000	5.32566
17	BCAS3	gain	17:59655395..61993512	59655395	61993512	2338117	100	14	BCAS3	ENSG00000141376	protein_coding	60677453	61392838	60677453	61392838	715385	16	60975001	60977700	0.377279
17	BCAS3	gain	17:59655395..61993512	59655395	61993512	2338117	100	14	BCAS3	ENSG00000141376	protein_coding	60677453	61392838	60677453	61392838	715385	5.8	60977701	60979500	0.251473
17	BCAS3	gain	17:59655395..61993512	59655395	61993512	2338117	100	14	BCAS3	ENSG00000141376	protein_coding	60677453	61392838	60677453	61392838	715385	11.2	60979501	60980100	0.0837311
17	BCAS3	gain	17:59655395..61993512	59655395	61993512	2338117	100	14	BCAS3	ENSG00000141376	protein_coding	60677453	61392838	60677453	61392838	715385	17.9	60980101	61110300	18.1999
17	BCAS3	gain	17:59655395..61993512	59655395	61993512	2338117	100	14	BCAS3	ENSG00000141376	protein_coding	60677453	61392838	60677453	61392838	715385	10.4	61110301	61111500	0.167602
17	BCAS3	gain	17:59655395..61993512	59655395	61993512	2338117	100	14	BCAS3	ENSG00000141376	protein_coding	60677453	61392838	60677453	61392838	715385	3.3	61111501	61116000	0.628892
17	BCAS3	gain	17:59655395..61993512	59655395	61993512	2338117	100	14	BCAS3	ENSG00000141376	protein_coding	60677453	61392838	60677453	61392838	715385	18.1	61116001	61395300	38.6976
17	TBX2	gain	17:59655395..61993512	59655395	61993512	2338117	100	14	TBX2	ENSG00000121068	protein_coding	61399896	61409466	61399896	61409466	9570	17.5	61406101	61409400	34.4723
17	C17orf82	gain	17:59655395..61993512	59655395	61993512	2338117	100	14	C17orf82	ENSG00000187013	lincRNA	61411751	61413280	61411751	61413280	1529	14.6	61409401	61414200	100
17	TBX2	gain	17:59655395..61993512	59655395	61993512	2338117	100	14	TBX2	ENSG00000121068	protein_coding	61399896	61409466	61399896	61409466	9570	14.6	61409401	61414200	0.679206
17	TBX4	gain	17:59655395..61993512	59655395	61993512	2338117	100	14	TBX4	ENSG00000121075	protein_coding	61452404	61485110	61452404	61485110	32706	18.2	61414201	61515900	100
17	NACA2	gain	17:59655395..61993512	59655395	61993512	2338117	100	14	NACA2	ENSG00000253506	protein_coding	61590426	61591202	61590426	61591202	776	20.6	61566601	61648500	100
17	BRIP1	gain	17:59655395..61993512	59655395	61993512	2338117	100	14	BRIP1	ENSG00000136492	protein_coding	61681266	61863521	61681266	61863521	182255	28.5	61648501	61886100	100
17	INTS2	gain	17:59655395..61993512	59655395	61993512	2338117	100	14	INTS2	ENSG00000108506	protein_coding	61865367	61928016	61865367	61928016	62649	28.5	61648501	61886100	33.0939
17	INTS2	gain	17:59655395..61993512	59655395	61993512	2338117	100	14	INTS2	ENSG00000108506	protein_coding	61865367	61928016	61865367	61928016	62649	36.7	61886101	61938600	66.9045
17	MED13	gain	17:59655395..61993512	59655395	61993512	2338117	41	14	MED13	ENSG00000108510	protein_coding	61942605	62065282	61942605	61993512	50907	27.4	61948501	61951800	6.48044
17	MED13	gain	17:59655395..61993512	59655395	61993512	2338117	41	14	MED13	ENSG00000108510	protein_coding	61942605	62065282	61942605	61993512	50907	21.1	61951801	61956300	8.83768
17	MED13	gain	17:59655395..61993512	59655395	61993512	2338117	41	14	MED13	ENSG00000108510	protein_coding	61942605	62065282	61942605	61993512	50907	18	61956301	61959300	5.89113
17	MED13	gain	17:59655395..61993512	59655395	61993512	2338117	41	14	MED13	ENSG00000108510	protein_coding	61942605	62065282	61942605	61993512	50907	20.5	61959301	61962300	5.89113
17	MED13	gain	17:59655395..61993512	59655395	61993512	2338117	41	14	MED13	ENSG00000108510	protein_coding	61942605	62065282	61942605	61993512	50907	22.3	61962301	61988700	51.8573
17	MED13	gain	17:59655395..61993512	59655395	61993512	2338117	41	14	MED13	ENSG00000108510	protein_coding	61942605	62065282	61942605	61993512	50907	19.4	61988701	61994700	9.45057
17	MED13	gain	17:59655395..61993512	59655395	61993512	2338117	41	14	MED13	ENSG00000108510	protein_coding	61942605	62065282	61942605	61993512	50907	5.3	61994701	62011800	0
17	MED13	gain	17:59655395..61993512	59655395	61993512	2338117	41	14	MED13	ENSG00000108510	protein_coding	61942605	62065282	61942605	61993512	50907	3.4	62011801	62263200	0
17	PRKCA	gain	17:66444495..67112406	66444495	67112406	667911	72	9	PRKCA	ENSG00000154229	protein_coding	66302636	66810743	66444495	66810743	366248	3.5	66304201	66430500	0
17	PRKCA	gain	17:66444495..67112406	66444495	67112406	667911	72	9	PRKCA	ENSG00000154229	protein_coding	66302636	66810743	66444495	66810743	366248	5.2	66430501	66596400	41.476
17	PRKCA	gain	17:66444495..67112406	66444495	67112406	667911	72	9	PRKCA	ENSG00000154229	protein_coding	66302636	66810743	66444495	66810743	366248	1.4	66596401	66597000	0.16355
17	PRKCA	gain	17:66444495..67112406	66444495	67112406	667911	72	9	PRKCA	ENSG00000154229	protein_coding	66302636	66810743	66444495	66810743	366248	0	66597001	66599400	0.655021
17	PRKCA	gain	17:66444495..67112406	66444495	67112406	667911	72	9	PRKCA	ENSG00000154229	protein_coding	66302636	66810743	66444495	66810743	366248	0.9	66599401	66602100	0.736932
17	PRKCA	gain	17:66444495..67112406	66444495	67112406	667911	72	9	PRKCA	ENSG00000154229	protein_coding	66302636	66810743	66444495	66810743	366248	5.1	66602101	66798600	53.6519
17	PRKCA	gain	17:66444495..67112406	66444495	67112406	667911	72	9	PRKCA	ENSG00000154229	protein_coding	66302636	66810743	66444495	66810743	366248	10	66798601	66799500	0.245462
17	PRKCA	gain	17:66444495..67112406	66444495	67112406	667911	72	9	PRKCA	ENSG00000154229	protein_coding	66302636	66810743	66444495	66810743	366248	5.1	66799501	66825600	3.0695
17	CACNG5	gain	17:66444495..67112406	66444495	67112406	667911	100	9	CACNG5	ENSG00000075429	protein_coding	66835117	66885486	66835117	66885486	50369	5.2	66840301	66881700	82.1914
17	CACNG5	gain	17:66444495..67112406	66444495	67112406	667911	100	9	CACNG5	ENSG00000075429	protein_coding	66835117	66885486	66835117	66885486	50369	4.8	66881701	66922500	7.51454
17	CACNG4	gain	17:66444495..67112406	66444495	67112406	667911	100	9	CACNG4	ENSG00000075461	protein_coding	66964910	67033398	66964910	67033398	68488	2.9	66964201	66966000	1.59152
17	CACNG1	gain	17:66444495..67112406	66444495	67112406	667911	100	9	CACNG1	ENSG00000108878	protein_coding	67044590	67056797	67044590	67056797	12207	4.8	66966001	67067400	100
17	CACNG4	gain	17:66444495..67112406	66444495	67112406	667911	100	9	CACNG4	ENSG00000075461	protein_coding	66964910	67033398	66964910	67033398	68488	4.8	66966001	67067400	98.407
17	HELZ	gain	17:66444495..67112406	66444495	67112406	667911	23	9	HELZ	ENSG00000198265	protein_coding	67070438	67245989	67070438	67112406	41968	3.7	67139401	67169700	0
17	HELZ	gain	17:66444495..67112406	66444495	67112406	667911	23	9	HELZ	ENSG00000198265	protein_coding	67070438	67245989	67070438	67112406	41968	3.2	67169701	67173000	0
17	HELZ	gain	17:66444495..67112406	66444495	67112406	667911	23	9	HELZ	ENSG00000198265	protein_coding	67070438	67245989	67070438	67112406	41968	3.7	67173001	67206450	0
17	HELZ	gain	17:66444495..67112406	66444495	67112406	667911	23	9	HELZ	ENSG00000198265	protein_coding	67070438	67245989	67070438	67112406	41968	3.4	67206451	67825200	0
17	SDK2	gain	17:73450085..75718884	73450085	75718884	2268799	62	12	SDK2	ENSG00000069188	protein_coding	73334384	73644089	73450085	73644089	194004	1.8	73440901	73449300	0
17	SDK2	gain	17:73450085..75718884	73450085	75718884	2268799	62	12	SDK2	ENSG00000069188	protein_coding	73334384	73644089	73450085	73644089	194004	6.7	73449301	73614300	84.6452
17	SDK2	gain	17:73450085..75718884	73450085	75718884	2268799	62	12	SDK2	ENSG00000069188	protein_coding	73334384	73644089	73450085	73644089	194004	3.2	73614301	73614900	0.308757
17	SDK2	gain	17:73450085..75718884	73450085	75718884	2268799	62	12	SDK2	ENSG00000069188	protein_coding	73334384	73644089	73450085	73644089	194004	7.1	73614901	73627500	6.4942
17	SDK2	gain	17:73450085..75718884	73450085	75718884	2268799	62	12	SDK2	ENSG00000069188	protein_coding	73334384	73644089	73450085	73644089	194004	13.3	73627501	73642800	7.88592
17	SDK2	gain	17:73450085..75718884	73450085	75718884	2268799	62	12	SDK2	ENSG00000069188	protein_coding	73334384	73644089	73450085	73644089	194004	9.9	73642801	73645800	0.663904
17	RPL38	gain	17:73450085..75718884	73450085	75718884	2268799	100	12	RPL38	ENSG00000172809	protein_coding	74203582	74210655	74203582	74210655	7073	9.4	74193601	74232900	100
17	TTYH2	gain	17:73450085..75718884	73450085	75718884	2268799	100	12	TTYH2	ENSG00000141540	protein_coding	74213514	74262020	74213514	74262020	48506	10.3	74232901	74252400	40.1992
17	TTYH2	gain	17:73450085..75718884	73450085	75718884	2268799	100	12	TTYH2	ENSG00000141540	protein_coding	74213514	74262020	74213514	74262020	48506	11.2	74252401	74255400	6.18274
17	DNAI2	gain	17:73450085..75718884	73450085	75718884	2268799	100	12	DNAI2	ENSG00000171595	protein_coding	74274247	74314884	74274247	74314884	40637	10.5	74255401	74287800	33.3514
17	TTYH2	gain	17:73450085..75718884	73450085	75718884	2268799	100	12	TTYH2	ENSG00000141540	protein_coding	74213514	74262020	74213514	74262020	48506	10.5	74255401	74287800	13.6457
17	BTBD17	gain	17:73450085..75718884	73450085	75718884	2268799	100	12	BTBD17	ENSG00000204347	protein_coding	74356416	74361946	74356416	74361946	5530	12	74287801	74502300	100
17	CD300A	gain	17:73450085..75718884	73450085	75718884	2268799	100	12	CD300A	ENSG00000167851	protein_coding	74466416	74484796	74466416	74484796	18380	12	74287801	74502300	100
17	DNAI2	gain	17:73450085..75718884	73450085	75718884	2268799	100	12	DNAI2	ENSG00000171595	protein_coding	74274247	74314884	74274247	74314884	40637	12	74287801	74502300	66.6462
17	GPR142	gain	17:73450085..75718884	73450085	75718884	2268799	100	12	GPR142	ENSG00000257008	protein_coding	74367407	74372622	74367407	74372622	5215	12	74287801	74502300	100
17	GPRC5C	gain	17:73450085..75718884	73450085	75718884	2268799	100	12	GPRC5C	ENSG00000170412	protein_coding	74424851	74451653	74424851	74451653	26802	12	74287801	74502300	100
17	KIF19	gain	17:73450085..75718884	73450085	75718884	2268799	100	12	KIF19	ENSG00000196169	protein_coding	74326210	74355820	74326210	74355820	29610	12	74287801	74502300	100
17	CD300LB	gain	17:73450085..75718884	73450085	75718884	2268799	100	12	CD300LB	ENSG00000178789	protein_coding	74521174	74531474	74521174	74531474	10300	12.8	74511001	74534400	100
17	CD300C	gain	17:73450085..75718884	73450085	75718884	2268799	100	12	CD300C	ENSG00000167850	protein_coding	74541108	74546143	74541108	74546143	5035	12.4	74541001	74551200	100
17	C17orf77	gain	17:73450085..75718884	73450085	75718884	2268799	100	12	C17orf77	ENSG00000182352	antisense	74584679	74594209	74584679	74594209	9530	14.8	74578201	74734800	100
17	CD300E	gain	17:73450085..75718884	73450085	75718884	2268799	100	12	CD300E	ENSG00000186407	protein_coding	74609887	74623738	74609887	74623738	13851	14.8	74578201	74734800	100
17	CD300LD	gain	17:73450085..75718884	73450085	75718884	2268799	100	12	CD300LD	ENSG00000204345	protein_coding	74579365	74592283	74579365	74592283	12918	14.8	74578201	74734800	100
17	CD300LF	gain	17:73450085..75718884	73450085	75718884	2268799	100	12	CD300LF	ENSG00000186074	protein_coding	74694311	74712978	74694311	74712978	18667	14.8	74578201	74734800	100
17	RAB37	gain	17:73450085..75718884	73450085	75718884	2268799	100	12	RAB37	ENSG00000172794	protein_coding	74670578	74747335	74670578	74747335	76757	13.7	74734801	74747100	16.0233
17	RAB37	gain	17:73450085..75718884	73450085	75718884	2268799	100	12	RAB37	ENSG00000172794	protein_coding	74670578	74747335	74670578	74747335	76757	11.7	74747101	74749800	0.304858
17	SLC9A3R1	gain	17:73450085..75718884	73450085	75718884	2268799	100	12	SLC9A3R1	ENSG00000109062	protein_coding	74748652	74769353	74748652	74769353	20701	11.7	74747101	74749800	5.54563
17	NAT9	gain	17:73450085..75718884	73450085	75718884	2268799	100	12	NAT9	ENSG00000109065	protein_coding	74770547	74776367	74770547	74776367	5820	14.2	74749801	74787000	100
17	SLC9A3R1	gain	17:73450085..75718884	73450085	75718884	2268799	100	12	SLC9A3R1	ENSG00000109062	protein_coding	74748652	74769353	74748652	74769353	20701	14.2	74749801	74787000	94.4495
17	TMEM104	gain	17:73450085..75718884	73450085	75718884	2268799	100	12	TMEM104	ENSG00000109066	protein_coding	74776483	74839779	74776483	74839779	63296	11.4	74787001	74790000	4.73806
17	TMEM104	gain	17:73450085..75718884	73450085	75718884	2268799	100	12	TMEM104	ENSG00000109066	protein_coding	74776483	74839779	74776483	74839779	63296	12.9	74790001	74823900	53.5563
17	GRIN2C	gain	17:73450085..75718884	73450085	75718884	2268799	100	12	GRIN2C	ENSG00000161509	protein_coding	74842023	74861504	74842023	74861504	19481	11.5	74823901	74858100	82.5266
17	TMEM104	gain	17:73450085..75718884	73450085	75718884	2268799	100	12	TMEM104	ENSG00000109066	protein_coding	74776483	74839779	74776483	74839779	63296	11.5	74823901	74858100	25.0853
17	GRIN2C	gain	17:73450085..75718884	73450085	75718884	2268799	100	12	GRIN2C	ENSG00000161509	protein_coding	74842023	74861504	74842023	74861504	19481	9.3	74858101	74862000	17.4683
17	FDXR	gain	17:73450085..75718884	73450085	75718884	2268799	100	12	FDXR	ENSG00000161513	protein_coding	74862497	74873031	74862497	74873031	10534	11.3	74862001	74870100	72.1758
17	FDXR	gain	17:73450085..75718884	73450085	75718884	2268799	100	12	FDXR	ENSG00000161513	protein_coding	74862497	74873031	74862497	74873031	10534	8.9	74870101	74876400	27.8147
17	FADS6	gain	17:73450085..75718884	73450085	75718884	2268799	100	12	FADS6	ENSG00000172782	protein_coding	74877299	74893781	74877299	74893781	16482	6.8	74885401	74886300	5.45444
17	FADS6	gain	17:73450085..75718884	73450085	75718884	2268799	100	12	FADS6	ENSG00000172782	protein_coding	74877299	74893781	74877299	74893781	16482	8.3	74886301	74892900	40.0376
17	FADS6	gain	17:73450085..75718884	73450085	75718884	2268799	100	12	FADS6	ENSG00000172782	protein_coding	74877299	74893781	74877299	74893781	16482	6.4	74892901	74894100	5.33916
17	ATP5H	gain	17:73450085..75718884	73450085	75718884	2268799	100	12	ATP5H	ENSG00000167863	protein_coding	75038863	75046985	75038863	75046985	8122	7.3	74914501	75093000	100
17	CDR2L	gain	17:73450085..75718884	73450085	75718884	2268799	100	12	CDR2L	ENSG00000109089	protein_coding	74987632	75005800	74987632	75005800	18168	7.3	74914501	75093000	100
17	HID1	gain	17:73450085..75718884	73450085	75718884	2268799	100	12	HID1	ENSG00000167861	protein_coding	74950743	74973166	74950743	74973166	22423	7.3	74914501	75093000	100
17	ICT1	gain	17:73450085..75718884	73450085	75718884	2268799	100	12	ICT1	ENSG00000167862	protein_coding	75012670	75021261	75012670	75021261	8591	7.3	74914501	75093000	100
17	KCTD2	gain	17:73450085..75718884	73450085	75718884	2268799	100	12	KCTD2	ENSG00000180901	protein_coding	75032575	75065889	75032575	75065889	33314	7.3	74914501	75093000	100
17	OTOP2	gain	17:73450085..75718884	73450085	75718884	2268799	100	12	OTOP2	ENSG00000183034	protein_coding	74924275	74933912	74924275	74933912	9637	7.3	74914501	75093000	100
17	OTOP3	gain	17:73450085..75718884	73450085	75718884	2268799	100	12	OTOP3	ENSG00000182938	protein_coding	74935719	74949992	74935719	74949992	14273	7.3	74914501	75093000	100
17	SLC16A5	gain	17:73450085..75718884	73450085	75718884	2268799	100	12	SLC16A5	ENSG00000170190	protein_coding	75087727	75106162	75087727	75106162	18435	7.3	74914501	75093000	28.6032
17	USH1G	gain	17:73450085..75718884	73450085	75718884	2268799	100	12	USH1G	ENSG00000182040	protein_coding	74916084	74923256	74916084	74923256	7172	7.3	74914501	75093000	100
17	ARMC7	gain	17:73450085..75718884	73450085	75718884	2268799	100	12	ARMC7	ENSG00000125449	protein_coding	75109952	75130265	75109952	75130265	20313	8.7	75093001	75467400	100
17	GGA3	gain	17:73450085..75718884	73450085	75718884	2268799	100	12	GGA3	ENSG00000125447	protein_coding	75236599	75262363	75236599	75262363	25764	8.7	75093001	75467400	100
17	GRB2	gain	17:73450085..75718884	73450085	75718884	2268799	100	12	GRB2	ENSG00000177885	protein_coding	75318076	75405709	75318076	75405709	87633	8.7	75093001	75467400	100
17	HN1	gain	17:73450085..75718884	73450085	75718884	2268799	100	12	HN1	ENSG00000189159	protein_coding	75135248	75168281	75135248	75168281	33033	8.7	75093001	75467400	100
17	MIF4GD	gain	17:73450085..75718884	73450085	75718884	2268799	100	12	MIF4GD	ENSG00000125457	protein_coding	75266228	75271227	75266228	75271227	4999	8.7	75093001	75467400	100
17	MRPS7	gain	17:73450085..75718884	73450085	75718884	2268799	100	12	MRPS7	ENSG00000125445	protein_coding	75261674	75266373	75261674	75266373	4699	8.7	75093001	75467400	100
17	NT5C	gain	17:73450085..75718884	73450085	75718884	2268799	100	12	NT5C	ENSG00000125458	protein_coding	75130225	75131795	75130225	75131795	1570	8.7	75093001	75467400	100
17	NUP85	gain	17:73450085..75718884	73450085	75718884	2268799	100	12	NUP85	ENSG00000125450	protein_coding	75205659	75235758	75205659	75235758	30099	8.7	75093001	75467400	100
17	SLC16A5	gain	17:73450085..75718884	73450085	75718884	2268799	100	12	SLC16A5	ENSG00000170190	protein_coding	75087727	75106162	75087727	75106162	18435	8.7	75093001	75467400	71.3914
17	SLC25A19	gain	17:73450085..75718884	73450085	75718884	2268799	100	12	SLC25A19	ENSG00000125454	protein_coding	75272981	75289510	75272981	75289510	16529	8.7	75093001	75467400	100
17	SUMO2	gain	17:73450085..75718884	73450085	75718884	2268799	100	12	SUMO2	ENSG00000188612	protein_coding	75165586	75182983	75165586	75182983	17397	8.7	75093001	75467400	100
17	TMEM94	gain	17:73450085..75718884	73450085	75718884	2268799	100	12	TMEM94	ENSG00000177728	protein_coding	75441159	75500090	75441159	75500090	58931	8.7	75093001	75467400	44.5283
17	CASKIN2	gain	17:73450085..75718884	73450085	75718884	2268799	100	12	CASKIN2	ENSG00000177303	protein_coding	75500261	75515583	75500261	75515583	15322	8.2	75467401	75641100	100
17	LLGL2	gain	17:73450085..75718884	73450085	75718884	2268799	100	12	LLGL2	ENSG00000073350	protein_coding	75525080	75575208	75525080	75575208	50128	8.2	75467401	75641100	100
17	MYO15B	gain	17:73450085..75718884	73450085	75718884	2268799	100	12	MYO15B	ENSG00000266714	protein_coding	75588058	75626501	75588058	75626501	38443	8.2	75467401	75641100	100
17	RECQL5	gain	17:73450085..75718884	73450085	75718884	2268799	100	12	RECQL5	ENSG00000108469	protein_coding	75626845	75667189	75626845	75667189	40344	8.2	75467401	75641100	35.3336
17	SMIM5	gain	17:73450085..75718884	73450085	75718884	2268799	100	12	SMIM5	ENSG00000204323	protein_coding	75633434	75641404	75633434	75641404	7970	8.2	75467401	75641100	96.1857
17	TMEM94	gain	17:73450085..75718884	73450085	75718884	2268799	100	12	TMEM94	ENSG00000177728	protein_coding	75441159	75500090	75441159	75500090	58931	8.2	75467401	75641100	55.47
17	TSEN54	gain	17:73450085..75718884	73450085	75718884	2268799	100	12	TSEN54	ENSG00000182173	protein_coding	75516060	75524739	75516060	75524739	8679	8.2	75467401	75641100	100
17	RECQL5	gain	17:73450085..75718884	73450085	75718884	2268799	100	12	RECQL5	ENSG00000108469	protein_coding	75626845	75667189	75626845	75667189	40344	9	75641101	75720900	64.6639
17	SAP30BP	gain	17:73450085..75718884	73450085	75718884	2268799	100	12	SAP30BP	ENSG00000161526	protein_coding	75667116	75708062	75667116	75708062	40946	9	75641101	75720900	100
17	SMIM5	gain	17:73450085..75718884	73450085	75718884	2268799	100	12	SMIM5	ENSG00000204323	protein_coding	75633434	75641404	75633434	75641404	7970	9	75641101	75720900	3.80176
17	SMIM6	gain	17:73450085..75718884	73450085	75718884	2268799	100	12	SMIM6	ENSG00000259120	protein_coding	75646243	75647977	75646243	75647977	1734	9	75641101	75720900	100
4	UGT2B17	loss	4:68509443..68620262	68509443	68620262	110819	100	1	UGT2B17	ENSG00000197888	protein_coding	68537184	68568527	68537184	68568527	31343	0.1	68557201	68560800	11.4826
4	UGT2B17	loss	4:68509443..68620262	68509443	68620262	110819	100	1	UGT2B17	ENSG00000197888	protein_coding	68537184	68568527	68537184	68568527	31343	0	68560801	68566200	17.2255
4	UGT2B17	loss	4:68509443..68620262	68509443	68620262	110819	100	1	UGT2B17	ENSG00000197888	protein_coding	68537184	68568527	68537184	68568527	31343	0.4	68566201	68567100	2.86826
4	UGT2B17	loss	4:68509443..68620262	68509443	68620262	110819	100	1	UGT2B17	ENSG00000197888	protein_coding	68537184	68568527	68537184	68568527	31343	0	68567101	68569500	4.54966
8	SNTG1	gain	8:50168943..50668914	50168943	50668914	499971	56	11	SNTG1	ENSG00000147481	protein_coding	49909789	50794118	50168943	50668914	499971	0.4	50088001	50089800	0
8	SNTG1	gain	8:50168943..50668914	50168943	50668914	499971	56	11	SNTG1	ENSG00000147481	protein_coding	49909789	50794118	50168943	50668914	499971	2.6	50089801	50102100	0
8	SNTG1	gain	8:50168943..50668914	50168943	50668914	499971	56	11	SNTG1	ENSG00000147481	protein_coding	49909789	50794118	50168943	50668914	499971	0.1	50102101	50103000	0
8	SNTG1	gain	8:50168943..50668914	50168943	50668914	499971	56	11	SNTG1	ENSG00000147481	protein_coding	49909789	50794118	50168943	50668914	499971	2.7	50103001	50118600	0
8	SNTG1	gain	8:50168943..50668914	50168943	50668914	499971	56	11	SNTG1	ENSG00000147481	protein_coding	49909789	50794118	50168943	50668914	499971	1.9	50118601	50125800	0
8	SNTG1	gain	8:50168943..50668914	50168943	50668914	499971	56	11	SNTG1	ENSG00000147481	protein_coding	49909789	50794118	50168943	50668914	499971	2.9	50125801	50148600	0
8	SNTG1	gain	8:50168943..50668914	50168943	50668914	499971	56	11	SNTG1	ENSG00000147481	protein_coding	49909789	50794118	50168943	50668914	499971	5.6	50148601	50166000	0
8	SNTG1	gain	8:50168943..50668914	50168943	50668914	499971	56	11	SNTG1	ENSG00000147481	protein_coding	49909789	50794118	50168943	50668914	499971	1.2	50166001	50167200	0
8	SNTG1	gain	8:50168943..50668914	50168943	50668914	499971	56	11	SNTG1	ENSG00000147481	protein_coding	49909789	50794118	50168943	50668914	499971	5.7	50167201	50186100	3.4316
8	SNTG1	gain	8:50168943..50668914	50168943	50668914	499971	56	11	SNTG1	ENSG00000147481	protein_coding	49909789	50794118	50168943	50668914	499971	8.6	50186101	50213400	5.46012
8	SNTG1	gain	8:50168943..50668914	50168943	50668914	499971	56	11	SNTG1	ENSG00000147481	protein_coding	49909789	50794118	50168943	50668914	499971	5	50213401	50214300	0.17981
8	SNTG1	gain	8:50168943..50668914	50168943	50668914	499971	56	11	SNTG1	ENSG00000147481	protein_coding	49909789	50794118	50168943	50668914	499971	8.9	50214301	50224800	2.09992
8	SNTG1	gain	8:50168943..50668914	50168943	50668914	499971	56	11	SNTG1	ENSG00000147481	protein_coding	49909789	50794118	50168943	50668914	499971	7.7	50224801	50361300	27.3014
8	SNTG1	gain	8:50168943..50668914	50168943	50668914	499971	56	11	SNTG1	ENSG00000147481	protein_coding	49909789	50794118	50168943	50668914	499971	9.4	50361301	50365500	0.839849
8	SNTG1	gain	8:50168943..50668914	50168943	50668914	499971	56	11	SNTG1	ENSG00000147481	protein_coding	49909789	50794118	50168943	50668914	499971	7.7	50365501	50484300	23.7612
8	SNTG1	gain	8:50168943..50668914	50168943	50668914	499971	56	11	SNTG1	ENSG00000147481	protein_coding	49909789	50794118	50168943	50668914	499971	6.7	50484301	50485500	0.239814
8	SNTG1	gain	8:50168943..50668914	50168943	50668914	499971	56	11	SNTG1	ENSG00000147481	protein_coding	49909789	50794118	50168943	50668914	499971	1.9	50485501	50487300	0.359821
8	SNTG1	gain	8:50168943..50668914	50168943	50668914	499971	56	11	SNTG1	ENSG00000147481	protein_coding	49909789	50794118	50168943	50668914	499971	7.8	50487301	50669700	36.3247
8	SNTG1	gain	8:50168943..50668914	50168943	50668914	499971	56	11	SNTG1	ENSG00000147481	protein_coding	49909789	50794118	50168943	50668914	499971	3.5	50669701	50670600	0
8	SNTG1	gain	8:50168943..50668914	50168943	50668914	499971	56	11	SNTG1	ENSG00000147481	protein_coding	49909789	50794118	50168943	50668914	499971	0.7	50670601	50671200	0
8	SNTG1	gain	8:50168943..50668914	50168943	50668914	499971	56	11	SNTG1	ENSG00000147481	protein_coding	49909789	50794118	50168943	50668914	499971	4.6	50671201	50671800	0
8	SNTG1	gain	8:50168943..50668914	50168943	50668914	499971	56	11	SNTG1	ENSG00000147481	protein_coding	49909789	50794118	50168943	50668914	499971	2.1	50671801	50679600	0
8	SNTG1	gain	8:50168943..50668914	50168943	50668914	499971	56	11	SNTG1	ENSG00000147481	protein_coding	49909789	50794118	50168943	50668914	499971	1.8	50679601	50685300	0
8	SNTG1	gain	8:50168943..50668914	50168943	50668914	499971	56	11	SNTG1	ENSG00000147481	protein_coding	49909789	50794118	50168943	50668914	499971	2.3	50685301	50686800	0
8	SNTG1	gain	8:50168943..50668914	50168943	50668914	499971	56	11	SNTG1	ENSG00000147481	protein_coding	49909789	50794118	50168943	50668914	499971	1.5	50686801	50693400	0
8	SNTG1	gain	8:50168943..50668914	50168943	50668914	499971	56	11	SNTG1	ENSG00000147481	protein_coding	49909789	50794118	50168943	50668914	499971	1.9	50693401	50762100	0
8	SNTG1	gain	8:50168943..50668914	50168943	50668914	499971	56	11	SNTG1	ENSG00000147481	protein_coding	49909789	50794118	50168943	50668914	499971	1.5	50762101	50763900	0
8	SNTG1	gain	8:50168943..50668914	50168943	50668914	499971	56	11	SNTG1	ENSG00000147481	protein_coding	49909789	50794118	50168943	50668914	499971	2	50763901	50777700	0
8	SNTG1	gain	8:50168943..50668914	50168943	50668914	499971	56	11	SNTG1	ENSG00000147481	protein_coding	49909789	50794118	50168943	50668914	499971	1.4	50777701	50780100	0
8	SNTG1	gain	8:50168943..50668914	50168943	50668914	499971	56	11	SNTG1	ENSG00000147481	protein_coding	49909789	50794118	50168943	50668914	499971	1.8	50780101	50787000	0
8	SNTG1	gain	8:50168943..50668914	50168943	50668914	499971	56	11	SNTG1	ENSG00000147481	protein_coding	49909789	50794118	50168943	50668914	499971	2	50787001	50803500	0
Y	RPS4Y1	loss	Y:2782398..3139307	2782398	3139307	356909	100	0		ENSG00000129824	protein_coding	2841486	2932000	2841486	2932000	90514				0
Y	SRY	loss	Y:2782398..3139307	2782398	3139307	356909	100	0		ENSG00000184895	protein_coding	2786855	2787699	2786855	2787699	844				0
Y	ZFY	loss	Y:2782398..3139307	2782398	3139307	356909	100	0		ENSG00000067646	protein_coding	2935281	2982506	2935281	2982506	47225				0
Y	TGIF2LY	loss	Y:3472771..3679343	3472771	3679343	206572	100	0		ENSG00000176679	protein_coding	3579041	3580041	3579041	3580041	1000				0
Y	PCDH11Y	loss	Y:4517965..5129935	4517965	5129935	611970	17	0		ENSG00000099715	protein_coding	5000226	5742224	5000226	5129935	129709				0
Y	AMELY	loss	Y:6747321..8505343	6747321	8505343	1758022	100	0		ENSG00000099721	protein_coding	6865918	6874027	6865918	6874027	8109				0
Y	PRKY	loss	Y:6747321..8505343	6747321	8505343	1758022	100	0		ENSG00000099725	transcribed_unprocessed_pseudogene	7273972	7381548	7273972	7381548	107576				0
Y	TBL1Y	loss	Y:6747321..8505343	6747321	8505343	1758022	100	0		ENSG00000092377	protein_coding	6910686	7091683	6910686	7091683	180997				0
Y	DDX3Y	loss	Y:12510680..15316106	12510680	15316106	2805426	100	0		ENSG00000067048	protein_coding	12904108	12920478	12904108	12920478	16370				0
Y	NLGN4Y	loss	Y:12510680..15316106	12510680	15316106	2805426	100	0		ENSG00000165246	protein_coding	14522638	14845650	14522638	14845650	323012				0
Y	TMSB4Y	loss	Y:12510680..15316106	12510680	15316106	2805426	100	0		ENSG00000154620	protein_coding	13703567	13706024	13703567	13706024	2457				0
Y	USP9Y	loss	Y:12510680..15316106	12510680	15316106	2805426	100	0		ENSG00000114374	protein_coding	12701231	12860839	12701231	12860839	159608				0
Y	UTY	loss	Y:12510680..15316106	12510680	15316106	2805426	100	0		ENSG00000183878	protein_coding	13248379	13480673	13248379	13480673	232294				0
Y	VCY	loss	Y:12510680..15316106	12510680	15316106	2805426	100	0		ENSG00000129864	protein_coding	13985772	13986513	13985772	13986513	741				0
Y	VCY1B	loss	Y:12510680..15316106	12510680	15316106	2805426	100	0		ENSG00000129862	protein_coding	14056217	14056958	14056217	14056958	741				0
Y	HSFY1	loss	Y:18489498..19039078	18489498	19039078	549580	100	0		ENSG00000172468	protein_coding	18546671	18588963	18546671	18588963	42292				0
Y	HSFY2	loss	Y:18489498..19039078	18489498	19039078	549580	100	0		ENSG00000169953	protein_coding	18731440	18828662	18731440	18828662	97222				0
Y	BCORP1	loss	Y:19251379..21491886	19251379	21491886	2240507	100	0		ENSG00000215580	transcribed_unprocessed_pseudogene	19455431	19503153	19455431	19503153	47722				0
Y	EIF1AY	loss	Y:19251379..21491886	19251379	21491886	2240507	100	0		ENSG00000198692	protein_coding	20575725	20593154	20575725	20593154	17429				0
Y	KDM5D	loss	Y:19251379..21491886	19251379	21491886	2240507	100	0		ENSG00000012817	protein_coding	19703865	19744939	19703865	19744939	41074				0
Y	RPS4Y2	loss	Y:19251379..21491886	19251379	21491886	2240507	100	0		ENSG00000280969	protein_coding	20756164	20781032	20756164	20781032	24868				0
Y	RBMY1F	loss	Y:22160785..22425651	22160785	22425651	264866	100	0		ENSG00000169800	protein_coding	22168542	22182982	22168542	22182982	14440				0
Y	RBMY1J	loss	Y:22160785..22425651	22160785	22425651	264866	100	0		ENSG00000226941	protein_coding	22308823	22417881	22308823	22417881	109058				0
Y	BPY2	loss	Y:22426014..23822863	22426014	23822863	1396849	100	1		ENSG00000183753	protein_coding	22973819	23005465	22973819	23005465	31646				0
Y	DAZ1	loss	Y:22426014..23822863	22426014	23822863	1396849	100	1		ENSG00000188120	protein_coding	23129355	23199094	23129355	23199094	69739				0
Y	DAZ2	loss	Y:22426014..23822863	22426014	23822863	1396849	100	1		ENSG00000205944	protein_coding	23219434	23291356	23219434	23291356	71922				0
Y	PRY	loss	Y:22426014..23822863	22426014	23822863	1396849	100	1		ENSG00000169789	protein_coding	22490397	22514637	22490397	22514637	24240				0
Y	CDY1B	loss	Y:23907942..24072086	23907942	24072086	164144	100	0		ENSG00000172352	protein_coding	24045229	24048019	24045229	24048019	2790				0
Y	CDY1	loss	Y:25434447..26476749	25434447	26476749	1042302	100	0		ENSG00000172288	protein_coding	25622162	25624902	25622162	25624902	2740				0

## Sheet: SVDetect_simNormal
cosmic.CHR	cosmic.gene	cosmic.CN.type	cosmic.CN.segment.position	cosmic.CN.segment.start	cosmic.CN.segment.end	cosmic.CN.segment.length	cosmic.CN.segment.shareOnGene	cosmic.CN	gene.name	gene.ID	gene.type	gene.start	gene.end	evaluation.segment.start	evaluation.segment end	evaluation.segment.length	cnv	cnv.start	cnv.end	cnv.shareOnEvaluationLength
1	LCE3B	loss	1:152583231..152614065	152583231	152614065	30834	88	0		ENSG00000187238	protein_coding	152613811	152614098	152613811	152614065	254				0
1	LCE3C	loss	1:152583231..152614065	152583231	152614065	30834	19	0	LCE3C	ENSG00000244057	protein_coding	152511535	152601086	152583231	152601086	17855	3.6	152511601	152512000	0
1	LCE3C	loss	1:152583231..152614065	152583231	152614065	30834	19	0	LCE3C	ENSG00000244057	protein_coding	152511535	152601086	152583231	152601086	17855	3.8	152512001	152512400	0
1	LCE3C	loss	1:152583231..152614065	152583231	152614065	30834	19	0	LCE3C	ENSG00000244057	protein_coding	152511535	152601086	152583231	152601086	17855	3.8	152512401	152512800	0
1	LCE3C	loss	1:152583231..152614065	152583231	152614065	30834	19	0	LCE3C	ENSG00000244057	protein_coding	152511535	152601086	152583231	152601086	17855	3.9	152512801	152513200	0
1	LCE3C	loss	1:152583231..152614065	152583231	152614065	30834	19	0	LCE3C	ENSG00000244057	protein_coding	152511535	152601086	152583231	152601086	17855	4.1	152513201	152513600	0
1	LCE3C	loss	1:152583231..152614065	152583231	152614065	30834	19	0	LCE3C	ENSG00000244057	protein_coding	152511535	152601086	152583231	152601086	17855	3.9	152513601	152514000	0
1	LCE3C	loss	1:152583231..152614065	152583231	152614065	30834	19	0	LCE3C	ENSG00000244057	protein_coding	152511535	152601086	152583231	152601086	17855	3.7	152514001	152514400	0
1	LCE3C	loss	1:152583231..152614065	152583231	152614065	30834	19	0	LCE3C	ENSG00000244057	protein_coding	152511535	152601086	152583231	152601086	17855	3.7	152514401	152514800	0
1	LCE3C	loss	1:152583231..152614065	152583231	152614065	30834	19	0	LCE3C	ENSG00000244057	protein_coding	152511535	152601086	152583231	152601086	17855	3.6	152514801	152515200	0
1	LCE3C	loss	1:152583231..152614065	152583231	152614065	30834	19	0	LCE3C	ENSG00000244057	protein_coding	152511535	152601086	152583231	152601086	17855	3.1	152515201	152515600	0
1	LCE3C	loss	1:152583231..152614065	152583231	152614065	30834	19	0	LCE3C	ENSG00000244057	protein_coding	152511535	152601086	152583231	152601086	17855	3.5	152515601	152516000	0
1	LCE3C	loss	1:152583231..152614065	152583231	152614065	30834	19	0	LCE3C	ENSG00000244057	protein_coding	152511535	152601086	152583231	152601086	17855	3.8	152516001	152516400	0
1	LCE3C	loss	1:152583231..152614065	152583231	152614065	30834	19	0	LCE3C	ENSG00000244057	protein_coding	152511535	152601086	152583231	152601086	17855	4.1	152516401	152516800	0
1	LCE3C	loss	1:152583231..152614065	152583231	152614065	30834	19	0	LCE3C	ENSG00000244057	protein_coding	152511535	152601086	152583231	152601086	17855	4.2	152516801	152517200	0
1	LCE3C	loss	1:152583231..152614065	152583231	152614065	30834	19	0	LCE3C	ENSG00000244057	protein_coding	152511535	152601086	152583231	152601086	17855	3.8	152517201	152517600	0
1	LCE3C	loss	1:152583231..152614065	152583231	152614065	30834	19	0	LCE3C	ENSG00000244057	protein_coding	152511535	152601086	152583231	152601086	17855	3.8	152517601	152518000	0
1	LCE3C	loss	1:152583231..152614065	152583231	152614065	30834	19	0	LCE3C	ENSG00000244057	protein_coding	152511535	152601086	152583231	152601086	17855	4.4	152518001	152518400	0
1	LCE3C	loss	1:152583231..152614065	152583231	152614065	30834	19	0	LCE3C	ENSG00000244057	protein_coding	152511535	152601086	152583231	152601086	17855	4	152518401	152518800	0
1	LCE3C	loss	1:152583231..152614065	152583231	152614065	30834	19	0	LCE3C	ENSG00000244057	protein_coding	152511535	152601086	152583231	152601086	17855	4.1	152518801	152519200	0
1	LCE3C	loss	1:152583231..152614065	152583231	152614065	30834	19	0	LCE3C	ENSG00000244057	protein_coding	152511535	152601086	152583231	152601086	17855	4	152519201	152519600	0
1	LCE3C	loss	1:152583231..152614065	152583231	152614065	30834	19	0	LCE3C	ENSG00000244057	protein_coding	152511535	152601086	152583231	152601086	17855	3.8	152519601	152520000	0
1	LCE3C	loss	1:152583231..152614065	152583231	152614065	30834	19	0	LCE3C	ENSG00000244057	protein_coding	152511535	152601086	152583231	152601086	17855	3.9	152520001	152520400	0
1	LCE3C	loss	1:152583231..152614065	152583231	152614065	30834	19	0	LCE3C	ENSG00000244057	protein_coding	152511535	152601086	152583231	152601086	17855	3.9	152520401	152520800	0
1	LCE3C	loss	1:152583231..152614065	152583231	152614065	30834	19	0	LCE3C	ENSG00000244057	protein_coding	152511535	152601086	152583231	152601086	17855	4.1	152520801	152521200	0
1	LCE3C	loss	1:152583231..152614065	152583231	152614065	30834	19	0	LCE3C	ENSG00000244057	protein_coding	152511535	152601086	152583231	152601086	17855	4.1	152521201	152521600	0
1	LCE3C	loss	1:152583231..152614065	152583231	152614065	30834	19	0	LCE3C	ENSG00000244057	protein_coding	152511535	152601086	152583231	152601086	17855	3.9	152521601	152522000	0
1	LCE3C	loss	1:152583231..152614065	152583231	152614065	30834	19	0	LCE3C	ENSG00000244057	protein_coding	152511535	152601086	152583231	152601086	17855	4.2	152522001	152522400	0
1	LCE3C	loss	1:152583231..152614065	152583231	152614065	30834	19	0	LCE3C	ENSG00000244057	protein_coding	152511535	152601086	152583231	152601086	17855	4	152522401	152522800	0
1	LCE3C	loss	1:152583231..152614065	152583231	152614065	30834	19	0	LCE3C	ENSG00000244057	protein_coding	152511535	152601086	152583231	152601086	17855	4.2	152522801	152523200	0
1	LCE3C	loss	1:152583231..152614065	152583231	152614065	30834	19	0	LCE3C	ENSG00000244057	protein_coding	152511535	152601086	152583231	152601086	17855	4.2	152523201	152523600	0
1	LCE3C	loss	1:152583231..152614065	152583231	152614065	30834	19	0	LCE3C	ENSG00000244057	protein_coding	152511535	152601086	152583231	152601086	17855	4.2	152523601	152524000	0
1	LCE3C	loss	1:152583231..152614065	152583231	152614065	30834	19	0	LCE3C	ENSG00000244057	protein_coding	152511535	152601086	152583231	152601086	17855	4.2	152524001	152524400	0
1	LCE3C	loss	1:152583231..152614065	152583231	152614065	30834	19	0	LCE3C	ENSG00000244057	protein_coding	152511535	152601086	152583231	152601086	17855	4	152524401	152524800	0
1	LCE3C	loss	1:152583231..152614065	152583231	152614065	30834	19	0	LCE3C	ENSG00000244057	protein_coding	152511535	152601086	152583231	152601086	17855	4.2	152524801	152525200	0
1	LCE3C	loss	1:152583231..152614065	152583231	152614065	30834	19	0	LCE3C	ENSG00000244057	protein_coding	152511535	152601086	152583231	152601086	17855	4.2	152525201	152525600	0
1	LCE3C	loss	1:152583231..152614065	152583231	152614065	30834	19	0	LCE3C	ENSG00000244057	protein_coding	152511535	152601086	152583231	152601086	17855	4.2	152525601	152526000	0
1	LCE3C	loss	1:152583231..152614065	152583231	152614065	30834	19	0	LCE3C	ENSG00000244057	protein_coding	152511535	152601086	152583231	152601086	17855	4.3	152526001	152526400	0
1	LCE3C	loss	1:152583231..152614065	152583231	152614065	30834	19	0	LCE3C	ENSG00000244057	protein_coding	152511535	152601086	152583231	152601086	17855	4.1	152526401	152526800	0
1	LCE3C	loss	1:152583231..152614065	152583231	152614065	30834	19	0	LCE3C	ENSG00000244057	protein_coding	152511535	152601086	152583231	152601086	17855	4	152526801	152527200	0
1	LCE3C	loss	1:152583231..152614065	152583231	152614065	30834	19	0	LCE3C	ENSG00000244057	protein_coding	152511535	152601086	152583231	152601086	17855	4	152527201	152527600	0
1	LCE3C	loss	1:152583231..152614065	152583231	152614065	30834	19	0	LCE3C	ENSG00000244057	protein_coding	152511535	152601086	152583231	152601086	17855	4.1	152527601	152528000	0
1	LCE3C	loss	1:152583231..152614065	152583231	152614065	30834	19	0	LCE3C	ENSG00000244057	protein_coding	152511535	152601086	152583231	152601086	17855	4	152528001	152528400	0
1	LCE3C	loss	1:152583231..152614065	152583231	152614065	30834	19	0	LCE3C	ENSG00000244057	protein_coding	152511535	152601086	152583231	152601086	17855	4	152528401	152528800	0
1	LCE3C	loss	1:152583231..152614065	152583231	152614065	30834	19	0	LCE3C	ENSG00000244057	protein_coding	152511535	152601086	152583231	152601086	17855	4.2	152528801	152529200	0
1	LCE3C	loss	1:152583231..152614065	152583231	152614065	30834	19	0	LCE3C	ENSG00000244057	protein_coding	152511535	152601086	152583231	152601086	17855	4.2	152529201	152529600	0
1	LCE3C	loss	1:152583231..152614065	152583231	152614065	30834	19	0	LCE3C	ENSG00000244057	protein_coding	152511535	152601086	152583231	152601086	17855	4	152529601	152530000	0
1	LCE3C	loss	1:152583231..152614065	152583231	152614065	30834	19	0	LCE3C	ENSG00000244057	protein_coding	152511535	152601086	152583231	152601086	17855	3.8	152530001	152530400	0
1	LCE3C	loss	1:152583231..152614065	152583231	152614065	30834	19	0	LCE3C	ENSG00000244057	protein_coding	152511535	152601086	152583231	152601086	17855	3.8	152530401	152530800	0
1	LCE3C	loss	1:152583231..152614065	152583231	152614065	30834	19	0	LCE3C	ENSG00000244057	protein_coding	152511535	152601086	152583231	152601086	17855	4.1	152530801	152531200	0
1	LCE3C	loss	1:152583231..152614065	152583231	152614065	30834	19	0	LCE3C	ENSG00000244057	protein_coding	152511535	152601086	152583231	152601086	17855	4	152531201	152531600	0
1	LCE3C	loss	1:152583231..152614065	152583231	152614065	30834	19	0	LCE3C	ENSG00000244057	protein_coding	152511535	152601086	152583231	152601086	17855	4	152531601	152532000	0
1	LCE3C	loss	1:152583231..152614065	152583231	152614065	30834	19	0	LCE3C	ENSG00000244057	protein_coding	152511535	152601086	152583231	152601086	17855	4	152532001	152532400	0
1	LCE3C	loss	1:152583231..152614065	152583231	152614065	30834	19	0	LCE3C	ENSG00000244057	protein_coding	152511535	152601086	152583231	152601086	17855	3.8	152532401	152532800	0
1	LCE3C	loss	1:152583231..152614065	152583231	152614065	30834	19	0	LCE3C	ENSG00000244057	protein_coding	152511535	152601086	152583231	152601086	17855	3.9	152532801	152533200	0
1	LCE3C	loss	1:152583231..152614065	152583231	152614065	30834	19	0	LCE3C	ENSG00000244057	protein_coding	152511535	152601086	152583231	152601086	17855	3.7	152533201	152533600	0
1	LCE3C	loss	1:152583231..152614065	152583231	152614065	30834	19	0	LCE3C	ENSG00000244057	protein_coding	152511535	152601086	152583231	152601086	17855	3.5	152533601	152534000	0
1	LCE3C	loss	1:152583231..152614065	152583231	152614065	30834	19	0	LCE3C	ENSG00000244057	protein_coding	152511535	152601086	152583231	152601086	17855	3.4	152534001	152534400	0
1	LCE3C	loss	1:152583231..152614065	152583231	152614065	30834	19	0	LCE3C	ENSG00000244057	protein_coding	152511535	152601086	152583231	152601086	17855	4.2	152534401	152534800	0
1	LCE3C	loss	1:152583231..152614065	152583231	152614065	30834	19	0	LCE3C	ENSG00000244057	protein_coding	152511535	152601086	152583231	152601086	17855	3.9	152534801	152535200	0
1	LCE3C	loss	1:152583231..152614065	152583231	152614065	30834	19	0	LCE3C	ENSG00000244057	protein_coding	152511535	152601086	152583231	152601086	17855	3.8	152535201	152535600	0
1	LCE3C	loss	1:152583231..152614065	152583231	152614065	30834	19	0	LCE3C	ENSG00000244057	protein_coding	152511535	152601086	152583231	152601086	17855	3.9	152535601	152536000	0
1	LCE3C	loss	1:152583231..152614065	152583231	152614065	30834	19	0	LCE3C	ENSG00000244057	protein_coding	152511535	152601086	152583231	152601086	17855	3.8	152536001	152536400	0
1	LCE3C	loss	1:152583231..152614065	152583231	152614065	30834	19	0	LCE3C	ENSG00000244057	protein_coding	152511535	152601086	152583231	152601086	17855	4	152536401	152536800	0
1	LCE3C	loss	1:152583231..152614065	152583231	152614065	30834	19	0	LCE3C	ENSG00000244057	protein_coding	152511535	152601086	152583231	152601086	17855	4.2	152536801	152537200	0
1	LCE3C	loss	1:152583231..152614065	152583231	152614065	30834	19	0	LCE3C	ENSG00000244057	protein_coding	152511535	152601086	152583231	152601086	17855	3.9	152537201	152537600	0
1	LCE3C	loss	1:152583231..152614065	152583231	152614065	30834	19	0	LCE3C	ENSG00000244057	protein_coding	152511535	152601086	152583231	152601086	17855	4	152537601	152538000	0
1	LCE3C	loss	1:152583231..152614065	152583231	152614065	30834	19	0	LCE3C	ENSG00000244057	protein_coding	152511535	152601086	152583231	152601086	17855	3.9	152538001	152538400	0
1	LCE3C	loss	1:152583231..152614065	152583231	152614065	30834	19	0	LCE3C	ENSG00000244057	protein_coding	152511535	152601086	152583231	152601086	17855	4.1	152538401	152538800	0
1	LCE3C	loss	1:152583231..152614065	152583231	152614065	30834	19	0	LCE3C	ENSG00000244057	protein_coding	152511535	152601086	152583231	152601086	17855	4.2	152538801	152539200	0
1	LCE3C	loss	1:152583231..152614065	152583231	152614065	30834	19	0	LCE3C	ENSG00000244057	protein_coding	152511535	152601086	152583231	152601086	17855	4	152539201	152539600	0
1	LCE3C	loss	1:152583231..152614065	152583231	152614065	30834	19	0	LCE3C	ENSG00000244057	protein_coding	152511535	152601086	152583231	152601086	17855	4	152539601	152540000	0
1	LCE3C	loss	1:152583231..152614065	152583231	152614065	30834	19	0	LCE3C	ENSG00000244057	protein_coding	152511535	152601086	152583231	152601086	17855	4.3	152540001	152540400	0
1	LCE3C	loss	1:152583231..152614065	152583231	152614065	30834	19	0	LCE3C	ENSG00000244057	protein_coding	152511535	152601086	152583231	152601086	17855	4.1	152540401	152540800	0
1	LCE3C	loss	1:152583231..152614065	152583231	152614065	30834	19	0	LCE3C	ENSG00000244057	protein_coding	152511535	152601086	152583231	152601086	17855	3.9	152540801	152541200	0
1	LCE3C	loss	1:152583231..152614065	152583231	152614065	30834	19	0	LCE3C	ENSG00000244057	protein_coding	152511535	152601086	152583231	152601086	17855	4.1	152541201	152541600	0
1	LCE3C	loss	1:152583231..152614065	152583231	152614065	30834	19	0	LCE3C	ENSG00000244057	protein_coding	152511535	152601086	152583231	152601086	17855	3.9	152541601	152542000	0
1	LCE3C	loss	1:152583231..152614065	152583231	152614065	30834	19	0	LCE3C	ENSG00000244057	protein_coding	152511535	152601086	152583231	152601086	17855	3.9	152542001	152542400	0
1	LCE3C	loss	1:152583231..152614065	152583231	152614065	30834	19	0	LCE3C	ENSG00000244057	protein_coding	152511535	152601086	152583231	152601086	17855	3.7	152542401	152542800	0
1	LCE3C	loss	1:152583231..152614065	152583231	152614065	30834	19	0	LCE3C	ENSG00000244057	protein_coding	152511535	152601086	152583231	152601086	17855	3.5	152542801	152543200	0
1	LCE3C	loss	1:152583231..152614065	152583231	152614065	30834	19	0	LCE3C	ENSG00000244057	protein_coding	152511535	152601086	152583231	152601086	17855	3.5	152543201	152543600	0
1	LCE3C	loss	1:152583231..152614065	152583231	152614065	30834	19	0	LCE3C	ENSG00000244057	protein_coding	152511535	152601086	152583231	152601086	17855	3.6	152543601	152544000	0
1	LCE3C	loss	1:152583231..152614065	152583231	152614065	30834	19	0	LCE3C	ENSG00000244057	protein_coding	152511535	152601086	152583231	152601086	17855	3.6	152544001	152544400	0
1	LCE3C	loss	1:152583231..152614065	152583231	152614065	30834	19	0	LCE3C	ENSG00000244057	protein_coding	152511535	152601086	152583231	152601086	17855	3.8	152544401	152544800	0
1	LCE3C	loss	1:152583231..152614065	152583231	152614065	30834	19	0	LCE3C	ENSG00000244057	protein_coding	152511535	152601086	152583231	152601086	17855	3.8	152544801	152545200	0
1	LCE3C	loss	1:152583231..152614065	152583231	152614065	30834	19	0	LCE3C	ENSG00000244057	protein_coding	152511535	152601086	152583231	152601086	17855	3.8	152545201	152545600	0
1	LCE3C	loss	1:152583231..152614065	152583231	152614065	30834	19	0	LCE3C	ENSG00000244057	protein_coding	152511535	152601086	152583231	152601086	17855	3.6	152545601	152546000	0
1	LCE3C	loss	1:152583231..152614065	152583231	152614065	30834	19	0	LCE3C	ENSG00000244057	protein_coding	152511535	152601086	152583231	152601086	17855	3.6	152546001	152546400	0
1	LCE3C	loss	1:152583231..152614065	152583231	152614065	30834	19	0	LCE3C	ENSG00000244057	protein_coding	152511535	152601086	152583231	152601086	17855	3.8	152546401	152546800	0
1	LCE3C	loss	1:152583231..152614065	152583231	152614065	30834	19	0	LCE3C	ENSG00000244057	protein_coding	152511535	152601086	152583231	152601086	17855	3.9	152546801	152547200	0
1	LCE3C	loss	1:152583231..152614065	152583231	152614065	30834	19	0	LCE3C	ENSG00000244057	protein_coding	152511535	152601086	152583231	152601086	17855	3.9	152547201	152547600	0
1	LCE3C	loss	1:152583231..152614065	152583231	152614065	30834	19	0	LCE3C	ENSG00000244057	protein_coding	152511535	152601086	152583231	152601086	17855	3.5	152547601	152548000	0
1	LCE3C	loss	1:152583231..152614065	152583231	152614065	30834	19	0	LCE3C	ENSG00000244057	protein_coding	152511535	152601086	152583231	152601086	17855	2.7	152548001	152548400	0
1	LCE3C	loss	1:152583231..152614065	152583231	152614065	30834	19	0	LCE3C	ENSG00000244057	protein_coding	152511535	152601086	152583231	152601086	17855	2.9	152548401	152548800	0
1	LCE3C	loss	1:152583231..152614065	152583231	152614065	30834	19	0	LCE3C	ENSG00000244057	protein_coding	152511535	152601086	152583231	152601086	17855	2.4	152548801	152549200	0
1	LCE3C	loss	1:152583231..152614065	152583231	152614065	30834	19	0	LCE3C	ENSG00000244057	protein_coding	152511535	152601086	152583231	152601086	17855	2.6	152549201	152549600	0
1	LCE3C	loss	1:152583231..152614065	152583231	152614065	30834	19	0	LCE3C	ENSG00000244057	protein_coding	152511535	152601086	152583231	152601086	17855	3.8	152549601	152550000	0
1	LCE3C	loss	1:152583231..152614065	152583231	152614065	30834	19	0	LCE3C	ENSG00000244057	protein_coding	152511535	152601086	152583231	152601086	17855	3.6	152550001	152550400	0
1	LCE3C	loss	1:152583231..152614065	152583231	152614065	30834	19	0	LCE3C	ENSG00000244057	protein_coding	152511535	152601086	152583231	152601086	17855	2.8	152550401	152550800	0
1	LCE3C	loss	1:152583231..152614065	152583231	152614065	30834	19	0	LCE3C	ENSG00000244057	protein_coding	152511535	152601086	152583231	152601086	17855	3.5	152550801	152551200	0
1	LCE3C	loss	1:152583231..152614065	152583231	152614065	30834	19	0	LCE3C	ENSG00000244057	protein_coding	152511535	152601086	152583231	152601086	17855	4	152551201	152551600	0
1	LCE3C	loss	1:152583231..152614065	152583231	152614065	30834	19	0	LCE3C	ENSG00000244057	protein_coding	152511535	152601086	152583231	152601086	17855	3.8	152551601	152552000	0
1	LCE3C	loss	1:152583231..152614065	152583231	152614065	30834	19	0	LCE3C	ENSG00000244057	protein_coding	152511535	152601086	152583231	152601086	17855	3.6	152552001	152552400	0
1	LCE3C	loss	1:152583231..152614065	152583231	152614065	30834	19	0	LCE3C	ENSG00000244057	protein_coding	152511535	152601086	152583231	152601086	17855	3.8	152552401	152552800	0
1	LCE3C	loss	1:152583231..152614065	152583231	152614065	30834	19	0	LCE3C	ENSG00000244057	protein_coding	152511535	152601086	152583231	152601086	17855	3.6	152552801	152553200	0
1	LCE3C	loss	1:152583231..152614065	152583231	152614065	30834	19	0	LCE3C	ENSG00000244057	protein_coding	152511535	152601086	152583231	152601086	17855	3.6	152553201	152553600	0
1	LCE3C	loss	1:152583231..152614065	152583231	152614065	30834	19	0	LCE3C	ENSG00000244057	protein_coding	152511535	152601086	152583231	152601086	17855	3.9	152553601	152554000	0
1	LCE3C	loss	1:152583231..152614065	152583231	152614065	30834	19	0	LCE3C	ENSG00000244057	protein_coding	152511535	152601086	152583231	152601086	17855	3.9	152554001	152554400	0
1	LCE3C	loss	1:152583231..152614065	152583231	152614065	30834	19	0	LCE3C	ENSG00000244057	protein_coding	152511535	152601086	152583231	152601086	17855	3.7	152554401	152554800	0
1	LCE3C	loss	1:152583231..152614065	152583231	152614065	30834	19	0	LCE3C	ENSG00000244057	protein_coding	152511535	152601086	152583231	152601086	17855	3.7	152554801	152555200	0
1	LCE3C	loss	1:152583231..152614065	152583231	152614065	30834	19	0	LCE3C	ENSG00000244057	protein_coding	152511535	152601086	152583231	152601086	17855	4.1	152555201	152555600	0
1	LCE3C	loss	1:152583231..152614065	152583231	152614065	30834	19	0	LCE3C	ENSG00000244057	protein_coding	152511535	152601086	152583231	152601086	17855	4.1	152555601	152556000	0
1	LCE3C	loss	1:152583231..152614065	152583231	152614065	30834	19	0	LCE3C	ENSG00000244057	protein_coding	152511535	152601086	152583231	152601086	17855	4.2	152556001	152556400	0
1	LCE3C	loss	1:152583231..152614065	152583231	152614065	30834	19	0	LCE3C	ENSG00000244057	protein_coding	152511535	152601086	152583231	152601086	17855	4.3	152556401	152556800	0
1	LCE3C	loss	1:152583231..152614065	152583231	152614065	30834	19	0	LCE3C	ENSG00000244057	protein_coding	152511535	152601086	152583231	152601086	17855	4	152556801	152557200	0
1	LCE3C	loss	1:152583231..152614065	152583231	152614065	30834	19	0	LCE3C	ENSG00000244057	protein_coding	152511535	152601086	152583231	152601086	17855	3.9	152557201	152557600	0
1	LCE3C	loss	1:152583231..152614065	152583231	152614065	30834	19	0	LCE3C	ENSG00000244057	protein_coding	152511535	152601086	152583231	152601086	17855	3.8	152557601	152558000	0
1	LCE3C	loss	1:152583231..152614065	152583231	152614065	30834	19	0	LCE3C	ENSG00000244057	protein_coding	152511535	152601086	152583231	152601086	17855	3.9	152558001	152558400	0
1	LCE3C	loss	1:152583231..152614065	152583231	152614065	30834	19	0	LCE3C	ENSG00000244057	protein_coding	152511535	152601086	152583231	152601086	17855	3.7	152558401	152558800	0
1	LCE3C	loss	1:152583231..152614065	152583231	152614065	30834	19	0	LCE3C	ENSG00000244057	protein_coding	152511535	152601086	152583231	152601086	17855	3.9	152558801	152559200	0
1	LCE3C	loss	1:152583231..152614065	152583231	152614065	30834	19	0	LCE3C	ENSG00000244057	protein_coding	152511535	152601086	152583231	152601086	17855	3.7	152559201	152559600	0
1	LCE3C	loss	1:152583231..152614065	152583231	152614065	30834	19	0	LCE3C	ENSG00000244057	protein_coding	152511535	152601086	152583231	152601086	17855	3.7	152559601	152560000	0
1	LCE3C	loss	1:152583231..152614065	152583231	152614065	30834	19	0	LCE3C	ENSG00000244057	protein_coding	152511535	152601086	152583231	152601086	17855	3.9	152560001	152560400	0
1	LCE3C	loss	1:152583231..152614065	152583231	152614065	30834	19	0	LCE3C	ENSG00000244057	protein_coding	152511535	152601086	152583231	152601086	17855	3.8	152560401	152560800	0
1	LCE3C	loss	1:152583231..152614065	152583231	152614065	30834	19	0	LCE3C	ENSG00000244057	protein_coding	152511535	152601086	152583231	152601086	17855	3.7	152560801	152561200	0
1	LCE3C	loss	1:152583231..152614065	152583231	152614065	30834	19	0	LCE3C	ENSG00000244057	protein_coding	152511535	152601086	152583231	152601086	17855	3.8	152561201	152561600	0
1	LCE3C	loss	1:152583231..152614065	152583231	152614065	30834	19	0	LCE3C	ENSG00000244057	protein_coding	152511535	152601086	152583231	152601086	17855	3.7	152561601	152562000	0
1	LCE3C	loss	1:152583231..152614065	152583231	152614065	30834	19	0	LCE3C	ENSG00000244057	protein_coding	152511535	152601086	152583231	152601086	17855	3.7	152562001	152562400	0
1	LCE3C	loss	1:152583231..152614065	152583231	152614065	30834	19	0	LCE3C	ENSG00000244057	protein_coding	152511535	152601086	152583231	152601086	17855	3.8	152562401	152562800	0
1	LCE3C	loss	1:152583231..152614065	152583231	152614065	30834	19	0	LCE3C	ENSG00000244057	protein_coding	152511535	152601086	152583231	152601086	17855	3.8	152562801	152563200	0
1	LCE3C	loss	1:152583231..152614065	152583231	152614065	30834	19	0	LCE3C	ENSG00000244057	protein_coding	152511535	152601086	152583231	152601086	17855	3.7	152563201	152563600	0
1	LCE3C	loss	1:152583231..152614065	152583231	152614065	30834	19	0	LCE3C	ENSG00000244057	protein_coding	152511535	152601086	152583231	152601086	17855	4	152563601	152564000	0
1	LCE3C	loss	1:152583231..152614065	152583231	152614065	30834	19	0	LCE3C	ENSG00000244057	protein_coding	152511535	152601086	152583231	152601086	17855	3.8	152564001	152564400	0
1	LCE3C	loss	1:152583231..152614065	152583231	152614065	30834	19	0	LCE3C	ENSG00000244057	protein_coding	152511535	152601086	152583231	152601086	17855	3.8	152564401	152564800	0
1	LCE3C	loss	1:152583231..152614065	152583231	152614065	30834	19	0	LCE3C	ENSG00000244057	protein_coding	152511535	152601086	152583231	152601086	17855	3.7	152564801	152565200	0
1	LCE3C	loss	1:152583231..152614065	152583231	152614065	30834	19	0	LCE3C	ENSG00000244057	protein_coding	152511535	152601086	152583231	152601086	17855	3.4	152565201	152565600	0
1	LCE3C	loss	1:152583231..152614065	152583231	152614065	30834	19	0	LCE3C	ENSG00000244057	protein_coding	152511535	152601086	152583231	152601086	17855	3.4	152565601	152566000	0
1	LCE3C	loss	1:152583231..152614065	152583231	152614065	30834	19	0	LCE3C	ENSG00000244057	protein_coding	152511535	152601086	152583231	152601086	17855	3.6	152566001	152566400	0
1	LCE3C	loss	1:152583231..152614065	152583231	152614065	30834	19	0	LCE3C	ENSG00000244057	protein_coding	152511535	152601086	152583231	152601086	17855	3.9	152566401	152566800	0
1	LCE3C	loss	1:152583231..152614065	152583231	152614065	30834	19	0	LCE3C	ENSG00000244057	protein_coding	152511535	152601086	152583231	152601086	17855	4.1	152566801	152567200	0
1	LCE3C	loss	1:152583231..152614065	152583231	152614065	30834	19	0	LCE3C	ENSG00000244057	protein_coding	152511535	152601086	152583231	152601086	17855	4.1	152567201	152567600	0
1	LCE3C	loss	1:152583231..152614065	152583231	152614065	30834	19	0	LCE3C	ENSG00000244057	protein_coding	152511535	152601086	152583231	152601086	17855	4.3	152567601	152568000	0
1	LCE3C	loss	1:152583231..152614065	152583231	152614065	30834	19	0	LCE3C	ENSG00000244057	protein_coding	152511535	152601086	152583231	152601086	17855	4.3	152568001	152568400	0
1	LCE3C	loss	1:152583231..152614065	152583231	152614065	30834	19	0	LCE3C	ENSG00000244057	protein_coding	152511535	152601086	152583231	152601086	17855	4.1	152568401	152568800	0
1	LCE3C	loss	1:152583231..152614065	152583231	152614065	30834	19	0	LCE3C	ENSG00000244057	protein_coding	152511535	152601086	152583231	152601086	17855	3.9	152568801	152569200	0
1	LCE3C	loss	1:152583231..152614065	152583231	152614065	30834	19	0	LCE3C	ENSG00000244057	protein_coding	152511535	152601086	152583231	152601086	17855	3.9	152569201	152569600	0
1	LCE3C	loss	1:152583231..152614065	152583231	152614065	30834	19	0	LCE3C	ENSG00000244057	protein_coding	152511535	152601086	152583231	152601086	17855	4.1	152569601	152570000	0
1	LCE3C	loss	1:152583231..152614065	152583231	152614065	30834	19	0	LCE3C	ENSG00000244057	protein_coding	152511535	152601086	152583231	152601086	17855	3.9	152570001	152570400	0
1	LCE3C	loss	1:152583231..152614065	152583231	152614065	30834	19	0	LCE3C	ENSG00000244057	protein_coding	152511535	152601086	152583231	152601086	17855	3.9	152570401	152570800	0
1	LCE3C	loss	1:152583231..152614065	152583231	152614065	30834	19	0	LCE3C	ENSG00000244057	protein_coding	152511535	152601086	152583231	152601086	17855	4	152570801	152571200	0
1	LCE3C	loss	1:152583231..152614065	152583231	152614065	30834	19	0	LCE3C	ENSG00000244057	protein_coding	152511535	152601086	152583231	152601086	17855	3.6	152571201	152571600	0
1	LCE3C	loss	1:152583231..152614065	152583231	152614065	30834	19	0	LCE3C	ENSG00000244057	protein_coding	152511535	152601086	152583231	152601086	17855	3.7	152571601	152572000	0
1	LCE3C	loss	1:152583231..152614065	152583231	152614065	30834	19	0	LCE3C	ENSG00000244057	protein_coding	152511535	152601086	152583231	152601086	17855	3.8	152572001	152572400	0
1	LCE3C	loss	1:152583231..152614065	152583231	152614065	30834	19	0	LCE3C	ENSG00000244057	protein_coding	152511535	152601086	152583231	152601086	17855	4	152572401	152572800	0
1	LCE3C	loss	1:152583231..152614065	152583231	152614065	30834	19	0	LCE3C	ENSG00000244057	protein_coding	152511535	152601086	152583231	152601086	17855	3.8	152572801	152573200	0
1	LCE3C	loss	1:152583231..152614065	152583231	152614065	30834	19	0	LCE3C	ENSG00000244057	protein_coding	152511535	152601086	152583231	152601086	17855	3.5	152573201	152573600	0
1	LCE3C	loss	1:152583231..152614065	152583231	152614065	30834	19	0	LCE3C	ENSG00000244057	protein_coding	152511535	152601086	152583231	152601086	17855	3.9	152573601	152574000	0
1	LCE3C	loss	1:152583231..152614065	152583231	152614065	30834	19	0	LCE3C	ENSG00000244057	protein_coding	152511535	152601086	152583231	152601086	17855	3.9	152574001	152574400	0
1	LCE3C	loss	1:152583231..152614065	152583231	152614065	30834	19	0	LCE3C	ENSG00000244057	protein_coding	152511535	152601086	152583231	152601086	17855	4.1	152574401	152574800	0
1	LCE3C	loss	1:152583231..152614065	152583231	152614065	30834	19	0	LCE3C	ENSG00000244057	protein_coding	152511535	152601086	152583231	152601086	17855	3.9	152574801	152575200	0
1	LCE3C	loss	1:152583231..152614065	152583231	152614065	30834	19	0	LCE3C	ENSG00000244057	protein_coding	152511535	152601086	152583231	152601086	17855	3.8	152575201	152575600	0
1	LCE3C	loss	1:152583231..152614065	152583231	152614065	30834	19	0	LCE3C	ENSG00000244057	protein_coding	152511535	152601086	152583231	152601086	17855	4.2	152575601	152576000	0
1	LCE3C	loss	1:152583231..152614065	152583231	152614065	30834	19	0	LCE3C	ENSG00000244057	protein_coding	152511535	152601086	152583231	152601086	17855	4.2	152576001	152576400	0
1	LCE3C	loss	1:152583231..152614065	152583231	152614065	30834	19	0	LCE3C	ENSG00000244057	protein_coding	152511535	152601086	152583231	152601086	17855	4.3	152576401	152576800	0
1	LCE3C	loss	1:152583231..152614065	152583231	152614065	30834	19	0	LCE3C	ENSG00000244057	protein_coding	152511535	152601086	152583231	152601086	17855	3.8	152576801	152577200	0
1	LCE3C	loss	1:152583231..152614065	152583231	152614065	30834	19	0	LCE3C	ENSG00000244057	protein_coding	152511535	152601086	152583231	152601086	17855	3.8	152577201	152577600	0
1	LCE3C	loss	1:152583231..152614065	152583231	152614065	30834	19	0	LCE3C	ENSG00000244057	protein_coding	152511535	152601086	152583231	152601086	17855	4.1	152577601	152578000	0
1	LCE3C	loss	1:152583231..152614065	152583231	152614065	30834	19	0	LCE3C	ENSG00000244057	protein_coding	152511535	152601086	152583231	152601086	17855	4.1	152578001	152578400	0
1	LCE3C	loss	1:152583231..152614065	152583231	152614065	30834	19	0	LCE3C	ENSG00000244057	protein_coding	152511535	152601086	152583231	152601086	17855	3.8	152578401	152578800	0
1	LCE3C	loss	1:152583231..152614065	152583231	152614065	30834	19	0	LCE3C	ENSG00000244057	protein_coding	152511535	152601086	152583231	152601086	17855	4.1	152578801	152579200	0
1	LCE3C	loss	1:152583231..152614065	152583231	152614065	30834	19	0	LCE3C	ENSG00000244057	protein_coding	152511535	152601086	152583231	152601086	17855	3.7	152579201	152579600	0
1	LCE3C	loss	1:152583231..152614065	152583231	152614065	30834	19	0	LCE3C	ENSG00000244057	protein_coding	152511535	152601086	152583231	152601086	17855	3.6	152579601	152580000	0
1	LCE3C	loss	1:152583231..152614065	152583231	152614065	30834	19	0	LCE3C	ENSG00000244057	protein_coding	152511535	152601086	152583231	152601086	17855	3.5	152580001	152580400	0
1	LCE3C	loss	1:152583231..152614065	152583231	152614065	30834	19	0	LCE3C	ENSG00000244057	protein_coding	152511535	152601086	152583231	152601086	17855	4	152580401	152580800	0
1	LCE3C	loss	1:152583231..152614065	152583231	152614065	30834	19	0	LCE3C	ENSG00000244057	protein_coding	152511535	152601086	152583231	152601086	17855	4	152580801	152581200	0
1	LCE3C	loss	1:152583231..152614065	152583231	152614065	30834	19	0	LCE3C	ENSG00000244057	protein_coding	152511535	152601086	152583231	152601086	17855	3.7	152581201	152581600	0
1	LCE3C	loss	1:152583231..152614065	152583231	152614065	30834	19	0	LCE3C	ENSG00000244057	protein_coding	152511535	152601086	152583231	152601086	17855	4.2	152581601	152582000	0
1	LCE3C	loss	1:152583231..152614065	152583231	152614065	30834	19	0	LCE3C	ENSG00000244057	protein_coding	152511535	152601086	152583231	152601086	17855	4.3	152582001	152582400	0
1	LCE3C	loss	1:152583231..152614065	152583231	152614065	30834	19	0	LCE3C	ENSG00000244057	protein_coding	152511535	152601086	152583231	152601086	17855	3.9	152582401	152582800	0
1	LCE3C	loss	1:152583231..152614065	152583231	152614065	30834	19	0	LCE3C	ENSG00000244057	protein_coding	152511535	152601086	152583231	152601086	17855	1.9	152582801	152583200	0
1	CFHR3	loss	1:196758721..196780088	196758721	196780088	21367	25	0	CFHR3	ENSG00000116785	protein_coding	196774795	196795406	196774795	196780088	5293	0.1	196780801	196781200	0
1	CFHR3	loss	1:196758721..196780088	196758721	196780088	21367	25	0	CFHR3	ENSG00000116785	protein_coding	196774795	196795406	196774795	196780088	5293	0.1	196781201	196781600	0
1	CFHR3	loss	1:196758721..196780088	196758721	196780088	21367	25	0	CFHR3	ENSG00000116785	protein_coding	196774795	196795406	196774795	196780088	5293	0.1	196781601	196782000	0
1	CFHR3	loss	1:196758721..196780088	196758721	196780088	21367	25	0	CFHR3	ENSG00000116785	protein_coding	196774795	196795406	196774795	196780088	5293	0.1	196782001	196782400	0
1	CFHR3	loss	1:196758721..196780088	196758721	196780088	21367	25	0	CFHR3	ENSG00000116785	protein_coding	196774795	196795406	196774795	196780088	5293	0.1	196783201	196783600	0
1	CFHR3	loss	1:196758721..196780088	196758721	196780088	21367	25	0	CFHR3	ENSG00000116785	protein_coding	196774795	196795406	196774795	196780088	5293	0.1	196783601	196784000	0
1	CFHR3	loss	1:196758721..196780088	196758721	196780088	21367	25	0	CFHR3	ENSG00000116785	protein_coding	196774795	196795406	196774795	196780088	5293	0.1	196784001	196784400	0
1	CFHR3	loss	1:196758721..196780088	196758721	196780088	21367	25	0	CFHR3	ENSG00000116785	protein_coding	196774795	196795406	196774795	196780088	5293	0.1	196784401	196784800	0
1	CFHR3	loss	1:196758721..196780088	196758721	196780088	21367	25	0	CFHR3	ENSG00000116785	protein_coding	196774795	196795406	196774795	196780088	5293	0.2	196784801	196785200	0
1	CFHR3	loss	1:196758721..196780088	196758721	196780088	21367	25	0	CFHR3	ENSG00000116785	protein_coding	196774795	196795406	196774795	196780088	5293	0.1	196785201	196785600	0
1	CFHR3	loss	1:196758721..196780088	196758721	196780088	21367	25	0	CFHR3	ENSG00000116785	protein_coding	196774795	196795406	196774795	196780088	5293	0.1	196785601	196786000	0
1	CFHR3	loss	1:196758721..196780088	196758721	196780088	21367	25	0	CFHR3	ENSG00000116785	protein_coding	196774795	196795406	196774795	196780088	5293	0.1	196786001	196786400	0
1	CFHR3	loss	1:196758721..196780088	196758721	196780088	21367	25	0	CFHR3	ENSG00000116785	protein_coding	196774795	196795406	196774795	196780088	5293	0.1	196788001	196788400	0
1	CFHR3	loss	1:196758721..196780088	196758721	196780088	21367	25	0	CFHR3	ENSG00000116785	protein_coding	196774795	196795406	196774795	196780088	5293	0.1	196788401	196788800	0
1	CFHR3	loss	1:196758721..196780088	196758721	196780088	21367	25	0	CFHR3	ENSG00000116785	protein_coding	196774795	196795406	196774795	196780088	5293	0.4	196789601	196790000	0
1	CFHR3	loss	1:196758721..196780088	196758721	196780088	21367	25	0	CFHR3	ENSG00000116785	protein_coding	196774795	196795406	196774795	196780088	5293	0.6	196790001	196790400	0
1	CFHR3	loss	1:196758721..196780088	196758721	196780088	21367	25	0	CFHR3	ENSG00000116785	protein_coding	196774795	196795406	196774795	196780088	5293	0.1	196790401	196790800	0
1	CFHR3	loss	1:196758721..196780088	196758721	196780088	21367	25	0	CFHR3	ENSG00000116785	protein_coding	196774795	196795406	196774795	196780088	5293	0.1	196790801	196791200	0
1	CFHR3	loss	1:196758721..196780088	196758721	196780088	21367	25	0	CFHR3	ENSG00000116785	protein_coding	196774795	196795406	196774795	196780088	5293	0.1	196791201	196791600	0
1	CFHR3	loss	1:196758721..196780088	196758721	196780088	21367	25	0	CFHR3	ENSG00000116785	protein_coding	196774795	196795406	196774795	196780088	5293	0.1	196791601	196792000	0
1	CFHR3	loss	1:196758721..196780088	196758721	196780088	21367	25	0	CFHR3	ENSG00000116785	protein_coding	196774795	196795406	196774795	196780088	5293	0.1	196792001	196792400	0
1	CFHR3	loss	1:196758721..196780088	196758721	196780088	21367	25	0	CFHR3	ENSG00000116785	protein_coding	196774795	196795406	196774795	196780088	5293	0.1	196792401	196792800	0
1	CFHR3	loss	1:196758721..196780088	196758721	196780088	21367	25	0	CFHR3	ENSG00000116785	protein_coding	196774795	196795406	196774795	196780088	5293	0.1	196795201	196795600	0
1	MIXL1	gain	1:226188729..226942019	226188729	226942019	753290	100	9	MIXL1	ENSG00000185155	protein_coding	226223618	226227054	226223618	226227054	3436	4.5	226224001	226224400	11.6123
1	MIXL1	gain	1:226188729..226942019	226188729	226942019	753290	100	9	MIXL1	ENSG00000185155	protein_coding	226223618	226227054	226223618	226227054	3436	4.6	226224401	226224800	11.6123
1	MIXL1	gain	1:226188729..226942019	226188729	226942019	753290	100	9	MIXL1	ENSG00000185155	protein_coding	226223618	226227054	226223618	226227054	3436	5	226224801	226225200	11.6123
1	MIXL1	gain	1:226188729..226942019	226188729	226942019	753290	100	9	MIXL1	ENSG00000185155	protein_coding	226223618	226227054	226223618	226227054	3436	4.9	226225201	226225600	11.6123
1	MIXL1	gain	1:226188729..226942019	226188729	226942019	753290	100	9	MIXL1	ENSG00000185155	protein_coding	226223618	226227054	226223618	226227054	3436	4.7	226225601	226226000	11.6123
1	MIXL1	gain	1:226188729..226942019	226188729	226942019	753290	100	9	MIXL1	ENSG00000185155	protein_coding	226223618	226227054	226223618	226227054	3436	4.5	226226001	226226400	11.6123
1	MIXL1	gain	1:226188729..226942019	226188729	226942019	753290	100	9	MIXL1	ENSG00000185155	protein_coding	226223618	226227054	226223618	226227054	3436	4.4	226226401	226226800	11.6123
1	MIXL1	gain	1:226188729..226942019	226188729	226942019	753290	100	9	MIXL1	ENSG00000185155	protein_coding	226223618	226227054	226223618	226227054	3436	4.9	226226801	226227200	7.36321
1	LIN9	gain	1:226188729..226942019	226188729	226942019	753290	100	9	LIN9	ENSG00000183814	protein_coding	226231149	226309869	226231149	226309869	78720	5	226231201	226231600	0.50686
1	LIN9	gain	1:226188729..226942019	226188729	226942019	753290	100	9	LIN9	ENSG00000183814	protein_coding	226231149	226309869	226231149	226309869	78720	5.2	226231601	226232000	0.50686
1	LIN9	gain	1:226188729..226942019	226188729	226942019	753290	100	9	LIN9	ENSG00000183814	protein_coding	226231149	226309869	226231149	226309869	78720	5.4	226232001	226232400	0.50686
1	LIN9	gain	1:226188729..226942019	226188729	226942019	753290	100	9	LIN9	ENSG00000183814	protein_coding	226231149	226309869	226231149	226309869	78720	5.2	226232401	226232800	0.50686
1	LIN9	gain	1:226188729..226942019	226188729	226942019	753290	100	9	LIN9	ENSG00000183814	protein_coding	226231149	226309869	226231149	226309869	78720	5	226232801	226233200	0.50686
1	LIN9	gain	1:226188729..226942019	226188729	226942019	753290	100	9	LIN9	ENSG00000183814	protein_coding	226231149	226309869	226231149	226309869	78720	4.9	226233201	226233600	0.50686
1	LIN9	gain	1:226188729..226942019	226188729	226942019	753290	100	9	LIN9	ENSG00000183814	protein_coding	226231149	226309869	226231149	226309869	78720	5.2	226233601	226234000	0.50686
1	LIN9	gain	1:226188729..226942019	226188729	226942019	753290	100	9	LIN9	ENSG00000183814	protein_coding	226231149	226309869	226231149	226309869	78720	5.2	226234001	226234400	0.50686
1	LIN9	gain	1:226188729..226942019	226188729	226942019	753290	100	9	LIN9	ENSG00000183814	protein_coding	226231149	226309869	226231149	226309869	78720	5	226234401	226234800	0.50686
1	LIN9	gain	1:226188729..226942019	226188729	226942019	753290	100	9	LIN9	ENSG00000183814	protein_coding	226231149	226309869	226231149	226309869	78720	4.1	226234801	226235200	0.50686
1	LIN9	gain	1:226188729..226942019	226188729	226942019	753290	100	9	LIN9	ENSG00000183814	protein_coding	226231149	226309869	226231149	226309869	78720	4.7	226235201	226235600	0.50686
1	LIN9	gain	1:226188729..226942019	226188729	226942019	753290	100	9	LIN9	ENSG00000183814	protein_coding	226231149	226309869	226231149	226309869	78720	5.5	226235601	226236000	0.50686
1	LIN9	gain	1:226188729..226942019	226188729	226942019	753290	100	9	LIN9	ENSG00000183814	protein_coding	226231149	226309869	226231149	226309869	78720	5.2	226236001	226236400	0.50686
1	LIN9	gain	1:226188729..226942019	226188729	226942019	753290	100	9	LIN9	ENSG00000183814	protein_coding	226231149	226309869	226231149	226309869	78720	4.4	226236401	226236800	0.50686
1	LIN9	gain	1:226188729..226942019	226188729	226942019	753290	100	9	LIN9	ENSG00000183814	protein_coding	226231149	226309869	226231149	226309869	78720	5.1	226236801	226237200	0.50686
1	LIN9	gain	1:226188729..226942019	226188729	226942019	753290	100	9	LIN9	ENSG00000183814	protein_coding	226231149	226309869	226231149	226309869	78720	4.3	226237201	226237600	0.50686
1	LIN9	gain	1:226188729..226942019	226188729	226942019	753290	100	9	LIN9	ENSG00000183814	protein_coding	226231149	226309869	226231149	226309869	78720	4.5	226237601	226238000	0.50686
1	LIN9	gain	1:226188729..226942019	226188729	226942019	753290	100	9	LIN9	ENSG00000183814	protein_coding	226231149	226309869	226231149	226309869	78720	4.9	226238001	226238400	0.50686
1	LIN9	gain	1:226188729..226942019	226188729	226942019	753290	100	9	LIN9	ENSG00000183814	protein_coding	226231149	226309869	226231149	226309869	78720	4.7	226238401	226238800	0.50686
1	LIN9	gain	1:226188729..226942019	226188729	226942019	753290	100	9	LIN9	ENSG00000183814	protein_coding	226231149	226309869	226231149	226309869	78720	5.2	226238801	226239200	0.50686
1	LIN9	gain	1:226188729..226942019	226188729	226942019	753290	100	9	LIN9	ENSG00000183814	protein_coding	226231149	226309869	226231149	226309869	78720	5.3	226239201	226239600	0.50686
1	LIN9	gain	1:226188729..226942019	226188729	226942019	753290	100	9	LIN9	ENSG00000183814	protein_coding	226231149	226309869	226231149	226309869	78720	5.1	226239601	226240000	0.50686
1	LIN9	gain	1:226188729..226942019	226188729	226942019	753290	100	9	LIN9	ENSG00000183814	protein_coding	226231149	226309869	226231149	226309869	78720	4.5	226240001	226240400	0.50686
1	LIN9	gain	1:226188729..226942019	226188729	226942019	753290	100	9	LIN9	ENSG00000183814	protein_coding	226231149	226309869	226231149	226309869	78720	4.3	226240401	226240800	0.50686
1	LIN9	gain	1:226188729..226942019	226188729	226942019	753290	100	9	LIN9	ENSG00000183814	protein_coding	226231149	226309869	226231149	226309869	78720	5.2	226240801	226241200	0.50686
1	LIN9	gain	1:226188729..226942019	226188729	226942019	753290	100	9	LIN9	ENSG00000183814	protein_coding	226231149	226309869	226231149	226309869	78720	4.7	226241201	226241600	0.50686
1	LIN9	gain	1:226188729..226942019	226188729	226942019	753290	100	9	LIN9	ENSG00000183814	protein_coding	226231149	226309869	226231149	226309869	78720	4.4	226241601	226242000	0.50686
1	LIN9	gain	1:226188729..226942019	226188729	226942019	753290	100	9	LIN9	ENSG00000183814	protein_coding	226231149	226309869	226231149	226309869	78720	5.4	226242001	226242400	0.50686
1	LIN9	gain	1:226188729..226942019	226188729	226942019	753290	100	9	LIN9	ENSG00000183814	protein_coding	226231149	226309869	226231149	226309869	78720	4.9	226242401	226242800	0.50686
1	LIN9	gain	1:226188729..226942019	226188729	226942019	753290	100	9	LIN9	ENSG00000183814	protein_coding	226231149	226309869	226231149	226309869	78720	4.9	226242801	226243200	0.50686
1	LIN9	gain	1:226188729..226942019	226188729	226942019	753290	100	9	LIN9	ENSG00000183814	protein_coding	226231149	226309869	226231149	226309869	78720	4.6	226243201	226243600	0.50686
1	LIN9	gain	1:226188729..226942019	226188729	226942019	753290	100	9	LIN9	ENSG00000183814	protein_coding	226231149	226309869	226231149	226309869	78720	4.1	226243601	226244000	0.50686
1	LIN9	gain	1:226188729..226942019	226188729	226942019	753290	100	9	LIN9	ENSG00000183814	protein_coding	226231149	226309869	226231149	226309869	78720	3.8	226244001	226244400	0.50686
1	LIN9	gain	1:226188729..226942019	226188729	226942019	753290	100	9	LIN9	ENSG00000183814	protein_coding	226231149	226309869	226231149	226309869	78720	4.8	226244401	226244800	0.50686
1	LIN9	gain	1:226188729..226942019	226188729	226942019	753290	100	9	LIN9	ENSG00000183814	protein_coding	226231149	226309869	226231149	226309869	78720	5	226244801	226245200	0.50686
1	LIN9	gain	1:226188729..226942019	226188729	226942019	753290	100	9	LIN9	ENSG00000183814	protein_coding	226231149	226309869	226231149	226309869	78720	4.8	226245201	226245600	0.50686
1	LIN9	gain	1:226188729..226942019	226188729	226942019	753290	100	9	LIN9	ENSG00000183814	protein_coding	226231149	226309869	226231149	226309869	78720	4.9	226245601	226246000	0.50686
1	LIN9	gain	1:226188729..226942019	226188729	226942019	753290	100	9	LIN9	ENSG00000183814	protein_coding	226231149	226309869	226231149	226309869	78720	5	226246001	226246400	0.50686
1	LIN9	gain	1:226188729..226942019	226188729	226942019	753290	100	9	LIN9	ENSG00000183814	protein_coding	226231149	226309869	226231149	226309869	78720	4	226246401	226246800	0.50686
1	LIN9	gain	1:226188729..226942019	226188729	226942019	753290	100	9	LIN9	ENSG00000183814	protein_coding	226231149	226309869	226231149	226309869	78720	4.9	226246801	226247200	0.50686
1	LIN9	gain	1:226188729..226942019	226188729	226942019	753290	100	9	LIN9	ENSG00000183814	protein_coding	226231149	226309869	226231149	226309869	78720	5	226247201	226247600	0.50686
1	LIN9	gain	1:226188729..226942019	226188729	226942019	753290	100	9	LIN9	ENSG00000183814	protein_coding	226231149	226309869	226231149	226309869	78720	4.6	226247601	226248000	0.50686
1	LIN9	gain	1:226188729..226942019	226188729	226942019	753290	100	9	LIN9	ENSG00000183814	protein_coding	226231149	226309869	226231149	226309869	78720	5	226248001	226248400	0.50686
1	LIN9	gain	1:226188729..226942019	226188729	226942019	753290	100	9	LIN9	ENSG00000183814	protein_coding	226231149	226309869	226231149	226309869	78720	5.4	226248401	226248800	0.50686
1	LIN9	gain	1:226188729..226942019	226188729	226942019	753290	100	9	LIN9	ENSG00000183814	protein_coding	226231149	226309869	226231149	226309869	78720	5.1	226248801	226249200	0.50686
1	LIN9	gain	1:226188729..226942019	226188729	226942019	753290	100	9	LIN9	ENSG00000183814	protein_coding	226231149	226309869	226231149	226309869	78720	5.2	226249201	226249600	0.50686
1	LIN9	gain	1:226188729..226942019	226188729	226942019	753290	100	9	LIN9	ENSG00000183814	protein_coding	226231149	226309869	226231149	226309869	78720	4.7	226249601	226250000	0.50686
1	LIN9	gain	1:226188729..226942019	226188729	226942019	753290	100	9	LIN9	ENSG00000183814	protein_coding	226231149	226309869	226231149	226309869	78720	4.9	226250001	226250400	0.50686
1	LIN9	gain	1:226188729..226942019	226188729	226942019	753290	100	9	LIN9	ENSG00000183814	protein_coding	226231149	226309869	226231149	226309869	78720	5.5	226250401	226250800	0.50686
1	LIN9	gain	1:226188729..226942019	226188729	226942019	753290	100	9	LIN9	ENSG00000183814	protein_coding	226231149	226309869	226231149	226309869	78720	4.9	226250801	226251200	0.50686
1	LIN9	gain	1:226188729..226942019	226188729	226942019	753290	100	9	LIN9	ENSG00000183814	protein_coding	226231149	226309869	226231149	226309869	78720	4.4	226251201	226251600	0.50686
1	LIN9	gain	1:226188729..226942019	226188729	226942019	753290	100	9	LIN9	ENSG00000183814	protein_coding	226231149	226309869	226231149	226309869	78720	4.9	226251601	226252000	0.50686
1	LIN9	gain	1:226188729..226942019	226188729	226942019	753290	100	9	LIN9	ENSG00000183814	protein_coding	226231149	226309869	226231149	226309869	78720	5	226252001	226252400	0.50686
1	LIN9	gain	1:226188729..226942019	226188729	226942019	753290	100	9	LIN9	ENSG00000183814	protein_coding	226231149	226309869	226231149	226309869	78720	4.9	226252401	226252800	0.50686
1	LIN9	gain	1:226188729..226942019	226188729	226942019	753290	100	9	LIN9	ENSG00000183814	protein_coding	226231149	226309869	226231149	226309869	78720	4.2	226252801	226253200	0.50686
1	LIN9	gain	1:226188729..226942019	226188729	226942019	753290	100	9	LIN9	ENSG00000183814	protein_coding	226231149	226309869	226231149	226309869	78720	4.4	226253201	226253600	0.50686
1	LIN9	gain	1:226188729..226942019	226188729	226942019	753290	100	9	LIN9	ENSG00000183814	protein_coding	226231149	226309869	226231149	226309869	78720	4.6	226253601	226254000	0.50686
1	LIN9	gain	1:226188729..226942019	226188729	226942019	753290	100	9	LIN9	ENSG00000183814	protein_coding	226231149	226309869	226231149	226309869	78720	4.8	226254001	226254400	0.50686
1	LIN9	gain	1:226188729..226942019	226188729	226942019	753290	100	9	LIN9	ENSG00000183814	protein_coding	226231149	226309869	226231149	226309869	78720	4.2	226254401	226254800	0.50686
1	LIN9	gain	1:226188729..226942019	226188729	226942019	753290	100	9	LIN9	ENSG00000183814	protein_coding	226231149	226309869	226231149	226309869	78720	4.3	226254801	226255200	0.50686
1	LIN9	gain	1:226188729..226942019	226188729	226942019	753290	100	9	LIN9	ENSG00000183814	protein_coding	226231149	226309869	226231149	226309869	78720	4.8	226255201	226255600	0.50686
1	LIN9	gain	1:226188729..226942019	226188729	226942019	753290	100	9	LIN9	ENSG00000183814	protein_coding	226231149	226309869	226231149	226309869	78720	5	226255601	226256000	0.50686
1	LIN9	gain	1:226188729..226942019	226188729	226942019	753290	100	9	LIN9	ENSG00000183814	protein_coding	226231149	226309869	226231149	226309869	78720	4.7	226256001	226256400	0.50686
1	LIN9	gain	1:226188729..226942019	226188729	226942019	753290	100	9	LIN9	ENSG00000183814	protein_coding	226231149	226309869	226231149	226309869	78720	4.6	226256401	226256800	0.50686
1	LIN9	gain	1:226188729..226942019	226188729	226942019	753290	100	9	LIN9	ENSG00000183814	protein_coding	226231149	226309869	226231149	226309869	78720	4.5	226256801	226257200	0.50686
1	LIN9	gain	1:226188729..226942019	226188729	226942019	753290	100	9	LIN9	ENSG00000183814	protein_coding	226231149	226309869	226231149	226309869	78720	5.4	226257201	226257600	0.50686
1	LIN9	gain	1:226188729..226942019	226188729	226942019	753290	100	9	LIN9	ENSG00000183814	protein_coding	226231149	226309869	226231149	226309869	78720	5.3	226257601	226258000	0.50686
1	LIN9	gain	1:226188729..226942019	226188729	226942019	753290	100	9	LIN9	ENSG00000183814	protein_coding	226231149	226309869	226231149	226309869	78720	4.5	226258001	226258400	0.50686
1	LIN9	gain	1:226188729..226942019	226188729	226942019	753290	100	9	LIN9	ENSG00000183814	protein_coding	226231149	226309869	226231149	226309869	78720	4.1	226258401	226258800	0.50686
1	LIN9	gain	1:226188729..226942019	226188729	226942019	753290	100	9	LIN9	ENSG00000183814	protein_coding	226231149	226309869	226231149	226309869	78720	4.4	226258801	226259200	0.50686
1	LIN9	gain	1:226188729..226942019	226188729	226942019	753290	100	9	LIN9	ENSG00000183814	protein_coding	226231149	226309869	226231149	226309869	78720	5.2	226259201	226259600	0.50686
1	LIN9	gain	1:226188729..226942019	226188729	226942019	753290	100	9	LIN9	ENSG00000183814	protein_coding	226231149	226309869	226231149	226309869	78720	5.3	226259601	226260000	0.50686
1	LIN9	gain	1:226188729..226942019	226188729	226942019	753290	100	9	LIN9	ENSG00000183814	protein_coding	226231149	226309869	226231149	226309869	78720	5.1	226260001	226260400	0.50686
1	LIN9	gain	1:226188729..226942019	226188729	226942019	753290	100	9	LIN9	ENSG00000183814	protein_coding	226231149	226309869	226231149	226309869	78720	4.3	226260401	226260800	0.50686
1	LIN9	gain	1:226188729..226942019	226188729	226942019	753290	100	9	LIN9	ENSG00000183814	protein_coding	226231149	226309869	226231149	226309869	78720	4.7	226260801	226261200	0.50686
1	LIN9	gain	1:226188729..226942019	226188729	226942019	753290	100	9	LIN9	ENSG00000183814	protein_coding	226231149	226309869	226231149	226309869	78720	5.3	226261201	226261600	0.50686
1	LIN9	gain	1:226188729..226942019	226188729	226942019	753290	100	9	LIN9	ENSG00000183814	protein_coding	226231149	226309869	226231149	226309869	78720	5.3	226261601	226262000	0.50686
1	LIN9	gain	1:226188729..226942019	226188729	226942019	753290	100	9	LIN9	ENSG00000183814	protein_coding	226231149	226309869	226231149	226309869	78720	5	226262001	226262400	0.50686
1	LIN9	gain	1:226188729..226942019	226188729	226942019	753290	100	9	LIN9	ENSG00000183814	protein_coding	226231149	226309869	226231149	226309869	78720	5.2	226262401	226262800	0.50686
1	LIN9	gain	1:226188729..226942019	226188729	226942019	753290	100	9	LIN9	ENSG00000183814	protein_coding	226231149	226309869	226231149	226309869	78720	5.2	226262801	226263200	0.50686
1	LIN9	gain	1:226188729..226942019	226188729	226942019	753290	100	9	LIN9	ENSG00000183814	protein_coding	226231149	226309869	226231149	226309869	78720	5.2	226263201	226263600	0.50686
1	LIN9	gain	1:226188729..226942019	226188729	226942019	753290	100	9	LIN9	ENSG00000183814	protein_coding	226231149	226309869	226231149	226309869	78720	5	226263601	226264000	0.50686
1	LIN9	gain	1:226188729..226942019	226188729	226942019	753290	100	9	LIN9	ENSG00000183814	protein_coding	226231149	226309869	226231149	226309869	78720	4.7	226264001	226264400	0.50686
1	LIN9	gain	1:226188729..226942019	226188729	226942019	753290	100	9	LIN9	ENSG00000183814	protein_coding	226231149	226309869	226231149	226309869	78720	4.8	226264401	226264800	0.50686
1	LIN9	gain	1:226188729..226942019	226188729	226942019	753290	100	9	LIN9	ENSG00000183814	protein_coding	226231149	226309869	226231149	226309869	78720	5.1	226264801	226265200	0.50686
1	LIN9	gain	1:226188729..226942019	226188729	226942019	753290	100	9	LIN9	ENSG00000183814	protein_coding	226231149	226309869	226231149	226309869	78720	5	226265201	226265600	0.50686
1	LIN9	gain	1:226188729..226942019	226188729	226942019	753290	100	9	LIN9	ENSG00000183814	protein_coding	226231149	226309869	226231149	226309869	78720	4.3	226265601	226266000	0.50686
1	LIN9	gain	1:226188729..226942019	226188729	226942019	753290	100	9	LIN9	ENSG00000183814	protein_coding	226231149	226309869	226231149	226309869	78720	5	226266001	226266400	0.50686
1	LIN9	gain	1:226188729..226942019	226188729	226942019	753290	100	9	LIN9	ENSG00000183814	protein_coding	226231149	226309869	226231149	226309869	78720	4.8	226266401	226266800	0.50686
1	LIN9	gain	1:226188729..226942019	226188729	226942019	753290	100	9	LIN9	ENSG00000183814	protein_coding	226231149	226309869	226231149	226309869	78720	4.3	226266801	226267200	0.50686
1	LIN9	gain	1:226188729..226942019	226188729	226942019	753290	100	9	LIN9	ENSG00000183814	protein_coding	226231149	226309869	226231149	226309869	78720	4.9	226267201	226267600	0.50686
1	LIN9	gain	1:226188729..226942019	226188729	226942019	753290	100	9	LIN9	ENSG00000183814	protein_coding	226231149	226309869	226231149	226309869	78720	5	226267601	226268000	0.50686
1	LIN9	gain	1:226188729..226942019	226188729	226942019	753290	100	9	LIN9	ENSG00000183814	protein_coding	226231149	226309869	226231149	226309869	78720	5.1	226268001	226268400	0.50686
1	LIN9	gain	1:226188729..226942019	226188729	226942019	753290	100	9	LIN9	ENSG00000183814	protein_coding	226231149	226309869	226231149	226309869	78720	5.1	226268401	226268800	0.50686
1	LIN9	gain	1:226188729..226942019	226188729	226942019	753290	100	9	LIN9	ENSG00000183814	protein_coding	226231149	226309869	226231149	226309869	78720	5.2	226268801	226269200	0.50686
1	LIN9	gain	1:226188729..226942019	226188729	226942019	753290	100	9	LIN9	ENSG00000183814	protein_coding	226231149	226309869	226231149	226309869	78720	5	226269201	226269600	0.50686
1	LIN9	gain	1:226188729..226942019	226188729	226942019	753290	100	9	LIN9	ENSG00000183814	protein_coding	226231149	226309869	226231149	226309869	78720	4.6	226269601	226270000	0.50686
1	LIN9	gain	1:226188729..226942019	226188729	226942019	753290	100	9	LIN9	ENSG00000183814	protein_coding	226231149	226309869	226231149	226309869	78720	4.7	226270001	226270400	0.50686
1	LIN9	gain	1:226188729..226942019	226188729	226942019	753290	100	9	LIN9	ENSG00000183814	protein_coding	226231149	226309869	226231149	226309869	78720	4.7	226270401	226270800	0.50686
1	LIN9	gain	1:226188729..226942019	226188729	226942019	753290	100	9	LIN9	ENSG00000183814	protein_coding	226231149	226309869	226231149	226309869	78720	5.5	226270801	226271200	0.50686
1	LIN9	gain	1:226188729..226942019	226188729	226942019	753290	100	9	LIN9	ENSG00000183814	protein_coding	226231149	226309869	226231149	226309869	78720	5.5	226271201	226271600	0.50686
1	LIN9	gain	1:226188729..226942019	226188729	226942019	753290	100	9	LIN9	ENSG00000183814	protein_coding	226231149	226309869	226231149	226309869	78720	5.1	226271601	226272000	0.50686
1	LIN9	gain	1:226188729..226942019	226188729	226942019	753290	100	9	LIN9	ENSG00000183814	protein_coding	226231149	226309869	226231149	226309869	78720	4.1	226272001	226272400	0.50686
1	LIN9	gain	1:226188729..226942019	226188729	226942019	753290	100	9	LIN9	ENSG00000183814	protein_coding	226231149	226309869	226231149	226309869	78720	4.4	226272401	226272800	0.50686
1	LIN9	gain	1:226188729..226942019	226188729	226942019	753290	100	9	LIN9	ENSG00000183814	protein_coding	226231149	226309869	226231149	226309869	78720	4.6	226272801	226273200	0.50686
1	LIN9	gain	1:226188729..226942019	226188729	226942019	753290	100	9	LIN9	ENSG00000183814	protein_coding	226231149	226309869	226231149	226309869	78720	4.5	226273201	226273600	0.50686
1	LIN9	gain	1:226188729..226942019	226188729	226942019	753290	100	9	LIN9	ENSG00000183814	protein_coding	226231149	226309869	226231149	226309869	78720	4.5	226273601	226274000	0.50686
1	LIN9	gain	1:226188729..226942019	226188729	226942019	753290	100	9	LIN9	ENSG00000183814	protein_coding	226231149	226309869	226231149	226309869	78720	4.7	226274001	226274400	0.50686
1	LIN9	gain	1:226188729..226942019	226188729	226942019	753290	100	9	LIN9	ENSG00000183814	protein_coding	226231149	226309869	226231149	226309869	78720	4.9	226274401	226274800	0.50686
1	LIN9	gain	1:226188729..226942019	226188729	226942019	753290	100	9	LIN9	ENSG00000183814	protein_coding	226231149	226309869	226231149	226309869	78720	5	226274801	226275200	0.50686
1	LIN9	gain	1:226188729..226942019	226188729	226942019	753290	100	9	LIN9	ENSG00000183814	protein_coding	226231149	226309869	226231149	226309869	78720	4.2	226275201	226275600	0.50686
1	LIN9	gain	1:226188729..226942019	226188729	226942019	753290	100	9	LIN9	ENSG00000183814	protein_coding	226231149	226309869	226231149	226309869	78720	4.3	226275601	226276000	0.50686
1	LIN9	gain	1:226188729..226942019	226188729	226942019	753290	100	9	LIN9	ENSG00000183814	protein_coding	226231149	226309869	226231149	226309869	78720	5.1	226276001	226276400	0.50686
1	LIN9	gain	1:226188729..226942019	226188729	226942019	753290	100	9	LIN9	ENSG00000183814	protein_coding	226231149	226309869	226231149	226309869	78720	5.5	226276401	226276800	0.50686
1	LIN9	gain	1:226188729..226942019	226188729	226942019	753290	100	9	LIN9	ENSG00000183814	protein_coding	226231149	226309869	226231149	226309869	78720	5	226276801	226277200	0.50686
1	LIN9	gain	1:226188729..226942019	226188729	226942019	753290	100	9	LIN9	ENSG00000183814	protein_coding	226231149	226309869	226231149	226309869	78720	5.1	226277201	226277600	0.50686
1	LIN9	gain	1:226188729..226942019	226188729	226942019	753290	100	9	LIN9	ENSG00000183814	protein_coding	226231149	226309869	226231149	226309869	78720	5	226277601	226278000	0.50686
1	LIN9	gain	1:226188729..226942019	226188729	226942019	753290	100	9	LIN9	ENSG00000183814	protein_coding	226231149	226309869	226231149	226309869	78720	4.3	226278001	226278400	0.50686
1	LIN9	gain	1:226188729..226942019	226188729	226942019	753290	100	9	LIN9	ENSG00000183814	protein_coding	226231149	226309869	226231149	226309869	78720	4.2	226278401	226278800	0.50686
1	LIN9	gain	1:226188729..226942019	226188729	226942019	753290	100	9	LIN9	ENSG00000183814	protein_coding	226231149	226309869	226231149	226309869	78720	4.2	226278801	226279200	0.50686
1	LIN9	gain	1:226188729..226942019	226188729	226942019	753290	100	9	LIN9	ENSG00000183814	protein_coding	226231149	226309869	226231149	226309869	78720	4.2	226279201	226279600	0.50686
1	LIN9	gain	1:226188729..226942019	226188729	226942019	753290	100	9	LIN9	ENSG00000183814	protein_coding	226231149	226309869	226231149	226309869	78720	4.8	226279601	226280000	0.50686
1	LIN9	gain	1:226188729..226942019	226188729	226942019	753290	100	9	LIN9	ENSG00000183814	protein_coding	226231149	226309869	226231149	226309869	78720	5	226280001	226280400	0.50686
1	LIN9	gain	1:226188729..226942019	226188729	226942019	753290	100	9	LIN9	ENSG00000183814	protein_coding	226231149	226309869	226231149	226309869	78720	4.8	226280401	226280800	0.50686
1	LIN9	gain	1:226188729..226942019	226188729	226942019	753290	100	9	LIN9	ENSG00000183814	protein_coding	226231149	226309869	226231149	226309869	78720	5.3	226280801	226281200	0.50686
1	LIN9	gain	1:226188729..226942019	226188729	226942019	753290	100	9	LIN9	ENSG00000183814	protein_coding	226231149	226309869	226231149	226309869	78720	5.2	226281201	226281600	0.50686
1	LIN9	gain	1:226188729..226942019	226188729	226942019	753290	100	9	LIN9	ENSG00000183814	protein_coding	226231149	226309869	226231149	226309869	78720	4.6	226281601	226282000	0.50686
1	LIN9	gain	1:226188729..226942019	226188729	226942019	753290	100	9	LIN9	ENSG00000183814	protein_coding	226231149	226309869	226231149	226309869	78720	4.7	226282001	226282400	0.50686
1	LIN9	gain	1:226188729..226942019	226188729	226942019	753290	100	9	LIN9	ENSG00000183814	protein_coding	226231149	226309869	226231149	226309869	78720	4.2	226282401	226282800	0.50686
1	LIN9	gain	1:226188729..226942019	226188729	226942019	753290	100	9	LIN9	ENSG00000183814	protein_coding	226231149	226309869	226231149	226309869	78720	4.7	226282801	226283200	0.50686
1	LIN9	gain	1:226188729..226942019	226188729	226942019	753290	100	9	LIN9	ENSG00000183814	protein_coding	226231149	226309869	226231149	226309869	78720	4.7	226283201	226283600	0.50686
1	LIN9	gain	1:226188729..226942019	226188729	226942019	753290	100	9	LIN9	ENSG00000183814	protein_coding	226231149	226309869	226231149	226309869	78720	4.7	226283601	226284000	0.50686
1	LIN9	gain	1:226188729..226942019	226188729	226942019	753290	100	9	LIN9	ENSG00000183814	protein_coding	226231149	226309869	226231149	226309869	78720	4.9	226284001	226284400	0.50686
1	LIN9	gain	1:226188729..226942019	226188729	226942019	753290	100	9	LIN9	ENSG00000183814	protein_coding	226231149	226309869	226231149	226309869	78720	5	226284401	226284800	0.50686
1	LIN9	gain	1:226188729..226942019	226188729	226942019	753290	100	9	LIN9	ENSG00000183814	protein_coding	226231149	226309869	226231149	226309869	78720	5.4	226284801	226285200	0.50686
1	LIN9	gain	1:226188729..226942019	226188729	226942019	753290	100	9	LIN9	ENSG00000183814	protein_coding	226231149	226309869	226231149	226309869	78720	5.5	226285201	226285600	0.50686
1	LIN9	gain	1:226188729..226942019	226188729	226942019	753290	100	9	LIN9	ENSG00000183814	protein_coding	226231149	226309869	226231149	226309869	78720	5.2	226285601	226286000	0.50686
1	LIN9	gain	1:226188729..226942019	226188729	226942019	753290	100	9	LIN9	ENSG00000183814	protein_coding	226231149	226309869	226231149	226309869	78720	5.2	226286001	226286400	0.50686
1	LIN9	gain	1:226188729..226942019	226188729	226942019	753290	100	9	LIN9	ENSG00000183814	protein_coding	226231149	226309869	226231149	226309869	78720	5.1	226286401	226286800	0.50686
1	LIN9	gain	1:226188729..226942019	226188729	226942019	753290	100	9	LIN9	ENSG00000183814	protein_coding	226231149	226309869	226231149	226309869	78720	4.8	226286801	226287200	0.50686
1	LIN9	gain	1:226188729..226942019	226188729	226942019	753290	100	9	LIN9	ENSG00000183814	protein_coding	226231149	226309869	226231149	226309869	78720	5.2	226287201	226287600	0.50686
1	LIN9	gain	1:226188729..226942019	226188729	226942019	753290	100	9	LIN9	ENSG00000183814	protein_coding	226231149	226309869	226231149	226309869	78720	5.2	226287601	226288000	0.50686
1	LIN9	gain	1:226188729..226942019	226188729	226942019	753290	100	9	LIN9	ENSG00000183814	protein_coding	226231149	226309869	226231149	226309869	78720	4.8	226288001	226288400	0.50686
1	LIN9	gain	1:226188729..226942019	226188729	226942019	753290	100	9	LIN9	ENSG00000183814	protein_coding	226231149	226309869	226231149	226309869	78720	4.9	226288401	226288800	0.50686
1	LIN9	gain	1:226188729..226942019	226188729	226942019	753290	100	9	LIN9	ENSG00000183814	protein_coding	226231149	226309869	226231149	226309869	78720	4.6	226288801	226289200	0.50686
1	LIN9	gain	1:226188729..226942019	226188729	226942019	753290	100	9	LIN9	ENSG00000183814	protein_coding	226231149	226309869	226231149	226309869	78720	4.4	226289201	226289600	0.50686
1	LIN9	gain	1:226188729..226942019	226188729	226942019	753290	100	9	LIN9	ENSG00000183814	protein_coding	226231149	226309869	226231149	226309869	78720	4.4	226289601	226290000	0.50686
1	LIN9	gain	1:226188729..226942019	226188729	226942019	753290	100	9	LIN9	ENSG00000183814	protein_coding	226231149	226309869	226231149	226309869	78720	4.5	226290001	226290400	0.50686
1	LIN9	gain	1:226188729..226942019	226188729	226942019	753290	100	9	LIN9	ENSG00000183814	protein_coding	226231149	226309869	226231149	226309869	78720	4.4	226290401	226290800	0.50686
1	LIN9	gain	1:226188729..226942019	226188729	226942019	753290	100	9	LIN9	ENSG00000183814	protein_coding	226231149	226309869	226231149	226309869	78720	5	226290801	226291200	0.50686
1	LIN9	gain	1:226188729..226942019	226188729	226942019	753290	100	9	LIN9	ENSG00000183814	protein_coding	226231149	226309869	226231149	226309869	78720	5.2	226291201	226291600	0.50686
1	LIN9	gain	1:226188729..226942019	226188729	226942019	753290	100	9	LIN9	ENSG00000183814	protein_coding	226231149	226309869	226231149	226309869	78720	5.3	226291601	226292000	0.50686
1	LIN9	gain	1:226188729..226942019	226188729	226942019	753290	100	9	LIN9	ENSG00000183814	protein_coding	226231149	226309869	226231149	226309869	78720	4.8	226292001	226292400	0.50686
1	LIN9	gain	1:226188729..226942019	226188729	226942019	753290	100	9	LIN9	ENSG00000183814	protein_coding	226231149	226309869	226231149	226309869	78720	4.8	226292401	226292800	0.50686
1	LIN9	gain	1:226188729..226942019	226188729	226942019	753290	100	9	LIN9	ENSG00000183814	protein_coding	226231149	226309869	226231149	226309869	78720	5.3	226292801	226293200	0.50686
1	LIN9	gain	1:226188729..226942019	226188729	226942019	753290	100	9	LIN9	ENSG00000183814	protein_coding	226231149	226309869	226231149	226309869	78720	5.4	226293201	226293600	0.50686
1	LIN9	gain	1:226188729..226942019	226188729	226942019	753290	100	9	LIN9	ENSG00000183814	protein_coding	226231149	226309869	226231149	226309869	78720	4.9	226293601	226294000	0.50686
1	LIN9	gain	1:226188729..226942019	226188729	226942019	753290	100	9	LIN9	ENSG00000183814	protein_coding	226231149	226309869	226231149	226309869	78720	4.2	226294001	226294400	0.50686
1	LIN9	gain	1:226188729..226942019	226188729	226942019	753290	100	9	LIN9	ENSG00000183814	protein_coding	226231149	226309869	226231149	226309869	78720	4.8	226294401	226294800	0.50686
1	LIN9	gain	1:226188729..226942019	226188729	226942019	753290	100	9	LIN9	ENSG00000183814	protein_coding	226231149	226309869	226231149	226309869	78720	4.7	226294801	226295200	0.50686
1	LIN9	gain	1:226188729..226942019	226188729	226942019	753290	100	9	LIN9	ENSG00000183814	protein_coding	226231149	226309869	226231149	226309869	78720	4.7	226295201	226295600	0.50686
1	LIN9	gain	1:226188729..226942019	226188729	226942019	753290	100	9	LIN9	ENSG00000183814	protein_coding	226231149	226309869	226231149	226309869	78720	5.3	226295601	226296000	0.50686
1	LIN9	gain	1:226188729..226942019	226188729	226942019	753290	100	9	LIN9	ENSG00000183814	protein_coding	226231149	226309869	226231149	226309869	78720	5.4	226296001	226296400	0.50686
1	LIN9	gain	1:226188729..226942019	226188729	226942019	753290	100	9	LIN9	ENSG00000183814	protein_coding	226231149	226309869	226231149	226309869	78720	4.9	226296401	226296800	0.50686
1	LIN9	gain	1:226188729..226942019	226188729	226942019	753290	100	9	LIN9	ENSG00000183814	protein_coding	226231149	226309869	226231149	226309869	78720	4.9	226296801	226297200	0.50686
1	LIN9	gain	1:226188729..226942019	226188729	226942019	753290	100	9	LIN9	ENSG00000183814	protein_coding	226231149	226309869	226231149	226309869	78720	5.3	226297201	226297600	0.50686
1	LIN9	gain	1:226188729..226942019	226188729	226942019	753290	100	9	LIN9	ENSG00000183814	protein_coding	226231149	226309869	226231149	226309869	78720	5.2	226297601	226298000	0.50686
1	LIN9	gain	1:226188729..226942019	226188729	226942019	753290	100	9	LIN9	ENSG00000183814	protein_coding	226231149	226309869	226231149	226309869	78720	4.9	226298001	226298400	0.50686
1	LIN9	gain	1:226188729..226942019	226188729	226942019	753290	100	9	LIN9	ENSG00000183814	protein_coding	226231149	226309869	226231149	226309869	78720	4.6	226298401	226298800	0.50686
1	LIN9	gain	1:226188729..226942019	226188729	226942019	753290	100	9	LIN9	ENSG00000183814	protein_coding	226231149	226309869	226231149	226309869	78720	5	226298801	226299200	0.50686
1	LIN9	gain	1:226188729..226942019	226188729	226942019	753290	100	9	LIN9	ENSG00000183814	protein_coding	226231149	226309869	226231149	226309869	78720	4.8	226299201	226299600	0.50686
1	LIN9	gain	1:226188729..226942019	226188729	226942019	753290	100	9	LIN9	ENSG00000183814	protein_coding	226231149	226309869	226231149	226309869	78720	4.9	226299601	226300000	0.50686
1	LIN9	gain	1:226188729..226942019	226188729	226942019	753290	100	9	LIN9	ENSG00000183814	protein_coding	226231149	226309869	226231149	226309869	78720	4.7	226300001	226300400	0.50686
1	LIN9	gain	1:226188729..226942019	226188729	226942019	753290	100	9	LIN9	ENSG00000183814	protein_coding	226231149	226309869	226231149	226309869	78720	4.6	226300401	226300800	0.50686
1	LIN9	gain	1:226188729..226942019	226188729	226942019	753290	100	9	LIN9	ENSG00000183814	protein_coding	226231149	226309869	226231149	226309869	78720	5.2	226300801	226301200	0.50686
1	LIN9	gain	1:226188729..226942019	226188729	226942019	753290	100	9	LIN9	ENSG00000183814	protein_coding	226231149	226309869	226231149	226309869	78720	5	226301201	226301600	0.50686
1	LIN9	gain	1:226188729..226942019	226188729	226942019	753290	100	9	LIN9	ENSG00000183814	protein_coding	226231149	226309869	226231149	226309869	78720	4.9	226301601	226302000	0.50686
1	LIN9	gain	1:226188729..226942019	226188729	226942019	753290	100	9	LIN9	ENSG00000183814	protein_coding	226231149	226309869	226231149	226309869	78720	4.6	226302001	226302400	0.50686
1	LIN9	gain	1:226188729..226942019	226188729	226942019	753290	100	9	LIN9	ENSG00000183814	protein_coding	226231149	226309869	226231149	226309869	78720	4.9	226302401	226302800	0.50686
1	LIN9	gain	1:226188729..226942019	226188729	226942019	753290	100	9	LIN9	ENSG00000183814	protein_coding	226231149	226309869	226231149	226309869	78720	5	226302801	226303200	0.50686
1	LIN9	gain	1:226188729..226942019	226188729	226942019	753290	100	9	LIN9	ENSG00000183814	protein_coding	226231149	226309869	226231149	226309869	78720	4.4	226303201	226303600	0.50686
1	LIN9	gain	1:226188729..226942019	226188729	226942019	753290	100	9	LIN9	ENSG00000183814	protein_coding	226231149	226309869	226231149	226309869	78720	4.6	226303601	226304000	0.50686
1	LIN9	gain	1:226188729..226942019	226188729	226942019	753290	100	9	LIN9	ENSG00000183814	protein_coding	226231149	226309869	226231149	226309869	78720	5.2	226304001	226304400	0.50686
1	LIN9	gain	1:226188729..226942019	226188729	226942019	753290	100	9	LIN9	ENSG00000183814	protein_coding	226231149	226309869	226231149	226309869	78720	4.8	226304401	226304800	0.50686
1	LIN9	gain	1:226188729..226942019	226188729	226942019	753290	100	9	LIN9	ENSG00000183814	protein_coding	226231149	226309869	226231149	226309869	78720	4.5	226304801	226305200	0.50686
1	LIN9	gain	1:226188729..226942019	226188729	226942019	753290	100	9	LIN9	ENSG00000183814	protein_coding	226231149	226309869	226231149	226309869	78720	4.6	226305201	226305600	0.50686
1	LIN9	gain	1:226188729..226942019	226188729	226942019	753290	100	9	LIN9	ENSG00000183814	protein_coding	226231149	226309869	226231149	226309869	78720	4.7	226305601	226306000	0.50686
1	LIN9	gain	1:226188729..226942019	226188729	226942019	753290	100	9	LIN9	ENSG00000183814	protein_coding	226231149	226309869	226231149	226309869	78720	4.7	226306001	226306400	0.50686
1	LIN9	gain	1:226188729..226942019	226188729	226942019	753290	100	9	LIN9	ENSG00000183814	protein_coding	226231149	226309869	226231149	226309869	78720	5.1	226306401	226306800	0.50686
1	LIN9	gain	1:226188729..226942019	226188729	226942019	753290	100	9	LIN9	ENSG00000183814	protein_coding	226231149	226309869	226231149	226309869	78720	5.3	226306801	226307200	0.50686
1	LIN9	gain	1:226188729..226942019	226188729	226942019	753290	100	9	LIN9	ENSG00000183814	protein_coding	226231149	226309869	226231149	226309869	78720	4.6	226307201	226307600	0.50686
1	LIN9	gain	1:226188729..226942019	226188729	226942019	753290	100	9	LIN9	ENSG00000183814	protein_coding	226231149	226309869	226231149	226309869	78720	4.9	226307601	226308000	0.50686
1	LIN9	gain	1:226188729..226942019	226188729	226942019	753290	100	9	LIN9	ENSG00000183814	protein_coding	226231149	226309869	226231149	226309869	78720	5.1	226308001	226308400	0.50686
1	LIN9	gain	1:226188729..226942019	226188729	226942019	753290	100	9	LIN9	ENSG00000183814	protein_coding	226231149	226309869	226231149	226309869	78720	4.6	226308401	226308800	0.50686
1	LIN9	gain	1:226188729..226942019	226188729	226942019	753290	100	9	LIN9	ENSG00000183814	protein_coding	226231149	226309869	226231149	226309869	78720	3.9	226308801	226309200	0.50686
1	LIN9	gain	1:226188729..226942019	226188729	226942019	753290	100	9	LIN9	ENSG00000183814	protein_coding	226231149	226309869	226231149	226309869	78720	3.9	226309201	226309600	0.50686
1	LIN9	gain	1:226188729..226942019	226188729	226942019	753290	100	9	LIN9	ENSG00000183814	protein_coding	226231149	226309869	226231149	226309869	78720	4.4	226309601	226310000	0.340447
1	PARP1	gain	1:226188729..226942019	226188729	226942019	753290	100	9	PARP1	ENSG00000143799	protein_coding	226360691	226408079	226360691	226408079	47388	4.9	226360801	226361200	0.841985
1	PARP1	gain	1:226188729..226942019	226188729	226942019	753290	100	9	PARP1	ENSG00000143799	protein_coding	226360691	226408079	226360691	226408079	47388	4.8	226361201	226361600	0.841985
1	PARP1	gain	1:226188729..226942019	226188729	226942019	753290	100	9	PARP1	ENSG00000143799	protein_coding	226360691	226408079	226360691	226408079	47388	4.8	226361601	226362000	0.841985
1	PARP1	gain	1:226188729..226942019	226188729	226942019	753290	100	9	PARP1	ENSG00000143799	protein_coding	226360691	226408079	226360691	226408079	47388	4.7	226362001	226362400	0.841985
1	PARP1	gain	1:226188729..226942019	226188729	226942019	753290	100	9	PARP1	ENSG00000143799	protein_coding	226360691	226408079	226360691	226408079	47388	4.6	226362401	226362800	0.841985
1	PARP1	gain	1:226188729..226942019	226188729	226942019	753290	100	9	PARP1	ENSG00000143799	protein_coding	226360691	226408079	226360691	226408079	47388	4.7	226362801	226363200	0.841985
1	PARP1	gain	1:226188729..226942019	226188729	226942019	753290	100	9	PARP1	ENSG00000143799	protein_coding	226360691	226408079	226360691	226408079	47388	5	226363201	226363600	0.841985
1	PARP1	gain	1:226188729..226942019	226188729	226942019	753290	100	9	PARP1	ENSG00000143799	protein_coding	226360691	226408079	226360691	226408079	47388	4.8	226363601	226364000	0.841985
1	PARP1	gain	1:226188729..226942019	226188729	226942019	753290	100	9	PARP1	ENSG00000143799	protein_coding	226360691	226408079	226360691	226408079	47388	4.7	226364001	226364400	0.841985
1	PARP1	gain	1:226188729..226942019	226188729	226942019	753290	100	9	PARP1	ENSG00000143799	protein_coding	226360691	226408079	226360691	226408079	47388	4.7	226364401	226364800	0.841985
1	PARP1	gain	1:226188729..226942019	226188729	226942019	753290	100	9	PARP1	ENSG00000143799	protein_coding	226360691	226408079	226360691	226408079	47388	4.7	226364801	226365200	0.841985
1	PARP1	gain	1:226188729..226942019	226188729	226942019	753290	100	9	PARP1	ENSG00000143799	protein_coding	226360691	226408079	226360691	226408079	47388	4.7	226365201	226365600	0.841985
1	PARP1	gain	1:226188729..226942019	226188729	226942019	753290	100	9	PARP1	ENSG00000143799	protein_coding	226360691	226408079	226360691	226408079	47388	4.7	226365601	226366000	0.841985
1	PARP1	gain	1:226188729..226942019	226188729	226942019	753290	100	9	PARP1	ENSG00000143799	protein_coding	226360691	226408079	226360691	226408079	47388	4.9	226366001	226366400	0.841985
1	PARP1	gain	1:226188729..226942019	226188729	226942019	753290	100	9	PARP1	ENSG00000143799	protein_coding	226360691	226408079	226360691	226408079	47388	5	226366401	226366800	0.841985
1	PARP1	gain	1:226188729..226942019	226188729	226942019	753290	100	9	PARP1	ENSG00000143799	protein_coding	226360691	226408079	226360691	226408079	47388	4.9	226366801	226367200	0.841985
1	PARP1	gain	1:226188729..226942019	226188729	226942019	753290	100	9	PARP1	ENSG00000143799	protein_coding	226360691	226408079	226360691	226408079	47388	4.7	226367201	226367600	0.841985
1	PARP1	gain	1:226188729..226942019	226188729	226942019	753290	100	9	PARP1	ENSG00000143799	protein_coding	226360691	226408079	226360691	226408079	47388	4.8	226367601	226368000	0.841985
1	PARP1	gain	1:226188729..226942019	226188729	226942019	753290	100	9	PARP1	ENSG00000143799	protein_coding	226360691	226408079	226360691	226408079	47388	4.7	226368001	226368400	0.841985
1	PARP1	gain	1:226188729..226942019	226188729	226942019	753290	100	9	PARP1	ENSG00000143799	protein_coding	226360691	226408079	226360691	226408079	47388	5	226368401	226368800	0.841985
1	PARP1	gain	1:226188729..226942019	226188729	226942019	753290	100	9	PARP1	ENSG00000143799	protein_coding	226360691	226408079	226360691	226408079	47388	4.8	226368801	226369200	0.841985
1	PARP1	gain	1:226188729..226942019	226188729	226942019	753290	100	9	PARP1	ENSG00000143799	protein_coding	226360691	226408079	226360691	226408079	47388	4.7	226369201	226369600	0.841985
1	PARP1	gain	1:226188729..226942019	226188729	226942019	753290	100	9	PARP1	ENSG00000143799	protein_coding	226360691	226408079	226360691	226408079	47388	4.4	226369601	226370000	0.841985
1	PARP1	gain	1:226188729..226942019	226188729	226942019	753290	100	9	PARP1	ENSG00000143799	protein_coding	226360691	226408079	226360691	226408079	47388	4.4	226370001	226370400	0.841985
1	PARP1	gain	1:226188729..226942019	226188729	226942019	753290	100	9	PARP1	ENSG00000143799	protein_coding	226360691	226408079	226360691	226408079	47388	4.7	226370401	226370800	0.841985
1	PARP1	gain	1:226188729..226942019	226188729	226942019	753290	100	9	PARP1	ENSG00000143799	protein_coding	226360691	226408079	226360691	226408079	47388	5.1	226370801	226371200	0.841985
1	PARP1	gain	1:226188729..226942019	226188729	226942019	753290	100	9	PARP1	ENSG00000143799	protein_coding	226360691	226408079	226360691	226408079	47388	4.9	226371201	226371600	0.841985
1	PARP1	gain	1:226188729..226942019	226188729	226942019	753290	100	9	PARP1	ENSG00000143799	protein_coding	226360691	226408079	226360691	226408079	47388	5	226371601	226372000	0.841985
1	PARP1	gain	1:226188729..226942019	226188729	226942019	753290	100	9	PARP1	ENSG00000143799	protein_coding	226360691	226408079	226360691	226408079	47388	4.6	226372001	226372400	0.841985
1	PARP1	gain	1:226188729..226942019	226188729	226942019	753290	100	9	PARP1	ENSG00000143799	protein_coding	226360691	226408079	226360691	226408079	47388	4.7	226372401	226372800	0.841985
1	PARP1	gain	1:226188729..226942019	226188729	226942019	753290	100	9	PARP1	ENSG00000143799	protein_coding	226360691	226408079	226360691	226408079	47388	4.4	226372801	226373200	0.841985
1	PARP1	gain	1:226188729..226942019	226188729	226942019	753290	100	9	PARP1	ENSG00000143799	protein_coding	226360691	226408079	226360691	226408079	47388	4.3	226373201	226373600	0.841985
1	PARP1	gain	1:226188729..226942019	226188729	226942019	753290	100	9	PARP1	ENSG00000143799	protein_coding	226360691	226408079	226360691	226408079	47388	4.6	226373601	226374000	0.841985
1	PARP1	gain	1:226188729..226942019	226188729	226942019	753290	100	9	PARP1	ENSG00000143799	protein_coding	226360691	226408079	226360691	226408079	47388	4.6	226374001	226374400	0.841985
1	PARP1	gain	1:226188729..226942019	226188729	226942019	753290	100	9	PARP1	ENSG00000143799	protein_coding	226360691	226408079	226360691	226408079	47388	4.7	226374401	226374800	0.841985
1	PARP1	gain	1:226188729..226942019	226188729	226942019	753290	100	9	PARP1	ENSG00000143799	protein_coding	226360691	226408079	226360691	226408079	47388	4.9	226374801	226375200	0.841985
1	PARP1	gain	1:226188729..226942019	226188729	226942019	753290	100	9	PARP1	ENSG00000143799	protein_coding	226360691	226408079	226360691	226408079	47388	5.1	226375201	226375600	0.841985
1	PARP1	gain	1:226188729..226942019	226188729	226942019	753290	100	9	PARP1	ENSG00000143799	protein_coding	226360691	226408079	226360691	226408079	47388	5.3	226375601	226376000	0.841985
1	PARP1	gain	1:226188729..226942019	226188729	226942019	753290	100	9	PARP1	ENSG00000143799	protein_coding	226360691	226408079	226360691	226408079	47388	5.1	226376001	226376400	0.841985
1	PARP1	gain	1:226188729..226942019	226188729	226942019	753290	100	9	PARP1	ENSG00000143799	protein_coding	226360691	226408079	226360691	226408079	47388	5.2	226376401	226376800	0.841985
1	PARP1	gain	1:226188729..226942019	226188729	226942019	753290	100	9	PARP1	ENSG00000143799	protein_coding	226360691	226408079	226360691	226408079	47388	5.2	226376801	226377200	0.841985
1	PARP1	gain	1:226188729..226942019	226188729	226942019	753290	100	9	PARP1	ENSG00000143799	protein_coding	226360691	226408079	226360691	226408079	47388	4.9	226377201	226377600	0.841985
1	PARP1	gain	1:226188729..226942019	226188729	226942019	753290	100	9	PARP1	ENSG00000143799	protein_coding	226360691	226408079	226360691	226408079	47388	5.1	226377601	226378000	0.841985
1	PARP1	gain	1:226188729..226942019	226188729	226942019	753290	100	9	PARP1	ENSG00000143799	protein_coding	226360691	226408079	226360691	226408079	47388	4.7	226378001	226378400	0.841985
1	PARP1	gain	1:226188729..226942019	226188729	226942019	753290	100	9	PARP1	ENSG00000143799	protein_coding	226360691	226408079	226360691	226408079	47388	4.4	226378401	226378800	0.841985
1	PARP1	gain	1:226188729..226942019	226188729	226942019	753290	100	9	PARP1	ENSG00000143799	protein_coding	226360691	226408079	226360691	226408079	47388	4.5	226378801	226379200	0.841985
1	PARP1	gain	1:226188729..226942019	226188729	226942019	753290	100	9	PARP1	ENSG00000143799	protein_coding	226360691	226408079	226360691	226408079	47388	4.6	226379201	226379600	0.841985
1	PARP1	gain	1:226188729..226942019	226188729	226942019	753290	100	9	PARP1	ENSG00000143799	protein_coding	226360691	226408079	226360691	226408079	47388	4.6	226379601	226380000	0.841985
1	PARP1	gain	1:226188729..226942019	226188729	226942019	753290	100	9	PARP1	ENSG00000143799	protein_coding	226360691	226408079	226360691	226408079	47388	4.8	226380001	226380400	0.841985
1	PARP1	gain	1:226188729..226942019	226188729	226942019	753290	100	9	PARP1	ENSG00000143799	protein_coding	226360691	226408079	226360691	226408079	47388	5.2	226380401	226380800	0.841985
1	PARP1	gain	1:226188729..226942019	226188729	226942019	753290	100	9	PARP1	ENSG00000143799	protein_coding	226360691	226408079	226360691	226408079	47388	4.8	226380801	226381200	0.841985
1	PARP1	gain	1:226188729..226942019	226188729	226942019	753290	100	9	PARP1	ENSG00000143799	protein_coding	226360691	226408079	226360691	226408079	47388	4.5	226381201	226381600	0.841985
1	PARP1	gain	1:226188729..226942019	226188729	226942019	753290	100	9	PARP1	ENSG00000143799	protein_coding	226360691	226408079	226360691	226408079	47388	4.7	226381601	226382000	0.841985
1	PARP1	gain	1:226188729..226942019	226188729	226942019	753290	100	9	PARP1	ENSG00000143799	protein_coding	226360691	226408079	226360691	226408079	47388	4.7	226382001	226382400	0.841985
1	PARP1	gain	1:226188729..226942019	226188729	226942019	753290	100	9	PARP1	ENSG00000143799	protein_coding	226360691	226408079	226360691	226408079	47388	4.7	226382401	226382800	0.841985
1	PARP1	gain	1:226188729..226942019	226188729	226942019	753290	100	9	PARP1	ENSG00000143799	protein_coding	226360691	226408079	226360691	226408079	47388	4.8	226382801	226383200	0.841985
1	PARP1	gain	1:226188729..226942019	226188729	226942019	753290	100	9	PARP1	ENSG00000143799	protein_coding	226360691	226408079	226360691	226408079	47388	5.1	226383201	226383600	0.841985
1	PARP1	gain	1:226188729..226942019	226188729	226942019	753290	100	9	PARP1	ENSG00000143799	protein_coding	226360691	226408079	226360691	226408079	47388	4.9	226383601	226384000	0.841985
1	PARP1	gain	1:226188729..226942019	226188729	226942019	753290	100	9	PARP1	ENSG00000143799	protein_coding	226360691	226408079	226360691	226408079	47388	4.6	226384001	226384400	0.841985
1	PARP1	gain	1:226188729..226942019	226188729	226942019	753290	100	9	PARP1	ENSG00000143799	protein_coding	226360691	226408079	226360691	226408079	47388	4.8	226384401	226384800	0.841985
1	PARP1	gain	1:226188729..226942019	226188729	226942019	753290	100	9	PARP1	ENSG00000143799	protein_coding	226360691	226408079	226360691	226408079	47388	4.9	226384801	226385200	0.841985
1	PARP1	gain	1:226188729..226942019	226188729	226942019	753290	100	9	PARP1	ENSG00000143799	protein_coding	226360691	226408079	226360691	226408079	47388	5	226385201	226385600	0.841985
1	PARP1	gain	1:226188729..226942019	226188729	226942019	753290	100	9	PARP1	ENSG00000143799	protein_coding	226360691	226408079	226360691	226408079	47388	4.8	226385601	226386000	0.841985
1	PARP1	gain	1:226188729..226942019	226188729	226942019	753290	100	9	PARP1	ENSG00000143799	protein_coding	226360691	226408079	226360691	226408079	47388	4.6	226386001	226386400	0.841985
1	PARP1	gain	1:226188729..226942019	226188729	226942019	753290	100	9	PARP1	ENSG00000143799	protein_coding	226360691	226408079	226360691	226408079	47388	4.8	226386401	226386800	0.841985
1	PARP1	gain	1:226188729..226942019	226188729	226942019	753290	100	9	PARP1	ENSG00000143799	protein_coding	226360691	226408079	226360691	226408079	47388	4.8	226386801	226387200	0.841985
1	PARP1	gain	1:226188729..226942019	226188729	226942019	753290	100	9	PARP1	ENSG00000143799	protein_coding	226360691	226408079	226360691	226408079	47388	4.8	226387201	226387600	0.841985
1	PARP1	gain	1:226188729..226942019	226188729	226942019	753290	100	9	PARP1	ENSG00000143799	protein_coding	226360691	226408079	226360691	226408079	47388	5	226387601	226388000	0.841985
1	PARP1	gain	1:226188729..226942019	226188729	226942019	753290	100	9	PARP1	ENSG00000143799	protein_coding	226360691	226408079	226360691	226408079	47388	5	226388001	226388400	0.841985
1	PARP1	gain	1:226188729..226942019	226188729	226942019	753290	100	9	PARP1	ENSG00000143799	protein_coding	226360691	226408079	226360691	226408079	47388	5.1	226388401	226388800	0.841985
1	PARP1	gain	1:226188729..226942019	226188729	226942019	753290	100	9	PARP1	ENSG00000143799	protein_coding	226360691	226408079	226360691	226408079	47388	4.7	226388801	226389200	0.841985
1	PARP1	gain	1:226188729..226942019	226188729	226942019	753290	100	9	PARP1	ENSG00000143799	protein_coding	226360691	226408079	226360691	226408079	47388	4.6	226389201	226389600	0.841985
1	PARP1	gain	1:226188729..226942019	226188729	226942019	753290	100	9	PARP1	ENSG00000143799	protein_coding	226360691	226408079	226360691	226408079	47388	4.7	226389601	226390000	0.841985
1	PARP1	gain	1:226188729..226942019	226188729	226942019	753290	100	9	PARP1	ENSG00000143799	protein_coding	226360691	226408079	226360691	226408079	47388	4.5	226390001	226390400	0.841985
1	PARP1	gain	1:226188729..226942019	226188729	226942019	753290	100	9	PARP1	ENSG00000143799	protein_coding	226360691	226408079	226360691	226408079	47388	4.4	226390401	226390800	0.841985
1	PARP1	gain	1:226188729..226942019	226188729	226942019	753290	100	9	PARP1	ENSG00000143799	protein_coding	226360691	226408079	226360691	226408079	47388	4.5	226390801	226391200	0.841985
1	PARP1	gain	1:226188729..226942019	226188729	226942019	753290	100	9	PARP1	ENSG00000143799	protein_coding	226360691	226408079	226360691	226408079	47388	5	226391201	226391600	0.841985
1	PARP1	gain	1:226188729..226942019	226188729	226942019	753290	100	9	PARP1	ENSG00000143799	protein_coding	226360691	226408079	226360691	226408079	47388	5.1	226391601	226392000	0.841985
1	PARP1	gain	1:226188729..226942019	226188729	226942019	753290	100	9	PARP1	ENSG00000143799	protein_coding	226360691	226408079	226360691	226408079	47388	4.8	226392001	226392400	0.841985
1	PARP1	gain	1:226188729..226942019	226188729	226942019	753290	100	9	PARP1	ENSG00000143799	protein_coding	226360691	226408079	226360691	226408079	47388	5.1	226392401	226392800	0.841985
1	PARP1	gain	1:226188729..226942019	226188729	226942019	753290	100	9	PARP1	ENSG00000143799	protein_coding	226360691	226408079	226360691	226408079	47388	5.2	226392801	226393200	0.841985
1	PARP1	gain	1:226188729..226942019	226188729	226942019	753290	100	9	PARP1	ENSG00000143799	protein_coding	226360691	226408079	226360691	226408079	47388	4.9	226393201	226393600	0.841985
1	PARP1	gain	1:226188729..226942019	226188729	226942019	753290	100	9	PARP1	ENSG00000143799	protein_coding	226360691	226408079	226360691	226408079	47388	5.1	226393601	226394000	0.841985
1	PARP1	gain	1:226188729..226942019	226188729	226942019	753290	100	9	PARP1	ENSG00000143799	protein_coding	226360691	226408079	226360691	226408079	47388	5	226394001	226394400	0.841985
1	PARP1	gain	1:226188729..226942019	226188729	226942019	753290	100	9	PARP1	ENSG00000143799	protein_coding	226360691	226408079	226360691	226408079	47388	5.1	226394401	226394800	0.841985
1	PARP1	gain	1:226188729..226942019	226188729	226942019	753290	100	9	PARP1	ENSG00000143799	protein_coding	226360691	226408079	226360691	226408079	47388	5.2	226394801	226395200	0.841985
1	PARP1	gain	1:226188729..226942019	226188729	226942019	753290	100	9	PARP1	ENSG00000143799	protein_coding	226360691	226408079	226360691	226408079	47388	5.3	226395201	226395600	0.841985
1	PARP1	gain	1:226188729..226942019	226188729	226942019	753290	100	9	PARP1	ENSG00000143799	protein_coding	226360691	226408079	226360691	226408079	47388	4.7	226395601	226396000	0.841985
1	PARP1	gain	1:226188729..226942019	226188729	226942019	753290	100	9	PARP1	ENSG00000143799	protein_coding	226360691	226408079	226360691	226408079	47388	4.3	226396001	226396400	0.841985
1	PARP1	gain	1:226188729..226942019	226188729	226942019	753290	100	9	PARP1	ENSG00000143799	protein_coding	226360691	226408079	226360691	226408079	47388	5.1	226396401	226396800	0.841985
1	PARP1	gain	1:226188729..226942019	226188729	226942019	753290	100	9	PARP1	ENSG00000143799	protein_coding	226360691	226408079	226360691	226408079	47388	5.4	226396801	226397200	0.841985
1	PARP1	gain	1:226188729..226942019	226188729	226942019	753290	100	9	PARP1	ENSG00000143799	protein_coding	226360691	226408079	226360691	226408079	47388	4.9	226397201	226397600	0.841985
1	PARP1	gain	1:226188729..226942019	226188729	226942019	753290	100	9	PARP1	ENSG00000143799	protein_coding	226360691	226408079	226360691	226408079	47388	5	226397601	226398000	0.841985
1	PARP1	gain	1:226188729..226942019	226188729	226942019	753290	100	9	PARP1	ENSG00000143799	protein_coding	226360691	226408079	226360691	226408079	47388	5.1	226398001	226398400	0.841985
1	PARP1	gain	1:226188729..226942019	226188729	226942019	753290	100	9	PARP1	ENSG00000143799	protein_coding	226360691	226408079	226360691	226408079	47388	5.3	226398401	226398800	0.841985
1	PARP1	gain	1:226188729..226942019	226188729	226942019	753290	100	9	PARP1	ENSG00000143799	protein_coding	226360691	226408079	226360691	226408079	47388	4.9	226398801	226399200	0.841985
1	PARP1	gain	1:226188729..226942019	226188729	226942019	753290	100	9	PARP1	ENSG00000143799	protein_coding	226360691	226408079	226360691	226408079	47388	4.8	226399201	226399600	0.841985
1	PARP1	gain	1:226188729..226942019	226188729	226942019	753290	100	9	PARP1	ENSG00000143799	protein_coding	226360691	226408079	226360691	226408079	47388	5	226399601	226400000	0.841985
1	PARP1	gain	1:226188729..226942019	226188729	226942019	753290	100	9	PARP1	ENSG00000143799	protein_coding	226360691	226408079	226360691	226408079	47388	4.6	226400001	226400400	0.841985
1	PARP1	gain	1:226188729..226942019	226188729	226942019	753290	100	9	PARP1	ENSG00000143799	protein_coding	226360691	226408079	226360691	226408079	47388	4.6	226400401	226400800	0.841985
1	PARP1	gain	1:226188729..226942019	226188729	226942019	753290	100	9	PARP1	ENSG00000143799	protein_coding	226360691	226408079	226360691	226408079	47388	4.9	226400801	226401200	0.841985
1	PARP1	gain	1:226188729..226942019	226188729	226942019	753290	100	9	PARP1	ENSG00000143799	protein_coding	226360691	226408079	226360691	226408079	47388	4.9	226401201	226401600	0.841985
1	PARP1	gain	1:226188729..226942019	226188729	226942019	753290	100	9	PARP1	ENSG00000143799	protein_coding	226360691	226408079	226360691	226408079	47388	5	226401601	226402000	0.841985
1	PARP1	gain	1:226188729..226942019	226188729	226942019	753290	100	9	PARP1	ENSG00000143799	protein_coding	226360691	226408079	226360691	226408079	47388	4.6	226402001	226402400	0.841985
1	PARP1	gain	1:226188729..226942019	226188729	226942019	753290	100	9	PARP1	ENSG00000143799	protein_coding	226360691	226408079	226360691	226408079	47388	4.6	226402401	226402800	0.841985
1	PARP1	gain	1:226188729..226942019	226188729	226942019	753290	100	9	PARP1	ENSG00000143799	protein_coding	226360691	226408079	226360691	226408079	47388	4.7	226402801	226403200	0.841985
1	PARP1	gain	1:226188729..226942019	226188729	226942019	753290	100	9	PARP1	ENSG00000143799	protein_coding	226360691	226408079	226360691	226408079	47388	4.7	226403201	226403600	0.841985
1	PARP1	gain	1:226188729..226942019	226188729	226942019	753290	100	9	PARP1	ENSG00000143799	protein_coding	226360691	226408079	226360691	226408079	47388	5.1	226403601	226404000	0.841985
1	PARP1	gain	1:226188729..226942019	226188729	226942019	753290	100	9	PARP1	ENSG00000143799	protein_coding	226360691	226408079	226360691	226408079	47388	5.4	226404001	226404400	0.841985
1	PARP1	gain	1:226188729..226942019	226188729	226942019	753290	100	9	PARP1	ENSG00000143799	protein_coding	226360691	226408079	226360691	226408079	47388	5	226404401	226404800	0.841985
1	PARP1	gain	1:226188729..226942019	226188729	226942019	753290	100	9	PARP1	ENSG00000143799	protein_coding	226360691	226408079	226360691	226408079	47388	4.8	226404801	226405200	0.841985
1	PARP1	gain	1:226188729..226942019	226188729	226942019	753290	100	9	PARP1	ENSG00000143799	protein_coding	226360691	226408079	226360691	226408079	47388	4.6	226405201	226405600	0.841985
1	PARP1	gain	1:226188729..226942019	226188729	226942019	753290	100	9	PARP1	ENSG00000143799	protein_coding	226360691	226408079	226360691	226408079	47388	4.8	226405601	226406000	0.841985
1	PARP1	gain	1:226188729..226942019	226188729	226942019	753290	100	9	PARP1	ENSG00000143799	protein_coding	226360691	226408079	226360691	226408079	47388	5.1	226406001	226406400	0.841985
1	PARP1	gain	1:226188729..226942019	226188729	226942019	753290	100	9	PARP1	ENSG00000143799	protein_coding	226360691	226408079	226360691	226408079	47388	5	226406401	226406800	0.841985
1	PARP1	gain	1:226188729..226942019	226188729	226942019	753290	100	9	PARP1	ENSG00000143799	protein_coding	226360691	226408079	226360691	226408079	47388	4.6	226406801	226407200	0.841985
1	PARP1	gain	1:226188729..226942019	226188729	226942019	753290	100	9	PARP1	ENSG00000143799	protein_coding	226360691	226408079	226360691	226408079	47388	4.5	226407201	226407600	0.841985
1	PARP1	gain	1:226188729..226942019	226188729	226942019	753290	100	9	PARP1	ENSG00000143799	protein_coding	226360691	226408079	226360691	226408079	47388	4	226407601	226408000	0.841985
1	PARP1	gain	1:226188729..226942019	226188729	226942019	753290	100	9	PARP1	ENSG00000143799	protein_coding	226360691	226408079	226360691	226408079	47388	3.9	226408001	226408400	0.164599
1	C1orf95	gain	1:226188729..226942019	226188729	226942019	753290	100	9	C1orf95	ENSG00000203685	protein_coding	226548800	226609214	226548800	226609214	60414	3.7	226548801	226549200	0.660443
1	C1orf95	gain	1:226188729..226942019	226188729	226942019	753290	100	9	C1orf95	ENSG00000203685	protein_coding	226548800	226609214	226548800	226609214	60414	4	226549201	226549600	0.660443
1	C1orf95	gain	1:226188729..226942019	226188729	226942019	753290	100	9	C1orf95	ENSG00000203685	protein_coding	226548800	226609214	226548800	226609214	60414	4.3	226549601	226550000	0.660443
1	C1orf95	gain	1:226188729..226942019	226188729	226942019	753290	100	9	C1orf95	ENSG00000203685	protein_coding	226548800	226609214	226548800	226609214	60414	4.5	226550001	226550400	0.660443
1	C1orf95	gain	1:226188729..226942019	226188729	226942019	753290	100	9	C1orf95	ENSG00000203685	protein_coding	226548800	226609214	226548800	226609214	60414	5.1	226550401	226550800	0.660443
1	C1orf95	gain	1:226188729..226942019	226188729	226942019	753290	100	9	C1orf95	ENSG00000203685	protein_coding	226548800	226609214	226548800	226609214	60414	5.2	226550801	226551200	0.660443
1	C1orf95	gain	1:226188729..226942019	226188729	226942019	753290	100	9	C1orf95	ENSG00000203685	protein_coding	226548800	226609214	226548800	226609214	60414	4.8	226551201	226551600	0.660443
1	C1orf95	gain	1:226188729..226942019	226188729	226942019	753290	100	9	C1orf95	ENSG00000203685	protein_coding	226548800	226609214	226548800	226609214	60414	4.7	226551601	226552000	0.660443
1	C1orf95	gain	1:226188729..226942019	226188729	226942019	753290	100	9	C1orf95	ENSG00000203685	protein_coding	226548800	226609214	226548800	226609214	60414	4.9	226552001	226552400	0.660443
1	C1orf95	gain	1:226188729..226942019	226188729	226942019	753290	100	9	C1orf95	ENSG00000203685	protein_coding	226548800	226609214	226548800	226609214	60414	5.1	226552401	226552800	0.660443
1	C1orf95	gain	1:226188729..226942019	226188729	226942019	753290	100	9	C1orf95	ENSG00000203685	protein_coding	226548800	226609214	226548800	226609214	60414	5	226552801	226553200	0.660443
1	C1orf95	gain	1:226188729..226942019	226188729	226942019	753290	100	9	C1orf95	ENSG00000203685	protein_coding	226548800	226609214	226548800	226609214	60414	5.2	226553201	226553600	0.660443
1	C1orf95	gain	1:226188729..226942019	226188729	226942019	753290	100	9	C1orf95	ENSG00000203685	protein_coding	226548800	226609214	226548800	226609214	60414	4.9	226553601	226554000	0.660443
1	C1orf95	gain	1:226188729..226942019	226188729	226942019	753290	100	9	C1orf95	ENSG00000203685	protein_coding	226548800	226609214	226548800	226609214	60414	4.9	226554001	226554400	0.660443
1	C1orf95	gain	1:226188729..226942019	226188729	226942019	753290	100	9	C1orf95	ENSG00000203685	protein_coding	226548800	226609214	226548800	226609214	60414	5.1	226554401	226554800	0.660443
1	C1orf95	gain	1:226188729..226942019	226188729	226942019	753290	100	9	C1orf95	ENSG00000203685	protein_coding	226548800	226609214	226548800	226609214	60414	4.7	226554801	226555200	0.660443
1	C1orf95	gain	1:226188729..226942019	226188729	226942019	753290	100	9	C1orf95	ENSG00000203685	protein_coding	226548800	226609214	226548800	226609214	60414	4.7	226555201	226555600	0.660443
1	C1orf95	gain	1:226188729..226942019	226188729	226942019	753290	100	9	C1orf95	ENSG00000203685	protein_coding	226548800	226609214	226548800	226609214	60414	5.3	226555601	226556000	0.660443
1	C1orf95	gain	1:226188729..226942019	226188729	226942019	753290	100	9	C1orf95	ENSG00000203685	protein_coding	226548800	226609214	226548800	226609214	60414	5.1	226556001	226556400	0.660443
1	C1orf95	gain	1:226188729..226942019	226188729	226942019	753290	100	9	C1orf95	ENSG00000203685	protein_coding	226548800	226609214	226548800	226609214	60414	5.1	226556401	226556800	0.660443
1	C1orf95	gain	1:226188729..226942019	226188729	226942019	753290	100	9	C1orf95	ENSG00000203685	protein_coding	226548800	226609214	226548800	226609214	60414	5.3	226556801	226557200	0.660443
1	C1orf95	gain	1:226188729..226942019	226188729	226942019	753290	100	9	C1orf95	ENSG00000203685	protein_coding	226548800	226609214	226548800	226609214	60414	5.4	226557201	226557600	0.660443
1	C1orf95	gain	1:226188729..226942019	226188729	226942019	753290	100	9	C1orf95	ENSG00000203685	protein_coding	226548800	226609214	226548800	226609214	60414	5.3	226557601	226558000	0.660443
1	C1orf95	gain	1:226188729..226942019	226188729	226942019	753290	100	9	C1orf95	ENSG00000203685	protein_coding	226548800	226609214	226548800	226609214	60414	5.3	226558001	226558400	0.660443
1	C1orf95	gain	1:226188729..226942019	226188729	226942019	753290	100	9	C1orf95	ENSG00000203685	protein_coding	226548800	226609214	226548800	226609214	60414	5.2	226558401	226558800	0.660443
1	C1orf95	gain	1:226188729..226942019	226188729	226942019	753290	100	9	C1orf95	ENSG00000203685	protein_coding	226548800	226609214	226548800	226609214	60414	5	226558801	226559200	0.660443
1	C1orf95	gain	1:226188729..226942019	226188729	226942019	753290	100	9	C1orf95	ENSG00000203685	protein_coding	226548800	226609214	226548800	226609214	60414	4.8	226559201	226559600	0.660443
1	C1orf95	gain	1:226188729..226942019	226188729	226942019	753290	100	9	C1orf95	ENSG00000203685	protein_coding	226548800	226609214	226548800	226609214	60414	3.9	226559601	226560000	0.660443
1	C1orf95	gain	1:226188729..226942019	226188729	226942019	753290	100	9	C1orf95	ENSG00000203685	protein_coding	226548800	226609214	226548800	226609214	60414	4.4	226560001	226560400	0.660443
1	C1orf95	gain	1:226188729..226942019	226188729	226942019	753290	100	9	C1orf95	ENSG00000203685	protein_coding	226548800	226609214	226548800	226609214	60414	4.5	226560401	226560800	0.660443
1	C1orf95	gain	1:226188729..226942019	226188729	226942019	753290	100	9	C1orf95	ENSG00000203685	protein_coding	226548800	226609214	226548800	226609214	60414	4.5	226560801	226561200	0.660443
1	C1orf95	gain	1:226188729..226942019	226188729	226942019	753290	100	9	C1orf95	ENSG00000203685	protein_coding	226548800	226609214	226548800	226609214	60414	4.7	226561201	226561600	0.660443
1	C1orf95	gain	1:226188729..226942019	226188729	226942019	753290	100	9	C1orf95	ENSG00000203685	protein_coding	226548800	226609214	226548800	226609214	60414	4.7	226561601	226562000	0.660443
1	C1orf95	gain	1:226188729..226942019	226188729	226942019	753290	100	9	C1orf95	ENSG00000203685	protein_coding	226548800	226609214	226548800	226609214	60414	4.6	226562001	226562400	0.660443
1	C1orf95	gain	1:226188729..226942019	226188729	226942019	753290	100	9	C1orf95	ENSG00000203685	protein_coding	226548800	226609214	226548800	226609214	60414	5.2	226562401	226562800	0.660443
1	C1orf95	gain	1:226188729..226942019	226188729	226942019	753290	100	9	C1orf95	ENSG00000203685	protein_coding	226548800	226609214	226548800	226609214	60414	5.2	226562801	226563200	0.660443
1	C1orf95	gain	1:226188729..226942019	226188729	226942019	753290	100	9	C1orf95	ENSG00000203685	protein_coding	226548800	226609214	226548800	226609214	60414	4.7	226563201	226563600	0.660443
1	C1orf95	gain	1:226188729..226942019	226188729	226942019	753290	100	9	C1orf95	ENSG00000203685	protein_coding	226548800	226609214	226548800	226609214	60414	4.7	226563601	226564000	0.660443
1	C1orf95	gain	1:226188729..226942019	226188729	226942019	753290	100	9	C1orf95	ENSG00000203685	protein_coding	226548800	226609214	226548800	226609214	60414	4.9	226564001	226564400	0.660443
1	C1orf95	gain	1:226188729..226942019	226188729	226942019	753290	100	9	C1orf95	ENSG00000203685	protein_coding	226548800	226609214	226548800	226609214	60414	4.9	226564401	226564800	0.660443
1	C1orf95	gain	1:226188729..226942019	226188729	226942019	753290	100	9	C1orf95	ENSG00000203685	protein_coding	226548800	226609214	226548800	226609214	60414	4.6	226564801	226565200	0.660443
1	C1orf95	gain	1:226188729..226942019	226188729	226942019	753290	100	9	C1orf95	ENSG00000203685	protein_coding	226548800	226609214	226548800	226609214	60414	4.7	226565201	226565600	0.660443
1	C1orf95	gain	1:226188729..226942019	226188729	226942019	753290	100	9	C1orf95	ENSG00000203685	protein_coding	226548800	226609214	226548800	226609214	60414	4.9	226565601	226566000	0.660443
1	C1orf95	gain	1:226188729..226942019	226188729	226942019	753290	100	9	C1orf95	ENSG00000203685	protein_coding	226548800	226609214	226548800	226609214	60414	5.1	226566001	226566400	0.660443
1	C1orf95	gain	1:226188729..226942019	226188729	226942019	753290	100	9	C1orf95	ENSG00000203685	protein_coding	226548800	226609214	226548800	226609214	60414	5	226566401	226566800	0.660443
1	C1orf95	gain	1:226188729..226942019	226188729	226942019	753290	100	9	C1orf95	ENSG00000203685	protein_coding	226548800	226609214	226548800	226609214	60414	4.9	226566801	226567200	0.660443
1	C1orf95	gain	1:226188729..226942019	226188729	226942019	753290	100	9	C1orf95	ENSG00000203685	protein_coding	226548800	226609214	226548800	226609214	60414	5.1	226567201	226567600	0.660443
1	C1orf95	gain	1:226188729..226942019	226188729	226942019	753290	100	9	C1orf95	ENSG00000203685	protein_coding	226548800	226609214	226548800	226609214	60414	5.1	226567601	226568000	0.660443
1	C1orf95	gain	1:226188729..226942019	226188729	226942019	753290	100	9	C1orf95	ENSG00000203685	protein_coding	226548800	226609214	226548800	226609214	60414	4.6	226568001	226568400	0.660443
1	C1orf95	gain	1:226188729..226942019	226188729	226942019	753290	100	9	C1orf95	ENSG00000203685	protein_coding	226548800	226609214	226548800	226609214	60414	4.9	226568401	226568800	0.660443
1	C1orf95	gain	1:226188729..226942019	226188729	226942019	753290	100	9	C1orf95	ENSG00000203685	protein_coding	226548800	226609214	226548800	226609214	60414	4.8	226568801	226569200	0.660443
1	C1orf95	gain	1:226188729..226942019	226188729	226942019	753290	100	9	C1orf95	ENSG00000203685	protein_coding	226548800	226609214	226548800	226609214	60414	4.7	226569201	226569600	0.660443
1	C1orf95	gain	1:226188729..226942019	226188729	226942019	753290	100	9	C1orf95	ENSG00000203685	protein_coding	226548800	226609214	226548800	226609214	60414	4.7	226569601	226570000	0.660443
1	C1orf95	gain	1:226188729..226942019	226188729	226942019	753290	100	9	C1orf95	ENSG00000203685	protein_coding	226548800	226609214	226548800	226609214	60414	4.8	226570001	226570400	0.660443
1	C1orf95	gain	1:226188729..226942019	226188729	226942019	753290	100	9	C1orf95	ENSG00000203685	protein_coding	226548800	226609214	226548800	226609214	60414	4.8	226570401	226570800	0.660443
1	C1orf95	gain	1:226188729..226942019	226188729	226942019	753290	100	9	C1orf95	ENSG00000203685	protein_coding	226548800	226609214	226548800	226609214	60414	4.7	226570801	226571200	0.660443
1	C1orf95	gain	1:226188729..226942019	226188729	226942019	753290	100	9	C1orf95	ENSG00000203685	protein_coding	226548800	226609214	226548800	226609214	60414	4.8	226571201	226571600	0.660443
1	C1orf95	gain	1:226188729..226942019	226188729	226942019	753290	100	9	C1orf95	ENSG00000203685	protein_coding	226548800	226609214	226548800	226609214	60414	4.5	226571601	226572000	0.660443
1	C1orf95	gain	1:226188729..226942019	226188729	226942019	753290	100	9	C1orf95	ENSG00000203685	protein_coding	226548800	226609214	226548800	226609214	60414	4.9	226572001	226572400	0.660443
1	C1orf95	gain	1:226188729..226942019	226188729	226942019	753290	100	9	C1orf95	ENSG00000203685	protein_coding	226548800	226609214	226548800	226609214	60414	4.7	226572401	226572800	0.660443
1	C1orf95	gain	1:226188729..226942019	226188729	226942019	753290	100	9	C1orf95	ENSG00000203685	protein_coding	226548800	226609214	226548800	226609214	60414	4.6	226572801	226573200	0.660443
1	C1orf95	gain	1:226188729..226942019	226188729	226942019	753290	100	9	C1orf95	ENSG00000203685	protein_coding	226548800	226609214	226548800	226609214	60414	4.9	226573201	226573600	0.660443
1	C1orf95	gain	1:226188729..226942019	226188729	226942019	753290	100	9	C1orf95	ENSG00000203685	protein_coding	226548800	226609214	226548800	226609214	60414	4.7	226573601	226574000	0.660443
1	C1orf95	gain	1:226188729..226942019	226188729	226942019	753290	100	9	C1orf95	ENSG00000203685	protein_coding	226548800	226609214	226548800	226609214	60414	5.2	226574001	226574400	0.660443
1	C1orf95	gain	1:226188729..226942019	226188729	226942019	753290	100	9	C1orf95	ENSG00000203685	protein_coding	226548800	226609214	226548800	226609214	60414	4.7	226574401	226574800	0.660443
1	C1orf95	gain	1:226188729..226942019	226188729	226942019	753290	100	9	C1orf95	ENSG00000203685	protein_coding	226548800	226609214	226548800	226609214	60414	4.5	226574801	226575200	0.660443
1	C1orf95	gain	1:226188729..226942019	226188729	226942019	753290	100	9	C1orf95	ENSG00000203685	protein_coding	226548800	226609214	226548800	226609214	60414	4.6	226575201	226575600	0.660443
1	C1orf95	gain	1:226188729..226942019	226188729	226942019	753290	100	9	C1orf95	ENSG00000203685	protein_coding	226548800	226609214	226548800	226609214	60414	4.7	226575601	226576000	0.660443
1	C1orf95	gain	1:226188729..226942019	226188729	226942019	753290	100	9	C1orf95	ENSG00000203685	protein_coding	226548800	226609214	226548800	226609214	60414	4.6	226576001	226576400	0.660443
1	C1orf95	gain	1:226188729..226942019	226188729	226942019	753290	100	9	C1orf95	ENSG00000203685	protein_coding	226548800	226609214	226548800	226609214	60414	5	226576401	226576800	0.660443
1	C1orf95	gain	1:226188729..226942019	226188729	226942019	753290	100	9	C1orf95	ENSG00000203685	protein_coding	226548800	226609214	226548800	226609214	60414	5.1	226576801	226577200	0.660443
1	C1orf95	gain	1:226188729..226942019	226188729	226942019	753290	100	9	C1orf95	ENSG00000203685	protein_coding	226548800	226609214	226548800	226609214	60414	4.7	226577201	226577600	0.660443
1	C1orf95	gain	1:226188729..226942019	226188729	226942019	753290	100	9	C1orf95	ENSG00000203685	protein_coding	226548800	226609214	226548800	226609214	60414	4.4	226577601	226578000	0.660443
1	C1orf95	gain	1:226188729..226942019	226188729	226942019	753290	100	9	C1orf95	ENSG00000203685	protein_coding	226548800	226609214	226548800	226609214	60414	4.6	226578001	226578400	0.660443
1	C1orf95	gain	1:226188729..226942019	226188729	226942019	753290	100	9	C1orf95	ENSG00000203685	protein_coding	226548800	226609214	226548800	226609214	60414	4.5	226578401	226578800	0.660443
1	C1orf95	gain	1:226188729..226942019	226188729	226942019	753290	100	9	C1orf95	ENSG00000203685	protein_coding	226548800	226609214	226548800	226609214	60414	4.6	226578801	226579200	0.660443
1	C1orf95	gain	1:226188729..226942019	226188729	226942019	753290	100	9	C1orf95	ENSG00000203685	protein_coding	226548800	226609214	226548800	226609214	60414	4.2	226579201	226579600	0.660443
1	C1orf95	gain	1:226188729..226942019	226188729	226942019	753290	100	9	C1orf95	ENSG00000203685	protein_coding	226548800	226609214	226548800	226609214	60414	4.3	226579601	226580000	0.660443
1	C1orf95	gain	1:226188729..226942019	226188729	226942019	753290	100	9	C1orf95	ENSG00000203685	protein_coding	226548800	226609214	226548800	226609214	60414	4.6	226580001	226580400	0.660443
1	C1orf95	gain	1:226188729..226942019	226188729	226942019	753290	100	9	C1orf95	ENSG00000203685	protein_coding	226548800	226609214	226548800	226609214	60414	4.9	226580401	226580800	0.660443
1	C1orf95	gain	1:226188729..226942019	226188729	226942019	753290	100	9	C1orf95	ENSG00000203685	protein_coding	226548800	226609214	226548800	226609214	60414	5	226580801	226581200	0.660443
1	C1orf95	gain	1:226188729..226942019	226188729	226942019	753290	100	9	C1orf95	ENSG00000203685	protein_coding	226548800	226609214	226548800	226609214	60414	5	226581201	226581600	0.660443
1	C1orf95	gain	1:226188729..226942019	226188729	226942019	753290	100	9	C1orf95	ENSG00000203685	protein_coding	226548800	226609214	226548800	226609214	60414	4.7	226581601	226582000	0.660443
1	C1orf95	gain	1:226188729..226942019	226188729	226942019	753290	100	9	C1orf95	ENSG00000203685	protein_coding	226548800	226609214	226548800	226609214	60414	4.4	226582001	226582400	0.660443
1	C1orf95	gain	1:226188729..226942019	226188729	226942019	753290	100	9	C1orf95	ENSG00000203685	protein_coding	226548800	226609214	226548800	226609214	60414	4.5	226582401	226582800	0.660443
1	C1orf95	gain	1:226188729..226942019	226188729	226942019	753290	100	9	C1orf95	ENSG00000203685	protein_coding	226548800	226609214	226548800	226609214	60414	4.9	226582801	226583200	0.660443
1	C1orf95	gain	1:226188729..226942019	226188729	226942019	753290	100	9	C1orf95	ENSG00000203685	protein_coding	226548800	226609214	226548800	226609214	60414	5.3	226583201	226583600	0.660443
1	C1orf95	gain	1:226188729..226942019	226188729	226942019	753290	100	9	C1orf95	ENSG00000203685	protein_coding	226548800	226609214	226548800	226609214	60414	5.1	226583601	226584000	0.660443
1	C1orf95	gain	1:226188729..226942019	226188729	226942019	753290	100	9	C1orf95	ENSG00000203685	protein_coding	226548800	226609214	226548800	226609214	60414	4.6	226584001	226584400	0.660443
1	C1orf95	gain	1:226188729..226942019	226188729	226942019	753290	100	9	C1orf95	ENSG00000203685	protein_coding	226548800	226609214	226548800	226609214	60414	4.8	226584401	226584800	0.660443
1	C1orf95	gain	1:226188729..226942019	226188729	226942019	753290	100	9	C1orf95	ENSG00000203685	protein_coding	226548800	226609214	226548800	226609214	60414	5.2	226584801	226585200	0.660443
1	C1orf95	gain	1:226188729..226942019	226188729	226942019	753290	100	9	C1orf95	ENSG00000203685	protein_coding	226548800	226609214	226548800	226609214	60414	4.9	226585201	226585600	0.660443
1	C1orf95	gain	1:226188729..226942019	226188729	226942019	753290	100	9	C1orf95	ENSG00000203685	protein_coding	226548800	226609214	226548800	226609214	60414	4.8	226585601	226586000	0.660443
1	C1orf95	gain	1:226188729..226942019	226188729	226942019	753290	100	9	C1orf95	ENSG00000203685	protein_coding	226548800	226609214	226548800	226609214	60414	4.7	226586001	226586400	0.660443
1	C1orf95	gain	1:226188729..226942019	226188729	226942019	753290	100	9	C1orf95	ENSG00000203685	protein_coding	226548800	226609214	226548800	226609214	60414	4.6	226586401	226586800	0.660443
1	C1orf95	gain	1:226188729..226942019	226188729	226942019	753290	100	9	C1orf95	ENSG00000203685	protein_coding	226548800	226609214	226548800	226609214	60414	4.7	226586801	226587200	0.660443
1	C1orf95	gain	1:226188729..226942019	226188729	226942019	753290	100	9	C1orf95	ENSG00000203685	protein_coding	226548800	226609214	226548800	226609214	60414	4.6	226587201	226587600	0.660443
1	C1orf95	gain	1:226188729..226942019	226188729	226942019	753290	100	9	C1orf95	ENSG00000203685	protein_coding	226548800	226609214	226548800	226609214	60414	4.6	226587601	226588000	0.660443
1	C1orf95	gain	1:226188729..226942019	226188729	226942019	753290	100	9	C1orf95	ENSG00000203685	protein_coding	226548800	226609214	226548800	226609214	60414	4.7	226588001	226588400	0.660443
1	C1orf95	gain	1:226188729..226942019	226188729	226942019	753290	100	9	C1orf95	ENSG00000203685	protein_coding	226548800	226609214	226548800	226609214	60414	4.7	226588401	226588800	0.660443
1	C1orf95	gain	1:226188729..226942019	226188729	226942019	753290	100	9	C1orf95	ENSG00000203685	protein_coding	226548800	226609214	226548800	226609214	60414	4.6	226588801	226589200	0.660443
1	C1orf95	gain	1:226188729..226942019	226188729	226942019	753290	100	9	C1orf95	ENSG00000203685	protein_coding	226548800	226609214	226548800	226609214	60414	4.6	226589201	226589600	0.660443
1	C1orf95	gain	1:226188729..226942019	226188729	226942019	753290	100	9	C1orf95	ENSG00000203685	protein_coding	226548800	226609214	226548800	226609214	60414	4.7	226589601	226590000	0.660443
1	C1orf95	gain	1:226188729..226942019	226188729	226942019	753290	100	9	C1orf95	ENSG00000203685	protein_coding	226548800	226609214	226548800	226609214	60414	4.1	226590001	226590400	0.660443
1	C1orf95	gain	1:226188729..226942019	226188729	226942019	753290	100	9	C1orf95	ENSG00000203685	protein_coding	226548800	226609214	226548800	226609214	60414	4.4	226590401	226590800	0.660443
1	C1orf95	gain	1:226188729..226942019	226188729	226942019	753290	100	9	C1orf95	ENSG00000203685	protein_coding	226548800	226609214	226548800	226609214	60414	5	226590801	226591200	0.660443
1	C1orf95	gain	1:226188729..226942019	226188729	226942019	753290	100	9	C1orf95	ENSG00000203685	protein_coding	226548800	226609214	226548800	226609214	60414	5	226591201	226591600	0.660443
1	C1orf95	gain	1:226188729..226942019	226188729	226942019	753290	100	9	C1orf95	ENSG00000203685	protein_coding	226548800	226609214	226548800	226609214	60414	5	226591601	226592000	0.660443
1	C1orf95	gain	1:226188729..226942019	226188729	226942019	753290	100	9	C1orf95	ENSG00000203685	protein_coding	226548800	226609214	226548800	226609214	60414	4.9	226592001	226592400	0.660443
1	C1orf95	gain	1:226188729..226942019	226188729	226942019	753290	100	9	C1orf95	ENSG00000203685	protein_coding	226548800	226609214	226548800	226609214	60414	4.7	226592401	226592800	0.660443
1	C1orf95	gain	1:226188729..226942019	226188729	226942019	753290	100	9	C1orf95	ENSG00000203685	protein_coding	226548800	226609214	226548800	226609214	60414	4.2	226592801	226593200	0.660443
1	C1orf95	gain	1:226188729..226942019	226188729	226942019	753290	100	9	C1orf95	ENSG00000203685	protein_coding	226548800	226609214	226548800	226609214	60414	4.4	226593201	226593600	0.660443
1	C1orf95	gain	1:226188729..226942019	226188729	226942019	753290	100	9	C1orf95	ENSG00000203685	protein_coding	226548800	226609214	226548800	226609214	60414	4.6	226593601	226594000	0.660443
1	C1orf95	gain	1:226188729..226942019	226188729	226942019	753290	100	9	C1orf95	ENSG00000203685	protein_coding	226548800	226609214	226548800	226609214	60414	4.8	226594001	226594400	0.660443
1	C1orf95	gain	1:226188729..226942019	226188729	226942019	753290	100	9	C1orf95	ENSG00000203685	protein_coding	226548800	226609214	226548800	226609214	60414	4.5	226594401	226594800	0.660443
1	C1orf95	gain	1:226188729..226942019	226188729	226942019	753290	100	9	C1orf95	ENSG00000203685	protein_coding	226548800	226609214	226548800	226609214	60414	4.6	226594801	226595200	0.660443
1	C1orf95	gain	1:226188729..226942019	226188729	226942019	753290	100	9	C1orf95	ENSG00000203685	protein_coding	226548800	226609214	226548800	226609214	60414	4.8	226595201	226595600	0.660443
1	C1orf95	gain	1:226188729..226942019	226188729	226942019	753290	100	9	C1orf95	ENSG00000203685	protein_coding	226548800	226609214	226548800	226609214	60414	4.9	226595601	226596000	0.660443
1	C1orf95	gain	1:226188729..226942019	226188729	226942019	753290	100	9	C1orf95	ENSG00000203685	protein_coding	226548800	226609214	226548800	226609214	60414	4.9	226596001	226596400	0.660443
1	C1orf95	gain	1:226188729..226942019	226188729	226942019	753290	100	9	C1orf95	ENSG00000203685	protein_coding	226548800	226609214	226548800	226609214	60414	4.6	226596401	226596800	0.660443
1	C1orf95	gain	1:226188729..226942019	226188729	226942019	753290	100	9	C1orf95	ENSG00000203685	protein_coding	226548800	226609214	226548800	226609214	60414	4.7	226596801	226597200	0.660443
1	C1orf95	gain	1:226188729..226942019	226188729	226942019	753290	100	9	C1orf95	ENSG00000203685	protein_coding	226548800	226609214	226548800	226609214	60414	4.8	226597201	226597600	0.660443
1	C1orf95	gain	1:226188729..226942019	226188729	226942019	753290	100	9	C1orf95	ENSG00000203685	protein_coding	226548800	226609214	226548800	226609214	60414	4.5	226597601	226598000	0.660443
1	C1orf95	gain	1:226188729..226942019	226188729	226942019	753290	100	9	C1orf95	ENSG00000203685	protein_coding	226548800	226609214	226548800	226609214	60414	4.5	226598001	226598400	0.660443
1	C1orf95	gain	1:226188729..226942019	226188729	226942019	753290	100	9	C1orf95	ENSG00000203685	protein_coding	226548800	226609214	226548800	226609214	60414	4.8	226598401	226598800	0.660443
1	C1orf95	gain	1:226188729..226942019	226188729	226942019	753290	100	9	C1orf95	ENSG00000203685	protein_coding	226548800	226609214	226548800	226609214	60414	4.7	226598801	226599200	0.660443
1	C1orf95	gain	1:226188729..226942019	226188729	226942019	753290	100	9	C1orf95	ENSG00000203685	protein_coding	226548800	226609214	226548800	226609214	60414	5	226599201	226599600	0.660443
1	C1orf95	gain	1:226188729..226942019	226188729	226942019	753290	100	9	C1orf95	ENSG00000203685	protein_coding	226548800	226609214	226548800	226609214	60414	5.1	226599601	226600000	0.660443
1	C1orf95	gain	1:226188729..226942019	226188729	226942019	753290	100	9	C1orf95	ENSG00000203685	protein_coding	226548800	226609214	226548800	226609214	60414	4.8	226600001	226600400	0.660443
1	C1orf95	gain	1:226188729..226942019	226188729	226942019	753290	100	9	C1orf95	ENSG00000203685	protein_coding	226548800	226609214	226548800	226609214	60414	4.8	226600401	226600800	0.660443
1	C1orf95	gain	1:226188729..226942019	226188729	226942019	753290	100	9	C1orf95	ENSG00000203685	protein_coding	226548800	226609214	226548800	226609214	60414	5	226600801	226601200	0.660443
1	C1orf95	gain	1:226188729..226942019	226188729	226942019	753290	100	9	C1orf95	ENSG00000203685	protein_coding	226548800	226609214	226548800	226609214	60414	4.3	226601201	226601600	0.660443
1	C1orf95	gain	1:226188729..226942019	226188729	226942019	753290	100	9	C1orf95	ENSG00000203685	protein_coding	226548800	226609214	226548800	226609214	60414	4.6	226601601	226602000	0.660443
1	C1orf95	gain	1:226188729..226942019	226188729	226942019	753290	100	9	C1orf95	ENSG00000203685	protein_coding	226548800	226609214	226548800	226609214	60414	4.9	226602001	226602400	0.660443
1	C1orf95	gain	1:226188729..226942019	226188729	226942019	753290	100	9	C1orf95	ENSG00000203685	protein_coding	226548800	226609214	226548800	226609214	60414	4.8	226602401	226602800	0.660443
1	C1orf95	gain	1:226188729..226942019	226188729	226942019	753290	100	9	C1orf95	ENSG00000203685	protein_coding	226548800	226609214	226548800	226609214	60414	5.1	226602801	226603200	0.660443
1	C1orf95	gain	1:226188729..226942019	226188729	226942019	753290	100	9	C1orf95	ENSG00000203685	protein_coding	226548800	226609214	226548800	226609214	60414	4.9	226603201	226603600	0.660443
1	C1orf95	gain	1:226188729..226942019	226188729	226942019	753290	100	9	C1orf95	ENSG00000203685	protein_coding	226548800	226609214	226548800	226609214	60414	4.7	226603601	226604000	0.660443
1	C1orf95	gain	1:226188729..226942019	226188729	226942019	753290	100	9	C1orf95	ENSG00000203685	protein_coding	226548800	226609214	226548800	226609214	60414	4.7	226604001	226604400	0.660443
1	C1orf95	gain	1:226188729..226942019	226188729	226942019	753290	100	9	C1orf95	ENSG00000203685	protein_coding	226548800	226609214	226548800	226609214	60414	4.8	226604401	226604800	0.660443
1	C1orf95	gain	1:226188729..226942019	226188729	226942019	753290	100	9	C1orf95	ENSG00000203685	protein_coding	226548800	226609214	226548800	226609214	60414	4.5	226604801	226605200	0.660443
1	C1orf95	gain	1:226188729..226942019	226188729	226942019	753290	100	9	C1orf95	ENSG00000203685	protein_coding	226548800	226609214	226548800	226609214	60414	4.7	226605201	226605600	0.660443
1	C1orf95	gain	1:226188729..226942019	226188729	226942019	753290	100	9	C1orf95	ENSG00000203685	protein_coding	226548800	226609214	226548800	226609214	60414	4.6	226605601	226606000	0.660443
1	C1orf95	gain	1:226188729..226942019	226188729	226942019	753290	100	9	C1orf95	ENSG00000203685	protein_coding	226548800	226609214	226548800	226609214	60414	4.6	226606001	226606400	0.660443
1	C1orf95	gain	1:226188729..226942019	226188729	226942019	753290	100	9	C1orf95	ENSG00000203685	protein_coding	226548800	226609214	226548800	226609214	60414	4.7	226606401	226606800	0.660443
1	C1orf95	gain	1:226188729..226942019	226188729	226942019	753290	100	9	C1orf95	ENSG00000203685	protein_coding	226548800	226609214	226548800	226609214	60414	4.7	226606801	226607200	0.660443
1	C1orf95	gain	1:226188729..226942019	226188729	226942019	753290	100	9	C1orf95	ENSG00000203685	protein_coding	226548800	226609214	226548800	226609214	60414	4.5	226607201	226607600	0.660443
1	C1orf95	gain	1:226188729..226942019	226188729	226942019	753290	100	9	C1orf95	ENSG00000203685	protein_coding	226548800	226609214	226548800	226609214	60414	4.7	226607601	226608000	0.660443
1	C1orf95	gain	1:226188729..226942019	226188729	226942019	753290	100	9	C1orf95	ENSG00000203685	protein_coding	226548800	226609214	226548800	226609214	60414	4.7	226608001	226608400	0.660443
1	C1orf95	gain	1:226188729..226942019	226188729	226942019	753290	100	9	C1orf95	ENSG00000203685	protein_coding	226548800	226609214	226548800	226609214	60414	4.9	226608401	226608800	0.660443
1	C1orf95	gain	1:226188729..226942019	226188729	226942019	753290	100	9	C1orf95	ENSG00000203685	protein_coding	226548800	226609214	226548800	226609214	60414	5	226608801	226609200	0.660443
1	C1orf95	gain	1:226188729..226942019	226188729	226942019	753290	100	9	C1orf95	ENSG00000203685	protein_coding	226548800	226609214	226548800	226609214	60414	5.1	226609201	226609600	0.0215182
1	ITPKB	gain	1:226188729..226942019	226188729	226942019	753290	100	9	ITPKB	ENSG00000143772	protein_coding	226631690	226739323	226631690	226739323	107633	5	226632001	226632400	0.370704
1	ITPKB	gain	1:226188729..226942019	226188729	226942019	753290	100	9	ITPKB	ENSG00000143772	protein_coding	226631690	226739323	226631690	226739323	107633	5.2	226632401	226632800	0.370704
1	ITPKB	gain	1:226188729..226942019	226188729	226942019	753290	100	9	ITPKB	ENSG00000143772	protein_coding	226631690	226739323	226631690	226739323	107633	4.7	226632801	226633200	0.370704
1	ITPKB	gain	1:226188729..226942019	226188729	226942019	753290	100	9	ITPKB	ENSG00000143772	protein_coding	226631690	226739323	226631690	226739323	107633	4.8	226633201	226633600	0.370704
1	ITPKB	gain	1:226188729..226942019	226188729	226942019	753290	100	9	ITPKB	ENSG00000143772	protein_coding	226631690	226739323	226631690	226739323	107633	4.9	226633601	226634000	0.370704
1	ITPKB	gain	1:226188729..226942019	226188729	226942019	753290	100	9	ITPKB	ENSG00000143772	protein_coding	226631690	226739323	226631690	226739323	107633	4.6	226634001	226634400	0.370704
1	ITPKB	gain	1:226188729..226942019	226188729	226942019	753290	100	9	ITPKB	ENSG00000143772	protein_coding	226631690	226739323	226631690	226739323	107633	4.2	226634401	226634800	0.370704
1	ITPKB	gain	1:226188729..226942019	226188729	226942019	753290	100	9	ITPKB	ENSG00000143772	protein_coding	226631690	226739323	226631690	226739323	107633	4.2	226634801	226635200	0.370704
1	ITPKB	gain	1:226188729..226942019	226188729	226942019	753290	100	9	ITPKB	ENSG00000143772	protein_coding	226631690	226739323	226631690	226739323	107633	4.4	226635201	226635600	0.370704
1	ITPKB	gain	1:226188729..226942019	226188729	226942019	753290	100	9	ITPKB	ENSG00000143772	protein_coding	226631690	226739323	226631690	226739323	107633	4.4	226635601	226636000	0.370704
1	ITPKB	gain	1:226188729..226942019	226188729	226942019	753290	100	9	ITPKB	ENSG00000143772	protein_coding	226631690	226739323	226631690	226739323	107633	4.5	226636001	226636400	0.370704
1	ITPKB	gain	1:226188729..226942019	226188729	226942019	753290	100	9	ITPKB	ENSG00000143772	protein_coding	226631690	226739323	226631690	226739323	107633	4.3	226636401	226636800	0.370704
1	ITPKB	gain	1:226188729..226942019	226188729	226942019	753290	100	9	ITPKB	ENSG00000143772	protein_coding	226631690	226739323	226631690	226739323	107633	4.7	226636801	226637200	0.370704
1	ITPKB	gain	1:226188729..226942019	226188729	226942019	753290	100	9	ITPKB	ENSG00000143772	protein_coding	226631690	226739323	226631690	226739323	107633	4.5	226637201	226637600	0.370704
1	ITPKB	gain	1:226188729..226942019	226188729	226942019	753290	100	9	ITPKB	ENSG00000143772	protein_coding	226631690	226739323	226631690	226739323	107633	4.5	226637601	226638000	0.370704
1	ITPKB	gain	1:226188729..226942019	226188729	226942019	753290	100	9	ITPKB	ENSG00000143772	protein_coding	226631690	226739323	226631690	226739323	107633	4.6	226638001	226638400	0.370704
1	ITPKB	gain	1:226188729..226942019	226188729	226942019	753290	100	9	ITPKB	ENSG00000143772	protein_coding	226631690	226739323	226631690	226739323	107633	4.3	226638401	226638800	0.370704
1	ITPKB	gain	1:226188729..226942019	226188729	226942019	753290	100	9	ITPKB	ENSG00000143772	protein_coding	226631690	226739323	226631690	226739323	107633	4.1	226638801	226639200	0.370704
1	ITPKB	gain	1:226188729..226942019	226188729	226942019	753290	100	9	ITPKB	ENSG00000143772	protein_coding	226631690	226739323	226631690	226739323	107633	4.1	226639201	226639600	0.370704
1	ITPKB	gain	1:226188729..226942019	226188729	226942019	753290	100	9	ITPKB	ENSG00000143772	protein_coding	226631690	226739323	226631690	226739323	107633	4.1	226639601	226640000	0.370704
1	ITPKB	gain	1:226188729..226942019	226188729	226942019	753290	100	9	ITPKB	ENSG00000143772	protein_coding	226631690	226739323	226631690	226739323	107633	4.5	226640001	226640400	0.370704
1	ITPKB	gain	1:226188729..226942019	226188729	226942019	753290	100	9	ITPKB	ENSG00000143772	protein_coding	226631690	226739323	226631690	226739323	107633	4.5	226640401	226640800	0.370704
1	ITPKB	gain	1:226188729..226942019	226188729	226942019	753290	100	9	ITPKB	ENSG00000143772	protein_coding	226631690	226739323	226631690	226739323	107633	4.8	226640801	226641200	0.370704
1	ITPKB	gain	1:226188729..226942019	226188729	226942019	753290	100	9	ITPKB	ENSG00000143772	protein_coding	226631690	226739323	226631690	226739323	107633	4.8	226641201	226641600	0.370704
1	ITPKB	gain	1:226188729..226942019	226188729	226942019	753290	100	9	ITPKB	ENSG00000143772	protein_coding	226631690	226739323	226631690	226739323	107633	4.5	226641601	226642000	0.370704
1	ITPKB	gain	1:226188729..226942019	226188729	226942019	753290	100	9	ITPKB	ENSG00000143772	protein_coding	226631690	226739323	226631690	226739323	107633	4.5	226642001	226642400	0.370704
1	ITPKB	gain	1:226188729..226942019	226188729	226942019	753290	100	9	ITPKB	ENSG00000143772	protein_coding	226631690	226739323	226631690	226739323	107633	4.4	226642401	226642800	0.370704
1	ITPKB	gain	1:226188729..226942019	226188729	226942019	753290	100	9	ITPKB	ENSG00000143772	protein_coding	226631690	226739323	226631690	226739323	107633	4.5	226642801	226643200	0.370704
1	ITPKB	gain	1:226188729..226942019	226188729	226942019	753290	100	9	ITPKB	ENSG00000143772	protein_coding	226631690	226739323	226631690	226739323	107633	4.5	226643201	226643600	0.370704
1	ITPKB	gain	1:226188729..226942019	226188729	226942019	753290	100	9	ITPKB	ENSG00000143772	protein_coding	226631690	226739323	226631690	226739323	107633	4.6	226643601	226644000	0.370704
1	ITPKB	gain	1:226188729..226942019	226188729	226942019	753290	100	9	ITPKB	ENSG00000143772	protein_coding	226631690	226739323	226631690	226739323	107633	4.5	226644001	226644400	0.370704
1	ITPKB	gain	1:226188729..226942019	226188729	226942019	753290	100	9	ITPKB	ENSG00000143772	protein_coding	226631690	226739323	226631690	226739323	107633	4.4	226644401	226644800	0.370704
1	ITPKB	gain	1:226188729..226942019	226188729	226942019	753290	100	9	ITPKB	ENSG00000143772	protein_coding	226631690	226739323	226631690	226739323	107633	4.7	226644801	226645200	0.370704
1	ITPKB	gain	1:226188729..226942019	226188729	226942019	753290	100	9	ITPKB	ENSG00000143772	protein_coding	226631690	226739323	226631690	226739323	107633	4.5	226645201	226645600	0.370704
1	ITPKB	gain	1:226188729..226942019	226188729	226942019	753290	100	9	ITPKB	ENSG00000143772	protein_coding	226631690	226739323	226631690	226739323	107633	4.5	226645601	226646000	0.370704
1	ITPKB	gain	1:226188729..226942019	226188729	226942019	753290	100	9	ITPKB	ENSG00000143772	protein_coding	226631690	226739323	226631690	226739323	107633	4.6	226646001	226646400	0.370704
1	ITPKB	gain	1:226188729..226942019	226188729	226942019	753290	100	9	ITPKB	ENSG00000143772	protein_coding	226631690	226739323	226631690	226739323	107633	4.5	226646401	226646800	0.370704
1	ITPKB	gain	1:226188729..226942019	226188729	226942019	753290	100	9	ITPKB	ENSG00000143772	protein_coding	226631690	226739323	226631690	226739323	107633	4.5	226646801	226647200	0.370704
1	ITPKB	gain	1:226188729..226942019	226188729	226942019	753290	100	9	ITPKB	ENSG00000143772	protein_coding	226631690	226739323	226631690	226739323	107633	4.7	226647201	226647600	0.370704
1	ITPKB	gain	1:226188729..226942019	226188729	226942019	753290	100	9	ITPKB	ENSG00000143772	protein_coding	226631690	226739323	226631690	226739323	107633	4.9	226647601	226648000	0.370704
1	ITPKB	gain	1:226188729..226942019	226188729	226942019	753290	100	9	ITPKB	ENSG00000143772	protein_coding	226631690	226739323	226631690	226739323	107633	4.9	226648001	226648400	0.370704
1	ITPKB	gain	1:226188729..226942019	226188729	226942019	753290	100	9	ITPKB	ENSG00000143772	protein_coding	226631690	226739323	226631690	226739323	107633	4.9	226648401	226648800	0.370704
1	ITPKB	gain	1:226188729..226942019	226188729	226942019	753290	100	9	ITPKB	ENSG00000143772	protein_coding	226631690	226739323	226631690	226739323	107633	4.7	226648801	226649200	0.370704
1	ITPKB	gain	1:226188729..226942019	226188729	226942019	753290	100	9	ITPKB	ENSG00000143772	protein_coding	226631690	226739323	226631690	226739323	107633	5	226649201	226649600	0.370704
1	ITPKB	gain	1:226188729..226942019	226188729	226942019	753290	100	9	ITPKB	ENSG00000143772	protein_coding	226631690	226739323	226631690	226739323	107633	5.1	226649601	226650000	0.370704
1	ITPKB	gain	1:226188729..226942019	226188729	226942019	753290	100	9	ITPKB	ENSG00000143772	protein_coding	226631690	226739323	226631690	226739323	107633	4.7	226650001	226650400	0.370704
1	ITPKB	gain	1:226188729..226942019	226188729	226942019	753290	100	9	ITPKB	ENSG00000143772	protein_coding	226631690	226739323	226631690	226739323	107633	5	226650401	226650800	0.370704
1	ITPKB	gain	1:226188729..226942019	226188729	226942019	753290	100	9	ITPKB	ENSG00000143772	protein_coding	226631690	226739323	226631690	226739323	107633	4.6	226650801	226651200	0.370704
1	ITPKB	gain	1:226188729..226942019	226188729	226942019	753290	100	9	ITPKB	ENSG00000143772	protein_coding	226631690	226739323	226631690	226739323	107633	4.7	226651201	226651600	0.370704
1	ITPKB	gain	1:226188729..226942019	226188729	226942019	753290	100	9	ITPKB	ENSG00000143772	protein_coding	226631690	226739323	226631690	226739323	107633	4.8	226651601	226652000	0.370704
1	ITPKB	gain	1:226188729..226942019	226188729	226942019	753290	100	9	ITPKB	ENSG00000143772	protein_coding	226631690	226739323	226631690	226739323	107633	4.5	226652001	226652400	0.370704
1	ITPKB	gain	1:226188729..226942019	226188729	226942019	753290	100	9	ITPKB	ENSG00000143772	protein_coding	226631690	226739323	226631690	226739323	107633	4.5	226652401	226652800	0.370704
1	ITPKB	gain	1:226188729..226942019	226188729	226942019	753290	100	9	ITPKB	ENSG00000143772	protein_coding	226631690	226739323	226631690	226739323	107633	4.9	226652801	226653200	0.370704
1	ITPKB	gain	1:226188729..226942019	226188729	226942019	753290	100	9	ITPKB	ENSG00000143772	protein_coding	226631690	226739323	226631690	226739323	107633	4.7	226653201	226653600	0.370704
1	ITPKB	gain	1:226188729..226942019	226188729	226942019	753290	100	9	ITPKB	ENSG00000143772	protein_coding	226631690	226739323	226631690	226739323	107633	4.6	226653601	226654000	0.370704
1	ITPKB	gain	1:226188729..226942019	226188729	226942019	753290	100	9	ITPKB	ENSG00000143772	protein_coding	226631690	226739323	226631690	226739323	107633	4.4	226654001	226654400	0.370704
1	ITPKB	gain	1:226188729..226942019	226188729	226942019	753290	100	9	ITPKB	ENSG00000143772	protein_coding	226631690	226739323	226631690	226739323	107633	4.6	226654401	226654800	0.370704
1	ITPKB	gain	1:226188729..226942019	226188729	226942019	753290	100	9	ITPKB	ENSG00000143772	protein_coding	226631690	226739323	226631690	226739323	107633	4	226654801	226655200	0.370704
1	ITPKB	gain	1:226188729..226942019	226188729	226942019	753290	100	9	ITPKB	ENSG00000143772	protein_coding	226631690	226739323	226631690	226739323	107633	4.3	226655201	226655600	0.370704
1	ITPKB	gain	1:226188729..226942019	226188729	226942019	753290	100	9	ITPKB	ENSG00000143772	protein_coding	226631690	226739323	226631690	226739323	107633	4.5	226655601	226656000	0.370704
1	ITPKB	gain	1:226188729..226942019	226188729	226942019	753290	100	9	ITPKB	ENSG00000143772	protein_coding	226631690	226739323	226631690	226739323	107633	4.7	226656001	226656400	0.370704
1	ITPKB	gain	1:226188729..226942019	226188729	226942019	753290	100	9	ITPKB	ENSG00000143772	protein_coding	226631690	226739323	226631690	226739323	107633	4.9	226656401	226656800	0.370704
1	ITPKB	gain	1:226188729..226942019	226188729	226942019	753290	100	9	ITPKB	ENSG00000143772	protein_coding	226631690	226739323	226631690	226739323	107633	5	226656801	226657200	0.370704
1	ITPKB	gain	1:226188729..226942019	226188729	226942019	753290	100	9	ITPKB	ENSG00000143772	protein_coding	226631690	226739323	226631690	226739323	107633	5.1	226657201	226657600	0.370704
1	ITPKB	gain	1:226188729..226942019	226188729	226942019	753290	100	9	ITPKB	ENSG00000143772	protein_coding	226631690	226739323	226631690	226739323	107633	4.9	226657601	226658000	0.370704
1	ITPKB	gain	1:226188729..226942019	226188729	226942019	753290	100	9	ITPKB	ENSG00000143772	protein_coding	226631690	226739323	226631690	226739323	107633	4.6	226658001	226658400	0.370704
1	ITPKB	gain	1:226188729..226942019	226188729	226942019	753290	100	9	ITPKB	ENSG00000143772	protein_coding	226631690	226739323	226631690	226739323	107633	4.7	226658401	226658800	0.370704
1	ITPKB	gain	1:226188729..226942019	226188729	226942019	753290	100	9	ITPKB	ENSG00000143772	protein_coding	226631690	226739323	226631690	226739323	107633	4.7	226658801	226659200	0.370704
1	ITPKB	gain	1:226188729..226942019	226188729	226942019	753290	100	9	ITPKB	ENSG00000143772	protein_coding	226631690	226739323	226631690	226739323	107633	4.5	226659201	226659600	0.370704
1	ITPKB	gain	1:226188729..226942019	226188729	226942019	753290	100	9	ITPKB	ENSG00000143772	protein_coding	226631690	226739323	226631690	226739323	107633	4.8	226659601	226660000	0.370704
1	ITPKB	gain	1:226188729..226942019	226188729	226942019	753290	100	9	ITPKB	ENSG00000143772	protein_coding	226631690	226739323	226631690	226739323	107633	4.8	226660001	226660400	0.370704
1	ITPKB	gain	1:226188729..226942019	226188729	226942019	753290	100	9	ITPKB	ENSG00000143772	protein_coding	226631690	226739323	226631690	226739323	107633	4.7	226660401	226660800	0.370704
1	ITPKB	gain	1:226188729..226942019	226188729	226942019	753290	100	9	ITPKB	ENSG00000143772	protein_coding	226631690	226739323	226631690	226739323	107633	4.7	226660801	226661200	0.370704
1	ITPKB	gain	1:226188729..226942019	226188729	226942019	753290	100	9	ITPKB	ENSG00000143772	protein_coding	226631690	226739323	226631690	226739323	107633	4.9	226661201	226661600	0.370704
1	ITPKB	gain	1:226188729..226942019	226188729	226942019	753290	100	9	ITPKB	ENSG00000143772	protein_coding	226631690	226739323	226631690	226739323	107633	4.8	226661601	226662000	0.370704
1	ITPKB	gain	1:226188729..226942019	226188729	226942019	753290	100	9	ITPKB	ENSG00000143772	protein_coding	226631690	226739323	226631690	226739323	107633	5	226662001	226662400	0.370704
1	ITPKB	gain	1:226188729..226942019	226188729	226942019	753290	100	9	ITPKB	ENSG00000143772	protein_coding	226631690	226739323	226631690	226739323	107633	5	226662401	226662800	0.370704
1	ITPKB	gain	1:226188729..226942019	226188729	226942019	753290	100	9	ITPKB	ENSG00000143772	protein_coding	226631690	226739323	226631690	226739323	107633	4.7	226662801	226663200	0.370704
1	ITPKB	gain	1:226188729..226942019	226188729	226942019	753290	100	9	ITPKB	ENSG00000143772	protein_coding	226631690	226739323	226631690	226739323	107633	4.7	226663201	226663600	0.370704
1	ITPKB	gain	1:226188729..226942019	226188729	226942019	753290	100	9	ITPKB	ENSG00000143772	protein_coding	226631690	226739323	226631690	226739323	107633	4.7	226663601	226664000	0.370704
1	ITPKB	gain	1:226188729..226942019	226188729	226942019	753290	100	9	ITPKB	ENSG00000143772	protein_coding	226631690	226739323	226631690	226739323	107633	4.8	226664001	226664400	0.370704
1	ITPKB	gain	1:226188729..226942019	226188729	226942019	753290	100	9	ITPKB	ENSG00000143772	protein_coding	226631690	226739323	226631690	226739323	107633	4.7	226664401	226664800	0.370704
1	ITPKB	gain	1:226188729..226942019	226188729	226942019	753290	100	9	ITPKB	ENSG00000143772	protein_coding	226631690	226739323	226631690	226739323	107633	4.5	226664801	226665200	0.370704
1	ITPKB	gain	1:226188729..226942019	226188729	226942019	753290	100	9	ITPKB	ENSG00000143772	protein_coding	226631690	226739323	226631690	226739323	107633	4.4	226665201	226665600	0.370704
1	ITPKB	gain	1:226188729..226942019	226188729	226942019	753290	100	9	ITPKB	ENSG00000143772	protein_coding	226631690	226739323	226631690	226739323	107633	4.4	226665601	226666000	0.370704
1	ITPKB	gain	1:226188729..226942019	226188729	226942019	753290	100	9	ITPKB	ENSG00000143772	protein_coding	226631690	226739323	226631690	226739323	107633	4.9	226666001	226666400	0.370704
1	ITPKB	gain	1:226188729..226942019	226188729	226942019	753290	100	9	ITPKB	ENSG00000143772	protein_coding	226631690	226739323	226631690	226739323	107633	4.9	226666401	226666800	0.370704
1	ITPKB	gain	1:226188729..226942019	226188729	226942019	753290	100	9	ITPKB	ENSG00000143772	protein_coding	226631690	226739323	226631690	226739323	107633	4.7	226666801	226667200	0.370704
1	ITPKB	gain	1:226188729..226942019	226188729	226942019	753290	100	9	ITPKB	ENSG00000143772	protein_coding	226631690	226739323	226631690	226739323	107633	4.8	226667201	226667600	0.370704
1	ITPKB	gain	1:226188729..226942019	226188729	226942019	753290	100	9	ITPKB	ENSG00000143772	protein_coding	226631690	226739323	226631690	226739323	107633	4.8	226667601	226668000	0.370704
1	ITPKB	gain	1:226188729..226942019	226188729	226942019	753290	100	9	ITPKB	ENSG00000143772	protein_coding	226631690	226739323	226631690	226739323	107633	5.1	226668001	226668400	0.370704
1	ITPKB	gain	1:226188729..226942019	226188729	226942019	753290	100	9	ITPKB	ENSG00000143772	protein_coding	226631690	226739323	226631690	226739323	107633	5.3	226668401	226668800	0.370704
1	ITPKB	gain	1:226188729..226942019	226188729	226942019	753290	100	9	ITPKB	ENSG00000143772	protein_coding	226631690	226739323	226631690	226739323	107633	5	226668801	226669200	0.370704
1	ITPKB	gain	1:226188729..226942019	226188729	226942019	753290	100	9	ITPKB	ENSG00000143772	protein_coding	226631690	226739323	226631690	226739323	107633	4.9	226669201	226669600	0.370704
1	ITPKB	gain	1:226188729..226942019	226188729	226942019	753290	100	9	ITPKB	ENSG00000143772	protein_coding	226631690	226739323	226631690	226739323	107633	4.8	226669601	226670000	0.370704
1	ITPKB	gain	1:226188729..226942019	226188729	226942019	753290	100	9	ITPKB	ENSG00000143772	protein_coding	226631690	226739323	226631690	226739323	107633	4.7	226670001	226670400	0.370704
1	ITPKB	gain	1:226188729..226942019	226188729	226942019	753290	100	9	ITPKB	ENSG00000143772	protein_coding	226631690	226739323	226631690	226739323	107633	5.3	226670401	226670800	0.370704
1	ITPKB	gain	1:226188729..226942019	226188729	226942019	753290	100	9	ITPKB	ENSG00000143772	protein_coding	226631690	226739323	226631690	226739323	107633	5.2	226670801	226671200	0.370704
1	ITPKB	gain	1:226188729..226942019	226188729	226942019	753290	100	9	ITPKB	ENSG00000143772	protein_coding	226631690	226739323	226631690	226739323	107633	5	226671201	226671600	0.370704
1	ITPKB	gain	1:226188729..226942019	226188729	226942019	753290	100	9	ITPKB	ENSG00000143772	protein_coding	226631690	226739323	226631690	226739323	107633	4.9	226671601	226672000	0.370704
1	ITPKB	gain	1:226188729..226942019	226188729	226942019	753290	100	9	ITPKB	ENSG00000143772	protein_coding	226631690	226739323	226631690	226739323	107633	4.9	226672001	226672400	0.370704
1	ITPKB	gain	1:226188729..226942019	226188729	226942019	753290	100	9	ITPKB	ENSG00000143772	protein_coding	226631690	226739323	226631690	226739323	107633	4.8	226672401	226672800	0.370704
1	ITPKB	gain	1:226188729..226942019	226188729	226942019	753290	100	9	ITPKB	ENSG00000143772	protein_coding	226631690	226739323	226631690	226739323	107633	4.9	226672801	226673200	0.370704
1	ITPKB	gain	1:226188729..226942019	226188729	226942019	753290	100	9	ITPKB	ENSG00000143772	protein_coding	226631690	226739323	226631690	226739323	107633	5.2	226673201	226673600	0.370704
1	ITPKB	gain	1:226188729..226942019	226188729	226942019	753290	100	9	ITPKB	ENSG00000143772	protein_coding	226631690	226739323	226631690	226739323	107633	5.3	226673601	226674000	0.370704
1	ITPKB	gain	1:226188729..226942019	226188729	226942019	753290	100	9	ITPKB	ENSG00000143772	protein_coding	226631690	226739323	226631690	226739323	107633	4.9	226674001	226674400	0.370704
1	ITPKB	gain	1:226188729..226942019	226188729	226942019	753290	100	9	ITPKB	ENSG00000143772	protein_coding	226631690	226739323	226631690	226739323	107633	4.7	226674401	226674800	0.370704
1	ITPKB	gain	1:226188729..226942019	226188729	226942019	753290	100	9	ITPKB	ENSG00000143772	protein_coding	226631690	226739323	226631690	226739323	107633	4.8	226674801	226675200	0.370704
1	ITPKB	gain	1:226188729..226942019	226188729	226942019	753290	100	9	ITPKB	ENSG00000143772	protein_coding	226631690	226739323	226631690	226739323	107633	4.6	226675201	226675600	0.370704
1	ITPKB	gain	1:226188729..226942019	226188729	226942019	753290	100	9	ITPKB	ENSG00000143772	protein_coding	226631690	226739323	226631690	226739323	107633	4.7	226675601	226676000	0.370704
1	ITPKB	gain	1:226188729..226942019	226188729	226942019	753290	100	9	ITPKB	ENSG00000143772	protein_coding	226631690	226739323	226631690	226739323	107633	5	226676001	226676400	0.370704
1	ITPKB	gain	1:226188729..226942019	226188729	226942019	753290	100	9	ITPKB	ENSG00000143772	protein_coding	226631690	226739323	226631690	226739323	107633	5.1	226676401	226676800	0.370704
1	ITPKB	gain	1:226188729..226942019	226188729	226942019	753290	100	9	ITPKB	ENSG00000143772	protein_coding	226631690	226739323	226631690	226739323	107633	5.1	226676801	226677200	0.370704
1	ITPKB	gain	1:226188729..226942019	226188729	226942019	753290	100	9	ITPKB	ENSG00000143772	protein_coding	226631690	226739323	226631690	226739323	107633	4.5	226677201	226677600	0.370704
1	ITPKB	gain	1:226188729..226942019	226188729	226942019	753290	100	9	ITPKB	ENSG00000143772	protein_coding	226631690	226739323	226631690	226739323	107633	5	226677601	226678000	0.370704
1	ITPKB	gain	1:226188729..226942019	226188729	226942019	753290	100	9	ITPKB	ENSG00000143772	protein_coding	226631690	226739323	226631690	226739323	107633	5.2	226678001	226678400	0.370704
1	ITPKB	gain	1:226188729..226942019	226188729	226942019	753290	100	9	ITPKB	ENSG00000143772	protein_coding	226631690	226739323	226631690	226739323	107633	4.9	226678401	226678800	0.370704
1	ITPKB	gain	1:226188729..226942019	226188729	226942019	753290	100	9	ITPKB	ENSG00000143772	protein_coding	226631690	226739323	226631690	226739323	107633	4.6	226678801	226679200	0.370704
1	ITPKB	gain	1:226188729..226942019	226188729	226942019	753290	100	9	ITPKB	ENSG00000143772	protein_coding	226631690	226739323	226631690	226739323	107633	5	226679201	226679600	0.370704
1	ITPKB	gain	1:226188729..226942019	226188729	226942019	753290	100	9	ITPKB	ENSG00000143772	protein_coding	226631690	226739323	226631690	226739323	107633	4.9	226679601	226680000	0.370704
1	ITPKB	gain	1:226188729..226942019	226188729	226942019	753290	100	9	ITPKB	ENSG00000143772	protein_coding	226631690	226739323	226631690	226739323	107633	4.6	226680001	226680400	0.370704
1	ITPKB	gain	1:226188729..226942019	226188729	226942019	753290	100	9	ITPKB	ENSG00000143772	protein_coding	226631690	226739323	226631690	226739323	107633	4.7	226680401	226680800	0.370704
1	ITPKB	gain	1:226188729..226942019	226188729	226942019	753290	100	9	ITPKB	ENSG00000143772	protein_coding	226631690	226739323	226631690	226739323	107633	4.8	226680801	226681200	0.370704
1	ITPKB	gain	1:226188729..226942019	226188729	226942019	753290	100	9	ITPKB	ENSG00000143772	protein_coding	226631690	226739323	226631690	226739323	107633	5.1	226681201	226681600	0.370704
1	ITPKB	gain	1:226188729..226942019	226188729	226942019	753290	100	9	ITPKB	ENSG00000143772	protein_coding	226631690	226739323	226631690	226739323	107633	5	226681601	226682000	0.370704
1	ITPKB	gain	1:226188729..226942019	226188729	226942019	753290	100	9	ITPKB	ENSG00000143772	protein_coding	226631690	226739323	226631690	226739323	107633	5	226682001	226682400	0.370704
1	ITPKB	gain	1:226188729..226942019	226188729	226942019	753290	100	9	ITPKB	ENSG00000143772	protein_coding	226631690	226739323	226631690	226739323	107633	4.9	226682401	226682800	0.370704
1	ITPKB	gain	1:226188729..226942019	226188729	226942019	753290	100	9	ITPKB	ENSG00000143772	protein_coding	226631690	226739323	226631690	226739323	107633	4.7	226682801	226683200	0.370704
1	ITPKB	gain	1:226188729..226942019	226188729	226942019	753290	100	9	ITPKB	ENSG00000143772	protein_coding	226631690	226739323	226631690	226739323	107633	4.6	226683201	226683600	0.370704
1	ITPKB	gain	1:226188729..226942019	226188729	226942019	753290	100	9	ITPKB	ENSG00000143772	protein_coding	226631690	226739323	226631690	226739323	107633	4.7	226683601	226684000	0.370704
1	ITPKB	gain	1:226188729..226942019	226188729	226942019	753290	100	9	ITPKB	ENSG00000143772	protein_coding	226631690	226739323	226631690	226739323	107633	4.9	226684001	226684400	0.370704
1	ITPKB	gain	1:226188729..226942019	226188729	226942019	753290	100	9	ITPKB	ENSG00000143772	protein_coding	226631690	226739323	226631690	226739323	107633	5.1	226684401	226684800	0.370704
1	ITPKB	gain	1:226188729..226942019	226188729	226942019	753290	100	9	ITPKB	ENSG00000143772	protein_coding	226631690	226739323	226631690	226739323	107633	4.8	226684801	226685200	0.370704
1	ITPKB	gain	1:226188729..226942019	226188729	226942019	753290	100	9	ITPKB	ENSG00000143772	protein_coding	226631690	226739323	226631690	226739323	107633	4.4	226685201	226685600	0.370704
1	ITPKB	gain	1:226188729..226942019	226188729	226942019	753290	100	9	ITPKB	ENSG00000143772	protein_coding	226631690	226739323	226631690	226739323	107633	5	226685601	226686000	0.370704
1	ITPKB	gain	1:226188729..226942019	226188729	226942019	753290	100	9	ITPKB	ENSG00000143772	protein_coding	226631690	226739323	226631690	226739323	107633	4.8	226686001	226686400	0.370704
1	ITPKB	gain	1:226188729..226942019	226188729	226942019	753290	100	9	ITPKB	ENSG00000143772	protein_coding	226631690	226739323	226631690	226739323	107633	5.2	226686401	226686800	0.370704
1	ITPKB	gain	1:226188729..226942019	226188729	226942019	753290	100	9	ITPKB	ENSG00000143772	protein_coding	226631690	226739323	226631690	226739323	107633	5.3	226686801	226687200	0.370704
1	ITPKB	gain	1:226188729..226942019	226188729	226942019	753290	100	9	ITPKB	ENSG00000143772	protein_coding	226631690	226739323	226631690	226739323	107633	4.9	226687201	226687600	0.370704
1	ITPKB	gain	1:226188729..226942019	226188729	226942019	753290	100	9	ITPKB	ENSG00000143772	protein_coding	226631690	226739323	226631690	226739323	107633	5.2	226687601	226688000	0.370704
1	ITPKB	gain	1:226188729..226942019	226188729	226942019	753290	100	9	ITPKB	ENSG00000143772	protein_coding	226631690	226739323	226631690	226739323	107633	4.9	226688001	226688400	0.370704
1	ITPKB	gain	1:226188729..226942019	226188729	226942019	753290	100	9	ITPKB	ENSG00000143772	protein_coding	226631690	226739323	226631690	226739323	107633	4.5	226688401	226688800	0.370704
1	ITPKB	gain	1:226188729..226942019	226188729	226942019	753290	100	9	ITPKB	ENSG00000143772	protein_coding	226631690	226739323	226631690	226739323	107633	4.8	226688801	226689200	0.370704
1	ITPKB	gain	1:226188729..226942019	226188729	226942019	753290	100	9	ITPKB	ENSG00000143772	protein_coding	226631690	226739323	226631690	226739323	107633	4.7	226689201	226689600	0.370704
1	ITPKB	gain	1:226188729..226942019	226188729	226942019	753290	100	9	ITPKB	ENSG00000143772	protein_coding	226631690	226739323	226631690	226739323	107633	5.2	226689601	226690000	0.370704
1	ITPKB	gain	1:226188729..226942019	226188729	226942019	753290	100	9	ITPKB	ENSG00000143772	protein_coding	226631690	226739323	226631690	226739323	107633	5.4	226690001	226690400	0.370704
1	ITPKB	gain	1:226188729..226942019	226188729	226942019	753290	100	9	ITPKB	ENSG00000143772	protein_coding	226631690	226739323	226631690	226739323	107633	5.1	226690401	226690800	0.370704
1	ITPKB	gain	1:226188729..226942019	226188729	226942019	753290	100	9	ITPKB	ENSG00000143772	protein_coding	226631690	226739323	226631690	226739323	107633	4.7	226690801	226691200	0.370704
1	ITPKB	gain	1:226188729..226942019	226188729	226942019	753290	100	9	ITPKB	ENSG00000143772	protein_coding	226631690	226739323	226631690	226739323	107633	4.8	226691201	226691600	0.370704
1	ITPKB	gain	1:226188729..226942019	226188729	226942019	753290	100	9	ITPKB	ENSG00000143772	protein_coding	226631690	226739323	226631690	226739323	107633	4.8	226691601	226692000	0.370704
1	ITPKB	gain	1:226188729..226942019	226188729	226942019	753290	100	9	ITPKB	ENSG00000143772	protein_coding	226631690	226739323	226631690	226739323	107633	4.6	226692001	226692400	0.370704
1	ITPKB	gain	1:226188729..226942019	226188729	226942019	753290	100	9	ITPKB	ENSG00000143772	protein_coding	226631690	226739323	226631690	226739323	107633	4.6	226692401	226692800	0.370704
1	ITPKB	gain	1:226188729..226942019	226188729	226942019	753290	100	9	ITPKB	ENSG00000143772	protein_coding	226631690	226739323	226631690	226739323	107633	4.6	226692801	226693200	0.370704
1	ITPKB	gain	1:226188729..226942019	226188729	226942019	753290	100	9	ITPKB	ENSG00000143772	protein_coding	226631690	226739323	226631690	226739323	107633	4.7	226693201	226693600	0.370704
1	ITPKB	gain	1:226188729..226942019	226188729	226942019	753290	100	9	ITPKB	ENSG00000143772	protein_coding	226631690	226739323	226631690	226739323	107633	5.3	226693601	226694000	0.370704
1	ITPKB	gain	1:226188729..226942019	226188729	226942019	753290	100	9	ITPKB	ENSG00000143772	protein_coding	226631690	226739323	226631690	226739323	107633	5.5	226694001	226694400	0.370704
1	ITPKB	gain	1:226188729..226942019	226188729	226942019	753290	100	9	ITPKB	ENSG00000143772	protein_coding	226631690	226739323	226631690	226739323	107633	5.1	226694401	226694800	0.370704
1	ITPKB	gain	1:226188729..226942019	226188729	226942019	753290	100	9	ITPKB	ENSG00000143772	protein_coding	226631690	226739323	226631690	226739323	107633	4.6	226694801	226695200	0.370704
1	ITPKB	gain	1:226188729..226942019	226188729	226942019	753290	100	9	ITPKB	ENSG00000143772	protein_coding	226631690	226739323	226631690	226739323	107633	4.8	226695201	226695600	0.370704
1	ITPKB	gain	1:226188729..226942019	226188729	226942019	753290	100	9	ITPKB	ENSG00000143772	protein_coding	226631690	226739323	226631690	226739323	107633	4.7	226695601	226696000	0.370704
1	ITPKB	gain	1:226188729..226942019	226188729	226942019	753290	100	9	ITPKB	ENSG00000143772	protein_coding	226631690	226739323	226631690	226739323	107633	4.9	226696001	226696400	0.370704
1	ITPKB	gain	1:226188729..226942019	226188729	226942019	753290	100	9	ITPKB	ENSG00000143772	protein_coding	226631690	226739323	226631690	226739323	107633	5.3	226696401	226696800	0.370704
1	ITPKB	gain	1:226188729..226942019	226188729	226942019	753290	100	9	ITPKB	ENSG00000143772	protein_coding	226631690	226739323	226631690	226739323	107633	5.2	226696801	226697200	0.370704
1	ITPKB	gain	1:226188729..226942019	226188729	226942019	753290	100	9	ITPKB	ENSG00000143772	protein_coding	226631690	226739323	226631690	226739323	107633	4.8	226697201	226697600	0.370704
1	ITPKB	gain	1:226188729..226942019	226188729	226942019	753290	100	9	ITPKB	ENSG00000143772	protein_coding	226631690	226739323	226631690	226739323	107633	4.7	226697601	226698000	0.370704
1	ITPKB	gain	1:226188729..226942019	226188729	226942019	753290	100	9	ITPKB	ENSG00000143772	protein_coding	226631690	226739323	226631690	226739323	107633	4.9	226698001	226698400	0.370704
1	ITPKB	gain	1:226188729..226942019	226188729	226942019	753290	100	9	ITPKB	ENSG00000143772	protein_coding	226631690	226739323	226631690	226739323	107633	4.9	226698401	226698800	0.370704
1	ITPKB	gain	1:226188729..226942019	226188729	226942019	753290	100	9	ITPKB	ENSG00000143772	protein_coding	226631690	226739323	226631690	226739323	107633	5.2	226698801	226699200	0.370704
1	ITPKB	gain	1:226188729..226942019	226188729	226942019	753290	100	9	ITPKB	ENSG00000143772	protein_coding	226631690	226739323	226631690	226739323	107633	5.4	226699201	226699600	0.370704
1	ITPKB	gain	1:226188729..226942019	226188729	226942019	753290	100	9	ITPKB	ENSG00000143772	protein_coding	226631690	226739323	226631690	226739323	107633	5.2	226699601	226700000	0.370704
1	ITPKB	gain	1:226188729..226942019	226188729	226942019	753290	100	9	ITPKB	ENSG00000143772	protein_coding	226631690	226739323	226631690	226739323	107633	4.5	226700001	226700400	0.370704
1	ITPKB	gain	1:226188729..226942019	226188729	226942019	753290	100	9	ITPKB	ENSG00000143772	protein_coding	226631690	226739323	226631690	226739323	107633	4.8	226700401	226700800	0.370704
1	ITPKB	gain	1:226188729..226942019	226188729	226942019	753290	100	9	ITPKB	ENSG00000143772	protein_coding	226631690	226739323	226631690	226739323	107633	4.7	226700801	226701200	0.370704
1	ITPKB	gain	1:226188729..226942019	226188729	226942019	753290	100	9	ITPKB	ENSG00000143772	protein_coding	226631690	226739323	226631690	226739323	107633	3.6	226701201	226701600	0.370704
1	ITPKB	gain	1:226188729..226942019	226188729	226942019	753290	100	9	ITPKB	ENSG00000143772	protein_coding	226631690	226739323	226631690	226739323	107633	4.5	226701601	226702000	0.370704
1	ITPKB	gain	1:226188729..226942019	226188729	226942019	753290	100	9	ITPKB	ENSG00000143772	protein_coding	226631690	226739323	226631690	226739323	107633	4.3	226702001	226702400	0.370704
1	ITPKB	gain	1:226188729..226942019	226188729	226942019	753290	100	9	ITPKB	ENSG00000143772	protein_coding	226631690	226739323	226631690	226739323	107633	5.2	226702401	226702800	0.370704
1	ITPKB	gain	1:226188729..226942019	226188729	226942019	753290	100	9	ITPKB	ENSG00000143772	protein_coding	226631690	226739323	226631690	226739323	107633	5.4	226702801	226703200	0.370704
1	ITPKB	gain	1:226188729..226942019	226188729	226942019	753290	100	9	ITPKB	ENSG00000143772	protein_coding	226631690	226739323	226631690	226739323	107633	4.5	226703201	226703600	0.370704
1	ITPKB	gain	1:226188729..226942019	226188729	226942019	753290	100	9	ITPKB	ENSG00000143772	protein_coding	226631690	226739323	226631690	226739323	107633	5	226703601	226704000	0.370704
1	ITPKB	gain	1:226188729..226942019	226188729	226942019	753290	100	9	ITPKB	ENSG00000143772	protein_coding	226631690	226739323	226631690	226739323	107633	5.4	226704001	226704400	0.370704
1	ITPKB	gain	1:226188729..226942019	226188729	226942019	753290	100	9	ITPKB	ENSG00000143772	protein_coding	226631690	226739323	226631690	226739323	107633	5.1	226704401	226704800	0.370704
1	ITPKB	gain	1:226188729..226942019	226188729	226942019	753290	100	9	ITPKB	ENSG00000143772	protein_coding	226631690	226739323	226631690	226739323	107633	5	226704801	226705200	0.370704
1	ITPKB	gain	1:226188729..226942019	226188729	226942019	753290	100	9	ITPKB	ENSG00000143772	protein_coding	226631690	226739323	226631690	226739323	107633	4.5	226705201	226705600	0.370704
1	ITPKB	gain	1:226188729..226942019	226188729	226942019	753290	100	9	ITPKB	ENSG00000143772	protein_coding	226631690	226739323	226631690	226739323	107633	4.8	226705601	226706000	0.370704
1	ITPKB	gain	1:226188729..226942019	226188729	226942019	753290	100	9	ITPKB	ENSG00000143772	protein_coding	226631690	226739323	226631690	226739323	107633	5.1	226706001	226706400	0.370704
1	ITPKB	gain	1:226188729..226942019	226188729	226942019	753290	100	9	ITPKB	ENSG00000143772	protein_coding	226631690	226739323	226631690	226739323	107633	5.1	226706401	226706800	0.370704
1	ITPKB	gain	1:226188729..226942019	226188729	226942019	753290	100	9	ITPKB	ENSG00000143772	protein_coding	226631690	226739323	226631690	226739323	107633	5	226706801	226707200	0.370704
1	ITPKB	gain	1:226188729..226942019	226188729	226942019	753290	100	9	ITPKB	ENSG00000143772	protein_coding	226631690	226739323	226631690	226739323	107633	4.8	226707201	226707600	0.370704
1	ITPKB	gain	1:226188729..226942019	226188729	226942019	753290	100	9	ITPKB	ENSG00000143772	protein_coding	226631690	226739323	226631690	226739323	107633	5.1	226707601	226708000	0.370704
1	ITPKB	gain	1:226188729..226942019	226188729	226942019	753290	100	9	ITPKB	ENSG00000143772	protein_coding	226631690	226739323	226631690	226739323	107633	5.2	226708001	226708400	0.370704
1	ITPKB	gain	1:226188729..226942019	226188729	226942019	753290	100	9	ITPKB	ENSG00000143772	protein_coding	226631690	226739323	226631690	226739323	107633	5.2	226708401	226708800	0.370704
1	ITPKB	gain	1:226188729..226942019	226188729	226942019	753290	100	9	ITPKB	ENSG00000143772	protein_coding	226631690	226739323	226631690	226739323	107633	5	226708801	226709200	0.370704
1	ITPKB	gain	1:226188729..226942019	226188729	226942019	753290	100	9	ITPKB	ENSG00000143772	protein_coding	226631690	226739323	226631690	226739323	107633	4.3	226709201	226709600	0.370704
1	ITPKB	gain	1:226188729..226942019	226188729	226942019	753290	100	9	ITPKB	ENSG00000143772	protein_coding	226631690	226739323	226631690	226739323	107633	4.2	226709601	226710000	0.370704
1	ITPKB	gain	1:226188729..226942019	226188729	226942019	753290	100	9	ITPKB	ENSG00000143772	protein_coding	226631690	226739323	226631690	226739323	107633	4.8	226710001	226710400	0.370704
1	ITPKB	gain	1:226188729..226942019	226188729	226942019	753290	100	9	ITPKB	ENSG00000143772	protein_coding	226631690	226739323	226631690	226739323	107633	4.6	226710401	226710800	0.370704
1	ITPKB	gain	1:226188729..226942019	226188729	226942019	753290	100	9	ITPKB	ENSG00000143772	protein_coding	226631690	226739323	226631690	226739323	107633	5.1	226710801	226711200	0.370704
1	ITPKB	gain	1:226188729..226942019	226188729	226942019	753290	100	9	ITPKB	ENSG00000143772	protein_coding	226631690	226739323	226631690	226739323	107633	4.9	226711201	226711600	0.370704
1	ITPKB	gain	1:226188729..226942019	226188729	226942019	753290	100	9	ITPKB	ENSG00000143772	protein_coding	226631690	226739323	226631690	226739323	107633	4.7	226711601	226712000	0.370704
1	ITPKB	gain	1:226188729..226942019	226188729	226942019	753290	100	9	ITPKB	ENSG00000143772	protein_coding	226631690	226739323	226631690	226739323	107633	5	226712001	226712400	0.370704
1	ITPKB	gain	1:226188729..226942019	226188729	226942019	753290	100	9	ITPKB	ENSG00000143772	protein_coding	226631690	226739323	226631690	226739323	107633	5.3	226712401	226712800	0.370704
1	ITPKB	gain	1:226188729..226942019	226188729	226942019	753290	100	9	ITPKB	ENSG00000143772	protein_coding	226631690	226739323	226631690	226739323	107633	4.9	226712801	226713200	0.370704
1	ITPKB	gain	1:226188729..226942019	226188729	226942019	753290	100	9	ITPKB	ENSG00000143772	protein_coding	226631690	226739323	226631690	226739323	107633	4.7	226713201	226713600	0.370704
1	ITPKB	gain	1:226188729..226942019	226188729	226942019	753290	100	9	ITPKB	ENSG00000143772	protein_coding	226631690	226739323	226631690	226739323	107633	4.9	226713601	226714000	0.370704
1	ITPKB	gain	1:226188729..226942019	226188729	226942019	753290	100	9	ITPKB	ENSG00000143772	protein_coding	226631690	226739323	226631690	226739323	107633	5.1	226714001	226714400	0.370704
1	ITPKB	gain	1:226188729..226942019	226188729	226942019	753290	100	9	ITPKB	ENSG00000143772	protein_coding	226631690	226739323	226631690	226739323	107633	5.3	226714401	226714800	0.370704
1	ITPKB	gain	1:226188729..226942019	226188729	226942019	753290	100	9	ITPKB	ENSG00000143772	protein_coding	226631690	226739323	226631690	226739323	107633	5.4	226714801	226715200	0.370704
1	ITPKB	gain	1:226188729..226942019	226188729	226942019	753290	100	9	ITPKB	ENSG00000143772	protein_coding	226631690	226739323	226631690	226739323	107633	5.3	226715201	226715600	0.370704
1	ITPKB	gain	1:226188729..226942019	226188729	226942019	753290	100	9	ITPKB	ENSG00000143772	protein_coding	226631690	226739323	226631690	226739323	107633	5	226715601	226716000	0.370704
1	ITPKB	gain	1:226188729..226942019	226188729	226942019	753290	100	9	ITPKB	ENSG00000143772	protein_coding	226631690	226739323	226631690	226739323	107633	5	226716001	226716400	0.370704
1	ITPKB	gain	1:226188729..226942019	226188729	226942019	753290	100	9	ITPKB	ENSG00000143772	protein_coding	226631690	226739323	226631690	226739323	107633	5.1	226716401	226716800	0.370704
1	ITPKB	gain	1:226188729..226942019	226188729	226942019	753290	100	9	ITPKB	ENSG00000143772	protein_coding	226631690	226739323	226631690	226739323	107633	5	226716801	226717200	0.370704
1	ITPKB	gain	1:226188729..226942019	226188729	226942019	753290	100	9	ITPKB	ENSG00000143772	protein_coding	226631690	226739323	226631690	226739323	107633	5	226717201	226717600	0.370704
1	ITPKB	gain	1:226188729..226942019	226188729	226942019	753290	100	9	ITPKB	ENSG00000143772	protein_coding	226631690	226739323	226631690	226739323	107633	4.6	226717601	226718000	0.370704
1	ITPKB	gain	1:226188729..226942019	226188729	226942019	753290	100	9	ITPKB	ENSG00000143772	protein_coding	226631690	226739323	226631690	226739323	107633	4.2	226718001	226718400	0.370704
1	ITPKB	gain	1:226188729..226942019	226188729	226942019	753290	100	9	ITPKB	ENSG00000143772	protein_coding	226631690	226739323	226631690	226739323	107633	4.7	226718401	226718800	0.370704
1	ITPKB	gain	1:226188729..226942019	226188729	226942019	753290	100	9	ITPKB	ENSG00000143772	protein_coding	226631690	226739323	226631690	226739323	107633	4.6	226718801	226719200	0.370704
1	ITPKB	gain	1:226188729..226942019	226188729	226942019	753290	100	9	ITPKB	ENSG00000143772	protein_coding	226631690	226739323	226631690	226739323	107633	4.9	226719201	226719600	0.370704
1	ITPKB	gain	1:226188729..226942019	226188729	226942019	753290	100	9	ITPKB	ENSG00000143772	protein_coding	226631690	226739323	226631690	226739323	107633	4.8	226719601	226720000	0.370704
1	ITPKB	gain	1:226188729..226942019	226188729	226942019	753290	100	9	ITPKB	ENSG00000143772	protein_coding	226631690	226739323	226631690	226739323	107633	4.9	226720001	226720400	0.370704
1	ITPKB	gain	1:226188729..226942019	226188729	226942019	753290	100	9	ITPKB	ENSG00000143772	protein_coding	226631690	226739323	226631690	226739323	107633	4.9	226720401	226720800	0.370704
1	ITPKB	gain	1:226188729..226942019	226188729	226942019	753290	100	9	ITPKB	ENSG00000143772	protein_coding	226631690	226739323	226631690	226739323	107633	4.3	226720801	226721200	0.370704
1	ITPKB	gain	1:226188729..226942019	226188729	226942019	753290	100	9	ITPKB	ENSG00000143772	protein_coding	226631690	226739323	226631690	226739323	107633	4.1	226721201	226721600	0.370704
1	ITPKB	gain	1:226188729..226942019	226188729	226942019	753290	100	9	ITPKB	ENSG00000143772	protein_coding	226631690	226739323	226631690	226739323	107633	4.2	226721601	226722000	0.370704
1	ITPKB	gain	1:226188729..226942019	226188729	226942019	753290	100	9	ITPKB	ENSG00000143772	protein_coding	226631690	226739323	226631690	226739323	107633	4.5	226722001	226722400	0.370704
1	ITPKB	gain	1:226188729..226942019	226188729	226942019	753290	100	9	ITPKB	ENSG00000143772	protein_coding	226631690	226739323	226631690	226739323	107633	4.8	226722401	226722800	0.370704
1	ITPKB	gain	1:226188729..226942019	226188729	226942019	753290	100	9	ITPKB	ENSG00000143772	protein_coding	226631690	226739323	226631690	226739323	107633	4.7	226722801	226723200	0.370704
1	ITPKB	gain	1:226188729..226942019	226188729	226942019	753290	100	9	ITPKB	ENSG00000143772	protein_coding	226631690	226739323	226631690	226739323	107633	5	226723201	226723600	0.370704
1	ITPKB	gain	1:226188729..226942019	226188729	226942019	753290	100	9	ITPKB	ENSG00000143772	protein_coding	226631690	226739323	226631690	226739323	107633	4.9	226723601	226724000	0.370704
1	ITPKB	gain	1:226188729..226942019	226188729	226942019	753290	100	9	ITPKB	ENSG00000143772	protein_coding	226631690	226739323	226631690	226739323	107633	4.7	226724001	226724400	0.370704
1	ITPKB	gain	1:226188729..226942019	226188729	226942019	753290	100	9	ITPKB	ENSG00000143772	protein_coding	226631690	226739323	226631690	226739323	107633	4.8	226724401	226724800	0.370704
1	ITPKB	gain	1:226188729..226942019	226188729	226942019	753290	100	9	ITPKB	ENSG00000143772	protein_coding	226631690	226739323	226631690	226739323	107633	5	226724801	226725200	0.370704
1	ITPKB	gain	1:226188729..226942019	226188729	226942019	753290	100	9	ITPKB	ENSG00000143772	protein_coding	226631690	226739323	226631690	226739323	107633	5.1	226725201	226725600	0.370704
1	ITPKB	gain	1:226188729..226942019	226188729	226942019	753290	100	9	ITPKB	ENSG00000143772	protein_coding	226631690	226739323	226631690	226739323	107633	4.9	226725601	226726000	0.370704
1	ITPKB	gain	1:226188729..226942019	226188729	226942019	753290	100	9	ITPKB	ENSG00000143772	protein_coding	226631690	226739323	226631690	226739323	107633	5	226726001	226726400	0.370704
1	ITPKB	gain	1:226188729..226942019	226188729	226942019	753290	100	9	ITPKB	ENSG00000143772	protein_coding	226631690	226739323	226631690	226739323	107633	5	226726401	226726800	0.370704
1	ITPKB	gain	1:226188729..226942019	226188729	226942019	753290	100	9	ITPKB	ENSG00000143772	protein_coding	226631690	226739323	226631690	226739323	107633	5	226726801	226727200	0.370704
1	ITPKB	gain	1:226188729..226942019	226188729	226942019	753290	100	9	ITPKB	ENSG00000143772	protein_coding	226631690	226739323	226631690	226739323	107633	5	226727201	226727600	0.370704
1	ITPKB	gain	1:226188729..226942019	226188729	226942019	753290	100	9	ITPKB	ENSG00000143772	protein_coding	226631690	226739323	226631690	226739323	107633	5	226727601	226728000	0.370704
1	ITPKB	gain	1:226188729..226942019	226188729	226942019	753290	100	9	ITPKB	ENSG00000143772	protein_coding	226631690	226739323	226631690	226739323	107633	5.1	226728001	226728400	0.370704
1	ITPKB	gain	1:226188729..226942019	226188729	226942019	753290	100	9	ITPKB	ENSG00000143772	protein_coding	226631690	226739323	226631690	226739323	107633	5	226728401	226728800	0.370704
1	ITPKB	gain	1:226188729..226942019	226188729	226942019	753290	100	9	ITPKB	ENSG00000143772	protein_coding	226631690	226739323	226631690	226739323	107633	4.9	226728801	226729200	0.370704
1	ITPKB	gain	1:226188729..226942019	226188729	226942019	753290	100	9	ITPKB	ENSG00000143772	protein_coding	226631690	226739323	226631690	226739323	107633	4.5	226729201	226729600	0.370704
1	ITPKB	gain	1:226188729..226942019	226188729	226942019	753290	100	9	ITPKB	ENSG00000143772	protein_coding	226631690	226739323	226631690	226739323	107633	4.7	226729601	226730000	0.370704
1	ITPKB	gain	1:226188729..226942019	226188729	226942019	753290	100	9	ITPKB	ENSG00000143772	protein_coding	226631690	226739323	226631690	226739323	107633	4.8	226730001	226730400	0.370704
1	ITPKB	gain	1:226188729..226942019	226188729	226942019	753290	100	9	ITPKB	ENSG00000143772	protein_coding	226631690	226739323	226631690	226739323	107633	5.1	226730401	226730800	0.370704
1	ITPKB	gain	1:226188729..226942019	226188729	226942019	753290	100	9	ITPKB	ENSG00000143772	protein_coding	226631690	226739323	226631690	226739323	107633	5.2	226730801	226731200	0.370704
1	ITPKB	gain	1:226188729..226942019	226188729	226942019	753290	100	9	ITPKB	ENSG00000143772	protein_coding	226631690	226739323	226631690	226739323	107633	5	226731201	226731600	0.370704
1	ITPKB	gain	1:226188729..226942019	226188729	226942019	753290	100	9	ITPKB	ENSG00000143772	protein_coding	226631690	226739323	226631690	226739323	107633	4.6	226731601	226732000	0.370704
1	ITPKB	gain	1:226188729..226942019	226188729	226942019	753290	100	9	ITPKB	ENSG00000143772	protein_coding	226631690	226739323	226631690	226739323	107633	4.6	226732001	226732400	0.370704
1	ITPKB	gain	1:226188729..226942019	226188729	226942019	753290	100	9	ITPKB	ENSG00000143772	protein_coding	226631690	226739323	226631690	226739323	107633	4.9	226732401	226732800	0.370704
1	ITPKB	gain	1:226188729..226942019	226188729	226942019	753290	100	9	ITPKB	ENSG00000143772	protein_coding	226631690	226739323	226631690	226739323	107633	5	226732801	226733200	0.370704
1	ITPKB	gain	1:226188729..226942019	226188729	226942019	753290	100	9	ITPKB	ENSG00000143772	protein_coding	226631690	226739323	226631690	226739323	107633	5	226733201	226733600	0.370704
1	ITPKB	gain	1:226188729..226942019	226188729	226942019	753290	100	9	ITPKB	ENSG00000143772	protein_coding	226631690	226739323	226631690	226739323	107633	5	226733601	226734000	0.370704
1	ITPKB	gain	1:226188729..226942019	226188729	226942019	753290	100	9	ITPKB	ENSG00000143772	protein_coding	226631690	226739323	226631690	226739323	107633	4.9	226734001	226734400	0.370704
1	ITPKB	gain	1:226188729..226942019	226188729	226942019	753290	100	9	ITPKB	ENSG00000143772	protein_coding	226631690	226739323	226631690	226739323	107633	5	226734401	226734800	0.370704
1	ITPKB	gain	1:226188729..226942019	226188729	226942019	753290	100	9	ITPKB	ENSG00000143772	protein_coding	226631690	226739323	226631690	226739323	107633	5	226734801	226735200	0.370704
1	ITPKB	gain	1:226188729..226942019	226188729	226942019	753290	100	9	ITPKB	ENSG00000143772	protein_coding	226631690	226739323	226631690	226739323	107633	4.6	226735201	226735600	0.370704
1	ITPKB	gain	1:226188729..226942019	226188729	226942019	753290	100	9	ITPKB	ENSG00000143772	protein_coding	226631690	226739323	226631690	226739323	107633	4.5	226735601	226736000	0.370704
1	ITPKB	gain	1:226188729..226942019	226188729	226942019	753290	100	9	ITPKB	ENSG00000143772	protein_coding	226631690	226739323	226631690	226739323	107633	4.4	226736001	226736400	0.370704
1	ITPKB	gain	1:226188729..226942019	226188729	226942019	753290	100	9	ITPKB	ENSG00000143772	protein_coding	226631690	226739323	226631690	226739323	107633	4.5	226736401	226736800	0.370704
1	ITPKB	gain	1:226188729..226942019	226188729	226942019	753290	100	9	ITPKB	ENSG00000143772	protein_coding	226631690	226739323	226631690	226739323	107633	4.1	226736801	226737200	0.370704
1	ITPKB	gain	1:226188729..226942019	226188729	226942019	753290	100	9	ITPKB	ENSG00000143772	protein_coding	226631690	226739323	226631690	226739323	107633	3.7	226737201	226737600	0.370704
1	ITPKB	gain	1:226188729..226942019	226188729	226942019	753290	100	9	ITPKB	ENSG00000143772	protein_coding	226631690	226739323	226631690	226739323	107633	3.9	226737601	226738000	0.370704
1	ITPKB	gain	1:226188729..226942019	226188729	226942019	753290	100	9	ITPKB	ENSG00000143772	protein_coding	226631690	226739323	226631690	226739323	107633	3.9	226738001	226738400	0.370704
1	ITPKB	gain	1:226188729..226942019	226188729	226942019	753290	100	9	ITPKB	ENSG00000143772	protein_coding	226631690	226739323	226631690	226739323	107633	3.8	226738401	226738800	0.370704
1	ITPKB	gain	1:226188729..226942019	226188729	226942019	753290	100	9	ITPKB	ENSG00000143772	protein_coding	226631690	226739323	226631690	226739323	107633	3.9	226738801	226739200	0.370704
1	ITPKB	gain	1:226188729..226942019	226188729	226942019	753290	100	9	ITPKB	ENSG00000143772	protein_coding	226631690	226739323	226631690	226739323	107633	4.1	226739201	226739600	0.113348
1	PSEN2	gain	1:226188729..226942019	226188729	226942019	753290	100	9	PSEN2	ENSG00000143801	protein_coding	226870184	226896105	226870184	226896105	25921	3.9	226870401	226870800	1.53929
1	PSEN2	gain	1:226188729..226942019	226188729	226942019	753290	100	9	PSEN2	ENSG00000143801	protein_coding	226870184	226896105	226870184	226896105	25921	4.1	226870801	226871200	1.53929
1	PSEN2	gain	1:226188729..226942019	226188729	226942019	753290	100	9	PSEN2	ENSG00000143801	protein_coding	226870184	226896105	226870184	226896105	25921	4.6	226871201	226871600	1.53929
1	PSEN2	gain	1:226188729..226942019	226188729	226942019	753290	100	9	PSEN2	ENSG00000143801	protein_coding	226870184	226896105	226870184	226896105	25921	4.7	226871601	226872000	1.53929
1	PSEN2	gain	1:226188729..226942019	226188729	226942019	753290	100	9	PSEN2	ENSG00000143801	protein_coding	226870184	226896105	226870184	226896105	25921	5.2	226872001	226872400	1.53929
1	PSEN2	gain	1:226188729..226942019	226188729	226942019	753290	100	9	PSEN2	ENSG00000143801	protein_coding	226870184	226896105	226870184	226896105	25921	4.9	226872401	226872800	1.53929
1	PSEN2	gain	1:226188729..226942019	226188729	226942019	753290	100	9	PSEN2	ENSG00000143801	protein_coding	226870184	226896105	226870184	226896105	25921	4.4	226872801	226873200	1.53929
1	PSEN2	gain	1:226188729..226942019	226188729	226942019	753290	100	9	PSEN2	ENSG00000143801	protein_coding	226870184	226896105	226870184	226896105	25921	4.6	226873201	226873600	1.53929
1	PSEN2	gain	1:226188729..226942019	226188729	226942019	753290	100	9	PSEN2	ENSG00000143801	protein_coding	226870184	226896105	226870184	226896105	25921	4.6	226873601	226874000	1.53929
1	PSEN2	gain	1:226188729..226942019	226188729	226942019	753290	100	9	PSEN2	ENSG00000143801	protein_coding	226870184	226896105	226870184	226896105	25921	4.9	226874001	226874400	1.53929
1	PSEN2	gain	1:226188729..226942019	226188729	226942019	753290	100	9	PSEN2	ENSG00000143801	protein_coding	226870184	226896105	226870184	226896105	25921	4.4	226874401	226874800	1.53929
1	PSEN2	gain	1:226188729..226942019	226188729	226942019	753290	100	9	PSEN2	ENSG00000143801	protein_coding	226870184	226896105	226870184	226896105	25921	4.5	226874801	226875200	1.53929
1	PSEN2	gain	1:226188729..226942019	226188729	226942019	753290	100	9	PSEN2	ENSG00000143801	protein_coding	226870184	226896105	226870184	226896105	25921	4.5	226875201	226875600	1.53929
1	PSEN2	gain	1:226188729..226942019	226188729	226942019	753290	100	9	PSEN2	ENSG00000143801	protein_coding	226870184	226896105	226870184	226896105	25921	4.7	226875601	226876000	1.53929
1	PSEN2	gain	1:226188729..226942019	226188729	226942019	753290	100	9	PSEN2	ENSG00000143801	protein_coding	226870184	226896105	226870184	226896105	25921	4.8	226876001	226876400	1.53929
1	PSEN2	gain	1:226188729..226942019	226188729	226942019	753290	100	9	PSEN2	ENSG00000143801	protein_coding	226870184	226896105	226870184	226896105	25921	5.1	226876401	226876800	1.53929
1	PSEN2	gain	1:226188729..226942019	226188729	226942019	753290	100	9	PSEN2	ENSG00000143801	protein_coding	226870184	226896105	226870184	226896105	25921	4.7	226876801	226877200	1.53929
1	PSEN2	gain	1:226188729..226942019	226188729	226942019	753290	100	9	PSEN2	ENSG00000143801	protein_coding	226870184	226896105	226870184	226896105	25921	4.8	226877201	226877600	1.53929
1	PSEN2	gain	1:226188729..226942019	226188729	226942019	753290	100	9	PSEN2	ENSG00000143801	protein_coding	226870184	226896105	226870184	226896105	25921	5	226877601	226878000	1.53929
1	PSEN2	gain	1:226188729..226942019	226188729	226942019	753290	100	9	PSEN2	ENSG00000143801	protein_coding	226870184	226896105	226870184	226896105	25921	4.5	226878001	226878400	1.53929
1	PSEN2	gain	1:226188729..226942019	226188729	226942019	753290	100	9	PSEN2	ENSG00000143801	protein_coding	226870184	226896105	226870184	226896105	25921	5	226878401	226878800	1.53929
1	PSEN2	gain	1:226188729..226942019	226188729	226942019	753290	100	9	PSEN2	ENSG00000143801	protein_coding	226870184	226896105	226870184	226896105	25921	4.7	226878801	226879200	1.53929
1	PSEN2	gain	1:226188729..226942019	226188729	226942019	753290	100	9	PSEN2	ENSG00000143801	protein_coding	226870184	226896105	226870184	226896105	25921	4.8	226879201	226879600	1.53929
1	PSEN2	gain	1:226188729..226942019	226188729	226942019	753290	100	9	PSEN2	ENSG00000143801	protein_coding	226870184	226896105	226870184	226896105	25921	5	226879601	226880000	1.53929
1	PSEN2	gain	1:226188729..226942019	226188729	226942019	753290	100	9	PSEN2	ENSG00000143801	protein_coding	226870184	226896105	226870184	226896105	25921	4.9	226880001	226880400	1.53929
1	PSEN2	gain	1:226188729..226942019	226188729	226942019	753290	100	9	PSEN2	ENSG00000143801	protein_coding	226870184	226896105	226870184	226896105	25921	4	226880401	226880800	1.53929
1	PSEN2	gain	1:226188729..226942019	226188729	226942019	753290	100	9	PSEN2	ENSG00000143801	protein_coding	226870184	226896105	226870184	226896105	25921	4.3	226880801	226881200	1.53929
1	PSEN2	gain	1:226188729..226942019	226188729	226942019	753290	100	9	PSEN2	ENSG00000143801	protein_coding	226870184	226896105	226870184	226896105	25921	4.7	226881201	226881600	1.53929
1	PSEN2	gain	1:226188729..226942019	226188729	226942019	753290	100	9	PSEN2	ENSG00000143801	protein_coding	226870184	226896105	226870184	226896105	25921	4.6	226881601	226882000	1.53929
1	PSEN2	gain	1:226188729..226942019	226188729	226942019	753290	100	9	PSEN2	ENSG00000143801	protein_coding	226870184	226896105	226870184	226896105	25921	4.6	226882001	226882400	1.53929
1	PSEN2	gain	1:226188729..226942019	226188729	226942019	753290	100	9	PSEN2	ENSG00000143801	protein_coding	226870184	226896105	226870184	226896105	25921	4.8	226882401	226882800	1.53929
1	PSEN2	gain	1:226188729..226942019	226188729	226942019	753290	100	9	PSEN2	ENSG00000143801	protein_coding	226870184	226896105	226870184	226896105	25921	4.9	226882801	226883200	1.53929
1	PSEN2	gain	1:226188729..226942019	226188729	226942019	753290	100	9	PSEN2	ENSG00000143801	protein_coding	226870184	226896105	226870184	226896105	25921	5	226883201	226883600	1.53929
1	PSEN2	gain	1:226188729..226942019	226188729	226942019	753290	100	9	PSEN2	ENSG00000143801	protein_coding	226870184	226896105	226870184	226896105	25921	4.4	226883601	226884000	1.53929
1	PSEN2	gain	1:226188729..226942019	226188729	226942019	753290	100	9	PSEN2	ENSG00000143801	protein_coding	226870184	226896105	226870184	226896105	25921	4.5	226884001	226884400	1.53929
1	PSEN2	gain	1:226188729..226942019	226188729	226942019	753290	100	9	PSEN2	ENSG00000143801	protein_coding	226870184	226896105	226870184	226896105	25921	4.6	226884401	226884800	1.53929
1	PSEN2	gain	1:226188729..226942019	226188729	226942019	753290	100	9	PSEN2	ENSG00000143801	protein_coding	226870184	226896105	226870184	226896105	25921	4.5	226884801	226885200	1.53929
1	PSEN2	gain	1:226188729..226942019	226188729	226942019	753290	100	9	PSEN2	ENSG00000143801	protein_coding	226870184	226896105	226870184	226896105	25921	4.2	226885201	226885600	1.53929
1	PSEN2	gain	1:226188729..226942019	226188729	226942019	753290	100	9	PSEN2	ENSG00000143801	protein_coding	226870184	226896105	226870184	226896105	25921	4.4	226885601	226886000	1.53929
1	PSEN2	gain	1:226188729..226942019	226188729	226942019	753290	100	9	PSEN2	ENSG00000143801	protein_coding	226870184	226896105	226870184	226896105	25921	5.1	226886001	226886400	1.53929
1	PSEN2	gain	1:226188729..226942019	226188729	226942019	753290	100	9	PSEN2	ENSG00000143801	protein_coding	226870184	226896105	226870184	226896105	25921	4.8	226886401	226886800	1.53929
1	PSEN2	gain	1:226188729..226942019	226188729	226942019	753290	100	9	PSEN2	ENSG00000143801	protein_coding	226870184	226896105	226870184	226896105	25921	4.8	226886801	226887200	1.53929
1	PSEN2	gain	1:226188729..226942019	226188729	226942019	753290	100	9	PSEN2	ENSG00000143801	protein_coding	226870184	226896105	226870184	226896105	25921	4.6	226887201	226887600	1.53929
1	PSEN2	gain	1:226188729..226942019	226188729	226942019	753290	100	9	PSEN2	ENSG00000143801	protein_coding	226870184	226896105	226870184	226896105	25921	5	226887601	226888000	1.53929
1	PSEN2	gain	1:226188729..226942019	226188729	226942019	753290	100	9	PSEN2	ENSG00000143801	protein_coding	226870184	226896105	226870184	226896105	25921	4.7	226888001	226888400	1.53929
1	PSEN2	gain	1:226188729..226942019	226188729	226942019	753290	100	9	PSEN2	ENSG00000143801	protein_coding	226870184	226896105	226870184	226896105	25921	4.7	226888401	226888800	1.53929
1	PSEN2	gain	1:226188729..226942019	226188729	226942019	753290	100	9	PSEN2	ENSG00000143801	protein_coding	226870184	226896105	226870184	226896105	25921	4.6	226888801	226889200	1.53929
1	PSEN2	gain	1:226188729..226942019	226188729	226942019	753290	100	9	PSEN2	ENSG00000143801	protein_coding	226870184	226896105	226870184	226896105	25921	4.5	226889201	226889600	1.53929
1	PSEN2	gain	1:226188729..226942019	226188729	226942019	753290	100	9	PSEN2	ENSG00000143801	protein_coding	226870184	226896105	226870184	226896105	25921	4.9	226889601	226890000	1.53929
1	PSEN2	gain	1:226188729..226942019	226188729	226942019	753290	100	9	PSEN2	ENSG00000143801	protein_coding	226870184	226896105	226870184	226896105	25921	4.7	226890001	226890400	1.53929
1	PSEN2	gain	1:226188729..226942019	226188729	226942019	753290	100	9	PSEN2	ENSG00000143801	protein_coding	226870184	226896105	226870184	226896105	25921	4.6	226890401	226890800	1.53929
1	PSEN2	gain	1:226188729..226942019	226188729	226942019	753290	100	9	PSEN2	ENSG00000143801	protein_coding	226870184	226896105	226870184	226896105	25921	4.4	226890801	226891200	1.53929
1	PSEN2	gain	1:226188729..226942019	226188729	226942019	753290	100	9	PSEN2	ENSG00000143801	protein_coding	226870184	226896105	226870184	226896105	25921	4.3	226891201	226891600	1.53929
1	PSEN2	gain	1:226188729..226942019	226188729	226942019	753290	100	9	PSEN2	ENSG00000143801	protein_coding	226870184	226896105	226870184	226896105	25921	4.6	226891601	226892000	1.53929
1	PSEN2	gain	1:226188729..226942019	226188729	226942019	753290	100	9	PSEN2	ENSG00000143801	protein_coding	226870184	226896105	226870184	226896105	25921	4.5	226892001	226892400	1.53929
1	PSEN2	gain	1:226188729..226942019	226188729	226942019	753290	100	9	PSEN2	ENSG00000143801	protein_coding	226870184	226896105	226870184	226896105	25921	4.4	226892401	226892800	1.53929
1	PSEN2	gain	1:226188729..226942019	226188729	226942019	753290	100	9	PSEN2	ENSG00000143801	protein_coding	226870184	226896105	226870184	226896105	25921	4.8	226892801	226893200	1.53929
1	PSEN2	gain	1:226188729..226942019	226188729	226942019	753290	100	9	PSEN2	ENSG00000143801	protein_coding	226870184	226896105	226870184	226896105	25921	4.7	226893201	226893600	1.53929
1	PSEN2	gain	1:226188729..226942019	226188729	226942019	753290	100	9	PSEN2	ENSG00000143801	protein_coding	226870184	226896105	226870184	226896105	25921	4.6	226893601	226894000	1.53929
1	PSEN2	gain	1:226188729..226942019	226188729	226942019	753290	100	9	PSEN2	ENSG00000143801	protein_coding	226870184	226896105	226870184	226896105	25921	4.3	226894001	226894400	1.53929
1	PSEN2	gain	1:226188729..226942019	226188729	226942019	753290	100	9	PSEN2	ENSG00000143801	protein_coding	226870184	226896105	226870184	226896105	25921	4.6	226894401	226894800	1.53929
1	PSEN2	gain	1:226188729..226942019	226188729	226942019	753290	100	9	PSEN2	ENSG00000143801	protein_coding	226870184	226896105	226870184	226896105	25921	4.6	226894801	226895200	1.53929
1	PSEN2	gain	1:226188729..226942019	226188729	226942019	753290	100	9	PSEN2	ENSG00000143801	protein_coding	226870184	226896105	226870184	226896105	25921	4.5	226895201	226895600	1.53929
1	PSEN2	gain	1:226188729..226942019	226188729	226942019	753290	100	9	PSEN2	ENSG00000143801	protein_coding	226870184	226896105	226870184	226896105	25921	4.9	226895601	226896000	1.53929
1	PSEN2	gain	1:226188729..226942019	226188729	226942019	753290	100	9	PSEN2	ENSG00000143801	protein_coding	226870184	226896105	226870184	226896105	25921	4.9	226896001	226896400	0.401219
1	ADCK3	gain	1:226945671..227466123	226945671	227466123	520452	46	9	ADCK3	ENSG00000163050	protein_coding	226897536	226987545	226945671	226987545	41874	5.1	226897601	226898000	0
1	ADCK3	gain	1:226945671..227466123	226945671	227466123	520452	46	9	ADCK3	ENSG00000163050	protein_coding	226897536	226987545	226945671	226987545	41874	5.1	226898001	226898400	0
1	ADCK3	gain	1:226945671..227466123	226945671	227466123	520452	46	9	ADCK3	ENSG00000163050	protein_coding	226897536	226987545	226945671	226987545	41874	4.6	226898401	226898800	0
1	ADCK3	gain	1:226945671..227466123	226945671	227466123	520452	46	9	ADCK3	ENSG00000163050	protein_coding	226897536	226987545	226945671	226987545	41874	5	226898801	226899200	0
1	ADCK3	gain	1:226945671..227466123	226945671	227466123	520452	46	9	ADCK3	ENSG00000163050	protein_coding	226897536	226987545	226945671	226987545	41874	4.9	226899201	226899600	0
1	ADCK3	gain	1:226945671..227466123	226945671	227466123	520452	46	9	ADCK3	ENSG00000163050	protein_coding	226897536	226987545	226945671	226987545	41874	4.9	226899601	226900000	0
1	ADCK3	gain	1:226945671..227466123	226945671	227466123	520452	46	9	ADCK3	ENSG00000163050	protein_coding	226897536	226987545	226945671	226987545	41874	4.5	226900001	226900400	0
1	ADCK3	gain	1:226945671..227466123	226945671	227466123	520452	46	9	ADCK3	ENSG00000163050	protein_coding	226897536	226987545	226945671	226987545	41874	4.7	226900401	226900800	0
1	ADCK3	gain	1:226945671..227466123	226945671	227466123	520452	46	9	ADCK3	ENSG00000163050	protein_coding	226897536	226987545	226945671	226987545	41874	4.8	226900801	226901200	0
1	ADCK3	gain	1:226945671..227466123	226945671	227466123	520452	46	9	ADCK3	ENSG00000163050	protein_coding	226897536	226987545	226945671	226987545	41874	4.7	226901201	226901600	0
1	ADCK3	gain	1:226945671..227466123	226945671	227466123	520452	46	9	ADCK3	ENSG00000163050	protein_coding	226897536	226987545	226945671	226987545	41874	5	226901601	226902000	0
1	ADCK3	gain	1:226945671..227466123	226945671	227466123	520452	46	9	ADCK3	ENSG00000163050	protein_coding	226897536	226987545	226945671	226987545	41874	4.6	226902001	226902400	0
1	ADCK3	gain	1:226945671..227466123	226945671	227466123	520452	46	9	ADCK3	ENSG00000163050	protein_coding	226897536	226987545	226945671	226987545	41874	4.7	226902401	226902800	0
1	ADCK3	gain	1:226945671..227466123	226945671	227466123	520452	46	9	ADCK3	ENSG00000163050	protein_coding	226897536	226987545	226945671	226987545	41874	4.9	226902801	226903200	0
1	ADCK3	gain	1:226945671..227466123	226945671	227466123	520452	46	9	ADCK3	ENSG00000163050	protein_coding	226897536	226987545	226945671	226987545	41874	4.7	226903201	226903600	0
1	ADCK3	gain	1:226945671..227466123	226945671	227466123	520452	46	9	ADCK3	ENSG00000163050	protein_coding	226897536	226987545	226945671	226987545	41874	4.8	226903601	226904000	0
1	ADCK3	gain	1:226945671..227466123	226945671	227466123	520452	46	9	ADCK3	ENSG00000163050	protein_coding	226897536	226987545	226945671	226987545	41874	4.6	226904001	226904400	0
1	ADCK3	gain	1:226945671..227466123	226945671	227466123	520452	46	9	ADCK3	ENSG00000163050	protein_coding	226897536	226987545	226945671	226987545	41874	4.5	226904401	226904800	0
1	ADCK3	gain	1:226945671..227466123	226945671	227466123	520452	46	9	ADCK3	ENSG00000163050	protein_coding	226897536	226987545	226945671	226987545	41874	4.5	226904801	226905200	0
1	ADCK3	gain	1:226945671..227466123	226945671	227466123	520452	46	9	ADCK3	ENSG00000163050	protein_coding	226897536	226987545	226945671	226987545	41874	4.7	226905201	226905600	0
1	ADCK3	gain	1:226945671..227466123	226945671	227466123	520452	46	9	ADCK3	ENSG00000163050	protein_coding	226897536	226987545	226945671	226987545	41874	5	226905601	226906000	0
1	ADCK3	gain	1:226945671..227466123	226945671	227466123	520452	46	9	ADCK3	ENSG00000163050	protein_coding	226897536	226987545	226945671	226987545	41874	5.1	226906001	226906400	0
1	ADCK3	gain	1:226945671..227466123	226945671	227466123	520452	46	9	ADCK3	ENSG00000163050	protein_coding	226897536	226987545	226945671	226987545	41874	5.1	226906401	226906800	0
1	ADCK3	gain	1:226945671..227466123	226945671	227466123	520452	46	9	ADCK3	ENSG00000163050	protein_coding	226897536	226987545	226945671	226987545	41874	4.9	226906801	226907200	0
1	ADCK3	gain	1:226945671..227466123	226945671	227466123	520452	46	9	ADCK3	ENSG00000163050	protein_coding	226897536	226987545	226945671	226987545	41874	4.3	226907201	226907600	0
1	ADCK3	gain	1:226945671..227466123	226945671	227466123	520452	46	9	ADCK3	ENSG00000163050	protein_coding	226897536	226987545	226945671	226987545	41874	4.7	226907601	226908000	0
1	ADCK3	gain	1:226945671..227466123	226945671	227466123	520452	46	9	ADCK3	ENSG00000163050	protein_coding	226897536	226987545	226945671	226987545	41874	4.9	226908001	226908400	0
1	ADCK3	gain	1:226945671..227466123	226945671	227466123	520452	46	9	ADCK3	ENSG00000163050	protein_coding	226897536	226987545	226945671	226987545	41874	4.6	226908401	226908800	0
1	ADCK3	gain	1:226945671..227466123	226945671	227466123	520452	46	9	ADCK3	ENSG00000163050	protein_coding	226897536	226987545	226945671	226987545	41874	4.6	226908801	226909200	0
1	ADCK3	gain	1:226945671..227466123	226945671	227466123	520452	46	9	ADCK3	ENSG00000163050	protein_coding	226897536	226987545	226945671	226987545	41874	4.8	226909201	226909600	0
1	ADCK3	gain	1:226945671..227466123	226945671	227466123	520452	46	9	ADCK3	ENSG00000163050	protein_coding	226897536	226987545	226945671	226987545	41874	4.9	226909601	226910000	0
1	ADCK3	gain	1:226945671..227466123	226945671	227466123	520452	46	9	ADCK3	ENSG00000163050	protein_coding	226897536	226987545	226945671	226987545	41874	5.1	226910001	226910400	0
1	ADCK3	gain	1:226945671..227466123	226945671	227466123	520452	46	9	ADCK3	ENSG00000163050	protein_coding	226897536	226987545	226945671	226987545	41874	4.7	226910401	226910800	0
1	ADCK3	gain	1:226945671..227466123	226945671	227466123	520452	46	9	ADCK3	ENSG00000163050	protein_coding	226897536	226987545	226945671	226987545	41874	4.4	226910801	226911200	0
1	ADCK3	gain	1:226945671..227466123	226945671	227466123	520452	46	9	ADCK3	ENSG00000163050	protein_coding	226897536	226987545	226945671	226987545	41874	4	226911201	226911600	0
1	ADCK3	gain	1:226945671..227466123	226945671	227466123	520452	46	9	ADCK3	ENSG00000163050	protein_coding	226897536	226987545	226945671	226987545	41874	3.7	226911601	226912000	0
1	ADCK3	gain	1:226945671..227466123	226945671	227466123	520452	46	9	ADCK3	ENSG00000163050	protein_coding	226897536	226987545	226945671	226987545	41874	4.4	226912001	226912400	0
1	ADCK3	gain	1:226945671..227466123	226945671	227466123	520452	46	9	ADCK3	ENSG00000163050	protein_coding	226897536	226987545	226945671	226987545	41874	4.8	226912401	226912800	0
1	ADCK3	gain	1:226945671..227466123	226945671	227466123	520452	46	9	ADCK3	ENSG00000163050	protein_coding	226897536	226987545	226945671	226987545	41874	4.9	226912801	226913200	0
1	ADCK3	gain	1:226945671..227466123	226945671	227466123	520452	46	9	ADCK3	ENSG00000163050	protein_coding	226897536	226987545	226945671	226987545	41874	4.9	226913201	226913600	0
1	ADCK3	gain	1:226945671..227466123	226945671	227466123	520452	46	9	ADCK3	ENSG00000163050	protein_coding	226897536	226987545	226945671	226987545	41874	5.1	226913601	226914000	0
1	ADCK3	gain	1:226945671..227466123	226945671	227466123	520452	46	9	ADCK3	ENSG00000163050	protein_coding	226897536	226987545	226945671	226987545	41874	5.5	226914001	226914400	0
1	ADCK3	gain	1:226945671..227466123	226945671	227466123	520452	46	9	ADCK3	ENSG00000163050	protein_coding	226897536	226987545	226945671	226987545	41874	5.3	226914401	226914800	0
1	ADCK3	gain	1:226945671..227466123	226945671	227466123	520452	46	9	ADCK3	ENSG00000163050	protein_coding	226897536	226987545	226945671	226987545	41874	5.1	226914801	226915200	0
1	ADCK3	gain	1:226945671..227466123	226945671	227466123	520452	46	9	ADCK3	ENSG00000163050	protein_coding	226897536	226987545	226945671	226987545	41874	5.3	226915201	226915600	0
1	ADCK3	gain	1:226945671..227466123	226945671	227466123	520452	46	9	ADCK3	ENSG00000163050	protein_coding	226897536	226987545	226945671	226987545	41874	5	226915601	226916000	0
1	ADCK3	gain	1:226945671..227466123	226945671	227466123	520452	46	9	ADCK3	ENSG00000163050	protein_coding	226897536	226987545	226945671	226987545	41874	5	226916001	226916400	0
1	ADCK3	gain	1:226945671..227466123	226945671	227466123	520452	46	9	ADCK3	ENSG00000163050	protein_coding	226897536	226987545	226945671	226987545	41874	5.1	226916401	226916800	0
1	ADCK3	gain	1:226945671..227466123	226945671	227466123	520452	46	9	ADCK3	ENSG00000163050	protein_coding	226897536	226987545	226945671	226987545	41874	5	226916801	226917200	0
1	ADCK3	gain	1:226945671..227466123	226945671	227466123	520452	46	9	ADCK3	ENSG00000163050	protein_coding	226897536	226987545	226945671	226987545	41874	4.7	226917201	226917600	0
1	ADCK3	gain	1:226945671..227466123	226945671	227466123	520452	46	9	ADCK3	ENSG00000163050	protein_coding	226897536	226987545	226945671	226987545	41874	5.4	226917601	226918000	0
1	ADCK3	gain	1:226945671..227466123	226945671	227466123	520452	46	9	ADCK3	ENSG00000163050	protein_coding	226897536	226987545	226945671	226987545	41874	5.4	226918001	226918400	0
1	ADCK3	gain	1:226945671..227466123	226945671	227466123	520452	46	9	ADCK3	ENSG00000163050	protein_coding	226897536	226987545	226945671	226987545	41874	5	226918401	226918800	0
1	ADCK3	gain	1:226945671..227466123	226945671	227466123	520452	46	9	ADCK3	ENSG00000163050	protein_coding	226897536	226987545	226945671	226987545	41874	4.9	226918801	226919200	0
1	ADCK3	gain	1:226945671..227466123	226945671	227466123	520452	46	9	ADCK3	ENSG00000163050	protein_coding	226897536	226987545	226945671	226987545	41874	4.6	226919201	226919600	0
1	ADCK3	gain	1:226945671..227466123	226945671	227466123	520452	46	9	ADCK3	ENSG00000163050	protein_coding	226897536	226987545	226945671	226987545	41874	4.2	226919601	226920000	0
1	ADCK3	gain	1:226945671..227466123	226945671	227466123	520452	46	9	ADCK3	ENSG00000163050	protein_coding	226897536	226987545	226945671	226987545	41874	4.7	226920001	226920400	0
1	ADCK3	gain	1:226945671..227466123	226945671	227466123	520452	46	9	ADCK3	ENSG00000163050	protein_coding	226897536	226987545	226945671	226987545	41874	5	226920401	226920800	0
1	ADCK3	gain	1:226945671..227466123	226945671	227466123	520452	46	9	ADCK3	ENSG00000163050	protein_coding	226897536	226987545	226945671	226987545	41874	5.2	226920801	226921200	0
1	ADCK3	gain	1:226945671..227466123	226945671	227466123	520452	46	9	ADCK3	ENSG00000163050	protein_coding	226897536	226987545	226945671	226987545	41874	5.2	226921201	226921600	0
1	ADCK3	gain	1:226945671..227466123	226945671	227466123	520452	46	9	ADCK3	ENSG00000163050	protein_coding	226897536	226987545	226945671	226987545	41874	4.8	226921601	226922000	0
1	ADCK3	gain	1:226945671..227466123	226945671	227466123	520452	46	9	ADCK3	ENSG00000163050	protein_coding	226897536	226987545	226945671	226987545	41874	5	226922001	226922400	0
1	ADCK3	gain	1:226945671..227466123	226945671	227466123	520452	46	9	ADCK3	ENSG00000163050	protein_coding	226897536	226987545	226945671	226987545	41874	4.9	226922401	226922800	0
1	ADCK3	gain	1:226945671..227466123	226945671	227466123	520452	46	9	ADCK3	ENSG00000163050	protein_coding	226897536	226987545	226945671	226987545	41874	4.8	226922801	226923200	0
1	ADCK3	gain	1:226945671..227466123	226945671	227466123	520452	46	9	ADCK3	ENSG00000163050	protein_coding	226897536	226987545	226945671	226987545	41874	5.1	226923201	226923600	0
1	ADCK3	gain	1:226945671..227466123	226945671	227466123	520452	46	9	ADCK3	ENSG00000163050	protein_coding	226897536	226987545	226945671	226987545	41874	4.8	226923601	226924000	0
1	ADCK3	gain	1:226945671..227466123	226945671	227466123	520452	46	9	ADCK3	ENSG00000163050	protein_coding	226897536	226987545	226945671	226987545	41874	4.5	226924001	226924400	0
1	ADCK3	gain	1:226945671..227466123	226945671	227466123	520452	46	9	ADCK3	ENSG00000163050	protein_coding	226897536	226987545	226945671	226987545	41874	4.8	226924401	226924800	0
1	ADCK3	gain	1:226945671..227466123	226945671	227466123	520452	46	9	ADCK3	ENSG00000163050	protein_coding	226897536	226987545	226945671	226987545	41874	4.5	226924801	226925200	0
1	ADCK3	gain	1:226945671..227466123	226945671	227466123	520452	46	9	ADCK3	ENSG00000163050	protein_coding	226897536	226987545	226945671	226987545	41874	4.5	226925201	226925600	0
1	ADCK3	gain	1:226945671..227466123	226945671	227466123	520452	46	9	ADCK3	ENSG00000163050	protein_coding	226897536	226987545	226945671	226987545	41874	4.3	226925601	226926000	0
1	ADCK3	gain	1:226945671..227466123	226945671	227466123	520452	46	9	ADCK3	ENSG00000163050	protein_coding	226897536	226987545	226945671	226987545	41874	4.3	226926001	226926400	0
1	ADCK3	gain	1:226945671..227466123	226945671	227466123	520452	46	9	ADCK3	ENSG00000163050	protein_coding	226897536	226987545	226945671	226987545	41874	4.9	226926401	226926800	0
1	ADCK3	gain	1:226945671..227466123	226945671	227466123	520452	46	9	ADCK3	ENSG00000163050	protein_coding	226897536	226987545	226945671	226987545	41874	4.6	226926801	226927200	0
1	ADCK3	gain	1:226945671..227466123	226945671	227466123	520452	46	9	ADCK3	ENSG00000163050	protein_coding	226897536	226987545	226945671	226987545	41874	3.8	226927201	226927600	0
1	ADCK3	gain	1:226945671..227466123	226945671	227466123	520452	46	9	ADCK3	ENSG00000163050	protein_coding	226897536	226987545	226945671	226987545	41874	4	226927601	226928000	0
1	ADCK3	gain	1:226945671..227466123	226945671	227466123	520452	46	9	ADCK3	ENSG00000163050	protein_coding	226897536	226987545	226945671	226987545	41874	4.3	226928001	226928400	0
1	ADCK3	gain	1:226945671..227466123	226945671	227466123	520452	46	9	ADCK3	ENSG00000163050	protein_coding	226897536	226987545	226945671	226987545	41874	4.9	226928401	226928800	0
1	ADCK3	gain	1:226945671..227466123	226945671	227466123	520452	46	9	ADCK3	ENSG00000163050	protein_coding	226897536	226987545	226945671	226987545	41874	2.7	226928801	226929200	0
1	ADCK3	gain	1:226945671..227466123	226945671	227466123	520452	46	9	ADCK3	ENSG00000163050	protein_coding	226897536	226987545	226945671	226987545	41874	3.3	226929201	226929600	0
1	ADCK3	gain	1:226945671..227466123	226945671	227466123	520452	46	9	ADCK3	ENSG00000163050	protein_coding	226897536	226987545	226945671	226987545	41874	5.1	226929601	226930000	0
1	ADCK3	gain	1:226945671..227466123	226945671	227466123	520452	46	9	ADCK3	ENSG00000163050	protein_coding	226897536	226987545	226945671	226987545	41874	4.7	226930001	226930400	0
1	ADCK3	gain	1:226945671..227466123	226945671	227466123	520452	46	9	ADCK3	ENSG00000163050	protein_coding	226897536	226987545	226945671	226987545	41874	5	226930401	226930800	0
1	ADCK3	gain	1:226945671..227466123	226945671	227466123	520452	46	9	ADCK3	ENSG00000163050	protein_coding	226897536	226987545	226945671	226987545	41874	5	226930801	226931200	0
1	ADCK3	gain	1:226945671..227466123	226945671	227466123	520452	46	9	ADCK3	ENSG00000163050	protein_coding	226897536	226987545	226945671	226987545	41874	4.7	226931201	226931600	0
1	ADCK3	gain	1:226945671..227466123	226945671	227466123	520452	46	9	ADCK3	ENSG00000163050	protein_coding	226897536	226987545	226945671	226987545	41874	5.1	226931601	226932000	0
1	ADCK3	gain	1:226945671..227466123	226945671	227466123	520452	46	9	ADCK3	ENSG00000163050	protein_coding	226897536	226987545	226945671	226987545	41874	4.7	226932001	226932400	0
1	ADCK3	gain	1:226945671..227466123	226945671	227466123	520452	46	9	ADCK3	ENSG00000163050	protein_coding	226897536	226987545	226945671	226987545	41874	4.8	226932401	226932800	0
1	ADCK3	gain	1:226945671..227466123	226945671	227466123	520452	46	9	ADCK3	ENSG00000163050	protein_coding	226897536	226987545	226945671	226987545	41874	4.9	226932801	226933200	0
1	ADCK3	gain	1:226945671..227466123	226945671	227466123	520452	46	9	ADCK3	ENSG00000163050	protein_coding	226897536	226987545	226945671	226987545	41874	4.4	226933201	226933600	0
1	ADCK3	gain	1:226945671..227466123	226945671	227466123	520452	46	9	ADCK3	ENSG00000163050	protein_coding	226897536	226987545	226945671	226987545	41874	4.9	226933601	226934000	0
1	ADCK3	gain	1:226945671..227466123	226945671	227466123	520452	46	9	ADCK3	ENSG00000163050	protein_coding	226897536	226987545	226945671	226987545	41874	5.3	226934001	226934400	0
1	ADCK3	gain	1:226945671..227466123	226945671	227466123	520452	46	9	ADCK3	ENSG00000163050	protein_coding	226897536	226987545	226945671	226987545	41874	5.1	226934401	226934800	0
1	ADCK3	gain	1:226945671..227466123	226945671	227466123	520452	46	9	ADCK3	ENSG00000163050	protein_coding	226897536	226987545	226945671	226987545	41874	5.2	226934801	226935200	0
1	ADCK3	gain	1:226945671..227466123	226945671	227466123	520452	46	9	ADCK3	ENSG00000163050	protein_coding	226897536	226987545	226945671	226987545	41874	5.1	226935201	226935600	0
1	ADCK3	gain	1:226945671..227466123	226945671	227466123	520452	46	9	ADCK3	ENSG00000163050	protein_coding	226897536	226987545	226945671	226987545	41874	5.1	226935601	226936000	0
1	ADCK3	gain	1:226945671..227466123	226945671	227466123	520452	46	9	ADCK3	ENSG00000163050	protein_coding	226897536	226987545	226945671	226987545	41874	4.4	226936001	226936400	0
1	ADCK3	gain	1:226945671..227466123	226945671	227466123	520452	46	9	ADCK3	ENSG00000163050	protein_coding	226897536	226987545	226945671	226987545	41874	3.2	226936401	226936800	0
1	ADCK3	gain	1:226945671..227466123	226945671	227466123	520452	46	9	ADCK3	ENSG00000163050	protein_coding	226897536	226987545	226945671	226987545	41874	4.6	226936801	226937200	0
1	ADCK3	gain	1:226945671..227466123	226945671	227466123	520452	46	9	ADCK3	ENSG00000163050	protein_coding	226897536	226987545	226945671	226987545	41874	5.2	226937201	226937600	0
1	ADCK3	gain	1:226945671..227466123	226945671	227466123	520452	46	9	ADCK3	ENSG00000163050	protein_coding	226897536	226987545	226945671	226987545	41874	5	226937601	226938000	0
1	ADCK3	gain	1:226945671..227466123	226945671	227466123	520452	46	9	ADCK3	ENSG00000163050	protein_coding	226897536	226987545	226945671	226987545	41874	4.9	226938001	226938400	0
1	ADCK3	gain	1:226945671..227466123	226945671	227466123	520452	46	9	ADCK3	ENSG00000163050	protein_coding	226897536	226987545	226945671	226987545	41874	4.9	226938401	226938800	0
1	ADCK3	gain	1:226945671..227466123	226945671	227466123	520452	46	9	ADCK3	ENSG00000163050	protein_coding	226897536	226987545	226945671	226987545	41874	4.6	226938801	226939200	0
1	ADCK3	gain	1:226945671..227466123	226945671	227466123	520452	46	9	ADCK3	ENSG00000163050	protein_coding	226897536	226987545	226945671	226987545	41874	4.5	226939201	226939600	0
1	ADCK3	gain	1:226945671..227466123	226945671	227466123	520452	46	9	ADCK3	ENSG00000163050	protein_coding	226897536	226987545	226945671	226987545	41874	4.2	226939601	226940000	0
1	ADCK3	gain	1:226945671..227466123	226945671	227466123	520452	46	9	ADCK3	ENSG00000163050	protein_coding	226897536	226987545	226945671	226987545	41874	4	226940001	226940400	0
1	ADCK3	gain	1:226945671..227466123	226945671	227466123	520452	46	9	ADCK3	ENSG00000163050	protein_coding	226897536	226987545	226945671	226987545	41874	4.3	226940401	226940800	0
1	ADCK3	gain	1:226945671..227466123	226945671	227466123	520452	46	9	ADCK3	ENSG00000163050	protein_coding	226897536	226987545	226945671	226987545	41874	4.6	226940801	226941200	0
1	ADCK3	gain	1:226945671..227466123	226945671	227466123	520452	46	9	ADCK3	ENSG00000163050	protein_coding	226897536	226987545	226945671	226987545	41874	4.5	226941201	226941600	0
1	ADCK3	gain	1:226945671..227466123	226945671	227466123	520452	46	9	ADCK3	ENSG00000163050	protein_coding	226897536	226987545	226945671	226987545	41874	4.4	226941601	226942000	0
1	ADCK3	gain	1:226945671..227466123	226945671	227466123	520452	46	9	ADCK3	ENSG00000163050	protein_coding	226897536	226987545	226945671	226987545	41874	4.6	226942001	226942400	0
1	ADCK3	gain	1:226945671..227466123	226945671	227466123	520452	46	9	ADCK3	ENSG00000163050	protein_coding	226897536	226987545	226945671	226987545	41874	4.8	226942401	226942800	0
1	ADCK3	gain	1:226945671..227466123	226945671	227466123	520452	46	9	ADCK3	ENSG00000163050	protein_coding	226897536	226987545	226945671	226987545	41874	4.9	226942801	226943200	0
1	ADCK3	gain	1:226945671..227466123	226945671	227466123	520452	46	9	ADCK3	ENSG00000163050	protein_coding	226897536	226987545	226945671	226987545	41874	4.9	226943201	226943600	0
1	ADCK3	gain	1:226945671..227466123	226945671	227466123	520452	46	9	ADCK3	ENSG00000163050	protein_coding	226897536	226987545	226945671	226987545	41874	4.6	226943601	226944000	0
1	ADCK3	gain	1:226945671..227466123	226945671	227466123	520452	46	9	ADCK3	ENSG00000163050	protein_coding	226897536	226987545	226945671	226987545	41874	3.9	226944001	226944400	0
1	ADCK3	gain	1:226945671..227466123	226945671	227466123	520452	46	9	ADCK3	ENSG00000163050	protein_coding	226897536	226987545	226945671	226987545	41874	4.1	226944401	226944800	0
1	ADCK3	gain	1:226945671..227466123	226945671	227466123	520452	46	9	ADCK3	ENSG00000163050	protein_coding	226897536	226987545	226945671	226987545	41874	4.7	226944801	226945200	0
1	ADCK3	gain	1:226945671..227466123	226945671	227466123	520452	46	9	ADCK3	ENSG00000163050	protein_coding	226897536	226987545	226945671	226987545	41874	4.7	226945201	226945600	0
1	ADCK3	gain	1:226945671..227466123	226945671	227466123	520452	46	9	ADCK3	ENSG00000163050	protein_coding	226897536	226987545	226945671	226987545	41874	4.7	226945601	226946000	0.78569
1	ADCK3	gain	1:226945671..227466123	226945671	227466123	520452	46	9	ADCK3	ENSG00000163050	protein_coding	226897536	226987545	226945671	226987545	41874	4.6	226946001	226946400	0.952859
1	ADCK3	gain	1:226945671..227466123	226945671	227466123	520452	46	9	ADCK3	ENSG00000163050	protein_coding	226897536	226987545	226945671	226987545	41874	4.9	226946401	226946800	0.952859
1	ADCK3	gain	1:226945671..227466123	226945671	227466123	520452	46	9	ADCK3	ENSG00000163050	protein_coding	226897536	226987545	226945671	226987545	41874	5.3	226946801	226947200	0.952859
1	ADCK3	gain	1:226945671..227466123	226945671	227466123	520452	46	9	ADCK3	ENSG00000163050	protein_coding	226897536	226987545	226945671	226987545	41874	5.1	226947201	226947600	0.952859
1	ADCK3	gain	1:226945671..227466123	226945671	227466123	520452	46	9	ADCK3	ENSG00000163050	protein_coding	226897536	226987545	226945671	226987545	41874	4.9	226947601	226948000	0.952859
1	ADCK3	gain	1:226945671..227466123	226945671	227466123	520452	46	9	ADCK3	ENSG00000163050	protein_coding	226897536	226987545	226945671	226987545	41874	4.8	226948001	226948400	0.952859
1	ADCK3	gain	1:226945671..227466123	226945671	227466123	520452	46	9	ADCK3	ENSG00000163050	protein_coding	226897536	226987545	226945671	226987545	41874	4.9	226948401	226948800	0.952859
1	ADCK3	gain	1:226945671..227466123	226945671	227466123	520452	46	9	ADCK3	ENSG00000163050	protein_coding	226897536	226987545	226945671	226987545	41874	4.9	226948801	226949200	0.952859
1	ADCK3	gain	1:226945671..227466123	226945671	227466123	520452	46	9	ADCK3	ENSG00000163050	protein_coding	226897536	226987545	226945671	226987545	41874	4.8	226949201	226949600	0.952859
1	ADCK3	gain	1:226945671..227466123	226945671	227466123	520452	46	9	ADCK3	ENSG00000163050	protein_coding	226897536	226987545	226945671	226987545	41874	5.1	226949601	226950000	0.952859
1	ADCK3	gain	1:226945671..227466123	226945671	227466123	520452	46	9	ADCK3	ENSG00000163050	protein_coding	226897536	226987545	226945671	226987545	41874	4.9	226950001	226950400	0.952859
1	ADCK3	gain	1:226945671..227466123	226945671	227466123	520452	46	9	ADCK3	ENSG00000163050	protein_coding	226897536	226987545	226945671	226987545	41874	5	226950401	226950800	0.952859
1	ADCK3	gain	1:226945671..227466123	226945671	227466123	520452	46	9	ADCK3	ENSG00000163050	protein_coding	226897536	226987545	226945671	226987545	41874	4.6	226950801	226951200	0.952859
1	ADCK3	gain	1:226945671..227466123	226945671	227466123	520452	46	9	ADCK3	ENSG00000163050	protein_coding	226897536	226987545	226945671	226987545	41874	4.6	226951201	226951600	0.952859
1	ADCK3	gain	1:226945671..227466123	226945671	227466123	520452	46	9	ADCK3	ENSG00000163050	protein_coding	226897536	226987545	226945671	226987545	41874	5	226951601	226952000	0.952859
1	ADCK3	gain	1:226945671..227466123	226945671	227466123	520452	46	9	ADCK3	ENSG00000163050	protein_coding	226897536	226987545	226945671	226987545	41874	5.2	226952001	226952400	0.952859
1	ADCK3	gain	1:226945671..227466123	226945671	227466123	520452	46	9	ADCK3	ENSG00000163050	protein_coding	226897536	226987545	226945671	226987545	41874	5	226952401	226952800	0.952859
1	ADCK3	gain	1:226945671..227466123	226945671	227466123	520452	46	9	ADCK3	ENSG00000163050	protein_coding	226897536	226987545	226945671	226987545	41874	4.8	226952801	226953200	0.952859
1	ADCK3	gain	1:226945671..227466123	226945671	227466123	520452	46	9	ADCK3	ENSG00000163050	protein_coding	226897536	226987545	226945671	226987545	41874	4.8	226953201	226953600	0.952859
1	ADCK3	gain	1:226945671..227466123	226945671	227466123	520452	46	9	ADCK3	ENSG00000163050	protein_coding	226897536	226987545	226945671	226987545	41874	5	226953601	226954000	0.952859
1	ADCK3	gain	1:226945671..227466123	226945671	227466123	520452	46	9	ADCK3	ENSG00000163050	protein_coding	226897536	226987545	226945671	226987545	41874	4.7	226954001	226954400	0.952859
1	ADCK3	gain	1:226945671..227466123	226945671	227466123	520452	46	9	ADCK3	ENSG00000163050	protein_coding	226897536	226987545	226945671	226987545	41874	4.8	226954401	226954800	0.952859
1	ADCK3	gain	1:226945671..227466123	226945671	227466123	520452	46	9	ADCK3	ENSG00000163050	protein_coding	226897536	226987545	226945671	226987545	41874	4.5	226954801	226955200	0.952859
1	ADCK3	gain	1:226945671..227466123	226945671	227466123	520452	46	9	ADCK3	ENSG00000163050	protein_coding	226897536	226987545	226945671	226987545	41874	3.5	226955201	226955600	0.952859
1	ADCK3	gain	1:226945671..227466123	226945671	227466123	520452	46	9	ADCK3	ENSG00000163050	protein_coding	226897536	226987545	226945671	226987545	41874	4.1	226955601	226956000	0.952859
1	ADCK3	gain	1:226945671..227466123	226945671	227466123	520452	46	9	ADCK3	ENSG00000163050	protein_coding	226897536	226987545	226945671	226987545	41874	4	226956001	226956400	0.952859
1	ADCK3	gain	1:226945671..227466123	226945671	227466123	520452	46	9	ADCK3	ENSG00000163050	protein_coding	226897536	226987545	226945671	226987545	41874	4.1	226956401	226956800	0.952859
1	ADCK3	gain	1:226945671..227466123	226945671	227466123	520452	46	9	ADCK3	ENSG00000163050	protein_coding	226897536	226987545	226945671	226987545	41874	3.8	226956801	226957200	0.952859
1	ADCK3	gain	1:226945671..227466123	226945671	227466123	520452	46	9	ADCK3	ENSG00000163050	protein_coding	226897536	226987545	226945671	226987545	41874	4.1	226957201	226957600	0.952859
1	ADCK3	gain	1:226945671..227466123	226945671	227466123	520452	46	9	ADCK3	ENSG00000163050	protein_coding	226897536	226987545	226945671	226987545	41874	4.8	226957601	226958000	0.952859
1	ADCK3	gain	1:226945671..227466123	226945671	227466123	520452	46	9	ADCK3	ENSG00000163050	protein_coding	226897536	226987545	226945671	226987545	41874	4.9	226958001	226958400	0.952859
1	ADCK3	gain	1:226945671..227466123	226945671	227466123	520452	46	9	ADCK3	ENSG00000163050	protein_coding	226897536	226987545	226945671	226987545	41874	4.6	226958401	226958800	0.952859
1	ADCK3	gain	1:226945671..227466123	226945671	227466123	520452	46	9	ADCK3	ENSG00000163050	protein_coding	226897536	226987545	226945671	226987545	41874	4.8	226958801	226959200	0.952859
1	ADCK3	gain	1:226945671..227466123	226945671	227466123	520452	46	9	ADCK3	ENSG00000163050	protein_coding	226897536	226987545	226945671	226987545	41874	4.9	226959201	226959600	0.952859
1	ADCK3	gain	1:226945671..227466123	226945671	227466123	520452	46	9	ADCK3	ENSG00000163050	protein_coding	226897536	226987545	226945671	226987545	41874	4.7	226959601	226960000	0.952859
1	ADCK3	gain	1:226945671..227466123	226945671	227466123	520452	46	9	ADCK3	ENSG00000163050	protein_coding	226897536	226987545	226945671	226987545	41874	3.8	226960001	226960400	0.952859
1	ADCK3	gain	1:226945671..227466123	226945671	227466123	520452	46	9	ADCK3	ENSG00000163050	protein_coding	226897536	226987545	226945671	226987545	41874	4.1	226960401	226960800	0.952859
1	ADCK3	gain	1:226945671..227466123	226945671	227466123	520452	46	9	ADCK3	ENSG00000163050	protein_coding	226897536	226987545	226945671	226987545	41874	4.3	226960801	226961200	0.952859
1	ADCK3	gain	1:226945671..227466123	226945671	227466123	520452	46	9	ADCK3	ENSG00000163050	protein_coding	226897536	226987545	226945671	226987545	41874	4.3	226961201	226961600	0.952859
1	ADCK3	gain	1:226945671..227466123	226945671	227466123	520452	46	9	ADCK3	ENSG00000163050	protein_coding	226897536	226987545	226945671	226987545	41874	4.8	226961601	226962000	0.952859
1	ADCK3	gain	1:226945671..227466123	226945671	227466123	520452	46	9	ADCK3	ENSG00000163050	protein_coding	226897536	226987545	226945671	226987545	41874	4.7	226962001	226962400	0.952859
1	ADCK3	gain	1:226945671..227466123	226945671	227466123	520452	46	9	ADCK3	ENSG00000163050	protein_coding	226897536	226987545	226945671	226987545	41874	4.5	226962401	226962800	0.952859
1	ADCK3	gain	1:226945671..227466123	226945671	227466123	520452	46	9	ADCK3	ENSG00000163050	protein_coding	226897536	226987545	226945671	226987545	41874	4.4	226962801	226963200	0.952859
1	ADCK3	gain	1:226945671..227466123	226945671	227466123	520452	46	9	ADCK3	ENSG00000163050	protein_coding	226897536	226987545	226945671	226987545	41874	4.5	226963201	226963600	0.952859
1	ADCK3	gain	1:226945671..227466123	226945671	227466123	520452	46	9	ADCK3	ENSG00000163050	protein_coding	226897536	226987545	226945671	226987545	41874	4.2	226963601	226964000	0.952859
1	ADCK3	gain	1:226945671..227466123	226945671	227466123	520452	46	9	ADCK3	ENSG00000163050	protein_coding	226897536	226987545	226945671	226987545	41874	4.6	226964001	226964400	0.952859
1	ADCK3	gain	1:226945671..227466123	226945671	227466123	520452	46	9	ADCK3	ENSG00000163050	protein_coding	226897536	226987545	226945671	226987545	41874	4.8	226964401	226964800	0.952859
1	ADCK3	gain	1:226945671..227466123	226945671	227466123	520452	46	9	ADCK3	ENSG00000163050	protein_coding	226897536	226987545	226945671	226987545	41874	4.6	226964801	226965200	0.952859
1	ADCK3	gain	1:226945671..227466123	226945671	227466123	520452	46	9	ADCK3	ENSG00000163050	protein_coding	226897536	226987545	226945671	226987545	41874	4.5	226965201	226965600	0.952859
1	ADCK3	gain	1:226945671..227466123	226945671	227466123	520452	46	9	ADCK3	ENSG00000163050	protein_coding	226897536	226987545	226945671	226987545	41874	4.5	226965601	226966000	0.952859
1	ADCK3	gain	1:226945671..227466123	226945671	227466123	520452	46	9	ADCK3	ENSG00000163050	protein_coding	226897536	226987545	226945671	226987545	41874	4.9	226966001	226966400	0.952859
1	ADCK3	gain	1:226945671..227466123	226945671	227466123	520452	46	9	ADCK3	ENSG00000163050	protein_coding	226897536	226987545	226945671	226987545	41874	5.2	226966401	226966800	0.952859
1	ADCK3	gain	1:226945671..227466123	226945671	227466123	520452	46	9	ADCK3	ENSG00000163050	protein_coding	226897536	226987545	226945671	226987545	41874	4.8	226966801	226967200	0.952859
1	ADCK3	gain	1:226945671..227466123	226945671	227466123	520452	46	9	ADCK3	ENSG00000163050	protein_coding	226897536	226987545	226945671	226987545	41874	4.6	226967201	226967600	0.952859
1	ADCK3	gain	1:226945671..227466123	226945671	227466123	520452	46	9	ADCK3	ENSG00000163050	protein_coding	226897536	226987545	226945671	226987545	41874	4.8	226967601	226968000	0.952859
1	ADCK3	gain	1:226945671..227466123	226945671	227466123	520452	46	9	ADCK3	ENSG00000163050	protein_coding	226897536	226987545	226945671	226987545	41874	5	226968001	226968400	0.952859
1	ADCK3	gain	1:226945671..227466123	226945671	227466123	520452	46	9	ADCK3	ENSG00000163050	protein_coding	226897536	226987545	226945671	226987545	41874	5.1	226968401	226968800	0.952859
1	ADCK3	gain	1:226945671..227466123	226945671	227466123	520452	46	9	ADCK3	ENSG00000163050	protein_coding	226897536	226987545	226945671	226987545	41874	5.2	226968801	226969200	0.952859
1	ADCK3	gain	1:226945671..227466123	226945671	227466123	520452	46	9	ADCK3	ENSG00000163050	protein_coding	226897536	226987545	226945671	226987545	41874	4.9	226969201	226969600	0.952859
1	ADCK3	gain	1:226945671..227466123	226945671	227466123	520452	46	9	ADCK3	ENSG00000163050	protein_coding	226897536	226987545	226945671	226987545	41874	5	226969601	226970000	0.952859
1	ADCK3	gain	1:226945671..227466123	226945671	227466123	520452	46	9	ADCK3	ENSG00000163050	protein_coding	226897536	226987545	226945671	226987545	41874	5	226970001	226970400	0.952859
1	ADCK3	gain	1:226945671..227466123	226945671	227466123	520452	46	9	ADCK3	ENSG00000163050	protein_coding	226897536	226987545	226945671	226987545	41874	5.3	226970401	226970800	0.952859
1	ADCK3	gain	1:226945671..227466123	226945671	227466123	520452	46	9	ADCK3	ENSG00000163050	protein_coding	226897536	226987545	226945671	226987545	41874	4.7	226970801	226971200	0.952859
1	ADCK3	gain	1:226945671..227466123	226945671	227466123	520452	46	9	ADCK3	ENSG00000163050	protein_coding	226897536	226987545	226945671	226987545	41874	4.6	226971201	226971600	0.952859
1	ADCK3	gain	1:226945671..227466123	226945671	227466123	520452	46	9	ADCK3	ENSG00000163050	protein_coding	226897536	226987545	226945671	226987545	41874	4.9	226971601	226972000	0.952859
1	ADCK3	gain	1:226945671..227466123	226945671	227466123	520452	46	9	ADCK3	ENSG00000163050	protein_coding	226897536	226987545	226945671	226987545	41874	4.9	226972001	226972400	0.952859
1	ADCK3	gain	1:226945671..227466123	226945671	227466123	520452	46	9	ADCK3	ENSG00000163050	protein_coding	226897536	226987545	226945671	226987545	41874	5.1	226972401	226972800	0.952859
1	ADCK3	gain	1:226945671..227466123	226945671	227466123	520452	46	9	ADCK3	ENSG00000163050	protein_coding	226897536	226987545	226945671	226987545	41874	4.7	226972801	226973200	0.952859
1	ADCK3	gain	1:226945671..227466123	226945671	227466123	520452	46	9	ADCK3	ENSG00000163050	protein_coding	226897536	226987545	226945671	226987545	41874	5	226973201	226973600	0.952859
1	ADCK3	gain	1:226945671..227466123	226945671	227466123	520452	46	9	ADCK3	ENSG00000163050	protein_coding	226897536	226987545	226945671	226987545	41874	5	226973601	226974000	0.952859
1	ADCK3	gain	1:226945671..227466123	226945671	227466123	520452	46	9	ADCK3	ENSG00000163050	protein_coding	226897536	226987545	226945671	226987545	41874	4.5	226974001	226974400	0.952859
1	ADCK3	gain	1:226945671..227466123	226945671	227466123	520452	46	9	ADCK3	ENSG00000163050	protein_coding	226897536	226987545	226945671	226987545	41874	4.4	226974401	226974800	0.952859
1	ADCK3	gain	1:226945671..227466123	226945671	227466123	520452	46	9	ADCK3	ENSG00000163050	protein_coding	226897536	226987545	226945671	226987545	41874	4.7	226974801	226975200	0.952859
1	ADCK3	gain	1:226945671..227466123	226945671	227466123	520452	46	9	ADCK3	ENSG00000163050	protein_coding	226897536	226987545	226945671	226987545	41874	5.1	226975201	226975600	0.952859
1	ADCK3	gain	1:226945671..227466123	226945671	227466123	520452	46	9	ADCK3	ENSG00000163050	protein_coding	226897536	226987545	226945671	226987545	41874	4.8	226975601	226976000	0.952859
1	ADCK3	gain	1:226945671..227466123	226945671	227466123	520452	46	9	ADCK3	ENSG00000163050	protein_coding	226897536	226987545	226945671	226987545	41874	3.8	226976001	226976400	0.952859
1	ADCK3	gain	1:226945671..227466123	226945671	227466123	520452	46	9	ADCK3	ENSG00000163050	protein_coding	226897536	226987545	226945671	226987545	41874	4.3	226976401	226976800	0.952859
1	ADCK3	gain	1:226945671..227466123	226945671	227466123	520452	46	9	ADCK3	ENSG00000163050	protein_coding	226897536	226987545	226945671	226987545	41874	4.7	226976801	226977200	0.952859
1	ADCK3	gain	1:226945671..227466123	226945671	227466123	520452	46	9	ADCK3	ENSG00000163050	protein_coding	226897536	226987545	226945671	226987545	41874	4.3	226977201	226977600	0.952859
1	ADCK3	gain	1:226945671..227466123	226945671	227466123	520452	46	9	ADCK3	ENSG00000163050	protein_coding	226897536	226987545	226945671	226987545	41874	4.2	226977601	226978000	0.952859
1	ADCK3	gain	1:226945671..227466123	226945671	227466123	520452	46	9	ADCK3	ENSG00000163050	protein_coding	226897536	226987545	226945671	226987545	41874	3.8	226978001	226978400	0.952859
1	ADCK3	gain	1:226945671..227466123	226945671	227466123	520452	46	9	ADCK3	ENSG00000163050	protein_coding	226897536	226987545	226945671	226987545	41874	3.7	226978401	226978800	0.952859
1	ADCK3	gain	1:226945671..227466123	226945671	227466123	520452	46	9	ADCK3	ENSG00000163050	protein_coding	226897536	226987545	226945671	226987545	41874	4	226978801	226979200	0.952859
1	ADCK3	gain	1:226945671..227466123	226945671	227466123	520452	46	9	ADCK3	ENSG00000163050	protein_coding	226897536	226987545	226945671	226987545	41874	4.2	226979201	226979600	0.952859
1	ADCK3	gain	1:226945671..227466123	226945671	227466123	520452	46	9	ADCK3	ENSG00000163050	protein_coding	226897536	226987545	226945671	226987545	41874	4.6	226979601	226980000	0.952859
1	ADCK3	gain	1:226945671..227466123	226945671	227466123	520452	46	9	ADCK3	ENSG00000163050	protein_coding	226897536	226987545	226945671	226987545	41874	4.7	226980001	226980400	0.952859
1	ADCK3	gain	1:226945671..227466123	226945671	227466123	520452	46	9	ADCK3	ENSG00000163050	protein_coding	226897536	226987545	226945671	226987545	41874	4.6	226980401	226980800	0.952859
1	ADCK3	gain	1:226945671..227466123	226945671	227466123	520452	46	9	ADCK3	ENSG00000163050	protein_coding	226897536	226987545	226945671	226987545	41874	4.7	226980801	226981200	0.952859
1	ADCK3	gain	1:226945671..227466123	226945671	227466123	520452	46	9	ADCK3	ENSG00000163050	protein_coding	226897536	226987545	226945671	226987545	41874	4.5	226981201	226981600	0.952859
1	ADCK3	gain	1:226945671..227466123	226945671	227466123	520452	46	9	ADCK3	ENSG00000163050	protein_coding	226897536	226987545	226945671	226987545	41874	4.5	226981601	226982000	0.952859
1	ADCK3	gain	1:226945671..227466123	226945671	227466123	520452	46	9	ADCK3	ENSG00000163050	protein_coding	226897536	226987545	226945671	226987545	41874	4.5	226982001	226982400	0.952859
1	ADCK3	gain	1:226945671..227466123	226945671	227466123	520452	46	9	ADCK3	ENSG00000163050	protein_coding	226897536	226987545	226945671	226987545	41874	4.2	226982401	226982800	0.952859
1	ADCK3	gain	1:226945671..227466123	226945671	227466123	520452	46	9	ADCK3	ENSG00000163050	protein_coding	226897536	226987545	226945671	226987545	41874	4.3	226982801	226983200	0.952859
1	ADCK3	gain	1:226945671..227466123	226945671	227466123	520452	46	9	ADCK3	ENSG00000163050	protein_coding	226897536	226987545	226945671	226987545	41874	4.5	226983201	226983600	0.952859
1	ADCK3	gain	1:226945671..227466123	226945671	227466123	520452	46	9	ADCK3	ENSG00000163050	protein_coding	226897536	226987545	226945671	226987545	41874	4.4	226983601	226984000	0.952859
1	ADCK3	gain	1:226945671..227466123	226945671	227466123	520452	46	9	ADCK3	ENSG00000163050	protein_coding	226897536	226987545	226945671	226987545	41874	4.5	226984001	226984400	0.952859
1	ADCK3	gain	1:226945671..227466123	226945671	227466123	520452	46	9	ADCK3	ENSG00000163050	protein_coding	226897536	226987545	226945671	226987545	41874	4.3	226984401	226984800	0.952859
1	ADCK3	gain	1:226945671..227466123	226945671	227466123	520452	46	9	ADCK3	ENSG00000163050	protein_coding	226897536	226987545	226945671	226987545	41874	4	226984801	226985200	0.952859
1	ADCK3	gain	1:226945671..227466123	226945671	227466123	520452	46	9	ADCK3	ENSG00000163050	protein_coding	226897536	226987545	226945671	226987545	41874	4.3	226985201	226985600	0.952859
1	ADCK3	gain	1:226945671..227466123	226945671	227466123	520452	46	9	ADCK3	ENSG00000163050	protein_coding	226897536	226987545	226945671	226987545	41874	4.3	226985601	226986000	0.952859
1	ADCK3	gain	1:226945671..227466123	226945671	227466123	520452	46	9	ADCK3	ENSG00000163050	protein_coding	226897536	226987545	226945671	226987545	41874	4.6	226986001	226986400	0.952859
1	ADCK3	gain	1:226945671..227466123	226945671	227466123	520452	46	9	ADCK3	ENSG00000163050	protein_coding	226897536	226987545	226945671	226987545	41874	4.1	226986401	226986800	0.952859
1	ADCK3	gain	1:226945671..227466123	226945671	227466123	520452	46	9	ADCK3	ENSG00000163050	protein_coding	226897536	226987545	226945671	226987545	41874	4.9	226986801	226987200	0.952859
1	ADCK3	gain	1:226945671..227466123	226945671	227466123	520452	46	9	ADCK3	ENSG00000163050	protein_coding	226897536	226987545	226945671	226987545	41874	5	226987201	226987600	0.821512
1	CDC42BPA	gain	1:226945671..227466123	226945671	227466123	520452	100	9	CDC42BPA	ENSG00000143776	protein_coding	226989865	227318474	226989865	227318474	328609	4.9	226990001	226990400	0.121421
1	CDC42BPA	gain	1:226945671..227466123	226945671	227466123	520452	100	9	CDC42BPA	ENSG00000143776	protein_coding	226989865	227318474	226989865	227318474	328609	4.8	226990401	226990800	0.121421
1	CDC42BPA	gain	1:226945671..227466123	226945671	227466123	520452	100	9	CDC42BPA	ENSG00000143776	protein_coding	226989865	227318474	226989865	227318474	328609	5.3	226990801	226991200	0.121421
1	CDC42BPA	gain	1:226945671..227466123	226945671	227466123	520452	100	9	CDC42BPA	ENSG00000143776	protein_coding	226989865	227318474	226989865	227318474	328609	5.2	226991201	226991600	0.121421
1	CDC42BPA	gain	1:226945671..227466123	226945671	227466123	520452	100	9	CDC42BPA	ENSG00000143776	protein_coding	226989865	227318474	226989865	227318474	328609	4.4	226991601	226992000	0.121421
1	CDC42BPA	gain	1:226945671..227466123	226945671	227466123	520452	100	9	CDC42BPA	ENSG00000143776	protein_coding	226989865	227318474	226989865	227318474	328609	4.8	226992001	226992400	0.121421
1	CDC42BPA	gain	1:226945671..227466123	226945671	227466123	520452	100	9	CDC42BPA	ENSG00000143776	protein_coding	226989865	227318474	226989865	227318474	328609	5.2	226992401	226992800	0.121421
1	CDC42BPA	gain	1:226945671..227466123	226945671	227466123	520452	100	9	CDC42BPA	ENSG00000143776	protein_coding	226989865	227318474	226989865	227318474	328609	4.9	226992801	226993200	0.121421
1	CDC42BPA	gain	1:226945671..227466123	226945671	227466123	520452	100	9	CDC42BPA	ENSG00000143776	protein_coding	226989865	227318474	226989865	227318474	328609	5	226993201	226993600	0.121421
1	CDC42BPA	gain	1:226945671..227466123	226945671	227466123	520452	100	9	CDC42BPA	ENSG00000143776	protein_coding	226989865	227318474	226989865	227318474	328609	4.9	226993601	226994000	0.121421
1	CDC42BPA	gain	1:226945671..227466123	226945671	227466123	520452	100	9	CDC42BPA	ENSG00000143776	protein_coding	226989865	227318474	226989865	227318474	328609	4.4	226994001	226994400	0.121421
1	CDC42BPA	gain	1:226945671..227466123	226945671	227466123	520452	100	9	CDC42BPA	ENSG00000143776	protein_coding	226989865	227318474	226989865	227318474	328609	4.5	226994401	226994800	0.121421
1	CDC42BPA	gain	1:226945671..227466123	226945671	227466123	520452	100	9	CDC42BPA	ENSG00000143776	protein_coding	226989865	227318474	226989865	227318474	328609	4.5	226994801	226995200	0.121421
1	CDC42BPA	gain	1:226945671..227466123	226945671	227466123	520452	100	9	CDC42BPA	ENSG00000143776	protein_coding	226989865	227318474	226989865	227318474	328609	4.8	226995201	226995600	0.121421
1	CDC42BPA	gain	1:226945671..227466123	226945671	227466123	520452	100	9	CDC42BPA	ENSG00000143776	protein_coding	226989865	227318474	226989865	227318474	328609	5.1	226995601	226996000	0.121421
1	CDC42BPA	gain	1:226945671..227466123	226945671	227466123	520452	100	9	CDC42BPA	ENSG00000143776	protein_coding	226989865	227318474	226989865	227318474	328609	4.9	226996001	226996400	0.121421
1	CDC42BPA	gain	1:226945671..227466123	226945671	227466123	520452	100	9	CDC42BPA	ENSG00000143776	protein_coding	226989865	227318474	226989865	227318474	328609	5.1	226996401	226996800	0.121421
1	CDC42BPA	gain	1:226945671..227466123	226945671	227466123	520452	100	9	CDC42BPA	ENSG00000143776	protein_coding	226989865	227318474	226989865	227318474	328609	5	226996801	226997200	0.121421
1	CDC42BPA	gain	1:226945671..227466123	226945671	227466123	520452	100	9	CDC42BPA	ENSG00000143776	protein_coding	226989865	227318474	226989865	227318474	328609	4.9	226997201	226997600	0.121421
1	CDC42BPA	gain	1:226945671..227466123	226945671	227466123	520452	100	9	CDC42BPA	ENSG00000143776	protein_coding	226989865	227318474	226989865	227318474	328609	5.1	226997601	226998000	0.121421
1	CDC42BPA	gain	1:226945671..227466123	226945671	227466123	520452	100	9	CDC42BPA	ENSG00000143776	protein_coding	226989865	227318474	226989865	227318474	328609	5.2	226998001	226998400	0.121421
1	CDC42BPA	gain	1:226945671..227466123	226945671	227466123	520452	100	9	CDC42BPA	ENSG00000143776	protein_coding	226989865	227318474	226989865	227318474	328609	5	226998401	226998800	0.121421
1	CDC42BPA	gain	1:226945671..227466123	226945671	227466123	520452	100	9	CDC42BPA	ENSG00000143776	protein_coding	226989865	227318474	226989865	227318474	328609	4.7	226998801	226999200	0.121421
1	CDC42BPA	gain	1:226945671..227466123	226945671	227466123	520452	100	9	CDC42BPA	ENSG00000143776	protein_coding	226989865	227318474	226989865	227318474	328609	4.7	226999201	226999600	0.121421
1	CDC42BPA	gain	1:226945671..227466123	226945671	227466123	520452	100	9	CDC42BPA	ENSG00000143776	protein_coding	226989865	227318474	226989865	227318474	328609	4.7	226999601	227000000	0.121421
1	CDC42BPA	gain	1:226945671..227466123	226945671	227466123	520452	100	9	CDC42BPA	ENSG00000143776	protein_coding	226989865	227318474	226989865	227318474	328609	4.6	227000001	227000400	0.121421
1	CDC42BPA	gain	1:226945671..227466123	226945671	227466123	520452	100	9	CDC42BPA	ENSG00000143776	protein_coding	226989865	227318474	226989865	227318474	328609	4.7	227000401	227000800	0.121421
1	CDC42BPA	gain	1:226945671..227466123	226945671	227466123	520452	100	9	CDC42BPA	ENSG00000143776	protein_coding	226989865	227318474	226989865	227318474	328609	4.6	227000801	227001200	0.121421
1	CDC42BPA	gain	1:226945671..227466123	226945671	227466123	520452	100	9	CDC42BPA	ENSG00000143776	protein_coding	226989865	227318474	226989865	227318474	328609	4.7	227001201	227001600	0.121421
1	CDC42BPA	gain	1:226945671..227466123	226945671	227466123	520452	100	9	CDC42BPA	ENSG00000143776	protein_coding	226989865	227318474	226989865	227318474	328609	4.6	227001601	227002000	0.121421
1	CDC42BPA	gain	1:226945671..227466123	226945671	227466123	520452	100	9	CDC42BPA	ENSG00000143776	protein_coding	226989865	227318474	226989865	227318474	328609	4.9	227002001	227002400	0.121421
1	CDC42BPA	gain	1:226945671..227466123	226945671	227466123	520452	100	9	CDC42BPA	ENSG00000143776	protein_coding	226989865	227318474	226989865	227318474	328609	4.5	227002401	227002800	0.121421
1	CDC42BPA	gain	1:226945671..227466123	226945671	227466123	520452	100	9	CDC42BPA	ENSG00000143776	protein_coding	226989865	227318474	226989865	227318474	328609	5	227002801	227003200	0.121421
1	CDC42BPA	gain	1:226945671..227466123	226945671	227466123	520452	100	9	CDC42BPA	ENSG00000143776	protein_coding	226989865	227318474	226989865	227318474	328609	5.1	227003201	227003600	0.121421
1	CDC42BPA	gain	1:226945671..227466123	226945671	227466123	520452	100	9	CDC42BPA	ENSG00000143776	protein_coding	226989865	227318474	226989865	227318474	328609	5	227003601	227004000	0.121421
1	CDC42BPA	gain	1:226945671..227466123	226945671	227466123	520452	100	9	CDC42BPA	ENSG00000143776	protein_coding	226989865	227318474	226989865	227318474	328609	4.8	227004001	227004400	0.121421
1	CDC42BPA	gain	1:226945671..227466123	226945671	227466123	520452	100	9	CDC42BPA	ENSG00000143776	protein_coding	226989865	227318474	226989865	227318474	328609	4.9	227004401	227004800	0.121421
1	CDC42BPA	gain	1:226945671..227466123	226945671	227466123	520452	100	9	CDC42BPA	ENSG00000143776	protein_coding	226989865	227318474	226989865	227318474	328609	4.8	227004801	227005200	0.121421
1	CDC42BPA	gain	1:226945671..227466123	226945671	227466123	520452	100	9	CDC42BPA	ENSG00000143776	protein_coding	226989865	227318474	226989865	227318474	328609	5.1	227005201	227005600	0.121421
1	CDC42BPA	gain	1:226945671..227466123	226945671	227466123	520452	100	9	CDC42BPA	ENSG00000143776	protein_coding	226989865	227318474	226989865	227318474	328609	5.2	227005601	227006000	0.121421
1	CDC42BPA	gain	1:226945671..227466123	226945671	227466123	520452	100	9	CDC42BPA	ENSG00000143776	protein_coding	226989865	227318474	226989865	227318474	328609	5.2	227006001	227006400	0.121421
1	CDC42BPA	gain	1:226945671..227466123	226945671	227466123	520452	100	9	CDC42BPA	ENSG00000143776	protein_coding	226989865	227318474	226989865	227318474	328609	4.9	227006401	227006800	0.121421
1	CDC42BPA	gain	1:226945671..227466123	226945671	227466123	520452	100	9	CDC42BPA	ENSG00000143776	protein_coding	226989865	227318474	226989865	227318474	328609	4.7	227006801	227007200	0.121421
1	CDC42BPA	gain	1:226945671..227466123	226945671	227466123	520452	100	9	CDC42BPA	ENSG00000143776	protein_coding	226989865	227318474	226989865	227318474	328609	5.6	227007201	227007600	0.121421
1	CDC42BPA	gain	1:226945671..227466123	226945671	227466123	520452	100	9	CDC42BPA	ENSG00000143776	protein_coding	226989865	227318474	226989865	227318474	328609	5.3	227007601	227008000	0.121421
1	CDC42BPA	gain	1:226945671..227466123	226945671	227466123	520452	100	9	CDC42BPA	ENSG00000143776	protein_coding	226989865	227318474	226989865	227318474	328609	5.4	227008001	227008400	0.121421
1	CDC42BPA	gain	1:226945671..227466123	226945671	227466123	520452	100	9	CDC42BPA	ENSG00000143776	protein_coding	226989865	227318474	226989865	227318474	328609	4.9	227008401	227008800	0.121421
1	CDC42BPA	gain	1:226945671..227466123	226945671	227466123	520452	100	9	CDC42BPA	ENSG00000143776	protein_coding	226989865	227318474	226989865	227318474	328609	5.1	227008801	227009200	0.121421
1	CDC42BPA	gain	1:226945671..227466123	226945671	227466123	520452	100	9	CDC42BPA	ENSG00000143776	protein_coding	226989865	227318474	226989865	227318474	328609	5.1	227009201	227009600	0.121421
1	CDC42BPA	gain	1:226945671..227466123	226945671	227466123	520452	100	9	CDC42BPA	ENSG00000143776	protein_coding	226989865	227318474	226989865	227318474	328609	5.1	227009601	227010000	0.121421
1	CDC42BPA	gain	1:226945671..227466123	226945671	227466123	520452	100	9	CDC42BPA	ENSG00000143776	protein_coding	226989865	227318474	226989865	227318474	328609	5.1	227010001	227010400	0.121421
1	CDC42BPA	gain	1:226945671..227466123	226945671	227466123	520452	100	9	CDC42BPA	ENSG00000143776	protein_coding	226989865	227318474	226989865	227318474	328609	5	227010401	227010800	0.121421
1	CDC42BPA	gain	1:226945671..227466123	226945671	227466123	520452	100	9	CDC42BPA	ENSG00000143776	protein_coding	226989865	227318474	226989865	227318474	328609	4.9	227010801	227011200	0.121421
1	CDC42BPA	gain	1:226945671..227466123	226945671	227466123	520452	100	9	CDC42BPA	ENSG00000143776	protein_coding	226989865	227318474	226989865	227318474	328609	5.2	227011201	227011600	0.121421
1	CDC42BPA	gain	1:226945671..227466123	226945671	227466123	520452	100	9	CDC42BPA	ENSG00000143776	protein_coding	226989865	227318474	226989865	227318474	328609	5.1	227011601	227012000	0.121421
1	CDC42BPA	gain	1:226945671..227466123	226945671	227466123	520452	100	9	CDC42BPA	ENSG00000143776	protein_coding	226989865	227318474	226989865	227318474	328609	5.2	227012001	227012400	0.121421
1	CDC42BPA	gain	1:226945671..227466123	226945671	227466123	520452	100	9	CDC42BPA	ENSG00000143776	protein_coding	226989865	227318474	226989865	227318474	328609	5.2	227012401	227012800	0.121421
1	CDC42BPA	gain	1:226945671..227466123	226945671	227466123	520452	100	9	CDC42BPA	ENSG00000143776	protein_coding	226989865	227318474	226989865	227318474	328609	5.2	227012801	227013200	0.121421
1	CDC42BPA	gain	1:226945671..227466123	226945671	227466123	520452	100	9	CDC42BPA	ENSG00000143776	protein_coding	226989865	227318474	226989865	227318474	328609	5	227013201	227013600	0.121421
1	CDC42BPA	gain	1:226945671..227466123	226945671	227466123	520452	100	9	CDC42BPA	ENSG00000143776	protein_coding	226989865	227318474	226989865	227318474	328609	5.1	227013601	227014000	0.121421
1	CDC42BPA	gain	1:226945671..227466123	226945671	227466123	520452	100	9	CDC42BPA	ENSG00000143776	protein_coding	226989865	227318474	226989865	227318474	328609	5	227014001	227014400	0.121421
1	CDC42BPA	gain	1:226945671..227466123	226945671	227466123	520452	100	9	CDC42BPA	ENSG00000143776	protein_coding	226989865	227318474	226989865	227318474	328609	5.2	227014401	227014800	0.121421
1	CDC42BPA	gain	1:226945671..227466123	226945671	227466123	520452	100	9	CDC42BPA	ENSG00000143776	protein_coding	226989865	227318474	226989865	227318474	328609	4.8	227014801	227015200	0.121421
1	CDC42BPA	gain	1:226945671..227466123	226945671	227466123	520452	100	9	CDC42BPA	ENSG00000143776	protein_coding	226989865	227318474	226989865	227318474	328609	4.6	227015201	227015600	0.121421
1	CDC42BPA	gain	1:226945671..227466123	226945671	227466123	520452	100	9	CDC42BPA	ENSG00000143776	protein_coding	226989865	227318474	226989865	227318474	328609	5.1	227015601	227016000	0.121421
1	CDC42BPA	gain	1:226945671..227466123	226945671	227466123	520452	100	9	CDC42BPA	ENSG00000143776	protein_coding	226989865	227318474	226989865	227318474	328609	5.4	227016001	227016400	0.121421
1	CDC42BPA	gain	1:226945671..227466123	226945671	227466123	520452	100	9	CDC42BPA	ENSG00000143776	protein_coding	226989865	227318474	226989865	227318474	328609	5.3	227016401	227016800	0.121421
1	CDC42BPA	gain	1:226945671..227466123	226945671	227466123	520452	100	9	CDC42BPA	ENSG00000143776	protein_coding	226989865	227318474	226989865	227318474	328609	5.3	227016801	227017200	0.121421
1	CDC42BPA	gain	1:226945671..227466123	226945671	227466123	520452	100	9	CDC42BPA	ENSG00000143776	protein_coding	226989865	227318474	226989865	227318474	328609	5.3	227017201	227017600	0.121421
1	CDC42BPA	gain	1:226945671..227466123	226945671	227466123	520452	100	9	CDC42BPA	ENSG00000143776	protein_coding	226989865	227318474	226989865	227318474	328609	4.9	227017601	227018000	0.121421
1	CDC42BPA	gain	1:226945671..227466123	226945671	227466123	520452	100	9	CDC42BPA	ENSG00000143776	protein_coding	226989865	227318474	226989865	227318474	328609	4.7	227018001	227018400	0.121421
1	CDC42BPA	gain	1:226945671..227466123	226945671	227466123	520452	100	9	CDC42BPA	ENSG00000143776	protein_coding	226989865	227318474	226989865	227318474	328609	4.9	227018401	227018800	0.121421
1	CDC42BPA	gain	1:226945671..227466123	226945671	227466123	520452	100	9	CDC42BPA	ENSG00000143776	protein_coding	226989865	227318474	226989865	227318474	328609	5	227018801	227019200	0.121421
1	CDC42BPA	gain	1:226945671..227466123	226945671	227466123	520452	100	9	CDC42BPA	ENSG00000143776	protein_coding	226989865	227318474	226989865	227318474	328609	5	227019201	227019600	0.121421
1	CDC42BPA	gain	1:226945671..227466123	226945671	227466123	520452	100	9	CDC42BPA	ENSG00000143776	protein_coding	226989865	227318474	226989865	227318474	328609	4.8	227019601	227020000	0.121421
1	CDC42BPA	gain	1:226945671..227466123	226945671	227466123	520452	100	9	CDC42BPA	ENSG00000143776	protein_coding	226989865	227318474	226989865	227318474	328609	4.9	227020001	227020400	0.121421
1	CDC42BPA	gain	1:226945671..227466123	226945671	227466123	520452	100	9	CDC42BPA	ENSG00000143776	protein_coding	226989865	227318474	226989865	227318474	328609	5.1	227020401	227020800	0.121421
1	CDC42BPA	gain	1:226945671..227466123	226945671	227466123	520452	100	9	CDC42BPA	ENSG00000143776	protein_coding	226989865	227318474	226989865	227318474	328609	5.1	227020801	227021200	0.121421
1	CDC42BPA	gain	1:226945671..227466123	226945671	227466123	520452	100	9	CDC42BPA	ENSG00000143776	protein_coding	226989865	227318474	226989865	227318474	328609	5.1	227021201	227021600	0.121421
1	CDC42BPA	gain	1:226945671..227466123	226945671	227466123	520452	100	9	CDC42BPA	ENSG00000143776	protein_coding	226989865	227318474	226989865	227318474	328609	4.3	227021601	227022000	0.121421
1	CDC42BPA	gain	1:226945671..227466123	226945671	227466123	520452	100	9	CDC42BPA	ENSG00000143776	protein_coding	226989865	227318474	226989865	227318474	328609	4.4	227022001	227022400	0.121421
1	CDC42BPA	gain	1:226945671..227466123	226945671	227466123	520452	100	9	CDC42BPA	ENSG00000143776	protein_coding	226989865	227318474	226989865	227318474	328609	4.7	227022401	227022800	0.121421
1	CDC42BPA	gain	1:226945671..227466123	226945671	227466123	520452	100	9	CDC42BPA	ENSG00000143776	protein_coding	226989865	227318474	226989865	227318474	328609	5	227022801	227023200	0.121421
1	CDC42BPA	gain	1:226945671..227466123	226945671	227466123	520452	100	9	CDC42BPA	ENSG00000143776	protein_coding	226989865	227318474	226989865	227318474	328609	5.4	227023201	227023600	0.121421
1	CDC42BPA	gain	1:226945671..227466123	226945671	227466123	520452	100	9	CDC42BPA	ENSG00000143776	protein_coding	226989865	227318474	226989865	227318474	328609	5.5	227023601	227024000	0.121421
1	CDC42BPA	gain	1:226945671..227466123	226945671	227466123	520452	100	9	CDC42BPA	ENSG00000143776	protein_coding	226989865	227318474	226989865	227318474	328609	5.4	227024001	227024400	0.121421
1	CDC42BPA	gain	1:226945671..227466123	226945671	227466123	520452	100	9	CDC42BPA	ENSG00000143776	protein_coding	226989865	227318474	226989865	227318474	328609	5.2	227024401	227024800	0.121421
1	CDC42BPA	gain	1:226945671..227466123	226945671	227466123	520452	100	9	CDC42BPA	ENSG00000143776	protein_coding	226989865	227318474	226989865	227318474	328609	4.8	227024801	227025200	0.121421
1	CDC42BPA	gain	1:226945671..227466123	226945671	227466123	520452	100	9	CDC42BPA	ENSG00000143776	protein_coding	226989865	227318474	226989865	227318474	328609	5.3	227025201	227025600	0.121421
1	CDC42BPA	gain	1:226945671..227466123	226945671	227466123	520452	100	9	CDC42BPA	ENSG00000143776	protein_coding	226989865	227318474	226989865	227318474	328609	5.4	227025601	227026000	0.121421
1	CDC42BPA	gain	1:226945671..227466123	226945671	227466123	520452	100	9	CDC42BPA	ENSG00000143776	protein_coding	226989865	227318474	226989865	227318474	328609	5.1	227026001	227026400	0.121421
1	CDC42BPA	gain	1:226945671..227466123	226945671	227466123	520452	100	9	CDC42BPA	ENSG00000143776	protein_coding	226989865	227318474	226989865	227318474	328609	5.1	227026401	227026800	0.121421
1	CDC42BPA	gain	1:226945671..227466123	226945671	227466123	520452	100	9	CDC42BPA	ENSG00000143776	protein_coding	226989865	227318474	226989865	227318474	328609	4.6	227026801	227027200	0.121421
1	CDC42BPA	gain	1:226945671..227466123	226945671	227466123	520452	100	9	CDC42BPA	ENSG00000143776	protein_coding	226989865	227318474	226989865	227318474	328609	4.5	227027201	227027600	0.121421
1	CDC42BPA	gain	1:226945671..227466123	226945671	227466123	520452	100	9	CDC42BPA	ENSG00000143776	protein_coding	226989865	227318474	226989865	227318474	328609	4.9	227027601	227028000	0.121421
1	CDC42BPA	gain	1:226945671..227466123	226945671	227466123	520452	100	9	CDC42BPA	ENSG00000143776	protein_coding	226989865	227318474	226989865	227318474	328609	5.1	227028001	227028400	0.121421
1	CDC42BPA	gain	1:226945671..227466123	226945671	227466123	520452	100	9	CDC42BPA	ENSG00000143776	protein_coding	226989865	227318474	226989865	227318474	328609	5	227028401	227028800	0.121421
1	CDC42BPA	gain	1:226945671..227466123	226945671	227466123	520452	100	9	CDC42BPA	ENSG00000143776	protein_coding	226989865	227318474	226989865	227318474	328609	4.9	227028801	227029200	0.121421
1	CDC42BPA	gain	1:226945671..227466123	226945671	227466123	520452	100	9	CDC42BPA	ENSG00000143776	protein_coding	226989865	227318474	226989865	227318474	328609	4.9	227029201	227029600	0.121421
1	CDC42BPA	gain	1:226945671..227466123	226945671	227466123	520452	100	9	CDC42BPA	ENSG00000143776	protein_coding	226989865	227318474	226989865	227318474	328609	4.6	227029601	227030000	0.121421
1	CDC42BPA	gain	1:226945671..227466123	226945671	227466123	520452	100	9	CDC42BPA	ENSG00000143776	protein_coding	226989865	227318474	226989865	227318474	328609	4.9	227030001	227030400	0.121421
1	CDC42BPA	gain	1:226945671..227466123	226945671	227466123	520452	100	9	CDC42BPA	ENSG00000143776	protein_coding	226989865	227318474	226989865	227318474	328609	5.3	227030401	227030800	0.121421
1	CDC42BPA	gain	1:226945671..227466123	226945671	227466123	520452	100	9	CDC42BPA	ENSG00000143776	protein_coding	226989865	227318474	226989865	227318474	328609	5.2	227030801	227031200	0.121421
1	CDC42BPA	gain	1:226945671..227466123	226945671	227466123	520452	100	9	CDC42BPA	ENSG00000143776	protein_coding	226989865	227318474	226989865	227318474	328609	5.3	227031201	227031600	0.121421
1	CDC42BPA	gain	1:226945671..227466123	226945671	227466123	520452	100	9	CDC42BPA	ENSG00000143776	protein_coding	226989865	227318474	226989865	227318474	328609	5.6	227031601	227032000	0.121421
1	CDC42BPA	gain	1:226945671..227466123	226945671	227466123	520452	100	9	CDC42BPA	ENSG00000143776	protein_coding	226989865	227318474	226989865	227318474	328609	5.4	227032001	227032400	0.121421
1	CDC42BPA	gain	1:226945671..227466123	226945671	227466123	520452	100	9	CDC42BPA	ENSG00000143776	protein_coding	226989865	227318474	226989865	227318474	328609	4.8	227032401	227032800	0.121421
1	CDC42BPA	gain	1:226945671..227466123	226945671	227466123	520452	100	9	CDC42BPA	ENSG00000143776	protein_coding	226989865	227318474	226989865	227318474	328609	5.1	227032801	227033200	0.121421
1	CDC42BPA	gain	1:226945671..227466123	226945671	227466123	520452	100	9	CDC42BPA	ENSG00000143776	protein_coding	226989865	227318474	226989865	227318474	328609	5.3	227033201	227033600	0.121421
1	CDC42BPA	gain	1:226945671..227466123	226945671	227466123	520452	100	9	CDC42BPA	ENSG00000143776	protein_coding	226989865	227318474	226989865	227318474	328609	5.2	227033601	227034000	0.121421
1	CDC42BPA	gain	1:226945671..227466123	226945671	227466123	520452	100	9	CDC42BPA	ENSG00000143776	protein_coding	226989865	227318474	226989865	227318474	328609	5.2	227034001	227034400	0.121421
1	CDC42BPA	gain	1:226945671..227466123	226945671	227466123	520452	100	9	CDC42BPA	ENSG00000143776	protein_coding	226989865	227318474	226989865	227318474	328609	5.3	227034401	227034800	0.121421
1	CDC42BPA	gain	1:226945671..227466123	226945671	227466123	520452	100	9	CDC42BPA	ENSG00000143776	protein_coding	226989865	227318474	226989865	227318474	328609	5.2	227034801	227035200	0.121421
1	CDC42BPA	gain	1:226945671..227466123	226945671	227466123	520452	100	9	CDC42BPA	ENSG00000143776	protein_coding	226989865	227318474	226989865	227318474	328609	5.3	227035201	227035600	0.121421
1	CDC42BPA	gain	1:226945671..227466123	226945671	227466123	520452	100	9	CDC42BPA	ENSG00000143776	protein_coding	226989865	227318474	226989865	227318474	328609	5.4	227035601	227036000	0.121421
1	CDC42BPA	gain	1:226945671..227466123	226945671	227466123	520452	100	9	CDC42BPA	ENSG00000143776	protein_coding	226989865	227318474	226989865	227318474	328609	4.8	227036001	227036400	0.121421
1	CDC42BPA	gain	1:226945671..227466123	226945671	227466123	520452	100	9	CDC42BPA	ENSG00000143776	protein_coding	226989865	227318474	226989865	227318474	328609	4.3	227036401	227036800	0.121421
1	CDC42BPA	gain	1:226945671..227466123	226945671	227466123	520452	100	9	CDC42BPA	ENSG00000143776	protein_coding	226989865	227318474	226989865	227318474	328609	5.1	227036801	227037200	0.121421
1	CDC42BPA	gain	1:226945671..227466123	226945671	227466123	520452	100	9	CDC42BPA	ENSG00000143776	protein_coding	226989865	227318474	226989865	227318474	328609	5.3	227037201	227037600	0.121421
1	CDC42BPA	gain	1:226945671..227466123	226945671	227466123	520452	100	9	CDC42BPA	ENSG00000143776	protein_coding	226989865	227318474	226989865	227318474	328609	5	227037601	227038000	0.121421
1	CDC42BPA	gain	1:226945671..227466123	226945671	227466123	520452	100	9	CDC42BPA	ENSG00000143776	protein_coding	226989865	227318474	226989865	227318474	328609	5.1	227038001	227038400	0.121421
1	CDC42BPA	gain	1:226945671..227466123	226945671	227466123	520452	100	9	CDC42BPA	ENSG00000143776	protein_coding	226989865	227318474	226989865	227318474	328609	5.2	227038401	227038800	0.121421
1	CDC42BPA	gain	1:226945671..227466123	226945671	227466123	520452	100	9	CDC42BPA	ENSG00000143776	protein_coding	226989865	227318474	226989865	227318474	328609	5	227038801	227039200	0.121421
1	CDC42BPA	gain	1:226945671..227466123	226945671	227466123	520452	100	9	CDC42BPA	ENSG00000143776	protein_coding	226989865	227318474	226989865	227318474	328609	5	227039201	227039600	0.121421
1	CDC42BPA	gain	1:226945671..227466123	226945671	227466123	520452	100	9	CDC42BPA	ENSG00000143776	protein_coding	226989865	227318474	226989865	227318474	328609	5	227039601	227040000	0.121421
1	CDC42BPA	gain	1:226945671..227466123	226945671	227466123	520452	100	9	CDC42BPA	ENSG00000143776	protein_coding	226989865	227318474	226989865	227318474	328609	5.1	227040001	227040400	0.121421
1	CDC42BPA	gain	1:226945671..227466123	226945671	227466123	520452	100	9	CDC42BPA	ENSG00000143776	protein_coding	226989865	227318474	226989865	227318474	328609	5.2	227040401	227040800	0.121421
1	CDC42BPA	gain	1:226945671..227466123	226945671	227466123	520452	100	9	CDC42BPA	ENSG00000143776	protein_coding	226989865	227318474	226989865	227318474	328609	5.2	227040801	227041200	0.121421
1	CDC42BPA	gain	1:226945671..227466123	226945671	227466123	520452	100	9	CDC42BPA	ENSG00000143776	protein_coding	226989865	227318474	226989865	227318474	328609	4.9	227041201	227041600	0.121421
1	CDC42BPA	gain	1:226945671..227466123	226945671	227466123	520452	100	9	CDC42BPA	ENSG00000143776	protein_coding	226989865	227318474	226989865	227318474	328609	5.1	227041601	227042000	0.121421
1	CDC42BPA	gain	1:226945671..227466123	226945671	227466123	520452	100	9	CDC42BPA	ENSG00000143776	protein_coding	226989865	227318474	226989865	227318474	328609	5.3	227042001	227042400	0.121421
1	CDC42BPA	gain	1:226945671..227466123	226945671	227466123	520452	100	9	CDC42BPA	ENSG00000143776	protein_coding	226989865	227318474	226989865	227318474	328609	5.2	227042401	227042800	0.121421
1	CDC42BPA	gain	1:226945671..227466123	226945671	227466123	520452	100	9	CDC42BPA	ENSG00000143776	protein_coding	226989865	227318474	226989865	227318474	328609	4.7	227042801	227043200	0.121421
1	CDC42BPA	gain	1:226945671..227466123	226945671	227466123	520452	100	9	CDC42BPA	ENSG00000143776	protein_coding	226989865	227318474	226989865	227318474	328609	4.6	227043201	227043600	0.121421
1	CDC42BPA	gain	1:226945671..227466123	226945671	227466123	520452	100	9	CDC42BPA	ENSG00000143776	protein_coding	226989865	227318474	226989865	227318474	328609	4.9	227043601	227044000	0.121421
1	CDC42BPA	gain	1:226945671..227466123	226945671	227466123	520452	100	9	CDC42BPA	ENSG00000143776	protein_coding	226989865	227318474	226989865	227318474	328609	4.8	227044001	227044400	0.121421
1	CDC42BPA	gain	1:226945671..227466123	226945671	227466123	520452	100	9	CDC42BPA	ENSG00000143776	protein_coding	226989865	227318474	226989865	227318474	328609	5.1	227044401	227044800	0.121421
1	CDC42BPA	gain	1:226945671..227466123	226945671	227466123	520452	100	9	CDC42BPA	ENSG00000143776	protein_coding	226989865	227318474	226989865	227318474	328609	5.2	227044801	227045200	0.121421
1	CDC42BPA	gain	1:226945671..227466123	226945671	227466123	520452	100	9	CDC42BPA	ENSG00000143776	protein_coding	226989865	227318474	226989865	227318474	328609	4.9	227045201	227045600	0.121421
1	CDC42BPA	gain	1:226945671..227466123	226945671	227466123	520452	100	9	CDC42BPA	ENSG00000143776	protein_coding	226989865	227318474	226989865	227318474	328609	4.9	227045601	227046000	0.121421
1	CDC42BPA	gain	1:226945671..227466123	226945671	227466123	520452	100	9	CDC42BPA	ENSG00000143776	protein_coding	226989865	227318474	226989865	227318474	328609	4.7	227046001	227046400	0.121421
1	CDC42BPA	gain	1:226945671..227466123	226945671	227466123	520452	100	9	CDC42BPA	ENSG00000143776	protein_coding	226989865	227318474	226989865	227318474	328609	4.8	227046401	227046800	0.121421
1	CDC42BPA	gain	1:226945671..227466123	226945671	227466123	520452	100	9	CDC42BPA	ENSG00000143776	protein_coding	226989865	227318474	226989865	227318474	328609	5.1	227046801	227047200	0.121421
1	CDC42BPA	gain	1:226945671..227466123	226945671	227466123	520452	100	9	CDC42BPA	ENSG00000143776	protein_coding	226989865	227318474	226989865	227318474	328609	5.2	227047201	227047600	0.121421
1	CDC42BPA	gain	1:226945671..227466123	226945671	227466123	520452	100	9	CDC42BPA	ENSG00000143776	protein_coding	226989865	227318474	226989865	227318474	328609	5.1	227047601	227048000	0.121421
1	CDC42BPA	gain	1:226945671..227466123	226945671	227466123	520452	100	9	CDC42BPA	ENSG00000143776	protein_coding	226989865	227318474	226989865	227318474	328609	5.2	227048001	227048400	0.121421
1	CDC42BPA	gain	1:226945671..227466123	226945671	227466123	520452	100	9	CDC42BPA	ENSG00000143776	protein_coding	226989865	227318474	226989865	227318474	328609	5.2	227048401	227048800	0.121421
1	CDC42BPA	gain	1:226945671..227466123	226945671	227466123	520452	100	9	CDC42BPA	ENSG00000143776	protein_coding	226989865	227318474	226989865	227318474	328609	5.2	227048801	227049200	0.121421
1	CDC42BPA	gain	1:226945671..227466123	226945671	227466123	520452	100	9	CDC42BPA	ENSG00000143776	protein_coding	226989865	227318474	226989865	227318474	328609	5.4	227049201	227049600	0.121421
1	CDC42BPA	gain	1:226945671..227466123	226945671	227466123	520452	100	9	CDC42BPA	ENSG00000143776	protein_coding	226989865	227318474	226989865	227318474	328609	5.2	227049601	227050000	0.121421
1	CDC42BPA	gain	1:226945671..227466123	226945671	227466123	520452	100	9	CDC42BPA	ENSG00000143776	protein_coding	226989865	227318474	226989865	227318474	328609	5.1	227050001	227050400	0.121421
1	CDC42BPA	gain	1:226945671..227466123	226945671	227466123	520452	100	9	CDC42BPA	ENSG00000143776	protein_coding	226989865	227318474	226989865	227318474	328609	5.3	227050401	227050800	0.121421
1	CDC42BPA	gain	1:226945671..227466123	226945671	227466123	520452	100	9	CDC42BPA	ENSG00000143776	protein_coding	226989865	227318474	226989865	227318474	328609	5.1	227050801	227051200	0.121421
1	CDC42BPA	gain	1:226945671..227466123	226945671	227466123	520452	100	9	CDC42BPA	ENSG00000143776	protein_coding	226989865	227318474	226989865	227318474	328609	5	227051201	227051600	0.121421
1	CDC42BPA	gain	1:226945671..227466123	226945671	227466123	520452	100	9	CDC42BPA	ENSG00000143776	protein_coding	226989865	227318474	226989865	227318474	328609	5	227051601	227052000	0.121421
1	CDC42BPA	gain	1:226945671..227466123	226945671	227466123	520452	100	9	CDC42BPA	ENSG00000143776	protein_coding	226989865	227318474	226989865	227318474	328609	5.1	227052001	227052400	0.121421
1	CDC42BPA	gain	1:226945671..227466123	226945671	227466123	520452	100	9	CDC42BPA	ENSG00000143776	protein_coding	226989865	227318474	226989865	227318474	328609	5.1	227052401	227052800	0.121421
1	CDC42BPA	gain	1:226945671..227466123	226945671	227466123	520452	100	9	CDC42BPA	ENSG00000143776	protein_coding	226989865	227318474	226989865	227318474	328609	5.1	227052801	227053200	0.121421
1	CDC42BPA	gain	1:226945671..227466123	226945671	227466123	520452	100	9	CDC42BPA	ENSG00000143776	protein_coding	226989865	227318474	226989865	227318474	328609	4.9	227053201	227053600	0.121421
1	CDC42BPA	gain	1:226945671..227466123	226945671	227466123	520452	100	9	CDC42BPA	ENSG00000143776	protein_coding	226989865	227318474	226989865	227318474	328609	5	227053601	227054000	0.121421
1	CDC42BPA	gain	1:226945671..227466123	226945671	227466123	520452	100	9	CDC42BPA	ENSG00000143776	protein_coding	226989865	227318474	226989865	227318474	328609	5	227054001	227054400	0.121421
1	CDC42BPA	gain	1:226945671..227466123	226945671	227466123	520452	100	9	CDC42BPA	ENSG00000143776	protein_coding	226989865	227318474	226989865	227318474	328609	5.3	227054401	227054800	0.121421
1	CDC42BPA	gain	1:226945671..227466123	226945671	227466123	520452	100	9	CDC42BPA	ENSG00000143776	protein_coding	226989865	227318474	226989865	227318474	328609	5.4	227054801	227055200	0.121421
1	CDC42BPA	gain	1:226945671..227466123	226945671	227466123	520452	100	9	CDC42BPA	ENSG00000143776	protein_coding	226989865	227318474	226989865	227318474	328609	5.4	227055201	227055600	0.121421
1	CDC42BPA	gain	1:226945671..227466123	226945671	227466123	520452	100	9	CDC42BPA	ENSG00000143776	protein_coding	226989865	227318474	226989865	227318474	328609	5.2	227055601	227056000	0.121421
1	CDC42BPA	gain	1:226945671..227466123	226945671	227466123	520452	100	9	CDC42BPA	ENSG00000143776	protein_coding	226989865	227318474	226989865	227318474	328609	5	227056001	227056400	0.121421
1	CDC42BPA	gain	1:226945671..227466123	226945671	227466123	520452	100	9	CDC42BPA	ENSG00000143776	protein_coding	226989865	227318474	226989865	227318474	328609	4.8	227056401	227056800	0.121421
1	CDC42BPA	gain	1:226945671..227466123	226945671	227466123	520452	100	9	CDC42BPA	ENSG00000143776	protein_coding	226989865	227318474	226989865	227318474	328609	5.2	227056801	227057200	0.121421
1	CDC42BPA	gain	1:226945671..227466123	226945671	227466123	520452	100	9	CDC42BPA	ENSG00000143776	protein_coding	226989865	227318474	226989865	227318474	328609	5.3	227057201	227057600	0.121421
1	CDC42BPA	gain	1:226945671..227466123	226945671	227466123	520452	100	9	CDC42BPA	ENSG00000143776	protein_coding	226989865	227318474	226989865	227318474	328609	5.4	227057601	227058000	0.121421
1	CDC42BPA	gain	1:226945671..227466123	226945671	227466123	520452	100	9	CDC42BPA	ENSG00000143776	protein_coding	226989865	227318474	226989865	227318474	328609	5.4	227058001	227058400	0.121421
1	CDC42BPA	gain	1:226945671..227466123	226945671	227466123	520452	100	9	CDC42BPA	ENSG00000143776	protein_coding	226989865	227318474	226989865	227318474	328609	5.5	227058401	227058800	0.121421
1	CDC42BPA	gain	1:226945671..227466123	226945671	227466123	520452	100	9	CDC42BPA	ENSG00000143776	protein_coding	226989865	227318474	226989865	227318474	328609	5.3	227058801	227059200	0.121421
1	CDC42BPA	gain	1:226945671..227466123	226945671	227466123	520452	100	9	CDC42BPA	ENSG00000143776	protein_coding	226989865	227318474	226989865	227318474	328609	5.1	227059201	227059600	0.121421
1	CDC42BPA	gain	1:226945671..227466123	226945671	227466123	520452	100	9	CDC42BPA	ENSG00000143776	protein_coding	226989865	227318474	226989865	227318474	328609	4.9	227059601	227060000	0.121421
1	CDC42BPA	gain	1:226945671..227466123	226945671	227466123	520452	100	9	CDC42BPA	ENSG00000143776	protein_coding	226989865	227318474	226989865	227318474	328609	4.1	227060001	227060400	0.121421
1	CDC42BPA	gain	1:226945671..227466123	226945671	227466123	520452	100	9	CDC42BPA	ENSG00000143776	protein_coding	226989865	227318474	226989865	227318474	328609	4.5	227060401	227060800	0.121421
1	CDC42BPA	gain	1:226945671..227466123	226945671	227466123	520452	100	9	CDC42BPA	ENSG00000143776	protein_coding	226989865	227318474	226989865	227318474	328609	4.7	227060801	227061200	0.121421
1	CDC42BPA	gain	1:226945671..227466123	226945671	227466123	520452	100	9	CDC42BPA	ENSG00000143776	protein_coding	226989865	227318474	226989865	227318474	328609	5.1	227061201	227061600	0.121421
1	CDC42BPA	gain	1:226945671..227466123	226945671	227466123	520452	100	9	CDC42BPA	ENSG00000143776	protein_coding	226989865	227318474	226989865	227318474	328609	4.9	227061601	227062000	0.121421
1	CDC42BPA	gain	1:226945671..227466123	226945671	227466123	520452	100	9	CDC42BPA	ENSG00000143776	protein_coding	226989865	227318474	226989865	227318474	328609	4.9	227062001	227062400	0.121421
1	CDC42BPA	gain	1:226945671..227466123	226945671	227466123	520452	100	9	CDC42BPA	ENSG00000143776	protein_coding	226989865	227318474	226989865	227318474	328609	5.2	227062401	227062800	0.121421
1	CDC42BPA	gain	1:226945671..227466123	226945671	227466123	520452	100	9	CDC42BPA	ENSG00000143776	protein_coding	226989865	227318474	226989865	227318474	328609	5.3	227062801	227063200	0.121421
1	CDC42BPA	gain	1:226945671..227466123	226945671	227466123	520452	100	9	CDC42BPA	ENSG00000143776	protein_coding	226989865	227318474	226989865	227318474	328609	5.5	227063201	227063600	0.121421
1	CDC42BPA	gain	1:226945671..227466123	226945671	227466123	520452	100	9	CDC42BPA	ENSG00000143776	protein_coding	226989865	227318474	226989865	227318474	328609	5.3	227063601	227064000	0.121421
1	CDC42BPA	gain	1:226945671..227466123	226945671	227466123	520452	100	9	CDC42BPA	ENSG00000143776	protein_coding	226989865	227318474	226989865	227318474	328609	5.2	227064001	227064400	0.121421
1	CDC42BPA	gain	1:226945671..227466123	226945671	227466123	520452	100	9	CDC42BPA	ENSG00000143776	protein_coding	226989865	227318474	226989865	227318474	328609	4.9	227064401	227064800	0.121421
1	CDC42BPA	gain	1:226945671..227466123	226945671	227466123	520452	100	9	CDC42BPA	ENSG00000143776	protein_coding	226989865	227318474	226989865	227318474	328609	4.3	227064801	227065200	0.121421
1	CDC42BPA	gain	1:226945671..227466123	226945671	227466123	520452	100	9	CDC42BPA	ENSG00000143776	protein_coding	226989865	227318474	226989865	227318474	328609	4.8	227065201	227065600	0.121421
1	CDC42BPA	gain	1:226945671..227466123	226945671	227466123	520452	100	9	CDC42BPA	ENSG00000143776	protein_coding	226989865	227318474	226989865	227318474	328609	5	227065601	227066000	0.121421
1	CDC42BPA	gain	1:226945671..227466123	226945671	227466123	520452	100	9	CDC42BPA	ENSG00000143776	protein_coding	226989865	227318474	226989865	227318474	328609	4.6	227066001	227066400	0.121421
1	CDC42BPA	gain	1:226945671..227466123	226945671	227466123	520452	100	9	CDC42BPA	ENSG00000143776	protein_coding	226989865	227318474	226989865	227318474	328609	5.1	227066401	227066800	0.121421
1	CDC42BPA	gain	1:226945671..227466123	226945671	227466123	520452	100	9	CDC42BPA	ENSG00000143776	protein_coding	226989865	227318474	226989865	227318474	328609	5	227066801	227067200	0.121421
1	CDC42BPA	gain	1:226945671..227466123	226945671	227466123	520452	100	9	CDC42BPA	ENSG00000143776	protein_coding	226989865	227318474	226989865	227318474	328609	5.1	227067201	227067600	0.121421
1	CDC42BPA	gain	1:226945671..227466123	226945671	227466123	520452	100	9	CDC42BPA	ENSG00000143776	protein_coding	226989865	227318474	226989865	227318474	328609	5.1	227067601	227068000	0.121421
1	CDC42BPA	gain	1:226945671..227466123	226945671	227466123	520452	100	9	CDC42BPA	ENSG00000143776	protein_coding	226989865	227318474	226989865	227318474	328609	5	227068001	227068400	0.121421
1	CDC42BPA	gain	1:226945671..227466123	226945671	227466123	520452	100	9	CDC42BPA	ENSG00000143776	protein_coding	226989865	227318474	226989865	227318474	328609	5	227068401	227068800	0.121421
1	CDC42BPA	gain	1:226945671..227466123	226945671	227466123	520452	100	9	CDC42BPA	ENSG00000143776	protein_coding	226989865	227318474	226989865	227318474	328609	5.2	227068801	227069200	0.121421
1	CDC42BPA	gain	1:226945671..227466123	226945671	227466123	520452	100	9	CDC42BPA	ENSG00000143776	protein_coding	226989865	227318474	226989865	227318474	328609	5.3	227069201	227069600	0.121421
1	CDC42BPA	gain	1:226945671..227466123	226945671	227466123	520452	100	9	CDC42BPA	ENSG00000143776	protein_coding	226989865	227318474	226989865	227318474	328609	5.2	227069601	227070000	0.121421
1	CDC42BPA	gain	1:226945671..227466123	226945671	227466123	520452	100	9	CDC42BPA	ENSG00000143776	protein_coding	226989865	227318474	226989865	227318474	328609	5	227070001	227070400	0.121421
1	CDC42BPA	gain	1:226945671..227466123	226945671	227466123	520452	100	9	CDC42BPA	ENSG00000143776	protein_coding	226989865	227318474	226989865	227318474	328609	5.2	227070401	227070800	0.121421
1	CDC42BPA	gain	1:226945671..227466123	226945671	227466123	520452	100	9	CDC42BPA	ENSG00000143776	protein_coding	226989865	227318474	226989865	227318474	328609	4.8	227070801	227071200	0.121421
1	CDC42BPA	gain	1:226945671..227466123	226945671	227466123	520452	100	9	CDC42BPA	ENSG00000143776	protein_coding	226989865	227318474	226989865	227318474	328609	5	227071201	227071600	0.121421
1	CDC42BPA	gain	1:226945671..227466123	226945671	227466123	520452	100	9	CDC42BPA	ENSG00000143776	protein_coding	226989865	227318474	226989865	227318474	328609	5.3	227071601	227072000	0.121421
1	CDC42BPA	gain	1:226945671..227466123	226945671	227466123	520452	100	9	CDC42BPA	ENSG00000143776	protein_coding	226989865	227318474	226989865	227318474	328609	5.2	227072001	227072400	0.121421
1	CDC42BPA	gain	1:226945671..227466123	226945671	227466123	520452	100	9	CDC42BPA	ENSG00000143776	protein_coding	226989865	227318474	226989865	227318474	328609	5	227072401	227072800	0.121421
1	CDC42BPA	gain	1:226945671..227466123	226945671	227466123	520452	100	9	CDC42BPA	ENSG00000143776	protein_coding	226989865	227318474	226989865	227318474	328609	5.2	227072801	227073200	0.121421
1	CDC42BPA	gain	1:226945671..227466123	226945671	227466123	520452	100	9	CDC42BPA	ENSG00000143776	protein_coding	226989865	227318474	226989865	227318474	328609	5.2	227073201	227073600	0.121421
1	CDC42BPA	gain	1:226945671..227466123	226945671	227466123	520452	100	9	CDC42BPA	ENSG00000143776	protein_coding	226989865	227318474	226989865	227318474	328609	5	227073601	227074000	0.121421
1	CDC42BPA	gain	1:226945671..227466123	226945671	227466123	520452	100	9	CDC42BPA	ENSG00000143776	protein_coding	226989865	227318474	226989865	227318474	328609	5.1	227074001	227074400	0.121421
1	CDC42BPA	gain	1:226945671..227466123	226945671	227466123	520452	100	9	CDC42BPA	ENSG00000143776	protein_coding	226989865	227318474	226989865	227318474	328609	5.1	227074401	227074800	0.121421
1	CDC42BPA	gain	1:226945671..227466123	226945671	227466123	520452	100	9	CDC42BPA	ENSG00000143776	protein_coding	226989865	227318474	226989865	227318474	328609	5.2	227074801	227075200	0.121421
1	CDC42BPA	gain	1:226945671..227466123	226945671	227466123	520452	100	9	CDC42BPA	ENSG00000143776	protein_coding	226989865	227318474	226989865	227318474	328609	5.3	227075201	227075600	0.121421
1	CDC42BPA	gain	1:226945671..227466123	226945671	227466123	520452	100	9	CDC42BPA	ENSG00000143776	protein_coding	226989865	227318474	226989865	227318474	328609	5.5	227075601	227076000	0.121421
1	CDC42BPA	gain	1:226945671..227466123	226945671	227466123	520452	100	9	CDC42BPA	ENSG00000143776	protein_coding	226989865	227318474	226989865	227318474	328609	4.8	227076001	227076400	0.121421
1	CDC42BPA	gain	1:226945671..227466123	226945671	227466123	520452	100	9	CDC42BPA	ENSG00000143776	protein_coding	226989865	227318474	226989865	227318474	328609	4.7	227076401	227076800	0.121421
1	CDC42BPA	gain	1:226945671..227466123	226945671	227466123	520452	100	9	CDC42BPA	ENSG00000143776	protein_coding	226989865	227318474	226989865	227318474	328609	5.1	227076801	227077200	0.121421
1	CDC42BPA	gain	1:226945671..227466123	226945671	227466123	520452	100	9	CDC42BPA	ENSG00000143776	protein_coding	226989865	227318474	226989865	227318474	328609	5.2	227077201	227077600	0.121421
1	CDC42BPA	gain	1:226945671..227466123	226945671	227466123	520452	100	9	CDC42BPA	ENSG00000143776	protein_coding	226989865	227318474	226989865	227318474	328609	5.2	227077601	227078000	0.121421
1	CDC42BPA	gain	1:226945671..227466123	226945671	227466123	520452	100	9	CDC42BPA	ENSG00000143776	protein_coding	226989865	227318474	226989865	227318474	328609	5.1	227078001	227078400	0.121421
1	CDC42BPA	gain	1:226945671..227466123	226945671	227466123	520452	100	9	CDC42BPA	ENSG00000143776	protein_coding	226989865	227318474	226989865	227318474	328609	5	227078401	227078800	0.121421
1	CDC42BPA	gain	1:226945671..227466123	226945671	227466123	520452	100	9	CDC42BPA	ENSG00000143776	protein_coding	226989865	227318474	226989865	227318474	328609	4.8	227078801	227079200	0.121421
1	CDC42BPA	gain	1:226945671..227466123	226945671	227466123	520452	100	9	CDC42BPA	ENSG00000143776	protein_coding	226989865	227318474	226989865	227318474	328609	5	227079201	227079600	0.121421
1	CDC42BPA	gain	1:226945671..227466123	226945671	227466123	520452	100	9	CDC42BPA	ENSG00000143776	protein_coding	226989865	227318474	226989865	227318474	328609	5.2	227079601	227080000	0.121421
1	CDC42BPA	gain	1:226945671..227466123	226945671	227466123	520452	100	9	CDC42BPA	ENSG00000143776	protein_coding	226989865	227318474	226989865	227318474	328609	5.1	227080001	227080400	0.121421
1	CDC42BPA	gain	1:226945671..227466123	226945671	227466123	520452	100	9	CDC42BPA	ENSG00000143776	protein_coding	226989865	227318474	226989865	227318474	328609	5.1	227080401	227080800	0.121421
1	CDC42BPA	gain	1:226945671..227466123	226945671	227466123	520452	100	9	CDC42BPA	ENSG00000143776	protein_coding	226989865	227318474	226989865	227318474	328609	5	227080801	227081200	0.121421
1	CDC42BPA	gain	1:226945671..227466123	226945671	227466123	520452	100	9	CDC42BPA	ENSG00000143776	protein_coding	226989865	227318474	226989865	227318474	328609	4.7	227081201	227081600	0.121421
1	CDC42BPA	gain	1:226945671..227466123	226945671	227466123	520452	100	9	CDC42BPA	ENSG00000143776	protein_coding	226989865	227318474	226989865	227318474	328609	4.9	227081601	227082000	0.121421
1	CDC42BPA	gain	1:226945671..227466123	226945671	227466123	520452	100	9	CDC42BPA	ENSG00000143776	protein_coding	226989865	227318474	226989865	227318474	328609	4.6	227082001	227082400	0.121421
1	CDC42BPA	gain	1:226945671..227466123	226945671	227466123	520452	100	9	CDC42BPA	ENSG00000143776	protein_coding	226989865	227318474	226989865	227318474	328609	4.4	227082401	227082800	0.121421
1	CDC42BPA	gain	1:226945671..227466123	226945671	227466123	520452	100	9	CDC42BPA	ENSG00000143776	protein_coding	226989865	227318474	226989865	227318474	328609	4.6	227082801	227083200	0.121421
1	CDC42BPA	gain	1:226945671..227466123	226945671	227466123	520452	100	9	CDC42BPA	ENSG00000143776	protein_coding	226989865	227318474	226989865	227318474	328609	4.8	227083201	227083600	0.121421
1	CDC42BPA	gain	1:226945671..227466123	226945671	227466123	520452	100	9	CDC42BPA	ENSG00000143776	protein_coding	226989865	227318474	226989865	227318474	328609	4.9	227083601	227084000	0.121421
1	CDC42BPA	gain	1:226945671..227466123	226945671	227466123	520452	100	9	CDC42BPA	ENSG00000143776	protein_coding	226989865	227318474	226989865	227318474	328609	4.7	227084001	227084400	0.121421
1	CDC42BPA	gain	1:226945671..227466123	226945671	227466123	520452	100	9	CDC42BPA	ENSG00000143776	protein_coding	226989865	227318474	226989865	227318474	328609	4.8	227084401	227084800	0.121421
1	CDC42BPA	gain	1:226945671..227466123	226945671	227466123	520452	100	9	CDC42BPA	ENSG00000143776	protein_coding	226989865	227318474	226989865	227318474	328609	4.7	227084801	227085200	0.121421
1	CDC42BPA	gain	1:226945671..227466123	226945671	227466123	520452	100	9	CDC42BPA	ENSG00000143776	protein_coding	226989865	227318474	226989865	227318474	328609	4.7	227085201	227085600	0.121421
1	CDC42BPA	gain	1:226945671..227466123	226945671	227466123	520452	100	9	CDC42BPA	ENSG00000143776	protein_coding	226989865	227318474	226989865	227318474	328609	5.2	227085601	227086000	0.121421
1	CDC42BPA	gain	1:226945671..227466123	226945671	227466123	520452	100	9	CDC42BPA	ENSG00000143776	protein_coding	226989865	227318474	226989865	227318474	328609	5.2	227086001	227086400	0.121421
1	CDC42BPA	gain	1:226945671..227466123	226945671	227466123	520452	100	9	CDC42BPA	ENSG00000143776	protein_coding	226989865	227318474	226989865	227318474	328609	4.9	227086401	227086800	0.121421
1	CDC42BPA	gain	1:226945671..227466123	226945671	227466123	520452	100	9	CDC42BPA	ENSG00000143776	protein_coding	226989865	227318474	226989865	227318474	328609	5.2	227086801	227087200	0.121421
1	CDC42BPA	gain	1:226945671..227466123	226945671	227466123	520452	100	9	CDC42BPA	ENSG00000143776	protein_coding	226989865	227318474	226989865	227318474	328609	5.3	227087201	227087600	0.121421
1	CDC42BPA	gain	1:226945671..227466123	226945671	227466123	520452	100	9	CDC42BPA	ENSG00000143776	protein_coding	226989865	227318474	226989865	227318474	328609	5.2	227087601	227088000	0.121421
1	CDC42BPA	gain	1:226945671..227466123	226945671	227466123	520452	100	9	CDC42BPA	ENSG00000143776	protein_coding	226989865	227318474	226989865	227318474	328609	5.2	227088001	227088400	0.121421
1	CDC42BPA	gain	1:226945671..227466123	226945671	227466123	520452	100	9	CDC42BPA	ENSG00000143776	protein_coding	226989865	227318474	226989865	227318474	328609	4.9	227088401	227088800	0.121421
1	CDC42BPA	gain	1:226945671..227466123	226945671	227466123	520452	100	9	CDC42BPA	ENSG00000143776	protein_coding	226989865	227318474	226989865	227318474	328609	4.8	227088801	227089200	0.121421
1	CDC42BPA	gain	1:226945671..227466123	226945671	227466123	520452	100	9	CDC42BPA	ENSG00000143776	protein_coding	226989865	227318474	226989865	227318474	328609	5.1	227089201	227089600	0.121421
1	CDC42BPA	gain	1:226945671..227466123	226945671	227466123	520452	100	9	CDC42BPA	ENSG00000143776	protein_coding	226989865	227318474	226989865	227318474	328609	5.2	227089601	227090000	0.121421
1	CDC42BPA	gain	1:226945671..227466123	226945671	227466123	520452	100	9	CDC42BPA	ENSG00000143776	protein_coding	226989865	227318474	226989865	227318474	328609	4.9	227090001	227090400	0.121421
1	CDC42BPA	gain	1:226945671..227466123	226945671	227466123	520452	100	9	CDC42BPA	ENSG00000143776	protein_coding	226989865	227318474	226989865	227318474	328609	4.5	227090401	227090800	0.121421
1	CDC42BPA	gain	1:226945671..227466123	226945671	227466123	520452	100	9	CDC42BPA	ENSG00000143776	protein_coding	226989865	227318474	226989865	227318474	328609	4.8	227090801	227091200	0.121421
1	CDC42BPA	gain	1:226945671..227466123	226945671	227466123	520452	100	9	CDC42BPA	ENSG00000143776	protein_coding	226989865	227318474	226989865	227318474	328609	5	227091201	227091600	0.121421
1	CDC42BPA	gain	1:226945671..227466123	226945671	227466123	520452	100	9	CDC42BPA	ENSG00000143776	protein_coding	226989865	227318474	226989865	227318474	328609	5.2	227091601	227092000	0.121421
1	CDC42BPA	gain	1:226945671..227466123	226945671	227466123	520452	100	9	CDC42BPA	ENSG00000143776	protein_coding	226989865	227318474	226989865	227318474	328609	5.3	227092001	227092400	0.121421
1	CDC42BPA	gain	1:226945671..227466123	226945671	227466123	520452	100	9	CDC42BPA	ENSG00000143776	protein_coding	226989865	227318474	226989865	227318474	328609	5.4	227092401	227092800	0.121421
1	CDC42BPA	gain	1:226945671..227466123	226945671	227466123	520452	100	9	CDC42BPA	ENSG00000143776	protein_coding	226989865	227318474	226989865	227318474	328609	5	227092801	227093200	0.121421
1	CDC42BPA	gain	1:226945671..227466123	226945671	227466123	520452	100	9	CDC42BPA	ENSG00000143776	protein_coding	226989865	227318474	226989865	227318474	328609	4.9	227093201	227093600	0.121421
1	CDC42BPA	gain	1:226945671..227466123	226945671	227466123	520452	100	9	CDC42BPA	ENSG00000143776	protein_coding	226989865	227318474	226989865	227318474	328609	5.2	227093601	227094000	0.121421
1	CDC42BPA	gain	1:226945671..227466123	226945671	227466123	520452	100	9	CDC42BPA	ENSG00000143776	protein_coding	226989865	227318474	226989865	227318474	328609	5.1	227094001	227094400	0.121421
1	CDC42BPA	gain	1:226945671..227466123	226945671	227466123	520452	100	9	CDC42BPA	ENSG00000143776	protein_coding	226989865	227318474	226989865	227318474	328609	4.9	227094401	227094800	0.121421
1	CDC42BPA	gain	1:226945671..227466123	226945671	227466123	520452	100	9	CDC42BPA	ENSG00000143776	protein_coding	226989865	227318474	226989865	227318474	328609	5.3	227094801	227095200	0.121421
1	CDC42BPA	gain	1:226945671..227466123	226945671	227466123	520452	100	9	CDC42BPA	ENSG00000143776	protein_coding	226989865	227318474	226989865	227318474	328609	5.3	227095201	227095600	0.121421
1	CDC42BPA	gain	1:226945671..227466123	226945671	227466123	520452	100	9	CDC42BPA	ENSG00000143776	protein_coding	226989865	227318474	226989865	227318474	328609	4.8	227095601	227096000	0.121421
1	CDC42BPA	gain	1:226945671..227466123	226945671	227466123	520452	100	9	CDC42BPA	ENSG00000143776	protein_coding	226989865	227318474	226989865	227318474	328609	5	227096001	227096400	0.121421
1	CDC42BPA	gain	1:226945671..227466123	226945671	227466123	520452	100	9	CDC42BPA	ENSG00000143776	protein_coding	226989865	227318474	226989865	227318474	328609	4.5	227096401	227096800	0.121421
1	CDC42BPA	gain	1:226945671..227466123	226945671	227466123	520452	100	9	CDC42BPA	ENSG00000143776	protein_coding	226989865	227318474	226989865	227318474	328609	4.8	227096801	227097200	0.121421
1	CDC42BPA	gain	1:226945671..227466123	226945671	227466123	520452	100	9	CDC42BPA	ENSG00000143776	protein_coding	226989865	227318474	226989865	227318474	328609	4.9	227097201	227097600	0.121421
1	CDC42BPA	gain	1:226945671..227466123	226945671	227466123	520452	100	9	CDC42BPA	ENSG00000143776	protein_coding	226989865	227318474	226989865	227318474	328609	4.8	227097601	227098000	0.121421
1	CDC42BPA	gain	1:226945671..227466123	226945671	227466123	520452	100	9	CDC42BPA	ENSG00000143776	protein_coding	226989865	227318474	226989865	227318474	328609	5	227098001	227098400	0.121421
1	CDC42BPA	gain	1:226945671..227466123	226945671	227466123	520452	100	9	CDC42BPA	ENSG00000143776	protein_coding	226989865	227318474	226989865	227318474	328609	5	227098401	227098800	0.121421
1	CDC42BPA	gain	1:226945671..227466123	226945671	227466123	520452	100	9	CDC42BPA	ENSG00000143776	protein_coding	226989865	227318474	226989865	227318474	328609	5.3	227098801	227099200	0.121421
1	CDC42BPA	gain	1:226945671..227466123	226945671	227466123	520452	100	9	CDC42BPA	ENSG00000143776	protein_coding	226989865	227318474	226989865	227318474	328609	5.4	227099201	227099600	0.121421
1	CDC42BPA	gain	1:226945671..227466123	226945671	227466123	520452	100	9	CDC42BPA	ENSG00000143776	protein_coding	226989865	227318474	226989865	227318474	328609	5.1	227099601	227100000	0.121421
1	CDC42BPA	gain	1:226945671..227466123	226945671	227466123	520452	100	9	CDC42BPA	ENSG00000143776	protein_coding	226989865	227318474	226989865	227318474	328609	5.1	227100001	227100400	0.121421
1	CDC42BPA	gain	1:226945671..227466123	226945671	227466123	520452	100	9	CDC42BPA	ENSG00000143776	protein_coding	226989865	227318474	226989865	227318474	328609	4.5	227100401	227100800	0.121421
1	CDC42BPA	gain	1:226945671..227466123	226945671	227466123	520452	100	9	CDC42BPA	ENSG00000143776	protein_coding	226989865	227318474	226989865	227318474	328609	5.3	227100801	227101200	0.121421
1	CDC42BPA	gain	1:226945671..227466123	226945671	227466123	520452	100	9	CDC42BPA	ENSG00000143776	protein_coding	226989865	227318474	226989865	227318474	328609	5.5	227101201	227101600	0.121421
1	CDC42BPA	gain	1:226945671..227466123	226945671	227466123	520452	100	9	CDC42BPA	ENSG00000143776	protein_coding	226989865	227318474	226989865	227318474	328609	5	227101601	227102000	0.121421
1	CDC42BPA	gain	1:226945671..227466123	226945671	227466123	520452	100	9	CDC42BPA	ENSG00000143776	protein_coding	226989865	227318474	226989865	227318474	328609	5	227102001	227102400	0.121421
1	CDC42BPA	gain	1:226945671..227466123	226945671	227466123	520452	100	9	CDC42BPA	ENSG00000143776	protein_coding	226989865	227318474	226989865	227318474	328609	5.1	227102401	227102800	0.121421
1	CDC42BPA	gain	1:226945671..227466123	226945671	227466123	520452	100	9	CDC42BPA	ENSG00000143776	protein_coding	226989865	227318474	226989865	227318474	328609	5.3	227102801	227103200	0.121421
1	CDC42BPA	gain	1:226945671..227466123	226945671	227466123	520452	100	9	CDC42BPA	ENSG00000143776	protein_coding	226989865	227318474	226989865	227318474	328609	5.4	227103201	227103600	0.121421
1	CDC42BPA	gain	1:226945671..227466123	226945671	227466123	520452	100	9	CDC42BPA	ENSG00000143776	protein_coding	226989865	227318474	226989865	227318474	328609	5.2	227103601	227104000	0.121421
1	CDC42BPA	gain	1:226945671..227466123	226945671	227466123	520452	100	9	CDC42BPA	ENSG00000143776	protein_coding	226989865	227318474	226989865	227318474	328609	5.1	227104001	227104400	0.121421
1	CDC42BPA	gain	1:226945671..227466123	226945671	227466123	520452	100	9	CDC42BPA	ENSG00000143776	protein_coding	226989865	227318474	226989865	227318474	328609	5.1	227104401	227104800	0.121421
1	CDC42BPA	gain	1:226945671..227466123	226945671	227466123	520452	100	9	CDC42BPA	ENSG00000143776	protein_coding	226989865	227318474	226989865	227318474	328609	4.7	227104801	227105200	0.121421
1	CDC42BPA	gain	1:226945671..227466123	226945671	227466123	520452	100	9	CDC42BPA	ENSG00000143776	protein_coding	226989865	227318474	226989865	227318474	328609	4.5	227105201	227105600	0.121421
1	CDC42BPA	gain	1:226945671..227466123	226945671	227466123	520452	100	9	CDC42BPA	ENSG00000143776	protein_coding	226989865	227318474	226989865	227318474	328609	5.1	227105601	227106000	0.121421
1	CDC42BPA	gain	1:226945671..227466123	226945671	227466123	520452	100	9	CDC42BPA	ENSG00000143776	protein_coding	226989865	227318474	226989865	227318474	328609	5.4	227106001	227106400	0.121421
1	CDC42BPA	gain	1:226945671..227466123	226945671	227466123	520452	100	9	CDC42BPA	ENSG00000143776	protein_coding	226989865	227318474	226989865	227318474	328609	5	227106401	227106800	0.121421
1	CDC42BPA	gain	1:226945671..227466123	226945671	227466123	520452	100	9	CDC42BPA	ENSG00000143776	protein_coding	226989865	227318474	226989865	227318474	328609	4.9	227106801	227107200	0.121421
1	CDC42BPA	gain	1:226945671..227466123	226945671	227466123	520452	100	9	CDC42BPA	ENSG00000143776	protein_coding	226989865	227318474	226989865	227318474	328609	4.8	227107201	227107600	0.121421
1	CDC42BPA	gain	1:226945671..227466123	226945671	227466123	520452	100	9	CDC42BPA	ENSG00000143776	protein_coding	226989865	227318474	226989865	227318474	328609	5	227107601	227108000	0.121421
1	CDC42BPA	gain	1:226945671..227466123	226945671	227466123	520452	100	9	CDC42BPA	ENSG00000143776	protein_coding	226989865	227318474	226989865	227318474	328609	5.2	227108001	227108400	0.121421
1	CDC42BPA	gain	1:226945671..227466123	226945671	227466123	520452	100	9	CDC42BPA	ENSG00000143776	protein_coding	226989865	227318474	226989865	227318474	328609	5.4	227108401	227108800	0.121421
1	CDC42BPA	gain	1:226945671..227466123	226945671	227466123	520452	100	9	CDC42BPA	ENSG00000143776	protein_coding	226989865	227318474	226989865	227318474	328609	5.4	227108801	227109200	0.121421
1	CDC42BPA	gain	1:226945671..227466123	226945671	227466123	520452	100	9	CDC42BPA	ENSG00000143776	protein_coding	226989865	227318474	226989865	227318474	328609	4.8	227109201	227109600	0.121421
1	CDC42BPA	gain	1:226945671..227466123	226945671	227466123	520452	100	9	CDC42BPA	ENSG00000143776	protein_coding	226989865	227318474	226989865	227318474	328609	5	227109601	227110000	0.121421
1	CDC42BPA	gain	1:226945671..227466123	226945671	227466123	520452	100	9	CDC42BPA	ENSG00000143776	protein_coding	226989865	227318474	226989865	227318474	328609	5.3	227110001	227110400	0.121421
1	CDC42BPA	gain	1:226945671..227466123	226945671	227466123	520452	100	9	CDC42BPA	ENSG00000143776	protein_coding	226989865	227318474	226989865	227318474	328609	5.5	227110401	227110800	0.121421
1	CDC42BPA	gain	1:226945671..227466123	226945671	227466123	520452	100	9	CDC42BPA	ENSG00000143776	protein_coding	226989865	227318474	226989865	227318474	328609	5.5	227110801	227111200	0.121421
1	CDC42BPA	gain	1:226945671..227466123	226945671	227466123	520452	100	9	CDC42BPA	ENSG00000143776	protein_coding	226989865	227318474	226989865	227318474	328609	5	227111201	227111600	0.121421
1	CDC42BPA	gain	1:226945671..227466123	226945671	227466123	520452	100	9	CDC42BPA	ENSG00000143776	protein_coding	226989865	227318474	226989865	227318474	328609	4.8	227111601	227112000	0.121421
1	CDC42BPA	gain	1:226945671..227466123	226945671	227466123	520452	100	9	CDC42BPA	ENSG00000143776	protein_coding	226989865	227318474	226989865	227318474	328609	5.2	227112001	227112400	0.121421
1	CDC42BPA	gain	1:226945671..227466123	226945671	227466123	520452	100	9	CDC42BPA	ENSG00000143776	protein_coding	226989865	227318474	226989865	227318474	328609	5.3	227112401	227112800	0.121421
1	CDC42BPA	gain	1:226945671..227466123	226945671	227466123	520452	100	9	CDC42BPA	ENSG00000143776	protein_coding	226989865	227318474	226989865	227318474	328609	5.1	227112801	227113200	0.121421
1	CDC42BPA	gain	1:226945671..227466123	226945671	227466123	520452	100	9	CDC42BPA	ENSG00000143776	protein_coding	226989865	227318474	226989865	227318474	328609	4.8	227113201	227113600	0.121421
1	CDC42BPA	gain	1:226945671..227466123	226945671	227466123	520452	100	9	CDC42BPA	ENSG00000143776	protein_coding	226989865	227318474	226989865	227318474	328609	4	227113601	227114000	0.121421
1	CDC42BPA	gain	1:226945671..227466123	226945671	227466123	520452	100	9	CDC42BPA	ENSG00000143776	protein_coding	226989865	227318474	226989865	227318474	328609	5	227114001	227114400	0.121421
1	CDC42BPA	gain	1:226945671..227466123	226945671	227466123	520452	100	9	CDC42BPA	ENSG00000143776	protein_coding	226989865	227318474	226989865	227318474	328609	5.2	227114401	227114800	0.121421
1	CDC42BPA	gain	1:226945671..227466123	226945671	227466123	520452	100	9	CDC42BPA	ENSG00000143776	protein_coding	226989865	227318474	226989865	227318474	328609	5.3	227114801	227115200	0.121421
1	CDC42BPA	gain	1:226945671..227466123	226945671	227466123	520452	100	9	CDC42BPA	ENSG00000143776	protein_coding	226989865	227318474	226989865	227318474	328609	5.2	227115201	227115600	0.121421
1	CDC42BPA	gain	1:226945671..227466123	226945671	227466123	520452	100	9	CDC42BPA	ENSG00000143776	protein_coding	226989865	227318474	226989865	227318474	328609	5.3	227115601	227116000	0.121421
1	CDC42BPA	gain	1:226945671..227466123	226945671	227466123	520452	100	9	CDC42BPA	ENSG00000143776	protein_coding	226989865	227318474	226989865	227318474	328609	5.5	227116001	227116400	0.121421
1	CDC42BPA	gain	1:226945671..227466123	226945671	227466123	520452	100	9	CDC42BPA	ENSG00000143776	protein_coding	226989865	227318474	226989865	227318474	328609	5.1	227116401	227116800	0.121421
1	CDC42BPA	gain	1:226945671..227466123	226945671	227466123	520452	100	9	CDC42BPA	ENSG00000143776	protein_coding	226989865	227318474	226989865	227318474	328609	5.1	227116801	227117200	0.121421
1	CDC42BPA	gain	1:226945671..227466123	226945671	227466123	520452	100	9	CDC42BPA	ENSG00000143776	protein_coding	226989865	227318474	226989865	227318474	328609	4.8	227117201	227117600	0.121421
1	CDC42BPA	gain	1:226945671..227466123	226945671	227466123	520452	100	9	CDC42BPA	ENSG00000143776	protein_coding	226989865	227318474	226989865	227318474	328609	5	227117601	227118000	0.121421
1	CDC42BPA	gain	1:226945671..227466123	226945671	227466123	520452	100	9	CDC42BPA	ENSG00000143776	protein_coding	226989865	227318474	226989865	227318474	328609	5	227118001	227118400	0.121421
1	CDC42BPA	gain	1:226945671..227466123	226945671	227466123	520452	100	9	CDC42BPA	ENSG00000143776	protein_coding	226989865	227318474	226989865	227318474	328609	5.2	227118401	227118800	0.121421
1	CDC42BPA	gain	1:226945671..227466123	226945671	227466123	520452	100	9	CDC42BPA	ENSG00000143776	protein_coding	226989865	227318474	226989865	227318474	328609	5.3	227118801	227119200	0.121421
1	CDC42BPA	gain	1:226945671..227466123	226945671	227466123	520452	100	9	CDC42BPA	ENSG00000143776	protein_coding	226989865	227318474	226989865	227318474	328609	5.3	227119201	227119600	0.121421
1	CDC42BPA	gain	1:226945671..227466123	226945671	227466123	520452	100	9	CDC42BPA	ENSG00000143776	protein_coding	226989865	227318474	226989865	227318474	328609	5.2	227119601	227120000	0.121421
1	CDC42BPA	gain	1:226945671..227466123	226945671	227466123	520452	100	9	CDC42BPA	ENSG00000143776	protein_coding	226989865	227318474	226989865	227318474	328609	5.1	227120001	227120400	0.121421
1	CDC42BPA	gain	1:226945671..227466123	226945671	227466123	520452	100	9	CDC42BPA	ENSG00000143776	protein_coding	226989865	227318474	226989865	227318474	328609	5.1	227120401	227120800	0.121421
1	CDC42BPA	gain	1:226945671..227466123	226945671	227466123	520452	100	9	CDC42BPA	ENSG00000143776	protein_coding	226989865	227318474	226989865	227318474	328609	5	227120801	227121200	0.121421
1	CDC42BPA	gain	1:226945671..227466123	226945671	227466123	520452	100	9	CDC42BPA	ENSG00000143776	protein_coding	226989865	227318474	226989865	227318474	328609	5.3	227121201	227121600	0.121421
1	CDC42BPA	gain	1:226945671..227466123	226945671	227466123	520452	100	9	CDC42BPA	ENSG00000143776	protein_coding	226989865	227318474	226989865	227318474	328609	4.9	227121601	227122000	0.121421
1	CDC42BPA	gain	1:226945671..227466123	226945671	227466123	520452	100	9	CDC42BPA	ENSG00000143776	protein_coding	226989865	227318474	226989865	227318474	328609	4.9	227122001	227122400	0.121421
1	CDC42BPA	gain	1:226945671..227466123	226945671	227466123	520452	100	9	CDC42BPA	ENSG00000143776	protein_coding	226989865	227318474	226989865	227318474	328609	5.1	227122401	227122800	0.121421
1	CDC42BPA	gain	1:226945671..227466123	226945671	227466123	520452	100	9	CDC42BPA	ENSG00000143776	protein_coding	226989865	227318474	226989865	227318474	328609	4.9	227122801	227123200	0.121421
1	CDC42BPA	gain	1:226945671..227466123	226945671	227466123	520452	100	9	CDC42BPA	ENSG00000143776	protein_coding	226989865	227318474	226989865	227318474	328609	4.9	227123201	227123600	0.121421
1	CDC42BPA	gain	1:226945671..227466123	226945671	227466123	520452	100	9	CDC42BPA	ENSG00000143776	protein_coding	226989865	227318474	226989865	227318474	328609	5	227123601	227124000	0.121421
1	CDC42BPA	gain	1:226945671..227466123	226945671	227466123	520452	100	9	CDC42BPA	ENSG00000143776	protein_coding	226989865	227318474	226989865	227318474	328609	4.9	227124001	227124400	0.121421
1	CDC42BPA	gain	1:226945671..227466123	226945671	227466123	520452	100	9	CDC42BPA	ENSG00000143776	protein_coding	226989865	227318474	226989865	227318474	328609	4.9	227124401	227124800	0.121421
1	CDC42BPA	gain	1:226945671..227466123	226945671	227466123	520452	100	9	CDC42BPA	ENSG00000143776	protein_coding	226989865	227318474	226989865	227318474	328609	4.9	227124801	227125200	0.121421
1	CDC42BPA	gain	1:226945671..227466123	226945671	227466123	520452	100	9	CDC42BPA	ENSG00000143776	protein_coding	226989865	227318474	226989865	227318474	328609	4.3	227125201	227125600	0.121421
1	CDC42BPA	gain	1:226945671..227466123	226945671	227466123	520452	100	9	CDC42BPA	ENSG00000143776	protein_coding	226989865	227318474	226989865	227318474	328609	5.1	227125601	227126000	0.121421
1	CDC42BPA	gain	1:226945671..227466123	226945671	227466123	520452	100	9	CDC42BPA	ENSG00000143776	protein_coding	226989865	227318474	226989865	227318474	328609	4.5	227126001	227126400	0.121421
1	CDC42BPA	gain	1:226945671..227466123	226945671	227466123	520452	100	9	CDC42BPA	ENSG00000143776	protein_coding	226989865	227318474	226989865	227318474	328609	4.6	227126401	227126800	0.121421
1	CDC42BPA	gain	1:226945671..227466123	226945671	227466123	520452	100	9	CDC42BPA	ENSG00000143776	protein_coding	226989865	227318474	226989865	227318474	328609	5.3	227126801	227127200	0.121421
1	CDC42BPA	gain	1:226945671..227466123	226945671	227466123	520452	100	9	CDC42BPA	ENSG00000143776	protein_coding	226989865	227318474	226989865	227318474	328609	5.4	227127201	227127600	0.121421
1	CDC42BPA	gain	1:226945671..227466123	226945671	227466123	520452	100	9	CDC42BPA	ENSG00000143776	protein_coding	226989865	227318474	226989865	227318474	328609	5.1	227127601	227128000	0.121421
1	CDC42BPA	gain	1:226945671..227466123	226945671	227466123	520452	100	9	CDC42BPA	ENSG00000143776	protein_coding	226989865	227318474	226989865	227318474	328609	4.9	227128001	227128400	0.121421
1	CDC42BPA	gain	1:226945671..227466123	226945671	227466123	520452	100	9	CDC42BPA	ENSG00000143776	protein_coding	226989865	227318474	226989865	227318474	328609	5.1	227128401	227128800	0.121421
1	CDC42BPA	gain	1:226945671..227466123	226945671	227466123	520452	100	9	CDC42BPA	ENSG00000143776	protein_coding	226989865	227318474	226989865	227318474	328609	5.1	227128801	227129200	0.121421
1	CDC42BPA	gain	1:226945671..227466123	226945671	227466123	520452	100	9	CDC42BPA	ENSG00000143776	protein_coding	226989865	227318474	226989865	227318474	328609	4.6	227129201	227129600	0.121421
1	CDC42BPA	gain	1:226945671..227466123	226945671	227466123	520452	100	9	CDC42BPA	ENSG00000143776	protein_coding	226989865	227318474	226989865	227318474	328609	4.8	227129601	227130000	0.121421
1	CDC42BPA	gain	1:226945671..227466123	226945671	227466123	520452	100	9	CDC42BPA	ENSG00000143776	protein_coding	226989865	227318474	226989865	227318474	328609	5.1	227130001	227130400	0.121421
1	CDC42BPA	gain	1:226945671..227466123	226945671	227466123	520452	100	9	CDC42BPA	ENSG00000143776	protein_coding	226989865	227318474	226989865	227318474	328609	4.8	227130401	227130800	0.121421
1	CDC42BPA	gain	1:226945671..227466123	226945671	227466123	520452	100	9	CDC42BPA	ENSG00000143776	protein_coding	226989865	227318474	226989865	227318474	328609	5.2	227130801	227131200	0.121421
1	CDC42BPA	gain	1:226945671..227466123	226945671	227466123	520452	100	9	CDC42BPA	ENSG00000143776	protein_coding	226989865	227318474	226989865	227318474	328609	5.6	227131201	227131600	0.121421
1	CDC42BPA	gain	1:226945671..227466123	226945671	227466123	520452	100	9	CDC42BPA	ENSG00000143776	protein_coding	226989865	227318474	226989865	227318474	328609	4.9	227131601	227132000	0.121421
1	CDC42BPA	gain	1:226945671..227466123	226945671	227466123	520452	100	9	CDC42BPA	ENSG00000143776	protein_coding	226989865	227318474	226989865	227318474	328609	3.1	227132001	227132400	0.121421
1	CDC42BPA	gain	1:226945671..227466123	226945671	227466123	520452	100	9	CDC42BPA	ENSG00000143776	protein_coding	226989865	227318474	226989865	227318474	328609	2.9	227132401	227132800	0.121421
1	CDC42BPA	gain	1:226945671..227466123	226945671	227466123	520452	100	9	CDC42BPA	ENSG00000143776	protein_coding	226989865	227318474	226989865	227318474	328609	3.9	227132801	227133200	0.121421
1	CDC42BPA	gain	1:226945671..227466123	226945671	227466123	520452	100	9	CDC42BPA	ENSG00000143776	protein_coding	226989865	227318474	226989865	227318474	328609	3.9	227133201	227133600	0.121421
1	CDC42BPA	gain	1:226945671..227466123	226945671	227466123	520452	100	9	CDC42BPA	ENSG00000143776	protein_coding	226989865	227318474	226989865	227318474	328609	4.5	227133601	227134000	0.121421
1	CDC42BPA	gain	1:226945671..227466123	226945671	227466123	520452	100	9	CDC42BPA	ENSG00000143776	protein_coding	226989865	227318474	226989865	227318474	328609	5	227134001	227134400	0.121421
1	CDC42BPA	gain	1:226945671..227466123	226945671	227466123	520452	100	9	CDC42BPA	ENSG00000143776	protein_coding	226989865	227318474	226989865	227318474	328609	5.1	227134401	227134800	0.121421
1	CDC42BPA	gain	1:226945671..227466123	226945671	227466123	520452	100	9	CDC42BPA	ENSG00000143776	protein_coding	226989865	227318474	226989865	227318474	328609	5.1	227134801	227135200	0.121421
1	CDC42BPA	gain	1:226945671..227466123	226945671	227466123	520452	100	9	CDC42BPA	ENSG00000143776	protein_coding	226989865	227318474	226989865	227318474	328609	4.5	227135201	227135600	0.121421
1	CDC42BPA	gain	1:226945671..227466123	226945671	227466123	520452	100	9	CDC42BPA	ENSG00000143776	protein_coding	226989865	227318474	226989865	227318474	328609	4.5	227135601	227136000	0.121421
1	CDC42BPA	gain	1:226945671..227466123	226945671	227466123	520452	100	9	CDC42BPA	ENSG00000143776	protein_coding	226989865	227318474	226989865	227318474	328609	5.1	227136001	227136400	0.121421
1	CDC42BPA	gain	1:226945671..227466123	226945671	227466123	520452	100	9	CDC42BPA	ENSG00000143776	protein_coding	226989865	227318474	226989865	227318474	328609	5.1	227136401	227136800	0.121421
1	CDC42BPA	gain	1:226945671..227466123	226945671	227466123	520452	100	9	CDC42BPA	ENSG00000143776	protein_coding	226989865	227318474	226989865	227318474	328609	5.5	227136801	227137200	0.121421
1	CDC42BPA	gain	1:226945671..227466123	226945671	227466123	520452	100	9	CDC42BPA	ENSG00000143776	protein_coding	226989865	227318474	226989865	227318474	328609	5.2	227137201	227137600	0.121421
1	CDC42BPA	gain	1:226945671..227466123	226945671	227466123	520452	100	9	CDC42BPA	ENSG00000143776	protein_coding	226989865	227318474	226989865	227318474	328609	5.1	227137601	227138000	0.121421
1	CDC42BPA	gain	1:226945671..227466123	226945671	227466123	520452	100	9	CDC42BPA	ENSG00000143776	protein_coding	226989865	227318474	226989865	227318474	328609	5.2	227138001	227138400	0.121421
1	CDC42BPA	gain	1:226945671..227466123	226945671	227466123	520452	100	9	CDC42BPA	ENSG00000143776	protein_coding	226989865	227318474	226989865	227318474	328609	4.9	227138401	227138800	0.121421
1	CDC42BPA	gain	1:226945671..227466123	226945671	227466123	520452	100	9	CDC42BPA	ENSG00000143776	protein_coding	226989865	227318474	226989865	227318474	328609	5	227138801	227139200	0.121421
1	CDC42BPA	gain	1:226945671..227466123	226945671	227466123	520452	100	9	CDC42BPA	ENSG00000143776	protein_coding	226989865	227318474	226989865	227318474	328609	5.3	227139201	227139600	0.121421
1	CDC42BPA	gain	1:226945671..227466123	226945671	227466123	520452	100	9	CDC42BPA	ENSG00000143776	protein_coding	226989865	227318474	226989865	227318474	328609	5.2	227139601	227140000	0.121421
1	CDC42BPA	gain	1:226945671..227466123	226945671	227466123	520452	100	9	CDC42BPA	ENSG00000143776	protein_coding	226989865	227318474	226989865	227318474	328609	5.1	227140001	227140400	0.121421
1	CDC42BPA	gain	1:226945671..227466123	226945671	227466123	520452	100	9	CDC42BPA	ENSG00000143776	protein_coding	226989865	227318474	226989865	227318474	328609	5	227140401	227140800	0.121421
1	CDC42BPA	gain	1:226945671..227466123	226945671	227466123	520452	100	9	CDC42BPA	ENSG00000143776	protein_coding	226989865	227318474	226989865	227318474	328609	5.1	227140801	227141200	0.121421
1	CDC42BPA	gain	1:226945671..227466123	226945671	227466123	520452	100	9	CDC42BPA	ENSG00000143776	protein_coding	226989865	227318474	226989865	227318474	328609	4.7	227141201	227141600	0.121421
1	CDC42BPA	gain	1:226945671..227466123	226945671	227466123	520452	100	9	CDC42BPA	ENSG00000143776	protein_coding	226989865	227318474	226989865	227318474	328609	4.7	227141601	227142000	0.121421
1	CDC42BPA	gain	1:226945671..227466123	226945671	227466123	520452	100	9	CDC42BPA	ENSG00000143776	protein_coding	226989865	227318474	226989865	227318474	328609	5.2	227142001	227142400	0.121421
1	CDC42BPA	gain	1:226945671..227466123	226945671	227466123	520452	100	9	CDC42BPA	ENSG00000143776	protein_coding	226989865	227318474	226989865	227318474	328609	4.9	227142401	227142800	0.121421
1	CDC42BPA	gain	1:226945671..227466123	226945671	227466123	520452	100	9	CDC42BPA	ENSG00000143776	protein_coding	226989865	227318474	226989865	227318474	328609	5	227142801	227143200	0.121421
1	CDC42BPA	gain	1:226945671..227466123	226945671	227466123	520452	100	9	CDC42BPA	ENSG00000143776	protein_coding	226989865	227318474	226989865	227318474	328609	5.1	227143201	227143600	0.121421
1	CDC42BPA	gain	1:226945671..227466123	226945671	227466123	520452	100	9	CDC42BPA	ENSG00000143776	protein_coding	226989865	227318474	226989865	227318474	328609	5.4	227143601	227144000	0.121421
1	CDC42BPA	gain	1:226945671..227466123	226945671	227466123	520452	100	9	CDC42BPA	ENSG00000143776	protein_coding	226989865	227318474	226989865	227318474	328609	4.8	227144001	227144400	0.121421
1	CDC42BPA	gain	1:226945671..227466123	226945671	227466123	520452	100	9	CDC42BPA	ENSG00000143776	protein_coding	226989865	227318474	226989865	227318474	328609	4.6	227144401	227144800	0.121421
1	CDC42BPA	gain	1:226945671..227466123	226945671	227466123	520452	100	9	CDC42BPA	ENSG00000143776	protein_coding	226989865	227318474	226989865	227318474	328609	5.2	227144801	227145200	0.121421
1	CDC42BPA	gain	1:226945671..227466123	226945671	227466123	520452	100	9	CDC42BPA	ENSG00000143776	protein_coding	226989865	227318474	226989865	227318474	328609	5.2	227145201	227145600	0.121421
1	CDC42BPA	gain	1:226945671..227466123	226945671	227466123	520452	100	9	CDC42BPA	ENSG00000143776	protein_coding	226989865	227318474	226989865	227318474	328609	5.3	227145601	227146000	0.121421
1	CDC42BPA	gain	1:226945671..227466123	226945671	227466123	520452	100	9	CDC42BPA	ENSG00000143776	protein_coding	226989865	227318474	226989865	227318474	328609	5.4	227146001	227146400	0.121421
1	CDC42BPA	gain	1:226945671..227466123	226945671	227466123	520452	100	9	CDC42BPA	ENSG00000143776	protein_coding	226989865	227318474	226989865	227318474	328609	5.4	227146401	227146800	0.121421
1	CDC42BPA	gain	1:226945671..227466123	226945671	227466123	520452	100	9	CDC42BPA	ENSG00000143776	protein_coding	226989865	227318474	226989865	227318474	328609	5.3	227146801	227147200	0.121421
1	CDC42BPA	gain	1:226945671..227466123	226945671	227466123	520452	100	9	CDC42BPA	ENSG00000143776	protein_coding	226989865	227318474	226989865	227318474	328609	5.3	227147201	227147600	0.121421
1	CDC42BPA	gain	1:226945671..227466123	226945671	227466123	520452	100	9	CDC42BPA	ENSG00000143776	protein_coding	226989865	227318474	226989865	227318474	328609	5.1	227147601	227148000	0.121421
1	CDC42BPA	gain	1:226945671..227466123	226945671	227466123	520452	100	9	CDC42BPA	ENSG00000143776	protein_coding	226989865	227318474	226989865	227318474	328609	5	227148001	227148400	0.121421
1	CDC42BPA	gain	1:226945671..227466123	226945671	227466123	520452	100	9	CDC42BPA	ENSG00000143776	protein_coding	226989865	227318474	226989865	227318474	328609	4.5	227148401	227148800	0.121421
1	CDC42BPA	gain	1:226945671..227466123	226945671	227466123	520452	100	9	CDC42BPA	ENSG00000143776	protein_coding	226989865	227318474	226989865	227318474	328609	4.6	227148801	227149200	0.121421
1	CDC42BPA	gain	1:226945671..227466123	226945671	227466123	520452	100	9	CDC42BPA	ENSG00000143776	protein_coding	226989865	227318474	226989865	227318474	328609	5	227149201	227149600	0.121421
1	CDC42BPA	gain	1:226945671..227466123	226945671	227466123	520452	100	9	CDC42BPA	ENSG00000143776	protein_coding	226989865	227318474	226989865	227318474	328609	4.7	227149601	227150000	0.121421
1	CDC42BPA	gain	1:226945671..227466123	226945671	227466123	520452	100	9	CDC42BPA	ENSG00000143776	protein_coding	226989865	227318474	226989865	227318474	328609	4.6	227150001	227150400	0.121421
1	CDC42BPA	gain	1:226945671..227466123	226945671	227466123	520452	100	9	CDC42BPA	ENSG00000143776	protein_coding	226989865	227318474	226989865	227318474	328609	5	227150401	227150800	0.121421
1	CDC42BPA	gain	1:226945671..227466123	226945671	227466123	520452	100	9	CDC42BPA	ENSG00000143776	protein_coding	226989865	227318474	226989865	227318474	328609	5.1	227150801	227151200	0.121421
1	CDC42BPA	gain	1:226945671..227466123	226945671	227466123	520452	100	9	CDC42BPA	ENSG00000143776	protein_coding	226989865	227318474	226989865	227318474	328609	4.8	227151201	227151600	0.121421
1	CDC42BPA	gain	1:226945671..227466123	226945671	227466123	520452	100	9	CDC42BPA	ENSG00000143776	protein_coding	226989865	227318474	226989865	227318474	328609	4.6	227151601	227152000	0.121421
1	CDC42BPA	gain	1:226945671..227466123	226945671	227466123	520452	100	9	CDC42BPA	ENSG00000143776	protein_coding	226989865	227318474	226989865	227318474	328609	5	227152001	227152400	0.121421
1	CDC42BPA	gain	1:226945671..227466123	226945671	227466123	520452	100	9	CDC42BPA	ENSG00000143776	protein_coding	226989865	227318474	226989865	227318474	328609	5.2	227152401	227152800	0.121421
1	CDC42BPA	gain	1:226945671..227466123	226945671	227466123	520452	100	9	CDC42BPA	ENSG00000143776	protein_coding	226989865	227318474	226989865	227318474	328609	5.2	227152801	227153200	0.121421
1	CDC42BPA	gain	1:226945671..227466123	226945671	227466123	520452	100	9	CDC42BPA	ENSG00000143776	protein_coding	226989865	227318474	226989865	227318474	328609	5.2	227153201	227153600	0.121421
1	CDC42BPA	gain	1:226945671..227466123	226945671	227466123	520452	100	9	CDC42BPA	ENSG00000143776	protein_coding	226989865	227318474	226989865	227318474	328609	5.1	227153601	227154000	0.121421
1	CDC42BPA	gain	1:226945671..227466123	226945671	227466123	520452	100	9	CDC42BPA	ENSG00000143776	protein_coding	226989865	227318474	226989865	227318474	328609	5.2	227154001	227154400	0.121421
1	CDC42BPA	gain	1:226945671..227466123	226945671	227466123	520452	100	9	CDC42BPA	ENSG00000143776	protein_coding	226989865	227318474	226989865	227318474	328609	5.3	227154401	227154800	0.121421
1	CDC42BPA	gain	1:226945671..227466123	226945671	227466123	520452	100	9	CDC42BPA	ENSG00000143776	protein_coding	226989865	227318474	226989865	227318474	328609	5.3	227154801	227155200	0.121421
1	CDC42BPA	gain	1:226945671..227466123	226945671	227466123	520452	100	9	CDC42BPA	ENSG00000143776	protein_coding	226989865	227318474	226989865	227318474	328609	5.3	227155201	227155600	0.121421
1	CDC42BPA	gain	1:226945671..227466123	226945671	227466123	520452	100	9	CDC42BPA	ENSG00000143776	protein_coding	226989865	227318474	226989865	227318474	328609	5.1	227155601	227156000	0.121421
1	CDC42BPA	gain	1:226945671..227466123	226945671	227466123	520452	100	9	CDC42BPA	ENSG00000143776	protein_coding	226989865	227318474	226989865	227318474	328609	5	227156001	227156400	0.121421
1	CDC42BPA	gain	1:226945671..227466123	226945671	227466123	520452	100	9	CDC42BPA	ENSG00000143776	protein_coding	226989865	227318474	226989865	227318474	328609	5	227156401	227156800	0.121421
1	CDC42BPA	gain	1:226945671..227466123	226945671	227466123	520452	100	9	CDC42BPA	ENSG00000143776	protein_coding	226989865	227318474	226989865	227318474	328609	5.1	227156801	227157200	0.121421
1	CDC42BPA	gain	1:226945671..227466123	226945671	227466123	520452	100	9	CDC42BPA	ENSG00000143776	protein_coding	226989865	227318474	226989865	227318474	328609	5	227157201	227157600	0.121421
1	CDC42BPA	gain	1:226945671..227466123	226945671	227466123	520452	100	9	CDC42BPA	ENSG00000143776	protein_coding	226989865	227318474	226989865	227318474	328609	4.8	227157601	227158000	0.121421
1	CDC42BPA	gain	1:226945671..227466123	226945671	227466123	520452	100	9	CDC42BPA	ENSG00000143776	protein_coding	226989865	227318474	226989865	227318474	328609	4.9	227158001	227158400	0.121421
1	CDC42BPA	gain	1:226945671..227466123	226945671	227466123	520452	100	9	CDC42BPA	ENSG00000143776	protein_coding	226989865	227318474	226989865	227318474	328609	5.1	227158401	227158800	0.121421
1	CDC42BPA	gain	1:226945671..227466123	226945671	227466123	520452	100	9	CDC42BPA	ENSG00000143776	protein_coding	226989865	227318474	226989865	227318474	328609	4.9	227158801	227159200	0.121421
1	CDC42BPA	gain	1:226945671..227466123	226945671	227466123	520452	100	9	CDC42BPA	ENSG00000143776	protein_coding	226989865	227318474	226989865	227318474	328609	4.4	227159201	227159600	0.121421
1	CDC42BPA	gain	1:226945671..227466123	226945671	227466123	520452	100	9	CDC42BPA	ENSG00000143776	protein_coding	226989865	227318474	226989865	227318474	328609	4.5	227159601	227160000	0.121421
1	CDC42BPA	gain	1:226945671..227466123	226945671	227466123	520452	100	9	CDC42BPA	ENSG00000143776	protein_coding	226989865	227318474	226989865	227318474	328609	5.1	227160001	227160400	0.121421
1	CDC42BPA	gain	1:226945671..227466123	226945671	227466123	520452	100	9	CDC42BPA	ENSG00000143776	protein_coding	226989865	227318474	226989865	227318474	328609	5.6	227160401	227160800	0.121421
1	CDC42BPA	gain	1:226945671..227466123	226945671	227466123	520452	100	9	CDC42BPA	ENSG00000143776	protein_coding	226989865	227318474	226989865	227318474	328609	5.3	227160801	227161200	0.121421
1	CDC42BPA	gain	1:226945671..227466123	226945671	227466123	520452	100	9	CDC42BPA	ENSG00000143776	protein_coding	226989865	227318474	226989865	227318474	328609	5.3	227161201	227161600	0.121421
1	CDC42BPA	gain	1:226945671..227466123	226945671	227466123	520452	100	9	CDC42BPA	ENSG00000143776	protein_coding	226989865	227318474	226989865	227318474	328609	5.3	227161601	227162000	0.121421
1	CDC42BPA	gain	1:226945671..227466123	226945671	227466123	520452	100	9	CDC42BPA	ENSG00000143776	protein_coding	226989865	227318474	226989865	227318474	328609	5.5	227162001	227162400	0.121421
1	CDC42BPA	gain	1:226945671..227466123	226945671	227466123	520452	100	9	CDC42BPA	ENSG00000143776	protein_coding	226989865	227318474	226989865	227318474	328609	4.9	227162401	227162800	0.121421
1	CDC42BPA	gain	1:226945671..227466123	226945671	227466123	520452	100	9	CDC42BPA	ENSG00000143776	protein_coding	226989865	227318474	226989865	227318474	328609	5.3	227162801	227163200	0.121421
1	CDC42BPA	gain	1:226945671..227466123	226945671	227466123	520452	100	9	CDC42BPA	ENSG00000143776	protein_coding	226989865	227318474	226989865	227318474	328609	5.4	227163201	227163600	0.121421
1	CDC42BPA	gain	1:226945671..227466123	226945671	227466123	520452	100	9	CDC42BPA	ENSG00000143776	protein_coding	226989865	227318474	226989865	227318474	328609	5.1	227163601	227164000	0.121421
1	CDC42BPA	gain	1:226945671..227466123	226945671	227466123	520452	100	9	CDC42BPA	ENSG00000143776	protein_coding	226989865	227318474	226989865	227318474	328609	4.8	227164001	227164400	0.121421
1	CDC42BPA	gain	1:226945671..227466123	226945671	227466123	520452	100	9	CDC42BPA	ENSG00000143776	protein_coding	226989865	227318474	226989865	227318474	328609	4.8	227164401	227164800	0.121421
1	CDC42BPA	gain	1:226945671..227466123	226945671	227466123	520452	100	9	CDC42BPA	ENSG00000143776	protein_coding	226989865	227318474	226989865	227318474	328609	4.9	227164801	227165200	0.121421
1	CDC42BPA	gain	1:226945671..227466123	226945671	227466123	520452	100	9	CDC42BPA	ENSG00000143776	protein_coding	226989865	227318474	226989865	227318474	328609	5.1	227165201	227165600	0.121421
1	CDC42BPA	gain	1:226945671..227466123	226945671	227466123	520452	100	9	CDC42BPA	ENSG00000143776	protein_coding	226989865	227318474	226989865	227318474	328609	5.3	227165601	227166000	0.121421
1	CDC42BPA	gain	1:226945671..227466123	226945671	227466123	520452	100	9	CDC42BPA	ENSG00000143776	protein_coding	226989865	227318474	226989865	227318474	328609	5.1	227166001	227166400	0.121421
1	CDC42BPA	gain	1:226945671..227466123	226945671	227466123	520452	100	9	CDC42BPA	ENSG00000143776	protein_coding	226989865	227318474	226989865	227318474	328609	5.1	227166401	227166800	0.121421
1	CDC42BPA	gain	1:226945671..227466123	226945671	227466123	520452	100	9	CDC42BPA	ENSG00000143776	protein_coding	226989865	227318474	226989865	227318474	328609	5.1	227166801	227167200	0.121421
1	CDC42BPA	gain	1:226945671..227466123	226945671	227466123	520452	100	9	CDC42BPA	ENSG00000143776	protein_coding	226989865	227318474	226989865	227318474	328609	5	227167201	227167600	0.121421
1	CDC42BPA	gain	1:226945671..227466123	226945671	227466123	520452	100	9	CDC42BPA	ENSG00000143776	protein_coding	226989865	227318474	226989865	227318474	328609	4.9	227167601	227168000	0.121421
1	CDC42BPA	gain	1:226945671..227466123	226945671	227466123	520452	100	9	CDC42BPA	ENSG00000143776	protein_coding	226989865	227318474	226989865	227318474	328609	4.7	227168001	227168400	0.121421
1	CDC42BPA	gain	1:226945671..227466123	226945671	227466123	520452	100	9	CDC42BPA	ENSG00000143776	protein_coding	226989865	227318474	226989865	227318474	328609	4.1	227168401	227168800	0.121421
1	CDC42BPA	gain	1:226945671..227466123	226945671	227466123	520452	100	9	CDC42BPA	ENSG00000143776	protein_coding	226989865	227318474	226989865	227318474	328609	4.8	227168801	227169200	0.121421
1	CDC42BPA	gain	1:226945671..227466123	226945671	227466123	520452	100	9	CDC42BPA	ENSG00000143776	protein_coding	226989865	227318474	226989865	227318474	328609	5.1	227169201	227169600	0.121421
1	CDC42BPA	gain	1:226945671..227466123	226945671	227466123	520452	100	9	CDC42BPA	ENSG00000143776	protein_coding	226989865	227318474	226989865	227318474	328609	5.1	227169601	227170000	0.121421
1	CDC42BPA	gain	1:226945671..227466123	226945671	227466123	520452	100	9	CDC42BPA	ENSG00000143776	protein_coding	226989865	227318474	226989865	227318474	328609	4.8	227170001	227170400	0.121421
1	CDC42BPA	gain	1:226945671..227466123	226945671	227466123	520452	100	9	CDC42BPA	ENSG00000143776	protein_coding	226989865	227318474	226989865	227318474	328609	4.8	227170401	227170800	0.121421
1	CDC42BPA	gain	1:226945671..227466123	226945671	227466123	520452	100	9	CDC42BPA	ENSG00000143776	protein_coding	226989865	227318474	226989865	227318474	328609	4.8	227170801	227171200	0.121421
1	CDC42BPA	gain	1:226945671..227466123	226945671	227466123	520452	100	9	CDC42BPA	ENSG00000143776	protein_coding	226989865	227318474	226989865	227318474	328609	4.9	227171201	227171600	0.121421
1	CDC42BPA	gain	1:226945671..227466123	226945671	227466123	520452	100	9	CDC42BPA	ENSG00000143776	protein_coding	226989865	227318474	226989865	227318474	328609	4.9	227171601	227172000	0.121421
1	CDC42BPA	gain	1:226945671..227466123	226945671	227466123	520452	100	9	CDC42BPA	ENSG00000143776	protein_coding	226989865	227318474	226989865	227318474	328609	5.2	227172001	227172400	0.121421
1	CDC42BPA	gain	1:226945671..227466123	226945671	227466123	520452	100	9	CDC42BPA	ENSG00000143776	protein_coding	226989865	227318474	226989865	227318474	328609	5.1	227172401	227172800	0.121421
1	CDC42BPA	gain	1:226945671..227466123	226945671	227466123	520452	100	9	CDC42BPA	ENSG00000143776	protein_coding	226989865	227318474	226989865	227318474	328609	5.6	227172801	227173200	0.121421
1	CDC42BPA	gain	1:226945671..227466123	226945671	227466123	520452	100	9	CDC42BPA	ENSG00000143776	protein_coding	226989865	227318474	226989865	227318474	328609	5.2	227173201	227173600	0.121421
[truncated: 27,535 more rows]

## Sheet: SVDetect_matchedNormal
cosmic.CHR	cosmic.gene	cosmic.CN.type	cosmic.CN.segment.position	cosmic.CN.segment.start	cosmic.CN.segment.end	cosmic.CN.segment.length	cosmic.CN.segment.shareOnGene	cosmic.CN	gene.name	gene.ID	gene.type	gene.start	gene.end	evaluation.segment.start	evaluation.segment end	evaluation.segment.length	cnv	cnv.start	cnv.end	cnv.shareOnEvaluationLength
[truncated: 29,624 more rows]

[truncated: 4 more sheets: FREEC, CNVnator, Copycat, MetaCNV]
