# Supplementary material for: MetaCNV - a consensus approach to infer accurate copy numbers from low coverage data
Source: BMC Med Genomics. 2020 Jun 1;13:76. doi: 10.1186/s12920-020-00731-y (PMC7268502; doi:10.1186/s12920-020-00731-y)
Supplement: Supplementary file 5 — Additional file 5. CNVcalling MCF7 CNV calling results for MCF7. [file 12920_2020_731_MOESM5_ESM.xlsx]

## Sheet: ReadDepth
cosmic.CHR	cosmic.gene	cosmic.CN.type	cosmic.CN.segment.position	cosmic.CN.segment.start	cosmic.CN.segment.end	cosmic.CN.segment.length	cosmic.CN.segment.shareOnGene	cosmic.CN	gene.name	gene.ID	gene.type	gene.start	gene.end	evaluation.segment.start	evaluation.segment end	evaluation.segment.length	cnv	cnv.start	cnv.end	cnv.shareOnEvaluationLength
1	PRMT6	gain	1:106193113..107387583	106193113	107387583	1194470	100	10	PRMT6	ENSG00000198890	protein_coding	107056679	107059294	107056679	107059294	2615	4.9	107056001	107058000	50.5163
1	PRMT6	gain	1:106193113..107387583	106193113	107387583	1194470	100	10	PRMT6	ENSG00000198890	protein_coding	107056679	107059294	107056679	107059294	2615	10.5	107058001	107068500	49.4455
1	NTNG1	gain	1:106193113..107387583	106193113	107387583	1194470	72	10	NTNG1	ENSG00000162631	protein_coding	107140007	107483458	107140007	107387583	247576	3.4	107141001	107142000	0.403512
1	NTNG1	gain	1:106193113..107387583	106193113	107387583	1194470	72	10	NTNG1	ENSG00000162631	protein_coding	107140007	107483458	107140007	107387583	247576	11.8	107142001	107388000	99.1946
1	NTNG1	gain	1:106193113..107387583	106193113	107387583	1194470	72	10	NTNG1	ENSG00000162631	protein_coding	107140007	107483458	107140007	107387583	247576	2	107388001	107571500	0
1	LCE3C	loss	1:152583231..152614065	152583231	152614065	30834	19	0	LCE3C	ENSG00000244057	protein_coding	152511535	152601086	152583231	152601086	17855	0	152583001	152595000	65.9143
1	LCE3B	loss	1:152583231..152614065	152583231	152614065	30834	88	0	LCE3B	ENSG00000187238	protein_coding	152613811	152614098	152613811	152614065	254	0	152595001	152614500	100
1	LCE3C	loss	1:152583231..152614065	152583231	152614065	30834	19	0	LCE3C	ENSG00000244057	protein_coding	152511535	152601086	152583231	152601086	17855	0	152595001	152614500	34.0801
15	FAM227B	gain	15:49445307..50353474	49445307	50353474	908167	59	9	FAM227B	ENSG00000166262	protein_coding	49326962	49620931	49445307	49620931	175624	2.3	49355001	49360000	0
15	FAM227B	gain	15:49445307..50353474	49445307	50353474	908167	59	9	FAM227B	ENSG00000166262	protein_coding	49326962	49620931	49445307	49620931	175624	1.7	49360001	49398000	0
15	FAM227B	gain	15:49445307..50353474	49445307	50353474	908167	59	9	FAM227B	ENSG00000166262	protein_coding	49326962	49620931	49445307	49620931	175624	2.3	49398001	49404500	0
15	FAM227B	gain	15:49445307..50353474	49445307	50353474	908167	59	9	FAM227B	ENSG00000166262	protein_coding	49326962	49620931	49445307	49620931	175624	1.3	49404501	49407500	0
15	FAM227B	gain	15:49445307..50353474	49445307	50353474	908167	59	9	FAM227B	ENSG00000166262	protein_coding	49326962	49620931	49445307	49620931	175624	1.6	49407501	49448500	1.81809
15	FGF7	gain	15:49445307..50353474	49445307	50353474	908167	66	9	FGF7	ENSG00000140285	protein_coding	49423096	49488775	49445307	49488775	43468	1.6	49407501	49448500	7.34563
15	FAM227B	gain	15:49445307..50353474	49445307	50353474	908167	59	9	FAM227B	ENSG00000166262	protein_coding	49326962	49620931	49445307	49620931	175624	5.6	49448501	49549500	57.5087
15	FGF7	gain	15:49445307..50353474	49445307	50353474	908167	66	9	FGF7	ENSG00000140285	protein_coding	49423096	49488775	49445307	49488775	43468	5.6	49448501	49549500	92.6521
15	FAM227B	gain	15:49445307..50353474	49445307	50353474	908167	59	9	FAM227B	ENSG00000166262	protein_coding	49326962	49620931	49445307	49620931	175624	2	49549501	49551000	0.853528
15	ATP8B4	gain	15:49445307..50353474	49445307	50353474	908167	100	9	ATP8B4	ENSG00000104043	protein_coding	49858238	50182817	49858238	50182817	324579	5.5	49551001	50182000	99.7483
15	DTWD1	gain	15:49445307..50353474	49445307	50353474	908167	100	9	DTWD1	ENSG00000104047	protein_coding	49620980	49656232	49620980	49656232	35252	5.5	49551001	50182000	100
15	FAM227B	gain	15:49445307..50353474	49445307	50353474	908167	59	9	FAM227B	ENSG00000166262	protein_coding	49326962	49620931	49445307	49620931	175624	5.5	49551001	50182000	39.818
15	ATP8B4	gain	15:49445307..50353474	49445307	50353474	908167	100	9	ATP8B4	ENSG00000104043	protein_coding	49858238	50182817	49858238	50182817	324579	1.9	50182001	50183000	0.251403
15	SLC27A2	gain	15:49445307..50353474	49445307	50353474	908167	100	9	SLC27A2	ENSG00000140284	protein_coding	50182196	50236395	50182196	50236395	54199	1.9	50182001	50183000	1.48342
15	HDC	gain	15:49445307..50353474	49445307	50353474	908167	100	9	HDC	ENSG00000140287	protein_coding	50241947	50266026	50241947	50266026	24079	5	50183001	50267500	100
15	SLC27A2	gain	15:49445307..50353474	49445307	50353474	908167	100	9	SLC27A2	ENSG00000140284	protein_coding	50182196	50236395	50182196	50236395	54199	5	50183001	50267500	98.5147
15	GABPB1	gain	15:49445307..50353474	49445307	50353474	908167	97	9	GABPB1	ENSG00000104064	protein_coding	50275392	50355408	50275392	50353474	78082	4.5	50321501	50327000	7.0426
15	GABPB1	gain	15:49445307..50353474	49445307	50353474	908167	97	9	GABPB1	ENSG00000104064	protein_coding	50275392	50355408	50275392	50353474	78082	5.7	50327001	50336000	11.5251
15	GABPB1	gain	15:49445307..50353474	49445307	50353474	908167	97	9	GABPB1	ENSG00000104064	protein_coding	50275392	50355408	50275392	50353474	78082	4.5	50336001	50339500	4.48119
15	GABPB1	gain	15:49445307..50353474	49445307	50353474	908167	97	9	GABPB1	ENSG00000104064	protein_coding	50275392	50355408	50275392	50353474	78082	5.4	50339501	50345500	7.68295
15	GABPB1	gain	15:49445307..50353474	49445307	50353474	908167	97	9	GABPB1	ENSG00000104064	protein_coding	50275392	50355408	50275392	50353474	78082	4.3	50345501	52678500	10.2111
15	SCAPER	loss	15:76599287..76603004	76599287	76603004	3717	0	0	SCAPER	ENSG00000140386	protein_coding	76347904	76905444	76599287	76603004	3717	3.1	76348001	76592500	0
15	SCAPER	loss	15:76599287..76603004	76599287	76603004	3717	0	0	SCAPER	ENSG00000140386	protein_coding	76347904	76905444	76599287	76603004	3717	0.1	76592501	76603000	99.8924
15	SCAPER	loss	15:76599287..76603004	76599287	76603004	3717	0	0	SCAPER	ENSG00000140386	protein_coding	76347904	76905444	76599287	76603004	3717	0.7	76603001	76604500	0.0807103
15	SCAPER	loss	15:76599287..76603004	76599287	76603004	3717	0	0	SCAPER	ENSG00000140386	protein_coding	76347904	76905444	76599287	76603004	3717	3.1	76604501	76870500	0
15	SCAPER	loss	15:76599287..76603004	76599287	76603004	3717	0	0	SCAPER	ENSG00000140386	protein_coding	76347904	76905444	76599287	76603004	3717	2.5	76870501	76877500	0
15	SCAPER	loss	15:76599287..76603004	76599287	76603004	3717	0	0	SCAPER	ENSG00000140386	protein_coding	76347904	76905444	76599287	76603004	3717	3.1	76877501	76904500	0
15	SCAPER	loss	15:76599287..76603004	76599287	76603004	3717	0	0	SCAPER	ENSG00000140386	protein_coding	76347904	76905444	76599287	76603004	3717	2.6	76904501	77116000	0
17	TEX14	gain	17:58565748..59122062	58565748	59122062	556314	93	13	TEX14	ENSG00000121101	protein_coding	58556678	58692055	58565748	58692055	126307	15.3	58559001	58562500	0
17	TEX14	gain	17:58565748..59122062	58565748	59122062	556314	93	13	TEX14	ENSG00000121101	protein_coding	58556678	58692055	58565748	58692055	126307	13.8	58562501	58587500	17.2215
17	TEX14	gain	17:58565748..59122062	58565748	59122062	556314	93	13	TEX14	ENSG00000121101	protein_coding	58556678	58692055	58565748	58692055	126307	12.7	58587501	58626000	30.4805
17	TEX14	gain	17:58565748..59122062	58565748	59122062	556314	93	13	TEX14	ENSG00000121101	protein_coding	58556678	58692055	58565748	58692055	126307	18.5	58626001	58722000	52.2964
17	RAD51C	gain	17:58565748..59122062	58565748	59122062	556314	100	13	RAD51C	ENSG00000108384	protein_coding	58692573	58735611	58692573	58735611	43038	23.4	58722001	58727000	11.6153
17	RAD51C	gain	17:58565748..59122062	58565748	59122062	556314	100	13	RAD51C	ENSG00000108384	protein_coding	58692573	58735611	58692573	58735611	43038	18.6	58727001	58734500	17.4241
17	RAD51C	gain	17:58565748..59122062	58565748	59122062	556314	100	13	RAD51C	ENSG00000108384	protein_coding	58692573	58735611	58692573	58735611	43038	15.4	58734501	58746500	2.57912
17	PPM1E	gain	17:58565748..59122062	58565748	59122062	556314	100	13	PPM1E	ENSG00000175175	protein_coding	58755869	58985176	58755869	58985176	229307	17	58757001	58961750	89.2903
17	PPM1E	gain	17:58565748..59122062	58565748	59122062	556314	100	13	PPM1E	ENSG00000175175	protein_coding	58755869	58985176	58755869	58985176	229307	23.9	58961751	59122500	10.2156
17	SKA2	gain	17:58565748..59122062	58565748	59122062	556314	26	13	SKA2	ENSG00000182628	protein_coding	59109951	59155269	59109951	59122062	12111	23.9	58961751	59122500	100
17	TRIM37	gain	17:58565748..59122062	58565748	59122062	556314	100	13	TRIM37	ENSG00000108395	protein_coding	58982638	59106921	58982638	59106921	124283	23.9	58961751	59122500	100
17	SKA2	gain	17:58565748..59122062	58565748	59122062	556314	26	13	SKA2	ENSG00000182628	protein_coding	59109951	59155269	59109951	59122062	12111	6.2	59122501	59331500	0
17	VMP1	gain	17:59836175..60798862	59836175	60798862	962687	4	13	VMP1	ENSG00000062716	protein_coding	59707192	59842255	59836175	59842255	6080	5.8	59787501	59795500	0
17	VMP1	gain	17:59836175..60798862	59836175	60798862	962687	4	13	VMP1	ENSG00000062716	protein_coding	59707192	59842255	59836175	59842255	6080	7	59795501	59829500	0
17	RNFT1	gain	17:59836175..60798862	59836175	60798862	962687	100	13	RNFT1	ENSG00000189050	protein_coding	59952240	59964761	59952240	59964761	12521	24.8	59829501	59959500	57.9826
17	RPS6KB1	gain	17:59836175..60798862	59836175	60798862	962687	100	13	RPS6KB1	ENSG00000108443	protein_coding	59893046	59950564	59893046	59950564	57518	24.8	59829501	59959500	100
17	TUBD1	gain	17:59836175..60798862	59836175	60798862	962687	100	13	TUBD1	ENSG00000108423	protein_coding	59859482	59892945	59859482	59892945	33463	24.8	59829501	59959500	100
17	VMP1	gain	17:59836175..60798862	59836175	60798862	962687	4	13	VMP1	ENSG00000062716	protein_coding	59707192	59842255	59836175	59842255	6080	24.8	59829501	59959500	100
17	RNFT1	gain	17:59836175..60798862	59836175	60798862	962687	100	13	RNFT1	ENSG00000189050	protein_coding	59952240	59964761	59952240	59964761	12521	22.6	59959501	60007000	42.0094
17	HEATR6	gain	17:59836175..60798862	59836175	60798862	962687	100	13	HEATR6	ENSG00000068097	protein_coding	60043194	60078931	60043194	60078931	35737	24.3	60028001	60118000	100
17	CA4	gain	17:59836175..60798862	59836175	60798862	962687	100	13	CA4	ENSG00000167434	protein_coding	60149936	60170899	60149936	60170899	20963	21.6	60121001	60170000	95.7115
17	APPBP2	gain	17:59836175..60798862	59836175	60798862	962687	100	13	APPBP2	ENSG00000062725	protein_coding	60443149	60526219	60443149	60526219	83070	26.1	60170001	60551000	100
17	C17orf64	gain	17:59836175..60798862	59836175	60798862	962687	100	13	C17orf64	ENSG00000141371	protein_coding	60392429	60431421	60392429	60431421	38992	26.1	60170001	60551000	100
17	CA4	gain	17:59836175..60798862	59836175	60798862	962687	100	13	CA4	ENSG00000167434	protein_coding	60149936	60170899	60149936	60170899	20963	26.1	60170001	60551000	4.28374
17	USP32	gain	17:59836175..60798862	59836175	60798862	962687	100	13	USP32	ENSG00000170832	protein_coding	60179094	60422470	60179094	60422470	243376	26.1	60170001	60551000	100
17	PPM1D	gain	17:59836175..60798862	59836175	60798862	962687	100	13	PPM1D	ENSG00000170836	protein_coding	60600183	60666280	60600183	60666280	66097	24.9	60552501	60743000	100
17	BCAS3	gain	17:59836175..60798862	59836175	60798862	962687	16	13	BCAS3	ENSG00000141376	protein_coding	60677453	61392838	60677453	60798862	121409	32	60743001	60744500	1.23467
17	BCAS3	gain	17:59836175..60798862	59836175	60798862	962687	16	13	BCAS3	ENSG00000141376	protein_coding	60677453	61392838	60677453	60798862	121409	39.9	60744501	60751500	5.76481
17	BCAS3	gain	17:59836175..60798862	59836175	60798862	962687	16	13	BCAS3	ENSG00000141376	protein_coding	60677453	61392838	60677453	60798862	121409	35.4	60751501	60765000	11.1186
17	BCAS3	gain	17:59836175..60798862	59836175	60798862	962687	16	13	BCAS3	ENSG00000141376	protein_coding	60677453	61392838	60677453	60798862	121409	32.1	60765001	60774500	7.82397
17	BCAS3	gain	17:59836175..60798862	59836175	60798862	962687	16	13	BCAS3	ENSG00000141376	protein_coding	60677453	61392838	60677453	60798862	121409	26.5	60774501	60802000	20.0652
17	BCAS3	gain	17:59836175..60798862	59836175	60798862	962687	16	13	BCAS3	ENSG00000141376	protein_coding	60677453	61392838	60677453	60798862	121409	7.9	60802001	60862500	0
17	BCAS3	gain	17:59836175..60798862	59836175	60798862	962687	16	13	BCAS3	ENSG00000141376	protein_coding	60677453	61392838	60677453	60798862	121409	9.3	60862501	60877500	0
17	BCAS3	gain	17:59836175..60798862	59836175	60798862	962687	16	13	BCAS3	ENSG00000141376	protein_coding	60677453	61392838	60677453	60798862	121409	8	60877501	60882000	0
17	BCAS3	gain	17:59836175..60798862	59836175	60798862	962687	16	13	BCAS3	ENSG00000141376	protein_coding	60677453	61392838	60677453	60798862	121409	5.7	60882001	60887500	0
17	BCAS3	gain	17:59836175..60798862	59836175	60798862	962687	16	13	BCAS3	ENSG00000141376	protein_coding	60677453	61392838	60677453	60798862	121409	8.3	60887501	60975000	0
17	BCAS3	gain	17:59836175..60798862	59836175	60798862	962687	16	13	BCAS3	ENSG00000141376	protein_coding	60677453	61392838	60677453	60798862	121409	6.4	60975001	60980000	0
17	BCAS3	gain	17:59836175..60798862	59836175	60798862	962687	16	13	BCAS3	ENSG00000141376	protein_coding	60677453	61392838	60677453	60798862	121409	8.1	60980001	61110500	0
17	BCAS3	gain	17:59836175..60798862	59836175	60798862	962687	16	13	BCAS3	ENSG00000141376	protein_coding	60677453	61392838	60677453	60798862	121409	4.6	61110501	61114500	0
17	BCAS3	gain	17:59836175..60798862	59836175	60798862	962687	16	13	BCAS3	ENSG00000141376	protein_coding	60677453	61392838	60677453	60798862	121409	7.4	61114501	61119000	0
17	BCAS3	gain	17:59836175..60798862	59836175	60798862	962687	16	13	BCAS3	ENSG00000141376	protein_coding	60677453	61392838	60677453	60798862	121409	9.8	61119001	61121500	0
17	BCAS3	gain	17:59836175..60798862	59836175	60798862	962687	16	13	BCAS3	ENSG00000141376	protein_coding	60677453	61392838	60677453	60798862	121409	7.8	61121501	61145000	0
17	BCAS3	gain	17:59836175..60798862	59836175	60798862	962687	16	13	BCAS3	ENSG00000141376	protein_coding	60677453	61392838	60677453	60798862	121409	6	61145001	61148000	0
17	BCAS3	gain	17:59836175..60798862	59836175	60798862	962687	16	13	BCAS3	ENSG00000141376	protein_coding	60677453	61392838	60677453	60798862	121409	7.7	61148001	61210000	0
17	BCAS3	gain	17:59836175..60798862	59836175	60798862	962687	16	13	BCAS3	ENSG00000141376	protein_coding	60677453	61392838	60677453	60798862	121409	31.6	61210001	61267000	0
17	BCAS3	gain	17:59836175..60798862	59836175	60798862	962687	16	13	BCAS3	ENSG00000141376	protein_coding	60677453	61392838	60677453	60798862	121409	26.9	61267001	61274500	0
17	BCAS3	gain	17:59836175..60798862	59836175	60798862	962687	16	13	BCAS3	ENSG00000141376	protein_coding	60677453	61392838	60677453	60798862	121409	29.7	61274501	61320000	0
17	BCAS3	gain	17:59836175..60798862	59836175	60798862	962687	16	13	BCAS3	ENSG00000141376	protein_coding	60677453	61392838	60677453	60798862	121409	27.4	61320001	61395500	0
17	BCAS3	gain	17:61210998..61908514	61210998	61908514	697516	25	14	BCAS3	ENSG00000141376	protein_coding	60677453	61392838	61210998	61392838	181840	32	60743001	60744500	0
17	BCAS3	gain	17:61210998..61908514	61210998	61908514	697516	25	14	BCAS3	ENSG00000141376	protein_coding	60677453	61392838	61210998	61392838	181840	39.9	60744501	60751500	0
17	BCAS3	gain	17:61210998..61908514	61210998	61908514	697516	25	14	BCAS3	ENSG00000141376	protein_coding	60677453	61392838	61210998	61392838	181840	35.4	60751501	60765000	0
17	BCAS3	gain	17:61210998..61908514	61210998	61908514	697516	25	14	BCAS3	ENSG00000141376	protein_coding	60677453	61392838	61210998	61392838	181840	32.1	60765001	60774500	0
17	BCAS3	gain	17:61210998..61908514	61210998	61908514	697516	25	14	BCAS3	ENSG00000141376	protein_coding	60677453	61392838	61210998	61392838	181840	26.5	60774501	60802000	0
17	BCAS3	gain	17:61210998..61908514	61210998	61908514	697516	25	14	BCAS3	ENSG00000141376	protein_coding	60677453	61392838	61210998	61392838	181840	7.9	60802001	60862500	0
17	BCAS3	gain	17:61210998..61908514	61210998	61908514	697516	25	14	BCAS3	ENSG00000141376	protein_coding	60677453	61392838	61210998	61392838	181840	9.3	60862501	60877500	0
17	BCAS3	gain	17:61210998..61908514	61210998	61908514	697516	25	14	BCAS3	ENSG00000141376	protein_coding	60677453	61392838	61210998	61392838	181840	8	60877501	60882000	0
17	BCAS3	gain	17:61210998..61908514	61210998	61908514	697516	25	14	BCAS3	ENSG00000141376	protein_coding	60677453	61392838	61210998	61392838	181840	5.7	60882001	60887500	0
17	BCAS3	gain	17:61210998..61908514	61210998	61908514	697516	25	14	BCAS3	ENSG00000141376	protein_coding	60677453	61392838	61210998	61392838	181840	8.3	60887501	60975000	0
17	BCAS3	gain	17:61210998..61908514	61210998	61908514	697516	25	14	BCAS3	ENSG00000141376	protein_coding	60677453	61392838	61210998	61392838	181840	6.4	60975001	60980000	0
17	BCAS3	gain	17:61210998..61908514	61210998	61908514	697516	25	14	BCAS3	ENSG00000141376	protein_coding	60677453	61392838	61210998	61392838	181840	8.1	60980001	61110500	0
17	BCAS3	gain	17:61210998..61908514	61210998	61908514	697516	25	14	BCAS3	ENSG00000141376	protein_coding	60677453	61392838	61210998	61392838	181840	4.6	61110501	61114500	0
17	BCAS3	gain	17:61210998..61908514	61210998	61908514	697516	25	14	BCAS3	ENSG00000141376	protein_coding	60677453	61392838	61210998	61392838	181840	7.4	61114501	61119000	0
17	BCAS3	gain	17:61210998..61908514	61210998	61908514	697516	25	14	BCAS3	ENSG00000141376	protein_coding	60677453	61392838	61210998	61392838	181840	9.8	61119001	61121500	0
17	BCAS3	gain	17:61210998..61908514	61210998	61908514	697516	25	14	BCAS3	ENSG00000141376	protein_coding	60677453	61392838	61210998	61392838	181840	7.8	61121501	61145000	0
17	BCAS3	gain	17:61210998..61908514	61210998	61908514	697516	25	14	BCAS3	ENSG00000141376	protein_coding	60677453	61392838	61210998	61392838	181840	6	61145001	61148000	0
17	BCAS3	gain	17:61210998..61908514	61210998	61908514	697516	25	14	BCAS3	ENSG00000141376	protein_coding	60677453	61392838	61210998	61392838	181840	7.7	61148001	61210000	0
17	BCAS3	gain	17:61210998..61908514	61210998	61908514	697516	25	14	BCAS3	ENSG00000141376	protein_coding	60677453	61392838	61210998	61392838	181840	31.6	61210001	61267000	30.7974
17	BCAS3	gain	17:61210998..61908514	61210998	61908514	697516	25	14	BCAS3	ENSG00000141376	protein_coding	60677453	61392838	61210998	61392838	181840	26.9	61267001	61274500	4.12396
17	BCAS3	gain	17:61210998..61908514	61210998	61908514	697516	25	14	BCAS3	ENSG00000141376	protein_coding	60677453	61392838	61210998	61392838	181840	29.7	61274501	61320000	25.0214
17	BCAS3	gain	17:61210998..61908514	61210998	61908514	697516	25	14	BCAS3	ENSG00000141376	protein_coding	60677453	61392838	61210998	61392838	181840	27.4	61320001	61395500	40.0555
17	C17orf82	gain	17:61210998..61908514	61210998	61908514	697516	100	14	C17orf82	ENSG00000187013	lincRNA	61411751	61413280	61411751	61413280	1529	18.8	61395501	61413000	81.6874
17	TBX2	gain	17:61210998..61908514	61210998	61908514	697516	100	14	TBX2	ENSG00000121068	protein_coding	61399896	61409466	61399896	61409466	9570	18.8	61395501	61413000	100
17	C17orf82	gain	17:61210998..61908514	61210998	61908514	697516	100	14	C17orf82	ENSG00000187013	lincRNA	61411751	61413280	61411751	61413280	1529	34	61413001	61488500	18.2472
17	TBX4	gain	17:61210998..61908514	61210998	61908514	697516	100	14	TBX4	ENSG00000121075	protein_coding	61452404	61485110	61452404	61485110	32706	34	61413001	61488500	100
17	NACA2	gain	17:61210998..61908514	61210998	61908514	697516	100	14	NACA2	ENSG00000253506	protein_coding	61590426	61591202	61590426	61591202	776	41	61517001	61616500	100
17	BRIP1	gain	17:61210998..61908514	61210998	61908514	697516	100	14	BRIP1	ENSG00000136492	protein_coding	61681266	61863521	61681266	61863521	182255	43.5	61616501	61817500	74.7491
17	BRIP1	gain	17:61210998..61908514	61210998	61908514	697516	100	14	BRIP1	ENSG00000136492	protein_coding	61681266	61863521	61681266	61863521	182255	40.9	61817501	61878000	25.2503
17	INTS2	gain	17:61210998..61908514	61210998	61908514	697516	68	14	INTS2	ENSG00000108506	protein_coding	61865367	61928016	61865367	61908514	43147	36.2	61878001	61909500	70.7187
17	INTS2	gain	17:61210998..61908514	61210998	61908514	697516	68	14	INTS2	ENSG00000108506	protein_coding	61865367	61928016	61865367	61908514	43147	7.8	61909501	62001000	0
20	EYA2	gain	20:47168991..47754349	47168991	47754349	585358	6	12	EYA2	ENSG00000064655	protein_coding	46894624	47188844	47168991	47188844	19853	3.2	46895501	47141000	0
20	EYA2	gain	20:47168991..47754349	47168991	47754349	585358	6	12	EYA2	ENSG00000064655	protein_coding	46894624	47188844	47168991	47188844	19853	23	47141001	47143500	0
20	EYA2	gain	20:47168991..47754349	47168991	47754349	585358	6	12	EYA2	ENSG00000064655	protein_coding	46894624	47188844	47168991	47188844	19853	3.5	47143501	47156500	0
20	EYA2	gain	20:47168991..47754349	47168991	47754349	585358	6	12	EYA2	ENSG00000064655	protein_coding	46894624	47188844	47168991	47188844	19853	28.5	47156501	47159500	0
20	EYA2	gain	20:47168991..47754349	47168991	47754349	585358	6	12	EYA2	ENSG00000064655	protein_coding	46894624	47188844	47168991	47188844	19853	3.3	47159501	47167500	0
20	EYA2	gain	20:47168991..47754349	47168991	47754349	585358	6	12	EYA2	ENSG00000064655	protein_coding	46894624	47188844	47168991	47188844	19853	25.1	47167501	47413000	100
20	ZMYND8	gain	20:47168991..47754349	47168991	47754349	585358	100	12	ZMYND8	ENSG00000101040	protein_coding	47209214	47356889	47209214	47356889	147675	25.1	47167501	47413000	100
20	NCOA3	gain	20:47168991..47754349	47168991	47754349	585358	100	12	NCOA3	ENSG00000124151	protein_coding	47501902	47656877	47501902	47656877	154975	9	47525001	47526500	0.967253
20	NCOA3	gain	20:47168991..47754349	47168991	47754349	585358	100	12	NCOA3	ENSG00000124151	protein_coding	47501902	47656877	47501902	47656877	154975	25	47526501	47660500	84.1271
20	SULF2	gain	20:47168991..47754349	47168991	47754349	585358	75	12	SULF2	ENSG00000196562	protein_coding	47656348	47786616	47656348	47754349	98001	21.9	47660501	47750000	91.3246
20	SULF2	gain	20:47168991..47754349	47168991	47754349	585358	75	12	SULF2	ENSG00000196562	protein_coding	47656348	47786616	47656348	47754349	98001	11	47750001	47786500	4.43669
20	SULF2	gain	20:47168991..47754349	47168991	47754349	585358	75	12	SULF2	ENSG00000196562	protein_coding	47656348	47786616	47656348	47754349	98001	15.1	47786501	47811500	0
20	PARD6B	gain	20:50670585..50808922	50670585	50808922	138337	100	13	PARD6B	ENSG00000124171	protein_coding	50731544	50756795	50731544	50756795	25251	26.9	50670001	50814000	100
20	BCAS4	gain	20:50670585..50808922	50670585	50808922	138337	15	13	BCAS4	ENSG00000124243	protein_coding	50794894	50882676	50794894	50808922	14028	5.5	50814001	50817000	0
20	BCAS4	gain	20:50670585..50808922	50670585	50808922	138337	15	13	BCAS4	ENSG00000124243	protein_coding	50794894	50882676	50794894	50808922	14028	4.6	50817001	50888500	0
20	ZNF217	gain	20:53565881..54940711	53565881	54940711	1374830	100	14	ZNF217	ENSG00000171940	protein_coding	53567065	53609907	53567065	53609907	42842	45.6	53583001	53592500	22.1722
20	ZNF217	gain	20:53565881..54940711	53565881	54940711	1374830	100	14	ZNF217	ENSG00000171940	protein_coding	53567065	53609907	53567065	53609907	42842	12.2	53592501	53595000	5.83306
20	ZNF217	gain	20:53565881..54940711	53565881	54940711	1374830	100	14	ZNF217	ENSG00000171940	protein_coding	53567065	53609907	53567065	53609907	42842	42.5	53595001	53639000	34.793
20	SUMO1P1	gain	20:53565881..54940711	53565881	54940711	1374830	100	14	SUMO1P1	ENSG00000241721	processed_pseudogene	53875252	53875557	53875252	53875557	305	37.4	53872501	53929500	100
20	BCAS1	gain	20:53565881..54940711	53565881	54940711	1374830	100	14	BCAS1	ENSG00000064787	protein_coding	53936777	54070594	53936777	54070594	133817	42.6	53937001	53999500	46.7048
20	BCAS1	gain	20:53565881..54940711	53565881	54940711	1374830	100	14	BCAS1	ENSG00000064787	protein_coding	53936777	54070594	53936777	54070594	133817	35.4	53999501	54005500	4.48299
20	BCAS1	gain	20:53565881..54940711	53565881	54940711	1374830	100	14	BCAS1	ENSG00000064787	protein_coding	53936777	54070594	53936777	54070594	133817	31.3	54005501	54009500	2.98841
20	BCAS1	gain	20:53565881..54940711	53565881	54940711	1374830	100	14	BCAS1	ENSG00000064787	protein_coding	53936777	54070594	53936777	54070594	133817	40	54009501	54015000	4.10934
20	BCAS1	gain	20:53565881..54940711	53565881	54940711	1374830	100	14	BCAS1	ENSG00000064787	protein_coding	53936777	54070594	53936777	54070594	133817	29.7	54015001	54173000	41.544
20	CYP24A1	gain	20:53565881..54940711	53565881	54940711	1374830	100	14	CYP24A1	ENSG00000019186	protein_coding	54153449	54173973	54153449	54173973	20524	29.7	54015001	54173000	95.2592
20	CYP24A1	gain	20:53565881..54940711	53565881	54940711	1374830	100	14	CYP24A1	ENSG00000019186	protein_coding	54153449	54173973	54153449	54173973	20524	12.5	54173001	54174500	4.73592
20	DOK5	gain	20:53565881..54940711	53565881	54940711	1374830	100	14	DOK5	ENSG00000101134	protein_coding	54475597	54651171	54475597	54651171	175574	24.5	54201001	54941000	100
20	PFDN4	gain	20:53565881..54940711	53565881	54940711	1374830	100	14	PFDN4	ENSG00000101132	protein_coding	54207847	54228052	54207847	54228052	20205	24.5	54201001	54941000	100
20	BMP7	gain	20:57101803..57277413	57101803	57277413	175610	100	14	BMP7	ENSG00000101144	protein_coding	57168748	57266629	57168748	57266629	97881	26.1	57179001	57180500	1.53145
20	BMP7	gain	20:57101803..57277413	57101803	57277413	175610	100	14	BMP7	ENSG00000101144	protein_coding	57168748	57266629	57168748	57266629	97881	35.6	57180501	57243000	63.852
20	BMP7	gain	20:57101803..57277413	57101803	57277413	175610	100	14	BMP7	ENSG00000101144	protein_coding	57168748	57266629	57168748	57266629	97881	42	57243001	57264500	21.9644
20	BMP7	gain	20:57101803..57277413	57101803	57277413	175610	100	14	BMP7	ENSG00000101144	protein_coding	57168748	57266629	57168748	57266629	97881	16	57264501	57267000	2.17407
3	ATXN7	gain	3:63992694..64962454	63992694	64962454	969760	7	12	ATXN7	ENSG00000163635	protein_coding	63864557	64003462	63992694	64003462	10768	1.6	63912001	63913000	0
3	ATXN7	gain	3:63992694..64962454	63992694	64962454	969760	7	12	ATXN7	ENSG00000163635	protein_coding	63864557	64003462	63992694	64003462	10768	8.9	63913001	63916000	0
3	ATXN7	gain	3:63992694..64962454	63992694	64962454	969760	7	12	ATXN7	ENSG00000163635	protein_coding	63864557	64003462	63992694	64003462	10768	10.5	63916001	63934500	0
3	ATXN7	gain	3:63992694..64962454	63992694	64962454	969760	7	12	ATXN7	ENSG00000163635	protein_coding	63864557	64003462	63992694	64003462	10768	12.1	63934501	63938000	0
3	ATXN7	gain	3:63992694..64962454	63992694	64962454	969760	7	12	ATXN7	ENSG00000163635	protein_coding	63864557	64003462	63992694	64003462	10768	10.6	63938001	63945500	0
3	ATXN7	gain	3:63992694..64962454	63992694	64962454	969760	7	12	ATXN7	ENSG00000163635	protein_coding	63864557	64003462	63992694	64003462	10768	9.2	63945501	63948000	0
3	ATXN7	gain	3:63992694..64962454	63992694	64962454	969760	7	12	ATXN7	ENSG00000163635	protein_coding	63864557	64003462	63992694	64003462	10768	2.4	63948001	63977000	0
3	ATXN7	gain	3:63992694..64962454	63992694	64962454	969760	7	12	ATXN7	ENSG00000163635	protein_coding	63864557	64003462	63992694	64003462	10768	6.3	63977001	63992000	0
3	ATXN7	gain	3:63992694..64962454	63992694	64962454	969760	7	12	ATXN7	ENSG00000163635	protein_coding	63864557	64003462	63992694	64003462	10768	23.1	63992001	64119500	100
3	PSMD6	gain	3:63992694..64962454	63992694	64962454	969760	100	12	PSMD6	ENSG00000163636	protein_coding	64010549	64024010	64010549	64024010	13461	23.1	63992001	64119500	100
3	PRICKLE2	gain	3:63992694..64962454	63992694	64962454	969760	100	12	PRICKLE2	ENSG00000163637	protein_coding	64093867	64445476	64093867	64445476	351609	16.3	64119501	64154500	9.95395
3	PRICKLE2	gain	3:63992694..64962454	63992694	64962454	969760	100	12	PRICKLE2	ENSG00000163637	protein_coding	64093867	64445476	64093867	64445476	351609	17.3	64154501	64303000	42.2341
3	PRICKLE2	gain	3:63992694..64962454	63992694	64962454	969760	100	12	PRICKLE2	ENSG00000163637	protein_coding	64093867	64445476	64093867	64445476	351609	16.5	64303001	64444500	40.2433
3	PRICKLE2	gain	3:63992694..64962454	63992694	64962454	969760	100	12	PRICKLE2	ENSG00000163637	protein_coding	64093867	64445476	64093867	64445476	351609	6.5	64444501	64445500	0.277297
3	ADAMTS9	gain	3:63992694..64962454	63992694	64962454	969760	100	12	ADAMTS9	ENSG00000163638	protein_coding	64515654	64688000	64515654	64688000	172346	20.9	64562001	64572500	6.09182
3	ADAMTS9	gain	3:63992694..64962454	63992694	64962454	969760	100	12	ADAMTS9	ENSG00000163638	protein_coding	64515654	64688000	64515654	64688000	172346	17.4	64572501	64577000	2.61045
3	ADAMTS9	gain	3:63992694..64962454	63992694	64962454	969760	100	12	ADAMTS9	ENSG00000163638	protein_coding	64515654	64688000	64515654	64688000	172346	19.9	64577001	64640500	36.8439
3	ADAMTS9	gain	3:63992694..64962454	63992694	64962454	969760	100	12	ADAMTS9	ENSG00000163638	protein_coding	64515654	64688000	64515654	64688000	172346	17.1	64640501	64644000	2.03022
3	ADAMTS9	gain	3:63992694..64962454	63992694	64962454	969760	100	12	ADAMTS9	ENSG00000163638	protein_coding	64515654	64688000	64515654	64688000	172346	20.2	64644001	64684000	23.2085
3	ADAMTS9	gain	3:63992694..64962454	63992694	64962454	969760	100	12	ADAMTS9	ENSG00000163638	protein_coding	64515654	64688000	64515654	64688000	172346	14.5	64684001	64687000	1.7401
3	ADAMTS9	gain	3:63992694..64962454	63992694	64962454	969760	100	12	ADAMTS9	ENSG00000163638	protein_coding	64515654	64688000	64515654	64688000	172346	6.9	64687001	64688500	0.579648
4	TENM3	loss	4:182457306..182556742	182457306	182556742	99436	15	0	TENM3	ENSG00000218336	protein_coding	182143987	182803024	182457306	182556742	99436	0	182144501	182145500	0
4	TENM3	loss	4:182457306..182556742	182457306	182556742	99436	15	0	TENM3	ENSG00000218336	protein_coding	182143987	182803024	182457306	182556742	99436	0.5	182145501	182224500	0
4	TENM3	loss	4:182457306..182556742	182457306	182556742	99436	15	0	TENM3	ENSG00000218336	protein_coding	182143987	182803024	182457306	182556742	99436	0.3	182224501	182226500	0
4	TENM3	loss	4:182457306..182556742	182457306	182556742	99436	15	0	TENM3	ENSG00000218336	protein_coding	182143987	182803024	182457306	182556742	99436	0.5	182226501	182356250	0
4	TENM3	loss	4:182457306..182556742	182457306	182556742	99436	15	0	TENM3	ENSG00000218336	protein_coding	182143987	182803024	182457306	182556742	99436	1.1	182356251	182362000	0
4	TENM3	loss	4:182457306..182556742	182457306	182556742	99436	15	0	TENM3	ENSG00000218336	protein_coding	182143987	182803024	182457306	182556742	99436	0.5	182362001	182448000	0
4	TENM3	loss	4:182457306..182556742	182457306	182556742	99436	15	0	TENM3	ENSG00000218336	protein_coding	182143987	182803024	182457306	182556742	99436	0.1	182448001	182449500	0
4	TENM3	loss	4:182457306..182556742	182457306	182556742	99436	15	0	TENM3	ENSG00000218336	protein_coding	182143987	182803024	182457306	182556742	99436	0.5	182449501	182701250	100
4	TENM3	loss	4:182457306..182556742	182457306	182556742	99436	15	0	TENM3	ENSG00000218336	protein_coding	182143987	182803024	182457306	182556742	99436	1	182701251	182751500	0
4	TENM3	loss	4:182457306..182556742	182457306	182556742	99436	15	0	TENM3	ENSG00000218336	protein_coding	182143987	182803024	182457306	182556742	99436	0.9	182751501	182779000	0
4	TENM3	loss	4:182457306..182556742	182457306	182556742	99436	15	0	TENM3	ENSG00000218336	protein_coding	182143987	182803024	182457306	182556742	99436	1.9	182779001	182783500	0
4	TENM3	loss	4:182457306..182556742	182457306	182556742	99436	15	0	TENM3	ENSG00000218336	protein_coding	182143987	182803024	182457306	182556742	99436	0.9	182783501	182833000	0
9	MTAP	loss	9:21834612..21989074	21834612	21989074	154462	76	0	MTAP	ENSG00000099810	protein_coding	21802543	21937651	21834612	21937651	103039	1.4	21803001	21825000	0
9	MTAP	loss	9:21834612..21989074	21834612	21989074	154462	76	0	MTAP	ENSG00000099810	protein_coding	21802543	21937651	21834612	21937651	103039	1	21825001	21837000	2.31757
9	MTAP	loss	9:21834612..21989074	21834612	21989074	154462	76	0	MTAP	ENSG00000099810	protein_coding	21802543	21937651	21834612	21937651	103039	0	21837001	21853000	15.5271
9	MTAP	loss	9:21834612..21989074	21834612	21989074	154462	76	0	MTAP	ENSG00000099810	protein_coding	21802543	21937651	21834612	21937651	103039	0	21853001	21874500	20.8649
9	MTAP	loss	9:21834612..21989074	21834612	21989074	154462	76	0	MTAP	ENSG00000099810	protein_coding	21802543	21937651	21834612	21937651	103039	0	21874501	21894500	19.4092
9	MTAP	loss	9:21834612..21989074	21834612	21989074	154462	76	0	MTAP	ENSG00000099810	protein_coding	21802543	21937651	21834612	21937651	103039	0.3	21894501	21900000	5.33681
9	MTAP	loss	9:21834612..21989074	21834612	21989074	154462	76	0	MTAP	ENSG00000099810	protein_coding	21802543	21937651	21834612	21937651	103039	0	21900001	21910500	10.1893
9	MTAP	loss	9:21834612..21989074	21834612	21989074	154462	76	0	MTAP	ENSG00000099810	protein_coding	21802543	21937651	21834612	21937651	103039	0.2	21910501	21916500	5.82207
9	MTAP	loss	9:21834612..21989074	21834612	21989074	154462	76	0	MTAP	ENSG00000099810	protein_coding	21802543	21937651	21834612	21937651	103039	0	21916501	21944500	20.5262
9	CDKN2A-AS1	loss	9:21834612..21989074	21834612	21989074	154462	100	0	CDKN2A-AS1	ENSG00000224854	lincRNA	21966929	21967751	21966929	21967751	822	0	21965001	21989500	100
9	CDKN2A	loss	9:21834612..21989074	21834612	21989074	154462	77	0	CDKN2A	ENSG00000147889	protein_coding	21967753	21995301	21967753	21989074	21321	0.5	21989501	21994000	0
9	CDKN2A	loss	9:21834612..21989074	21834612	21989074	154462	77	0	CDKN2A	ENSG00000147889	protein_coding	21967753	21995301	21967753	21989074	21321	0.3	21994001	21996000	0
Y	RPS4Y1	loss	Y:2782398..3076043	2782398	3076043	293645	100	0		ENSG00000129824	protein_coding	2841486	2932000	2841486	2932000	90514				0
Y	SRY	loss	Y:2782398..3076043	2782398	3076043	293645	100	0		ENSG00000184895	protein_coding	2786855	2787699	2786855	2787699	844				0
Y	ZFY	loss	Y:2782398..3076043	2782398	3076043	293645	100	0		ENSG00000067646	protein_coding	2935281	2982506	2935281	2982506	47225				0
Y	AMELY	loss	Y:6747321..6917716	6747321	6917716	170395	100	0		ENSG00000099721	protein_coding	6865918	6874027	6865918	6874027	8109				0
Y	PRKY	loss	Y:7124406..8505343	7124406	8505343	1380937	100	0		ENSG00000099725	transcribed_unprocessed_pseudogene	7273972	7381548	7273972	7381548	107576				0
Y	DDX3Y	loss	Y:12510680..15151855	12510680	15151855	2641175	100	0		ENSG00000067048	protein_coding	12904108	12920478	12904108	12920478	16370				0
Y	NLGN4Y	loss	Y:12510680..15151855	12510680	15151855	2641175	100	0		ENSG00000165246	protein_coding	14522638	14845650	14522638	14845650	323012				0
Y	TMSB4Y	loss	Y:12510680..15151855	12510680	15151855	2641175	100	0		ENSG00000154620	protein_coding	13703567	13706024	13703567	13706024	2457				0
Y	USP9Y	loss	Y:12510680..15151855	12510680	15151855	2641175	100	0		ENSG00000114374	protein_coding	12701231	12860839	12701231	12860839	159608				0
Y	UTY	loss	Y:12510680..15151855	12510680	15151855	2641175	100	0		ENSG00000183878	protein_coding	13248379	13480673	13248379	13480673	232294				0
Y	VCY	loss	Y:12510680..15151855	12510680	15151855	2641175	100	0		ENSG00000129864	protein_coding	13985772	13986513	13985772	13986513	741				0
Y	VCY1B	loss	Y:12510680..15151855	12510680	15151855	2641175	100	0		ENSG00000129862	protein_coding	14056217	14056958	14056217	14056958	741				0
Y	HSFY1	loss	Y:18508257..19039538	18508257	19039538	531281	100	0		ENSG00000172468	protein_coding	18546671	18588963	18546671	18588963	42292				0
Y	HSFY2	loss	Y:18508257..19039538	18508257	19039538	531281	100	0		ENSG00000169953	protein_coding	18731440	18828662	18731440	18828662	97222				0
Y	KDM5D	loss	Y:19512182..19788573	19512182	19788573	276391	100	0		ENSG00000012817	protein_coding	19703865	19744939	19703865	19744939	41074				0
Y	TXLNGY	loss	Y:19512182..19788573	19512182	19788573	276391	100	0		ENSG00000131002	transcribed_unprocessed_pseudogene	19567313	19606274	19567313	19606274	38961				0
Y	EIF1AY	loss	Y:19821941..21491357	19821941	21491357	1669416	100	0		ENSG00000198692	protein_coding	20575725	20593154	20575725	20593154	17429				0
Y	PRORY	loss	Y:19821941..21491357	19821941	21491357	1669416	100	0		ENSG00000183146	protein_coding	21382954	21386360	21382954	21386360	3406				0
Y	RPS4Y2	loss	Y:19821941..21491357	19821941	21491357	1669416	100	0		ENSG00000280969	protein_coding	20756164	20781032	20756164	20781032	24868				0
Y	RBMY1F	loss	Y:22123042..22425651	22123042	22425651	302609	100	0		ENSG00000169800	protein_coding	22168542	22182982	22168542	22182982	14440				0
Y	RBMY1J	loss	Y:22123042..22425651	22123042	22425651	302609	100	0		ENSG00000226941	protein_coding	22308823	22417881	22308823	22417881	109058				0
Y	CDY1B	loss	Y:23913159..24072086	23913159	24072086	158927	100	0		ENSG00000172352	protein_coding	24045229	24048019	24045229	24048019	2790				0
Y	CDY1	loss	Y:25599833..25738112	25599833	25738112	138279	100	0		ENSG00000172288	protein_coding	25622162	25624902	25622162	25624902	2740				0

## Sheet: SVDetect_simNormal
cosmic.CHR	cosmic.gene	cosmic.CN.type	cosmic.CN.segment.position	cosmic.CN.segment.start	cosmic.CN.segment.end	cosmic.CN.segment.length	cosmic.CN.segment.shareOnGene	cosmic.CN	gene.name	gene.ID	gene.type	gene.start	gene.end	evaluation.segment.start	evaluation.segment end	evaluation.segment.length	cnv	cnv.start	cnv.end	cnv.shareOnEvaluationLength
1	PRMT6	gain	1:106193113..107387583	106193113	107387583	1194470	100	10	PRMT6	ENSG00000198890	protein_coding	107056679	107059294	107056679	107059294	2615	5.8	107056801	107057200	15.2581
1	PRMT6	gain	1:106193113..107387583	106193113	107387583	1194470	100	10	PRMT6	ENSG00000198890	protein_coding	107056679	107059294	107056679	107059294	2615	5.7	107057201	107057600	15.2581
1	PRMT6	gain	1:106193113..107387583	106193113	107387583	1194470	100	10	PRMT6	ENSG00000198890	protein_coding	107056679	107059294	107056679	107059294	2615	5.8	107057601	107058000	15.2581
1	PRMT6	gain	1:106193113..107387583	106193113	107387583	1194470	100	10	PRMT6	ENSG00000198890	protein_coding	107056679	107059294	107056679	107059294	2615	6.6	107058001	107058400	15.2581
1	PRMT6	gain	1:106193113..107387583	106193113	107387583	1194470	100	10	PRMT6	ENSG00000198890	protein_coding	107056679	107059294	107056679	107059294	2615	8.7	107058401	107058800	15.2581
1	PRMT6	gain	1:106193113..107387583	106193113	107387583	1194470	100	10	PRMT6	ENSG00000198890	protein_coding	107056679	107059294	107056679	107059294	2615	6	107058801	107059200	15.2581
1	PRMT6	gain	1:106193113..107387583	106193113	107387583	1194470	100	10	PRMT6	ENSG00000198890	protein_coding	107056679	107059294	107056679	107059294	2615	6.4	107059201	107059600	3.55641
1	NTNG1	gain	1:106193113..107387583	106193113	107387583	1194470	72	10	NTNG1	ENSG00000162631	protein_coding	107140007	107483458	107140007	107387583	247576	5.2	107140401	107140800	0.161163
1	NTNG1	gain	1:106193113..107387583	106193113	107387583	1194470	72	10	NTNG1	ENSG00000162631	protein_coding	107140007	107483458	107140007	107387583	247576	5.7	107140801	107141200	0.161163
1	NTNG1	gain	1:106193113..107387583	106193113	107387583	1194470	72	10	NTNG1	ENSG00000162631	protein_coding	107140007	107483458	107140007	107387583	247576	6	107141201	107141600	0.161163
1	NTNG1	gain	1:106193113..107387583	106193113	107387583	1194470	72	10	NTNG1	ENSG00000162631	protein_coding	107140007	107483458	107140007	107387583	247576	4.2	107141601	107142000	0.161163
1	NTNG1	gain	1:106193113..107387583	106193113	107387583	1194470	72	10	NTNG1	ENSG00000162631	protein_coding	107140007	107483458	107140007	107387583	247576	5.6	107142001	107142400	0.161163
1	NTNG1	gain	1:106193113..107387583	106193113	107387583	1194470	72	10	NTNG1	ENSG00000162631	protein_coding	107140007	107483458	107140007	107387583	247576	6.5	107142401	107142800	0.161163
1	NTNG1	gain	1:106193113..107387583	106193113	107387583	1194470	72	10	NTNG1	ENSG00000162631	protein_coding	107140007	107483458	107140007	107387583	247576	8.4	107142801	107143200	0.161163
1	NTNG1	gain	1:106193113..107387583	106193113	107387583	1194470	72	10	NTNG1	ENSG00000162631	protein_coding	107140007	107483458	107140007	107387583	247576	8.3	107143201	107143600	0.161163
1	NTNG1	gain	1:106193113..107387583	106193113	107387583	1194470	72	10	NTNG1	ENSG00000162631	protein_coding	107140007	107483458	107140007	107387583	247576	8.3	107143601	107144000	0.161163
1	NTNG1	gain	1:106193113..107387583	106193113	107387583	1194470	72	10	NTNG1	ENSG00000162631	protein_coding	107140007	107483458	107140007	107387583	247576	8	107144001	107144400	0.161163
1	NTNG1	gain	1:106193113..107387583	106193113	107387583	1194470	72	10	NTNG1	ENSG00000162631	protein_coding	107140007	107483458	107140007	107387583	247576	7.9	107144401	107144800	0.161163
1	NTNG1	gain	1:106193113..107387583	106193113	107387583	1194470	72	10	NTNG1	ENSG00000162631	protein_coding	107140007	107483458	107140007	107387583	247576	6.2	107144801	107145200	0.161163
1	NTNG1	gain	1:106193113..107387583	106193113	107387583	1194470	72	10	NTNG1	ENSG00000162631	protein_coding	107140007	107483458	107140007	107387583	247576	8	107145201	107145600	0.161163
1	NTNG1	gain	1:106193113..107387583	106193113	107387583	1194470	72	10	NTNG1	ENSG00000162631	protein_coding	107140007	107483458	107140007	107387583	247576	9.6	107145601	107146000	0.161163
1	NTNG1	gain	1:106193113..107387583	106193113	107387583	1194470	72	10	NTNG1	ENSG00000162631	protein_coding	107140007	107483458	107140007	107387583	247576	8.7	107146001	107146400	0.161163
1	NTNG1	gain	1:106193113..107387583	106193113	107387583	1194470	72	10	NTNG1	ENSG00000162631	protein_coding	107140007	107483458	107140007	107387583	247576	7.9	107146401	107146800	0.161163
1	NTNG1	gain	1:106193113..107387583	106193113	107387583	1194470	72	10	NTNG1	ENSG00000162631	protein_coding	107140007	107483458	107140007	107387583	247576	8	107146801	107147200	0.161163
1	NTNG1	gain	1:106193113..107387583	106193113	107387583	1194470	72	10	NTNG1	ENSG00000162631	protein_coding	107140007	107483458	107140007	107387583	247576	6.9	107147201	107147600	0.161163
1	NTNG1	gain	1:106193113..107387583	106193113	107387583	1194470	72	10	NTNG1	ENSG00000162631	protein_coding	107140007	107483458	107140007	107387583	247576	6.2	107147601	107148000	0.161163
1	NTNG1	gain	1:106193113..107387583	106193113	107387583	1194470	72	10	NTNG1	ENSG00000162631	protein_coding	107140007	107483458	107140007	107387583	247576	7.6	107148001	107148400	0.161163
1	NTNG1	gain	1:106193113..107387583	106193113	107387583	1194470	72	10	NTNG1	ENSG00000162631	protein_coding	107140007	107483458	107140007	107387583	247576	7.3	107148401	107148800	0.161163
1	NTNG1	gain	1:106193113..107387583	106193113	107387583	1194470	72	10	NTNG1	ENSG00000162631	protein_coding	107140007	107483458	107140007	107387583	247576	7.2	107148801	107149200	0.161163
1	NTNG1	gain	1:106193113..107387583	106193113	107387583	1194470	72	10	NTNG1	ENSG00000162631	protein_coding	107140007	107483458	107140007	107387583	247576	7	107149201	107149600	0.161163
1	NTNG1	gain	1:106193113..107387583	106193113	107387583	1194470	72	10	NTNG1	ENSG00000162631	protein_coding	107140007	107483458	107140007	107387583	247576	6.6	107149601	107150000	0.161163
1	NTNG1	gain	1:106193113..107387583	106193113	107387583	1194470	72	10	NTNG1	ENSG00000162631	protein_coding	107140007	107483458	107140007	107387583	247576	7.9	107150001	107150400	0.161163
1	NTNG1	gain	1:106193113..107387583	106193113	107387583	1194470	72	10	NTNG1	ENSG00000162631	protein_coding	107140007	107483458	107140007	107387583	247576	7.1	107150401	107150800	0.161163
1	NTNG1	gain	1:106193113..107387583	106193113	107387583	1194470	72	10	NTNG1	ENSG00000162631	protein_coding	107140007	107483458	107140007	107387583	247576	7.1	107150801	107151200	0.161163
1	NTNG1	gain	1:106193113..107387583	106193113	107387583	1194470	72	10	NTNG1	ENSG00000162631	protein_coding	107140007	107483458	107140007	107387583	247576	7.6	107151201	107151600	0.161163
1	NTNG1	gain	1:106193113..107387583	106193113	107387583	1194470	72	10	NTNG1	ENSG00000162631	protein_coding	107140007	107483458	107140007	107387583	247576	8.3	107151601	107152000	0.161163
1	NTNG1	gain	1:106193113..107387583	106193113	107387583	1194470	72	10	NTNG1	ENSG00000162631	protein_coding	107140007	107483458	107140007	107387583	247576	8	107152001	107152400	0.161163
1	NTNG1	gain	1:106193113..107387583	106193113	107387583	1194470	72	10	NTNG1	ENSG00000162631	protein_coding	107140007	107483458	107140007	107387583	247576	7.4	107152401	107152800	0.161163
1	NTNG1	gain	1:106193113..107387583	106193113	107387583	1194470	72	10	NTNG1	ENSG00000162631	protein_coding	107140007	107483458	107140007	107387583	247576	5.8	107152801	107153200	0.161163
1	NTNG1	gain	1:106193113..107387583	106193113	107387583	1194470	72	10	NTNG1	ENSG00000162631	protein_coding	107140007	107483458	107140007	107387583	247576	6.5	107153201	107153600	0.161163
1	NTNG1	gain	1:106193113..107387583	106193113	107387583	1194470	72	10	NTNG1	ENSG00000162631	protein_coding	107140007	107483458	107140007	107387583	247576	6.3	107153601	107154000	0.161163
1	NTNG1	gain	1:106193113..107387583	106193113	107387583	1194470	72	10	NTNG1	ENSG00000162631	protein_coding	107140007	107483458	107140007	107387583	247576	7.5	107154001	107154400	0.161163
1	NTNG1	gain	1:106193113..107387583	106193113	107387583	1194470	72	10	NTNG1	ENSG00000162631	protein_coding	107140007	107483458	107140007	107387583	247576	7	107154401	107154800	0.161163
1	NTNG1	gain	1:106193113..107387583	106193113	107387583	1194470	72	10	NTNG1	ENSG00000162631	protein_coding	107140007	107483458	107140007	107387583	247576	6.6	107154801	107155200	0.161163
1	NTNG1	gain	1:106193113..107387583	106193113	107387583	1194470	72	10	NTNG1	ENSG00000162631	protein_coding	107140007	107483458	107140007	107387583	247576	7.5	107155201	107155600	0.161163
1	NTNG1	gain	1:106193113..107387583	106193113	107387583	1194470	72	10	NTNG1	ENSG00000162631	protein_coding	107140007	107483458	107140007	107387583	247576	8.8	107155601	107156000	0.161163
1	NTNG1	gain	1:106193113..107387583	106193113	107387583	1194470	72	10	NTNG1	ENSG00000162631	protein_coding	107140007	107483458	107140007	107387583	247576	7.5	107156001	107156400	0.161163
1	NTNG1	gain	1:106193113..107387583	106193113	107387583	1194470	72	10	NTNG1	ENSG00000162631	protein_coding	107140007	107483458	107140007	107387583	247576	8.1	107156401	107156800	0.161163
1	NTNG1	gain	1:106193113..107387583	106193113	107387583	1194470	72	10	NTNG1	ENSG00000162631	protein_coding	107140007	107483458	107140007	107387583	247576	7.7	107156801	107157200	0.161163
1	NTNG1	gain	1:106193113..107387583	106193113	107387583	1194470	72	10	NTNG1	ENSG00000162631	protein_coding	107140007	107483458	107140007	107387583	247576	8	107157201	107157600	0.161163
1	NTNG1	gain	1:106193113..107387583	106193113	107387583	1194470	72	10	NTNG1	ENSG00000162631	protein_coding	107140007	107483458	107140007	107387583	247576	7.4	107157601	107158000	0.161163
1	NTNG1	gain	1:106193113..107387583	106193113	107387583	1194470	72	10	NTNG1	ENSG00000162631	protein_coding	107140007	107483458	107140007	107387583	247576	8.6	107158001	107158400	0.161163
1	NTNG1	gain	1:106193113..107387583	106193113	107387583	1194470	72	10	NTNG1	ENSG00000162631	protein_coding	107140007	107483458	107140007	107387583	247576	6.5	107158401	107158800	0.161163
1	NTNG1	gain	1:106193113..107387583	106193113	107387583	1194470	72	10	NTNG1	ENSG00000162631	protein_coding	107140007	107483458	107140007	107387583	247576	7.9	107158801	107159200	0.161163
1	NTNG1	gain	1:106193113..107387583	106193113	107387583	1194470	72	10	NTNG1	ENSG00000162631	protein_coding	107140007	107483458	107140007	107387583	247576	8.6	107159201	107159600	0.161163
1	NTNG1	gain	1:106193113..107387583	106193113	107387583	1194470	72	10	NTNG1	ENSG00000162631	protein_coding	107140007	107483458	107140007	107387583	247576	7.2	107159601	107160000	0.161163
1	NTNG1	gain	1:106193113..107387583	106193113	107387583	1194470	72	10	NTNG1	ENSG00000162631	protein_coding	107140007	107483458	107140007	107387583	247576	7.5	107160001	107160400	0.161163
1	NTNG1	gain	1:106193113..107387583	106193113	107387583	1194470	72	10	NTNG1	ENSG00000162631	protein_coding	107140007	107483458	107140007	107387583	247576	6	107160401	107160800	0.161163
1	NTNG1	gain	1:106193113..107387583	106193113	107387583	1194470	72	10	NTNG1	ENSG00000162631	protein_coding	107140007	107483458	107140007	107387583	247576	7.6	107160801	107161200	0.161163
1	NTNG1	gain	1:106193113..107387583	106193113	107387583	1194470	72	10	NTNG1	ENSG00000162631	protein_coding	107140007	107483458	107140007	107387583	247576	7.6	107161201	107161600	0.161163
1	NTNG1	gain	1:106193113..107387583	106193113	107387583	1194470	72	10	NTNG1	ENSG00000162631	protein_coding	107140007	107483458	107140007	107387583	247576	7	107161601	107162000	0.161163
1	NTNG1	gain	1:106193113..107387583	106193113	107387583	1194470	72	10	NTNG1	ENSG00000162631	protein_coding	107140007	107483458	107140007	107387583	247576	8	107162001	107162400	0.161163
1	NTNG1	gain	1:106193113..107387583	106193113	107387583	1194470	72	10	NTNG1	ENSG00000162631	protein_coding	107140007	107483458	107140007	107387583	247576	6.6	107162401	107162800	0.161163
1	NTNG1	gain	1:106193113..107387583	106193113	107387583	1194470	72	10	NTNG1	ENSG00000162631	protein_coding	107140007	107483458	107140007	107387583	247576	9.3	107162801	107163200	0.161163
1	NTNG1	gain	1:106193113..107387583	106193113	107387583	1194470	72	10	NTNG1	ENSG00000162631	protein_coding	107140007	107483458	107140007	107387583	247576	7.7	107163201	107163600	0.161163
1	NTNG1	gain	1:106193113..107387583	106193113	107387583	1194470	72	10	NTNG1	ENSG00000162631	protein_coding	107140007	107483458	107140007	107387583	247576	6.7	107163601	107164000	0.161163
1	NTNG1	gain	1:106193113..107387583	106193113	107387583	1194470	72	10	NTNG1	ENSG00000162631	protein_coding	107140007	107483458	107140007	107387583	247576	5.6	107164001	107164400	0.161163
1	NTNG1	gain	1:106193113..107387583	106193113	107387583	1194470	72	10	NTNG1	ENSG00000162631	protein_coding	107140007	107483458	107140007	107387583	247576	7.3	107164401	107164800	0.161163
1	NTNG1	gain	1:106193113..107387583	106193113	107387583	1194470	72	10	NTNG1	ENSG00000162631	protein_coding	107140007	107483458	107140007	107387583	247576	6.7	107164801	107165200	0.161163
1	NTNG1	gain	1:106193113..107387583	106193113	107387583	1194470	72	10	NTNG1	ENSG00000162631	protein_coding	107140007	107483458	107140007	107387583	247576	7.4	107165201	107165600	0.161163
1	NTNG1	gain	1:106193113..107387583	106193113	107387583	1194470	72	10	NTNG1	ENSG00000162631	protein_coding	107140007	107483458	107140007	107387583	247576	8.7	107165601	107166000	0.161163
1	NTNG1	gain	1:106193113..107387583	106193113	107387583	1194470	72	10	NTNG1	ENSG00000162631	protein_coding	107140007	107483458	107140007	107387583	247576	8.9	107166001	107166400	0.161163
1	NTNG1	gain	1:106193113..107387583	106193113	107387583	1194470	72	10	NTNG1	ENSG00000162631	protein_coding	107140007	107483458	107140007	107387583	247576	7.5	107166401	107166800	0.161163
1	NTNG1	gain	1:106193113..107387583	106193113	107387583	1194470	72	10	NTNG1	ENSG00000162631	protein_coding	107140007	107483458	107140007	107387583	247576	6.8	107166801	107167200	0.161163
1	NTNG1	gain	1:106193113..107387583	106193113	107387583	1194470	72	10	NTNG1	ENSG00000162631	protein_coding	107140007	107483458	107140007	107387583	247576	7.9	107167201	107167600	0.161163
1	NTNG1	gain	1:106193113..107387583	106193113	107387583	1194470	72	10	NTNG1	ENSG00000162631	protein_coding	107140007	107483458	107140007	107387583	247576	8.8	107167601	107168000	0.161163
1	NTNG1	gain	1:106193113..107387583	106193113	107387583	1194470	72	10	NTNG1	ENSG00000162631	protein_coding	107140007	107483458	107140007	107387583	247576	8.2	107168001	107168400	0.161163
1	NTNG1	gain	1:106193113..107387583	106193113	107387583	1194470	72	10	NTNG1	ENSG00000162631	protein_coding	107140007	107483458	107140007	107387583	247576	7.7	107168401	107168800	0.161163
1	NTNG1	gain	1:106193113..107387583	106193113	107387583	1194470	72	10	NTNG1	ENSG00000162631	protein_coding	107140007	107483458	107140007	107387583	247576	8.2	107168801	107169200	0.161163
1	NTNG1	gain	1:106193113..107387583	106193113	107387583	1194470	72	10	NTNG1	ENSG00000162631	protein_coding	107140007	107483458	107140007	107387583	247576	7.1	107169201	107169600	0.161163
1	NTNG1	gain	1:106193113..107387583	106193113	107387583	1194470	72	10	NTNG1	ENSG00000162631	protein_coding	107140007	107483458	107140007	107387583	247576	7	107169601	107170000	0.161163
1	NTNG1	gain	1:106193113..107387583	106193113	107387583	1194470	72	10	NTNG1	ENSG00000162631	protein_coding	107140007	107483458	107140007	107387583	247576	7.6	107170001	107170400	0.161163
1	NTNG1	gain	1:106193113..107387583	106193113	107387583	1194470	72	10	NTNG1	ENSG00000162631	protein_coding	107140007	107483458	107140007	107387583	247576	6.7	107170401	107170800	0.161163
1	NTNG1	gain	1:106193113..107387583	106193113	107387583	1194470	72	10	NTNG1	ENSG00000162631	protein_coding	107140007	107483458	107140007	107387583	247576	7.5	107170801	107171200	0.161163
1	NTNG1	gain	1:106193113..107387583	106193113	107387583	1194470	72	10	NTNG1	ENSG00000162631	protein_coding	107140007	107483458	107140007	107387583	247576	7	107171201	107171600	0.161163
1	NTNG1	gain	1:106193113..107387583	106193113	107387583	1194470	72	10	NTNG1	ENSG00000162631	protein_coding	107140007	107483458	107140007	107387583	247576	7.3	107171601	107172000	0.161163
1	NTNG1	gain	1:106193113..107387583	106193113	107387583	1194470	72	10	NTNG1	ENSG00000162631	protein_coding	107140007	107483458	107140007	107387583	247576	8.1	107172001	107172400	0.161163
1	NTNG1	gain	1:106193113..107387583	106193113	107387583	1194470	72	10	NTNG1	ENSG00000162631	protein_coding	107140007	107483458	107140007	107387583	247576	7.1	107172401	107172800	0.161163
1	NTNG1	gain	1:106193113..107387583	106193113	107387583	1194470	72	10	NTNG1	ENSG00000162631	protein_coding	107140007	107483458	107140007	107387583	247576	8.8	107172801	107173200	0.161163
1	NTNG1	gain	1:106193113..107387583	106193113	107387583	1194470	72	10	NTNG1	ENSG00000162631	protein_coding	107140007	107483458	107140007	107387583	247576	6.5	107173201	107173600	0.161163
1	NTNG1	gain	1:106193113..107387583	106193113	107387583	1194470	72	10	NTNG1	ENSG00000162631	protein_coding	107140007	107483458	107140007	107387583	247576	6.9	107173601	107174000	0.161163
1	NTNG1	gain	1:106193113..107387583	106193113	107387583	1194470	72	10	NTNG1	ENSG00000162631	protein_coding	107140007	107483458	107140007	107387583	247576	8.1	107174001	107174400	0.161163
1	NTNG1	gain	1:106193113..107387583	106193113	107387583	1194470	72	10	NTNG1	ENSG00000162631	protein_coding	107140007	107483458	107140007	107387583	247576	6.6	107174401	107174800	0.161163
1	NTNG1	gain	1:106193113..107387583	106193113	107387583	1194470	72	10	NTNG1	ENSG00000162631	protein_coding	107140007	107483458	107140007	107387583	247576	7.8	107174801	107175200	0.161163
1	NTNG1	gain	1:106193113..107387583	106193113	107387583	1194470	72	10	NTNG1	ENSG00000162631	protein_coding	107140007	107483458	107140007	107387583	247576	7.2	107175201	107175600	0.161163
1	NTNG1	gain	1:106193113..107387583	106193113	107387583	1194470	72	10	NTNG1	ENSG00000162631	protein_coding	107140007	107483458	107140007	107387583	247576	8.1	107175601	107176000	0.161163
1	NTNG1	gain	1:106193113..107387583	106193113	107387583	1194470	72	10	NTNG1	ENSG00000162631	protein_coding	107140007	107483458	107140007	107387583	247576	7.8	107176001	107176400	0.161163
1	NTNG1	gain	1:106193113..107387583	106193113	107387583	1194470	72	10	NTNG1	ENSG00000162631	protein_coding	107140007	107483458	107140007	107387583	247576	7.7	107176401	107176800	0.161163
1	NTNG1	gain	1:106193113..107387583	106193113	107387583	1194470	72	10	NTNG1	ENSG00000162631	protein_coding	107140007	107483458	107140007	107387583	247576	8.8	107176801	107177200	0.161163
1	NTNG1	gain	1:106193113..107387583	106193113	107387583	1194470	72	10	NTNG1	ENSG00000162631	protein_coding	107140007	107483458	107140007	107387583	247576	7.3	107177201	107177600	0.161163
1	NTNG1	gain	1:106193113..107387583	106193113	107387583	1194470	72	10	NTNG1	ENSG00000162631	protein_coding	107140007	107483458	107140007	107387583	247576	7.4	107177601	107178000	0.161163
1	NTNG1	gain	1:106193113..107387583	106193113	107387583	1194470	72	10	NTNG1	ENSG00000162631	protein_coding	107140007	107483458	107140007	107387583	247576	6.6	107178001	107178400	0.161163
1	NTNG1	gain	1:106193113..107387583	106193113	107387583	1194470	72	10	NTNG1	ENSG00000162631	protein_coding	107140007	107483458	107140007	107387583	247576	6.6	107178401	107178800	0.161163
1	NTNG1	gain	1:106193113..107387583	106193113	107387583	1194470	72	10	NTNG1	ENSG00000162631	protein_coding	107140007	107483458	107140007	107387583	247576	6.3	107178801	107179200	0.161163
1	NTNG1	gain	1:106193113..107387583	106193113	107387583	1194470	72	10	NTNG1	ENSG00000162631	protein_coding	107140007	107483458	107140007	107387583	247576	7	107179201	107179600	0.161163
1	NTNG1	gain	1:106193113..107387583	106193113	107387583	1194470	72	10	NTNG1	ENSG00000162631	protein_coding	107140007	107483458	107140007	107387583	247576	6.9	107179601	107180000	0.161163
1	NTNG1	gain	1:106193113..107387583	106193113	107387583	1194470	72	10	NTNG1	ENSG00000162631	protein_coding	107140007	107483458	107140007	107387583	247576	7.4	107180001	107180400	0.161163
1	NTNG1	gain	1:106193113..107387583	106193113	107387583	1194470	72	10	NTNG1	ENSG00000162631	protein_coding	107140007	107483458	107140007	107387583	247576	7.6	107180401	107180800	0.161163
1	NTNG1	gain	1:106193113..107387583	106193113	107387583	1194470	72	10	NTNG1	ENSG00000162631	protein_coding	107140007	107483458	107140007	107387583	247576	6.7	107180801	107181200	0.161163
1	NTNG1	gain	1:106193113..107387583	106193113	107387583	1194470	72	10	NTNG1	ENSG00000162631	protein_coding	107140007	107483458	107140007	107387583	247576	7.4	107181201	107181600	0.161163
1	NTNG1	gain	1:106193113..107387583	106193113	107387583	1194470	72	10	NTNG1	ENSG00000162631	protein_coding	107140007	107483458	107140007	107387583	247576	8.2	107181601	107182000	0.161163
1	NTNG1	gain	1:106193113..107387583	106193113	107387583	1194470	72	10	NTNG1	ENSG00000162631	protein_coding	107140007	107483458	107140007	107387583	247576	7.6	107182001	107182400	0.161163
1	NTNG1	gain	1:106193113..107387583	106193113	107387583	1194470	72	10	NTNG1	ENSG00000162631	protein_coding	107140007	107483458	107140007	107387583	247576	8.2	107182401	107182800	0.161163
1	NTNG1	gain	1:106193113..107387583	106193113	107387583	1194470	72	10	NTNG1	ENSG00000162631	protein_coding	107140007	107483458	107140007	107387583	247576	8.5	107182801	107183200	0.161163
1	NTNG1	gain	1:106193113..107387583	106193113	107387583	1194470	72	10	NTNG1	ENSG00000162631	protein_coding	107140007	107483458	107140007	107387583	247576	7.6	107183201	107183600	0.161163
1	NTNG1	gain	1:106193113..107387583	106193113	107387583	1194470	72	10	NTNG1	ENSG00000162631	protein_coding	107140007	107483458	107140007	107387583	247576	7.3	107183601	107184000	0.161163
1	NTNG1	gain	1:106193113..107387583	106193113	107387583	1194470	72	10	NTNG1	ENSG00000162631	protein_coding	107140007	107483458	107140007	107387583	247576	6	107184001	107184400	0.161163
1	NTNG1	gain	1:106193113..107387583	106193113	107387583	1194470	72	10	NTNG1	ENSG00000162631	protein_coding	107140007	107483458	107140007	107387583	247576	6.2	107184401	107184800	0.161163
1	NTNG1	gain	1:106193113..107387583	106193113	107387583	1194470	72	10	NTNG1	ENSG00000162631	protein_coding	107140007	107483458	107140007	107387583	247576	7.9	107184801	107185200	0.161163
1	NTNG1	gain	1:106193113..107387583	106193113	107387583	1194470	72	10	NTNG1	ENSG00000162631	protein_coding	107140007	107483458	107140007	107387583	247576	5.8	107185201	107185600	0.161163
1	NTNG1	gain	1:106193113..107387583	106193113	107387583	1194470	72	10	NTNG1	ENSG00000162631	protein_coding	107140007	107483458	107140007	107387583	247576	6.1	107185601	107186000	0.161163
1	NTNG1	gain	1:106193113..107387583	106193113	107387583	1194470	72	10	NTNG1	ENSG00000162631	protein_coding	107140007	107483458	107140007	107387583	247576	7	107186001	107186400	0.161163
1	NTNG1	gain	1:106193113..107387583	106193113	107387583	1194470	72	10	NTNG1	ENSG00000162631	protein_coding	107140007	107483458	107140007	107387583	247576	6.7	107186401	107186800	0.161163
1	NTNG1	gain	1:106193113..107387583	106193113	107387583	1194470	72	10	NTNG1	ENSG00000162631	protein_coding	107140007	107483458	107140007	107387583	247576	7.2	107186801	107187200	0.161163
1	NTNG1	gain	1:106193113..107387583	106193113	107387583	1194470	72	10	NTNG1	ENSG00000162631	protein_coding	107140007	107483458	107140007	107387583	247576	6.9	107187201	107187600	0.161163
1	NTNG1	gain	1:106193113..107387583	106193113	107387583	1194470	72	10	NTNG1	ENSG00000162631	protein_coding	107140007	107483458	107140007	107387583	247576	6.7	107187601	107188000	0.161163
1	NTNG1	gain	1:106193113..107387583	106193113	107387583	1194470	72	10	NTNG1	ENSG00000162631	protein_coding	107140007	107483458	107140007	107387583	247576	7.1	107188001	107188400	0.161163
1	NTNG1	gain	1:106193113..107387583	106193113	107387583	1194470	72	10	NTNG1	ENSG00000162631	protein_coding	107140007	107483458	107140007	107387583	247576	6.8	107188401	107188800	0.161163
1	NTNG1	gain	1:106193113..107387583	106193113	107387583	1194470	72	10	NTNG1	ENSG00000162631	protein_coding	107140007	107483458	107140007	107387583	247576	5.8	107188801	107189200	0.161163
1	NTNG1	gain	1:106193113..107387583	106193113	107387583	1194470	72	10	NTNG1	ENSG00000162631	protein_coding	107140007	107483458	107140007	107387583	247576	6.4	107189201	107189600	0.161163
1	NTNG1	gain	1:106193113..107387583	106193113	107387583	1194470	72	10	NTNG1	ENSG00000162631	protein_coding	107140007	107483458	107140007	107387583	247576	7.4	107189601	107190000	0.161163
1	NTNG1	gain	1:106193113..107387583	106193113	107387583	1194470	72	10	NTNG1	ENSG00000162631	protein_coding	107140007	107483458	107140007	107387583	247576	5.5	107190001	107190400	0.161163
1	NTNG1	gain	1:106193113..107387583	106193113	107387583	1194470	72	10	NTNG1	ENSG00000162631	protein_coding	107140007	107483458	107140007	107387583	247576	6.2	107190401	107190800	0.161163
1	NTNG1	gain	1:106193113..107387583	106193113	107387583	1194470	72	10	NTNG1	ENSG00000162631	protein_coding	107140007	107483458	107140007	107387583	247576	6.1	107190801	107191200	0.161163
1	NTNG1	gain	1:106193113..107387583	106193113	107387583	1194470	72	10	NTNG1	ENSG00000162631	protein_coding	107140007	107483458	107140007	107387583	247576	6.3	107191201	107191600	0.161163
1	NTNG1	gain	1:106193113..107387583	106193113	107387583	1194470	72	10	NTNG1	ENSG00000162631	protein_coding	107140007	107483458	107140007	107387583	247576	5.6	107191601	107192000	0.161163
1	NTNG1	gain	1:106193113..107387583	106193113	107387583	1194470	72	10	NTNG1	ENSG00000162631	protein_coding	107140007	107483458	107140007	107387583	247576	6.8	107192001	107192400	0.161163
1	NTNG1	gain	1:106193113..107387583	106193113	107387583	1194470	72	10	NTNG1	ENSG00000162631	protein_coding	107140007	107483458	107140007	107387583	247576	7.6	107192401	107192800	0.161163
1	NTNG1	gain	1:106193113..107387583	106193113	107387583	1194470	72	10	NTNG1	ENSG00000162631	protein_coding	107140007	107483458	107140007	107387583	247576	5.5	107192801	107193200	0.161163
1	NTNG1	gain	1:106193113..107387583	106193113	107387583	1194470	72	10	NTNG1	ENSG00000162631	protein_coding	107140007	107483458	107140007	107387583	247576	6.3	107193201	107193600	0.161163
1	NTNG1	gain	1:106193113..107387583	106193113	107387583	1194470	72	10	NTNG1	ENSG00000162631	protein_coding	107140007	107483458	107140007	107387583	247576	6	107193601	107194000	0.161163
1	NTNG1	gain	1:106193113..107387583	106193113	107387583	1194470	72	10	NTNG1	ENSG00000162631	protein_coding	107140007	107483458	107140007	107387583	247576	6.4	107194001	107194400	0.161163
1	NTNG1	gain	1:106193113..107387583	106193113	107387583	1194470	72	10	NTNG1	ENSG00000162631	protein_coding	107140007	107483458	107140007	107387583	247576	7.1	107194401	107194800	0.161163
1	NTNG1	gain	1:106193113..107387583	106193113	107387583	1194470	72	10	NTNG1	ENSG00000162631	protein_coding	107140007	107483458	107140007	107387583	247576	7.6	107194801	107195200	0.161163
1	NTNG1	gain	1:106193113..107387583	106193113	107387583	1194470	72	10	NTNG1	ENSG00000162631	protein_coding	107140007	107483458	107140007	107387583	247576	7.7	107195201	107195600	0.161163
1	NTNG1	gain	1:106193113..107387583	106193113	107387583	1194470	72	10	NTNG1	ENSG00000162631	protein_coding	107140007	107483458	107140007	107387583	247576	7	107195601	107196000	0.161163
1	NTNG1	gain	1:106193113..107387583	106193113	107387583	1194470	72	10	NTNG1	ENSG00000162631	protein_coding	107140007	107483458	107140007	107387583	247576	7.7	107196001	107196400	0.161163
1	NTNG1	gain	1:106193113..107387583	106193113	107387583	1194470	72	10	NTNG1	ENSG00000162631	protein_coding	107140007	107483458	107140007	107387583	247576	6.5	107196401	107196800	0.161163
1	NTNG1	gain	1:106193113..107387583	106193113	107387583	1194470	72	10	NTNG1	ENSG00000162631	protein_coding	107140007	107483458	107140007	107387583	247576	7.6	107196801	107197200	0.161163
1	NTNG1	gain	1:106193113..107387583	106193113	107387583	1194470	72	10	NTNG1	ENSG00000162631	protein_coding	107140007	107483458	107140007	107387583	247576	7.3	107197201	107197600	0.161163
1	NTNG1	gain	1:106193113..107387583	106193113	107387583	1194470	72	10	NTNG1	ENSG00000162631	protein_coding	107140007	107483458	107140007	107387583	247576	8.9	107197601	107198000	0.161163
1	NTNG1	gain	1:106193113..107387583	106193113	107387583	1194470	72	10	NTNG1	ENSG00000162631	protein_coding	107140007	107483458	107140007	107387583	247576	8	107198001	107198400	0.161163
1	NTNG1	gain	1:106193113..107387583	106193113	107387583	1194470	72	10	NTNG1	ENSG00000162631	protein_coding	107140007	107483458	107140007	107387583	247576	7.8	107198401	107198800	0.161163
1	NTNG1	gain	1:106193113..107387583	106193113	107387583	1194470	72	10	NTNG1	ENSG00000162631	protein_coding	107140007	107483458	107140007	107387583	247576	7	107198801	107199200	0.161163
1	NTNG1	gain	1:106193113..107387583	106193113	107387583	1194470	72	10	NTNG1	ENSG00000162631	protein_coding	107140007	107483458	107140007	107387583	247576	7	107199201	107199600	0.161163
1	NTNG1	gain	1:106193113..107387583	106193113	107387583	1194470	72	10	NTNG1	ENSG00000162631	protein_coding	107140007	107483458	107140007	107387583	247576	8.6	107199601	107200000	0.161163
1	NTNG1	gain	1:106193113..107387583	106193113	107387583	1194470	72	10	NTNG1	ENSG00000162631	protein_coding	107140007	107483458	107140007	107387583	247576	9	107200001	107200400	0.161163
1	NTNG1	gain	1:106193113..107387583	106193113	107387583	1194470	72	10	NTNG1	ENSG00000162631	protein_coding	107140007	107483458	107140007	107387583	247576	7.6	107200401	107200800	0.161163
1	NTNG1	gain	1:106193113..107387583	106193113	107387583	1194470	72	10	NTNG1	ENSG00000162631	protein_coding	107140007	107483458	107140007	107387583	247576	7.4	107200801	107201200	0.161163
1	NTNG1	gain	1:106193113..107387583	106193113	107387583	1194470	72	10	NTNG1	ENSG00000162631	protein_coding	107140007	107483458	107140007	107387583	247576	8	107201201	107201600	0.161163
1	NTNG1	gain	1:106193113..107387583	106193113	107387583	1194470	72	10	NTNG1	ENSG00000162631	protein_coding	107140007	107483458	107140007	107387583	247576	8.2	107201601	107202000	0.161163
1	NTNG1	gain	1:106193113..107387583	106193113	107387583	1194470	72	10	NTNG1	ENSG00000162631	protein_coding	107140007	107483458	107140007	107387583	247576	7.9	107202001	107202400	0.161163
1	NTNG1	gain	1:106193113..107387583	106193113	107387583	1194470	72	10	NTNG1	ENSG00000162631	protein_coding	107140007	107483458	107140007	107387583	247576	7.7	107202401	107202800	0.161163
1	NTNG1	gain	1:106193113..107387583	106193113	107387583	1194470	72	10	NTNG1	ENSG00000162631	protein_coding	107140007	107483458	107140007	107387583	247576	8.3	107202801	107203200	0.161163
1	NTNG1	gain	1:106193113..107387583	106193113	107387583	1194470	72	10	NTNG1	ENSG00000162631	protein_coding	107140007	107483458	107140007	107387583	247576	8.1	107203201	107203600	0.161163
1	NTNG1	gain	1:106193113..107387583	106193113	107387583	1194470	72	10	NTNG1	ENSG00000162631	protein_coding	107140007	107483458	107140007	107387583	247576	8.1	107203601	107204000	0.161163
1	NTNG1	gain	1:106193113..107387583	106193113	107387583	1194470	72	10	NTNG1	ENSG00000162631	protein_coding	107140007	107483458	107140007	107387583	247576	5.8	107204001	107204400	0.161163
1	NTNG1	gain	1:106193113..107387583	106193113	107387583	1194470	72	10	NTNG1	ENSG00000162631	protein_coding	107140007	107483458	107140007	107387583	247576	7.4	107204401	107204800	0.161163
1	NTNG1	gain	1:106193113..107387583	106193113	107387583	1194470	72	10	NTNG1	ENSG00000162631	protein_coding	107140007	107483458	107140007	107387583	247576	6.4	107204801	107205200	0.161163
1	NTNG1	gain	1:106193113..107387583	106193113	107387583	1194470	72	10	NTNG1	ENSG00000162631	protein_coding	107140007	107483458	107140007	107387583	247576	5	107205201	107205600	0.161163
1	NTNG1	gain	1:106193113..107387583	106193113	107387583	1194470	72	10	NTNG1	ENSG00000162631	protein_coding	107140007	107483458	107140007	107387583	247576	6	107205601	107206000	0.161163
1	NTNG1	gain	1:106193113..107387583	106193113	107387583	1194470	72	10	NTNG1	ENSG00000162631	protein_coding	107140007	107483458	107140007	107387583	247576	7	107206001	107206400	0.161163
1	NTNG1	gain	1:106193113..107387583	106193113	107387583	1194470	72	10	NTNG1	ENSG00000162631	protein_coding	107140007	107483458	107140007	107387583	247576	6.6	107206401	107206800	0.161163
1	NTNG1	gain	1:106193113..107387583	106193113	107387583	1194470	72	10	NTNG1	ENSG00000162631	protein_coding	107140007	107483458	107140007	107387583	247576	6.4	107206801	107207200	0.161163
1	NTNG1	gain	1:106193113..107387583	106193113	107387583	1194470	72	10	NTNG1	ENSG00000162631	protein_coding	107140007	107483458	107140007	107387583	247576	6.7	107207201	107207600	0.161163
1	NTNG1	gain	1:106193113..107387583	106193113	107387583	1194470	72	10	NTNG1	ENSG00000162631	protein_coding	107140007	107483458	107140007	107387583	247576	6	107207601	107208000	0.161163
1	NTNG1	gain	1:106193113..107387583	106193113	107387583	1194470	72	10	NTNG1	ENSG00000162631	protein_coding	107140007	107483458	107140007	107387583	247576	5.3	107208001	107208400	0.161163
1	NTNG1	gain	1:106193113..107387583	106193113	107387583	1194470	72	10	NTNG1	ENSG00000162631	protein_coding	107140007	107483458	107140007	107387583	247576	6.6	107208401	107208800	0.161163
1	NTNG1	gain	1:106193113..107387583	106193113	107387583	1194470	72	10	NTNG1	ENSG00000162631	protein_coding	107140007	107483458	107140007	107387583	247576	6.5	107208801	107209200	0.161163
1	NTNG1	gain	1:106193113..107387583	106193113	107387583	1194470	72	10	NTNG1	ENSG00000162631	protein_coding	107140007	107483458	107140007	107387583	247576	6.7	107209201	107209600	0.161163
1	NTNG1	gain	1:106193113..107387583	106193113	107387583	1194470	72	10	NTNG1	ENSG00000162631	protein_coding	107140007	107483458	107140007	107387583	247576	7.2	107209601	107210000	0.161163
1	NTNG1	gain	1:106193113..107387583	106193113	107387583	1194470	72	10	NTNG1	ENSG00000162631	protein_coding	107140007	107483458	107140007	107387583	247576	6.1	107210001	107210400	0.161163
1	NTNG1	gain	1:106193113..107387583	106193113	107387583	1194470	72	10	NTNG1	ENSG00000162631	protein_coding	107140007	107483458	107140007	107387583	247576	7.6	107210401	107210800	0.161163
1	NTNG1	gain	1:106193113..107387583	106193113	107387583	1194470	72	10	NTNG1	ENSG00000162631	protein_coding	107140007	107483458	107140007	107387583	247576	7.7	107210801	107211200	0.161163
1	NTNG1	gain	1:106193113..107387583	106193113	107387583	1194470	72	10	NTNG1	ENSG00000162631	protein_coding	107140007	107483458	107140007	107387583	247576	7	107211201	107211600	0.161163
1	NTNG1	gain	1:106193113..107387583	106193113	107387583	1194470	72	10	NTNG1	ENSG00000162631	protein_coding	107140007	107483458	107140007	107387583	247576	7.2	107211601	107212000	0.161163
1	NTNG1	gain	1:106193113..107387583	106193113	107387583	1194470	72	10	NTNG1	ENSG00000162631	protein_coding	107140007	107483458	107140007	107387583	247576	6.7	107212001	107212400	0.161163
1	NTNG1	gain	1:106193113..107387583	106193113	107387583	1194470	72	10	NTNG1	ENSG00000162631	protein_coding	107140007	107483458	107140007	107387583	247576	7.4	107212401	107212800	0.161163
1	NTNG1	gain	1:106193113..107387583	106193113	107387583	1194470	72	10	NTNG1	ENSG00000162631	protein_coding	107140007	107483458	107140007	107387583	247576	7.3	107212801	107213200	0.161163
1	NTNG1	gain	1:106193113..107387583	106193113	107387583	1194470	72	10	NTNG1	ENSG00000162631	protein_coding	107140007	107483458	107140007	107387583	247576	7.7	107213201	107213600	0.161163
1	NTNG1	gain	1:106193113..107387583	106193113	107387583	1194470	72	10	NTNG1	ENSG00000162631	protein_coding	107140007	107483458	107140007	107387583	247576	7.2	107213601	107214000	0.161163
1	NTNG1	gain	1:106193113..107387583	106193113	107387583	1194470	72	10	NTNG1	ENSG00000162631	protein_coding	107140007	107483458	107140007	107387583	247576	7.8	107214001	107214400	0.161163
1	NTNG1	gain	1:106193113..107387583	106193113	107387583	1194470	72	10	NTNG1	ENSG00000162631	protein_coding	107140007	107483458	107140007	107387583	247576	9	107214401	107214800	0.161163
1	NTNG1	gain	1:106193113..107387583	106193113	107387583	1194470	72	10	NTNG1	ENSG00000162631	protein_coding	107140007	107483458	107140007	107387583	247576	7.1	107214801	107215200	0.161163
1	NTNG1	gain	1:106193113..107387583	106193113	107387583	1194470	72	10	NTNG1	ENSG00000162631	protein_coding	107140007	107483458	107140007	107387583	247576	6.6	107215201	107215600	0.161163
1	NTNG1	gain	1:106193113..107387583	106193113	107387583	1194470	72	10	NTNG1	ENSG00000162631	protein_coding	107140007	107483458	107140007	107387583	247576	6.1	107215601	107216000	0.161163
1	NTNG1	gain	1:106193113..107387583	106193113	107387583	1194470	72	10	NTNG1	ENSG00000162631	protein_coding	107140007	107483458	107140007	107387583	247576	6.4	107216001	107216400	0.161163
1	NTNG1	gain	1:106193113..107387583	106193113	107387583	1194470	72	10	NTNG1	ENSG00000162631	protein_coding	107140007	107483458	107140007	107387583	247576	6.7	107216401	107216800	0.161163
1	NTNG1	gain	1:106193113..107387583	106193113	107387583	1194470	72	10	NTNG1	ENSG00000162631	protein_coding	107140007	107483458	107140007	107387583	247576	7.2	107216801	107217200	0.161163
1	NTNG1	gain	1:106193113..107387583	106193113	107387583	1194470	72	10	NTNG1	ENSG00000162631	protein_coding	107140007	107483458	107140007	107387583	247576	7.1	107217201	107217600	0.161163
1	NTNG1	gain	1:106193113..107387583	106193113	107387583	1194470	72	10	NTNG1	ENSG00000162631	protein_coding	107140007	107483458	107140007	107387583	247576	6.2	107217601	107218000	0.161163
1	NTNG1	gain	1:106193113..107387583	106193113	107387583	1194470	72	10	NTNG1	ENSG00000162631	protein_coding	107140007	107483458	107140007	107387583	247576	6.8	107218001	107218400	0.161163
1	NTNG1	gain	1:106193113..107387583	106193113	107387583	1194470	72	10	NTNG1	ENSG00000162631	protein_coding	107140007	107483458	107140007	107387583	247576	6.7	107218401	107218800	0.161163
1	NTNG1	gain	1:106193113..107387583	106193113	107387583	1194470	72	10	NTNG1	ENSG00000162631	protein_coding	107140007	107483458	107140007	107387583	247576	5.4	107218801	107219200	0.161163
1	NTNG1	gain	1:106193113..107387583	106193113	107387583	1194470	72	10	NTNG1	ENSG00000162631	protein_coding	107140007	107483458	107140007	107387583	247576	6.3	107219201	107219600	0.161163
1	NTNG1	gain	1:106193113..107387583	106193113	107387583	1194470	72	10	NTNG1	ENSG00000162631	protein_coding	107140007	107483458	107140007	107387583	247576	6.8	107219601	107220000	0.161163
1	NTNG1	gain	1:106193113..107387583	106193113	107387583	1194470	72	10	NTNG1	ENSG00000162631	protein_coding	107140007	107483458	107140007	107387583	247576	8.3	107220001	107220400	0.161163
1	NTNG1	gain	1:106193113..107387583	106193113	107387583	1194470	72	10	NTNG1	ENSG00000162631	protein_coding	107140007	107483458	107140007	107387583	247576	7.8	107220401	107220800	0.161163
1	NTNG1	gain	1:106193113..107387583	106193113	107387583	1194470	72	10	NTNG1	ENSG00000162631	protein_coding	107140007	107483458	107140007	107387583	247576	6.8	107220801	107221200	0.161163
1	NTNG1	gain	1:106193113..107387583	106193113	107387583	1194470	72	10	NTNG1	ENSG00000162631	protein_coding	107140007	107483458	107140007	107387583	247576	6.9	107221201	107221600	0.161163
1	NTNG1	gain	1:106193113..107387583	106193113	107387583	1194470	72	10	NTNG1	ENSG00000162631	protein_coding	107140007	107483458	107140007	107387583	247576	6	107221601	107222000	0.161163
1	NTNG1	gain	1:106193113..107387583	106193113	107387583	1194470	72	10	NTNG1	ENSG00000162631	protein_coding	107140007	107483458	107140007	107387583	247576	5.9	107222001	107222400	0.161163
1	NTNG1	gain	1:106193113..107387583	106193113	107387583	1194470	72	10	NTNG1	ENSG00000162631	protein_coding	107140007	107483458	107140007	107387583	247576	6.3	107222401	107222800	0.161163
1	NTNG1	gain	1:106193113..107387583	106193113	107387583	1194470	72	10	NTNG1	ENSG00000162631	protein_coding	107140007	107483458	107140007	107387583	247576	7.3	107222801	107223200	0.161163
1	NTNG1	gain	1:106193113..107387583	106193113	107387583	1194470	72	10	NTNG1	ENSG00000162631	protein_coding	107140007	107483458	107140007	107387583	247576	7.3	107223201	107223600	0.161163
1	NTNG1	gain	1:106193113..107387583	106193113	107387583	1194470	72	10	NTNG1	ENSG00000162631	protein_coding	107140007	107483458	107140007	107387583	247576	7.1	107223601	107224000	0.161163
1	NTNG1	gain	1:106193113..107387583	106193113	107387583	1194470	72	10	NTNG1	ENSG00000162631	protein_coding	107140007	107483458	107140007	107387583	247576	7.8	107224001	107224400	0.161163
1	NTNG1	gain	1:106193113..107387583	106193113	107387583	1194470	72	10	NTNG1	ENSG00000162631	protein_coding	107140007	107483458	107140007	107387583	247576	7.9	107224401	107224800	0.161163
1	NTNG1	gain	1:106193113..107387583	106193113	107387583	1194470	72	10	NTNG1	ENSG00000162631	protein_coding	107140007	107483458	107140007	107387583	247576	8.2	107224801	107225200	0.161163
1	NTNG1	gain	1:106193113..107387583	106193113	107387583	1194470	72	10	NTNG1	ENSG00000162631	protein_coding	107140007	107483458	107140007	107387583	247576	7.6	107225201	107225600	0.161163
1	NTNG1	gain	1:106193113..107387583	106193113	107387583	1194470	72	10	NTNG1	ENSG00000162631	protein_coding	107140007	107483458	107140007	107387583	247576	6.5	107225601	107226000	0.161163
1	NTNG1	gain	1:106193113..107387583	106193113	107387583	1194470	72	10	NTNG1	ENSG00000162631	protein_coding	107140007	107483458	107140007	107387583	247576	7.3	107226001	107226400	0.161163
1	NTNG1	gain	1:106193113..107387583	106193113	107387583	1194470	72	10	NTNG1	ENSG00000162631	protein_coding	107140007	107483458	107140007	107387583	247576	7.6	107226401	107226800	0.161163
1	NTNG1	gain	1:106193113..107387583	106193113	107387583	1194470	72	10	NTNG1	ENSG00000162631	protein_coding	107140007	107483458	107140007	107387583	247576	7.3	107226801	107227200	0.161163
1	NTNG1	gain	1:106193113..107387583	106193113	107387583	1194470	72	10	NTNG1	ENSG00000162631	protein_coding	107140007	107483458	107140007	107387583	247576	6.2	107227201	107227600	0.161163
1	NTNG1	gain	1:106193113..107387583	106193113	107387583	1194470	72	10	NTNG1	ENSG00000162631	protein_coding	107140007	107483458	107140007	107387583	247576	6	107227601	107228000	0.161163
1	NTNG1	gain	1:106193113..107387583	106193113	107387583	1194470	72	10	NTNG1	ENSG00000162631	protein_coding	107140007	107483458	107140007	107387583	247576	7.6	107228001	107228400	0.161163
1	NTNG1	gain	1:106193113..107387583	106193113	107387583	1194470	72	10	NTNG1	ENSG00000162631	protein_coding	107140007	107483458	107140007	107387583	247576	7.4	107228401	107228800	0.161163
1	NTNG1	gain	1:106193113..107387583	106193113	107387583	1194470	72	10	NTNG1	ENSG00000162631	protein_coding	107140007	107483458	107140007	107387583	247576	7.6	107228801	107229200	0.161163
1	NTNG1	gain	1:106193113..107387583	106193113	107387583	1194470	72	10	NTNG1	ENSG00000162631	protein_coding	107140007	107483458	107140007	107387583	247576	7.9	107229201	107229600	0.161163
1	NTNG1	gain	1:106193113..107387583	106193113	107387583	1194470	72	10	NTNG1	ENSG00000162631	protein_coding	107140007	107483458	107140007	107387583	247576	6.3	107229601	107230000	0.161163
1	NTNG1	gain	1:106193113..107387583	106193113	107387583	1194470	72	10	NTNG1	ENSG00000162631	protein_coding	107140007	107483458	107140007	107387583	247576	6.9	107230001	107230400	0.161163
1	NTNG1	gain	1:106193113..107387583	106193113	107387583	1194470	72	10	NTNG1	ENSG00000162631	protein_coding	107140007	107483458	107140007	107387583	247576	7.2	107230401	107230800	0.161163
1	NTNG1	gain	1:106193113..107387583	106193113	107387583	1194470	72	10	NTNG1	ENSG00000162631	protein_coding	107140007	107483458	107140007	107387583	247576	7.2	107230801	107231200	0.161163
1	NTNG1	gain	1:106193113..107387583	106193113	107387583	1194470	72	10	NTNG1	ENSG00000162631	protein_coding	107140007	107483458	107140007	107387583	247576	7.4	107231201	107231600	0.161163
1	NTNG1	gain	1:106193113..107387583	106193113	107387583	1194470	72	10	NTNG1	ENSG00000162631	protein_coding	107140007	107483458	107140007	107387583	247576	7.3	107231601	107232000	0.161163
1	NTNG1	gain	1:106193113..107387583	106193113	107387583	1194470	72	10	NTNG1	ENSG00000162631	protein_coding	107140007	107483458	107140007	107387583	247576	7.8	107232001	107232400	0.161163
1	NTNG1	gain	1:106193113..107387583	106193113	107387583	1194470	72	10	NTNG1	ENSG00000162631	protein_coding	107140007	107483458	107140007	107387583	247576	6.7	107232401	107232800	0.161163
1	NTNG1	gain	1:106193113..107387583	106193113	107387583	1194470	72	10	NTNG1	ENSG00000162631	protein_coding	107140007	107483458	107140007	107387583	247576	7.4	107232801	107233200	0.161163
1	NTNG1	gain	1:106193113..107387583	106193113	107387583	1194470	72	10	NTNG1	ENSG00000162631	protein_coding	107140007	107483458	107140007	107387583	247576	7.3	107233201	107233600	0.161163
1	NTNG1	gain	1:106193113..107387583	106193113	107387583	1194470	72	10	NTNG1	ENSG00000162631	protein_coding	107140007	107483458	107140007	107387583	247576	6.6	107233601	107234000	0.161163
1	NTNG1	gain	1:106193113..107387583	106193113	107387583	1194470	72	10	NTNG1	ENSG00000162631	protein_coding	107140007	107483458	107140007	107387583	247576	6.7	107234001	107234400	0.161163
1	NTNG1	gain	1:106193113..107387583	106193113	107387583	1194470	72	10	NTNG1	ENSG00000162631	protein_coding	107140007	107483458	107140007	107387583	247576	7.9	107234401	107234800	0.161163
1	NTNG1	gain	1:106193113..107387583	106193113	107387583	1194470	72	10	NTNG1	ENSG00000162631	protein_coding	107140007	107483458	107140007	107387583	247576	8.1	107234801	107235200	0.161163
1	NTNG1	gain	1:106193113..107387583	106193113	107387583	1194470	72	10	NTNG1	ENSG00000162631	protein_coding	107140007	107483458	107140007	107387583	247576	8.7	107235201	107235600	0.161163
1	NTNG1	gain	1:106193113..107387583	106193113	107387583	1194470	72	10	NTNG1	ENSG00000162631	protein_coding	107140007	107483458	107140007	107387583	247576	6.9	107235601	107236000	0.161163
1	NTNG1	gain	1:106193113..107387583	106193113	107387583	1194470	72	10	NTNG1	ENSG00000162631	protein_coding	107140007	107483458	107140007	107387583	247576	7.6	107236001	107236400	0.161163
1	NTNG1	gain	1:106193113..107387583	106193113	107387583	1194470	72	10	NTNG1	ENSG00000162631	protein_coding	107140007	107483458	107140007	107387583	247576	7.3	107236401	107236800	0.161163
1	NTNG1	gain	1:106193113..107387583	106193113	107387583	1194470	72	10	NTNG1	ENSG00000162631	protein_coding	107140007	107483458	107140007	107387583	247576	6	107236801	107237200	0.161163
1	NTNG1	gain	1:106193113..107387583	106193113	107387583	1194470	72	10	NTNG1	ENSG00000162631	protein_coding	107140007	107483458	107140007	107387583	247576	6.8	107237201	107237600	0.161163
1	NTNG1	gain	1:106193113..107387583	106193113	107387583	1194470	72	10	NTNG1	ENSG00000162631	protein_coding	107140007	107483458	107140007	107387583	247576	8	107237601	107238000	0.161163
1	NTNG1	gain	1:106193113..107387583	106193113	107387583	1194470	72	10	NTNG1	ENSG00000162631	protein_coding	107140007	107483458	107140007	107387583	247576	6.4	107238001	107238400	0.161163
1	NTNG1	gain	1:106193113..107387583	106193113	107387583	1194470	72	10	NTNG1	ENSG00000162631	protein_coding	107140007	107483458	107140007	107387583	247576	6.9	107238401	107238800	0.161163
1	NTNG1	gain	1:106193113..107387583	106193113	107387583	1194470	72	10	NTNG1	ENSG00000162631	protein_coding	107140007	107483458	107140007	107387583	247576	6.8	107238801	107239200	0.161163
1	NTNG1	gain	1:106193113..107387583	106193113	107387583	1194470	72	10	NTNG1	ENSG00000162631	protein_coding	107140007	107483458	107140007	107387583	247576	7.4	107239201	107239600	0.161163
1	NTNG1	gain	1:106193113..107387583	106193113	107387583	1194470	72	10	NTNG1	ENSG00000162631	protein_coding	107140007	107483458	107140007	107387583	247576	7.2	107239601	107240000	0.161163
1	NTNG1	gain	1:106193113..107387583	106193113	107387583	1194470	72	10	NTNG1	ENSG00000162631	protein_coding	107140007	107483458	107140007	107387583	247576	7.4	107240001	107240400	0.161163
1	NTNG1	gain	1:106193113..107387583	106193113	107387583	1194470	72	10	NTNG1	ENSG00000162631	protein_coding	107140007	107483458	107140007	107387583	247576	8	107240401	107240800	0.161163
1	NTNG1	gain	1:106193113..107387583	106193113	107387583	1194470	72	10	NTNG1	ENSG00000162631	protein_coding	107140007	107483458	107140007	107387583	247576	8.4	107240801	107241200	0.161163
1	NTNG1	gain	1:106193113..107387583	106193113	107387583	1194470	72	10	NTNG1	ENSG00000162631	protein_coding	107140007	107483458	107140007	107387583	247576	7.1	107241201	107241600	0.161163
1	NTNG1	gain	1:106193113..107387583	106193113	107387583	1194470	72	10	NTNG1	ENSG00000162631	protein_coding	107140007	107483458	107140007	107387583	247576	7.9	107241601	107242000	0.161163
1	NTNG1	gain	1:106193113..107387583	106193113	107387583	1194470	72	10	NTNG1	ENSG00000162631	protein_coding	107140007	107483458	107140007	107387583	247576	9.1	107242001	107242400	0.161163
1	NTNG1	gain	1:106193113..107387583	106193113	107387583	1194470	72	10	NTNG1	ENSG00000162631	protein_coding	107140007	107483458	107140007	107387583	247576	7.7	107242401	107242800	0.161163
1	NTNG1	gain	1:106193113..107387583	106193113	107387583	1194470	72	10	NTNG1	ENSG00000162631	protein_coding	107140007	107483458	107140007	107387583	247576	7.1	107242801	107243200	0.161163
1	NTNG1	gain	1:106193113..107387583	106193113	107387583	1194470	72	10	NTNG1	ENSG00000162631	protein_coding	107140007	107483458	107140007	107387583	247576	7.1	107243201	107243600	0.161163
1	NTNG1	gain	1:106193113..107387583	106193113	107387583	1194470	72	10	NTNG1	ENSG00000162631	protein_coding	107140007	107483458	107140007	107387583	247576	7.1	107243601	107244000	0.161163
1	NTNG1	gain	1:106193113..107387583	106193113	107387583	1194470	72	10	NTNG1	ENSG00000162631	protein_coding	107140007	107483458	107140007	107387583	247576	5.9	107244001	107244400	0.161163
1	NTNG1	gain	1:106193113..107387583	106193113	107387583	1194470	72	10	NTNG1	ENSG00000162631	protein_coding	107140007	107483458	107140007	107387583	247576	7.4	107244401	107244800	0.161163
1	NTNG1	gain	1:106193113..107387583	106193113	107387583	1194470	72	10	NTNG1	ENSG00000162631	protein_coding	107140007	107483458	107140007	107387583	247576	6.7	107244801	107245200	0.161163
1	NTNG1	gain	1:106193113..107387583	106193113	107387583	1194470	72	10	NTNG1	ENSG00000162631	protein_coding	107140007	107483458	107140007	107387583	247576	7	107245201	107245600	0.161163
1	NTNG1	gain	1:106193113..107387583	106193113	107387583	1194470	72	10	NTNG1	ENSG00000162631	protein_coding	107140007	107483458	107140007	107387583	247576	7.2	107245601	107246000	0.161163
1	NTNG1	gain	1:106193113..107387583	106193113	107387583	1194470	72	10	NTNG1	ENSG00000162631	protein_coding	107140007	107483458	107140007	107387583	247576	7.2	107246001	107246400	0.161163
1	NTNG1	gain	1:106193113..107387583	106193113	107387583	1194470	72	10	NTNG1	ENSG00000162631	protein_coding	107140007	107483458	107140007	107387583	247576	6	107246401	107246800	0.161163
1	NTNG1	gain	1:106193113..107387583	106193113	107387583	1194470	72	10	NTNG1	ENSG00000162631	protein_coding	107140007	107483458	107140007	107387583	247576	6.9	107246801	107247200	0.161163
1	NTNG1	gain	1:106193113..107387583	106193113	107387583	1194470	72	10	NTNG1	ENSG00000162631	protein_coding	107140007	107483458	107140007	107387583	247576	9.3	107247201	107247600	0.161163
1	NTNG1	gain	1:106193113..107387583	106193113	107387583	1194470	72	10	NTNG1	ENSG00000162631	protein_coding	107140007	107483458	107140007	107387583	247576	7.6	107247601	107248000	0.161163
1	NTNG1	gain	1:106193113..107387583	106193113	107387583	1194470	72	10	NTNG1	ENSG00000162631	protein_coding	107140007	107483458	107140007	107387583	247576	6.3	107248001	107248400	0.161163
1	NTNG1	gain	1:106193113..107387583	106193113	107387583	1194470	72	10	NTNG1	ENSG00000162631	protein_coding	107140007	107483458	107140007	107387583	247576	7.7	107248401	107248800	0.161163
1	NTNG1	gain	1:106193113..107387583	106193113	107387583	1194470	72	10	NTNG1	ENSG00000162631	protein_coding	107140007	107483458	107140007	107387583	247576	6.4	107248801	107249200	0.161163
1	NTNG1	gain	1:106193113..107387583	106193113	107387583	1194470	72	10	NTNG1	ENSG00000162631	protein_coding	107140007	107483458	107140007	107387583	247576	5.6	107249201	107249600	0.161163
1	NTNG1	gain	1:106193113..107387583	106193113	107387583	1194470	72	10	NTNG1	ENSG00000162631	protein_coding	107140007	107483458	107140007	107387583	247576	6.8	107249601	107250000	0.161163
1	NTNG1	gain	1:106193113..107387583	106193113	107387583	1194470	72	10	NTNG1	ENSG00000162631	protein_coding	107140007	107483458	107140007	107387583	247576	7.2	107250001	107250400	0.161163
1	NTNG1	gain	1:106193113..107387583	106193113	107387583	1194470	72	10	NTNG1	ENSG00000162631	protein_coding	107140007	107483458	107140007	107387583	247576	7.5	107250401	107250800	0.161163
1	NTNG1	gain	1:106193113..107387583	106193113	107387583	1194470	72	10	NTNG1	ENSG00000162631	protein_coding	107140007	107483458	107140007	107387583	247576	6.7	107250801	107251200	0.161163
1	NTNG1	gain	1:106193113..107387583	106193113	107387583	1194470	72	10	NTNG1	ENSG00000162631	protein_coding	107140007	107483458	107140007	107387583	247576	8.9	107251201	107251600	0.161163
1	NTNG1	gain	1:106193113..107387583	106193113	107387583	1194470	72	10	NTNG1	ENSG00000162631	protein_coding	107140007	107483458	107140007	107387583	247576	7	107251601	107252000	0.161163
1	NTNG1	gain	1:106193113..107387583	106193113	107387583	1194470	72	10	NTNG1	ENSG00000162631	protein_coding	107140007	107483458	107140007	107387583	247576	7	107252001	107252400	0.161163
1	NTNG1	gain	1:106193113..107387583	106193113	107387583	1194470	72	10	NTNG1	ENSG00000162631	protein_coding	107140007	107483458	107140007	107387583	247576	7	107252401	107252800	0.161163
1	NTNG1	gain	1:106193113..107387583	106193113	107387583	1194470	72	10	NTNG1	ENSG00000162631	protein_coding	107140007	107483458	107140007	107387583	247576	8.3	107252801	107253200	0.161163
1	NTNG1	gain	1:106193113..107387583	106193113	107387583	1194470	72	10	NTNG1	ENSG00000162631	protein_coding	107140007	107483458	107140007	107387583	247576	8.5	107253201	107253600	0.161163
1	NTNG1	gain	1:106193113..107387583	106193113	107387583	1194470	72	10	NTNG1	ENSG00000162631	protein_coding	107140007	107483458	107140007	107387583	247576	7.9	107253601	107254000	0.161163
1	NTNG1	gain	1:106193113..107387583	106193113	107387583	1194470	72	10	NTNG1	ENSG00000162631	protein_coding	107140007	107483458	107140007	107387583	247576	7	107254001	107254400	0.161163
1	NTNG1	gain	1:106193113..107387583	106193113	107387583	1194470	72	10	NTNG1	ENSG00000162631	protein_coding	107140007	107483458	107140007	107387583	247576	7.6	107254401	107254800	0.161163
1	NTNG1	gain	1:106193113..107387583	106193113	107387583	1194470	72	10	NTNG1	ENSG00000162631	protein_coding	107140007	107483458	107140007	107387583	247576	7	107254801	107255200	0.161163
1	NTNG1	gain	1:106193113..107387583	106193113	107387583	1194470	72	10	NTNG1	ENSG00000162631	protein_coding	107140007	107483458	107140007	107387583	247576	7	107255201	107255600	0.161163
1	NTNG1	gain	1:106193113..107387583	106193113	107387583	1194470	72	10	NTNG1	ENSG00000162631	protein_coding	107140007	107483458	107140007	107387583	247576	6.1	107255601	107256000	0.161163
1	NTNG1	gain	1:106193113..107387583	106193113	107387583	1194470	72	10	NTNG1	ENSG00000162631	protein_coding	107140007	107483458	107140007	107387583	247576	6.7	107256001	107256400	0.161163
1	NTNG1	gain	1:106193113..107387583	106193113	107387583	1194470	72	10	NTNG1	ENSG00000162631	protein_coding	107140007	107483458	107140007	107387583	247576	6.8	107256401	107256800	0.161163
1	NTNG1	gain	1:106193113..107387583	106193113	107387583	1194470	72	10	NTNG1	ENSG00000162631	protein_coding	107140007	107483458	107140007	107387583	247576	6	107256801	107257200	0.161163
1	NTNG1	gain	1:106193113..107387583	106193113	107387583	1194470	72	10	NTNG1	ENSG00000162631	protein_coding	107140007	107483458	107140007	107387583	247576	5.9	107257201	107257600	0.161163
1	NTNG1	gain	1:106193113..107387583	106193113	107387583	1194470	72	10	NTNG1	ENSG00000162631	protein_coding	107140007	107483458	107140007	107387583	247576	7.2	107257601	107258000	0.161163
1	NTNG1	gain	1:106193113..107387583	106193113	107387583	1194470	72	10	NTNG1	ENSG00000162631	protein_coding	107140007	107483458	107140007	107387583	247576	6.4	107258001	107258400	0.161163
1	NTNG1	gain	1:106193113..107387583	106193113	107387583	1194470	72	10	NTNG1	ENSG00000162631	protein_coding	107140007	107483458	107140007	107387583	247576	6.8	107258401	107258800	0.161163
1	NTNG1	gain	1:106193113..107387583	106193113	107387583	1194470	72	10	NTNG1	ENSG00000162631	protein_coding	107140007	107483458	107140007	107387583	247576	7.1	107258801	107259200	0.161163
1	NTNG1	gain	1:106193113..107387583	106193113	107387583	1194470	72	10	NTNG1	ENSG00000162631	protein_coding	107140007	107483458	107140007	107387583	247576	7.1	107259201	107259600	0.161163
1	NTNG1	gain	1:106193113..107387583	106193113	107387583	1194470	72	10	NTNG1	ENSG00000162631	protein_coding	107140007	107483458	107140007	107387583	247576	7	107259601	107260000	0.161163
1	NTNG1	gain	1:106193113..107387583	106193113	107387583	1194470	72	10	NTNG1	ENSG00000162631	protein_coding	107140007	107483458	107140007	107387583	247576	7	107260001	107260400	0.161163
1	NTNG1	gain	1:106193113..107387583	106193113	107387583	1194470	72	10	NTNG1	ENSG00000162631	protein_coding	107140007	107483458	107140007	107387583	247576	6.6	107260401	107260800	0.161163
1	NTNG1	gain	1:106193113..107387583	106193113	107387583	1194470	72	10	NTNG1	ENSG00000162631	protein_coding	107140007	107483458	107140007	107387583	247576	7.4	107260801	107261200	0.161163
1	NTNG1	gain	1:106193113..107387583	106193113	107387583	1194470	72	10	NTNG1	ENSG00000162631	protein_coding	107140007	107483458	107140007	107387583	247576	7.9	107261201	107261600	0.161163
1	NTNG1	gain	1:106193113..107387583	106193113	107387583	1194470	72	10	NTNG1	ENSG00000162631	protein_coding	107140007	107483458	107140007	107387583	247576	8	107261601	107262000	0.161163
1	NTNG1	gain	1:106193113..107387583	106193113	107387583	1194470	72	10	NTNG1	ENSG00000162631	protein_coding	107140007	107483458	107140007	107387583	247576	7.4	107262001	107262400	0.161163
1	NTNG1	gain	1:106193113..107387583	106193113	107387583	1194470	72	10	NTNG1	ENSG00000162631	protein_coding	107140007	107483458	107140007	107387583	247576	7.5	107262401	107262800	0.161163
1	NTNG1	gain	1:106193113..107387583	106193113	107387583	1194470	72	10	NTNG1	ENSG00000162631	protein_coding	107140007	107483458	107140007	107387583	247576	7.5	107262801	107263200	0.161163
1	NTNG1	gain	1:106193113..107387583	106193113	107387583	1194470	72	10	NTNG1	ENSG00000162631	protein_coding	107140007	107483458	107140007	107387583	247576	6.7	107263201	107263600	0.161163
1	NTNG1	gain	1:106193113..107387583	106193113	107387583	1194470	72	10	NTNG1	ENSG00000162631	protein_coding	107140007	107483458	107140007	107387583	247576	6.1	107263601	107264000	0.161163
1	NTNG1	gain	1:106193113..107387583	106193113	107387583	1194470	72	10	NTNG1	ENSG00000162631	protein_coding	107140007	107483458	107140007	107387583	247576	7	107264001	107264400	0.161163
1	NTNG1	gain	1:106193113..107387583	106193113	107387583	1194470	72	10	NTNG1	ENSG00000162631	protein_coding	107140007	107483458	107140007	107387583	247576	6.8	107264401	107264800	0.161163
1	NTNG1	gain	1:106193113..107387583	106193113	107387583	1194470	72	10	NTNG1	ENSG00000162631	protein_coding	107140007	107483458	107140007	107387583	247576	9	107264801	107265200	0.161163
1	NTNG1	gain	1:106193113..107387583	106193113	107387583	1194470	72	10	NTNG1	ENSG00000162631	protein_coding	107140007	107483458	107140007	107387583	247576	8.1	107265201	107265600	0.161163
1	NTNG1	gain	1:106193113..107387583	106193113	107387583	1194470	72	10	NTNG1	ENSG00000162631	protein_coding	107140007	107483458	107140007	107387583	247576	8.2	107265601	107266000	0.161163
1	NTNG1	gain	1:106193113..107387583	106193113	107387583	1194470	72	10	NTNG1	ENSG00000162631	protein_coding	107140007	107483458	107140007	107387583	247576	7.2	107266001	107266400	0.161163
1	NTNG1	gain	1:106193113..107387583	106193113	107387583	1194470	72	10	NTNG1	ENSG00000162631	protein_coding	107140007	107483458	107140007	107387583	247576	6.6	107266401	107266800	0.161163
1	NTNG1	gain	1:106193113..107387583	106193113	107387583	1194470	72	10	NTNG1	ENSG00000162631	protein_coding	107140007	107483458	107140007	107387583	247576	7.5	107266801	107267200	0.161163
1	NTNG1	gain	1:106193113..107387583	106193113	107387583	1194470	72	10	NTNG1	ENSG00000162631	protein_coding	107140007	107483458	107140007	107387583	247576	8.1	107267201	107267600	0.161163
1	NTNG1	gain	1:106193113..107387583	106193113	107387583	1194470	72	10	NTNG1	ENSG00000162631	protein_coding	107140007	107483458	107140007	107387583	247576	7.1	107267601	107268000	0.161163
1	NTNG1	gain	1:106193113..107387583	106193113	107387583	1194470	72	10	NTNG1	ENSG00000162631	protein_coding	107140007	107483458	107140007	107387583	247576	7.9	107268001	107268400	0.161163
1	NTNG1	gain	1:106193113..107387583	106193113	107387583	1194470	72	10	NTNG1	ENSG00000162631	protein_coding	107140007	107483458	107140007	107387583	247576	6.2	107268401	107268800	0.161163
1	NTNG1	gain	1:106193113..107387583	106193113	107387583	1194470	72	10	NTNG1	ENSG00000162631	protein_coding	107140007	107483458	107140007	107387583	247576	7.9	107268801	107269200	0.161163
1	NTNG1	gain	1:106193113..107387583	106193113	107387583	1194470	72	10	NTNG1	ENSG00000162631	protein_coding	107140007	107483458	107140007	107387583	247576	8.1	107269201	107269600	0.161163
1	NTNG1	gain	1:106193113..107387583	106193113	107387583	1194470	72	10	NTNG1	ENSG00000162631	protein_coding	107140007	107483458	107140007	107387583	247576	7.4	107269601	107270000	0.161163
1	NTNG1	gain	1:106193113..107387583	106193113	107387583	1194470	72	10	NTNG1	ENSG00000162631	protein_coding	107140007	107483458	107140007	107387583	247576	5.2	107270001	107270400	0.161163
1	NTNG1	gain	1:106193113..107387583	106193113	107387583	1194470	72	10	NTNG1	ENSG00000162631	protein_coding	107140007	107483458	107140007	107387583	247576	3.9	107270401	107270800	0.161163
1	NTNG1	gain	1:106193113..107387583	106193113	107387583	1194470	72	10	NTNG1	ENSG00000162631	protein_coding	107140007	107483458	107140007	107387583	247576	5.8	107270801	107271200	0.161163
1	NTNG1	gain	1:106193113..107387583	106193113	107387583	1194470	72	10	NTNG1	ENSG00000162631	protein_coding	107140007	107483458	107140007	107387583	247576	8.8	107271201	107271600	0.161163
1	NTNG1	gain	1:106193113..107387583	106193113	107387583	1194470	72	10	NTNG1	ENSG00000162631	protein_coding	107140007	107483458	107140007	107387583	247576	7	107271601	107272000	0.161163
1	NTNG1	gain	1:106193113..107387583	106193113	107387583	1194470	72	10	NTNG1	ENSG00000162631	protein_coding	107140007	107483458	107140007	107387583	247576	7.1	107272001	107272400	0.161163
1	NTNG1	gain	1:106193113..107387583	106193113	107387583	1194470	72	10	NTNG1	ENSG00000162631	protein_coding	107140007	107483458	107140007	107387583	247576	7.4	107272401	107272800	0.161163
1	NTNG1	gain	1:106193113..107387583	106193113	107387583	1194470	72	10	NTNG1	ENSG00000162631	protein_coding	107140007	107483458	107140007	107387583	247576	9.5	107272801	107273200	0.161163
1	NTNG1	gain	1:106193113..107387583	106193113	107387583	1194470	72	10	NTNG1	ENSG00000162631	protein_coding	107140007	107483458	107140007	107387583	247576	8.7	107273201	107273600	0.161163
1	NTNG1	gain	1:106193113..107387583	106193113	107387583	1194470	72	10	NTNG1	ENSG00000162631	protein_coding	107140007	107483458	107140007	107387583	247576	7.2	107273601	107274000	0.161163
1	NTNG1	gain	1:106193113..107387583	106193113	107387583	1194470	72	10	NTNG1	ENSG00000162631	protein_coding	107140007	107483458	107140007	107387583	247576	7.6	107274001	107274400	0.161163
1	NTNG1	gain	1:106193113..107387583	106193113	107387583	1194470	72	10	NTNG1	ENSG00000162631	protein_coding	107140007	107483458	107140007	107387583	247576	8.2	107274401	107274800	0.161163
1	NTNG1	gain	1:106193113..107387583	106193113	107387583	1194470	72	10	NTNG1	ENSG00000162631	protein_coding	107140007	107483458	107140007	107387583	247576	6.3	107274801	107275200	0.161163
1	NTNG1	gain	1:106193113..107387583	106193113	107387583	1194470	72	10	NTNG1	ENSG00000162631	protein_coding	107140007	107483458	107140007	107387583	247576	7.8	107275201	107275600	0.161163
1	NTNG1	gain	1:106193113..107387583	106193113	107387583	1194470	72	10	NTNG1	ENSG00000162631	protein_coding	107140007	107483458	107140007	107387583	247576	6.9	107275601	107276000	0.161163
1	NTNG1	gain	1:106193113..107387583	106193113	107387583	1194470	72	10	NTNG1	ENSG00000162631	protein_coding	107140007	107483458	107140007	107387583	247576	6.2	107276001	107276400	0.161163
1	NTNG1	gain	1:106193113..107387583	106193113	107387583	1194470	72	10	NTNG1	ENSG00000162631	protein_coding	107140007	107483458	107140007	107387583	247576	7.7	107276401	107276800	0.161163
1	NTNG1	gain	1:106193113..107387583	106193113	107387583	1194470	72	10	NTNG1	ENSG00000162631	protein_coding	107140007	107483458	107140007	107387583	247576	8.7	107276801	107277200	0.161163
1	NTNG1	gain	1:106193113..107387583	106193113	107387583	1194470	72	10	NTNG1	ENSG00000162631	protein_coding	107140007	107483458	107140007	107387583	247576	7.1	107277201	107277600	0.161163
1	NTNG1	gain	1:106193113..107387583	106193113	107387583	1194470	72	10	NTNG1	ENSG00000162631	protein_coding	107140007	107483458	107140007	107387583	247576	7.9	107277601	107278000	0.161163
1	NTNG1	gain	1:106193113..107387583	106193113	107387583	1194470	72	10	NTNG1	ENSG00000162631	protein_coding	107140007	107483458	107140007	107387583	247576	8.6	107278001	107278400	0.161163
1	NTNG1	gain	1:106193113..107387583	106193113	107387583	1194470	72	10	NTNG1	ENSG00000162631	protein_coding	107140007	107483458	107140007	107387583	247576	7.7	107278401	107278800	0.161163
1	NTNG1	gain	1:106193113..107387583	106193113	107387583	1194470	72	10	NTNG1	ENSG00000162631	protein_coding	107140007	107483458	107140007	107387583	247576	7.9	107278801	107279200	0.161163
1	NTNG1	gain	1:106193113..107387583	106193113	107387583	1194470	72	10	NTNG1	ENSG00000162631	protein_coding	107140007	107483458	107140007	107387583	247576	5.7	107279201	107279600	0.161163
1	NTNG1	gain	1:106193113..107387583	106193113	107387583	1194470	72	10	NTNG1	ENSG00000162631	protein_coding	107140007	107483458	107140007	107387583	247576	5.2	107279601	107280000	0.161163
1	NTNG1	gain	1:106193113..107387583	106193113	107387583	1194470	72	10	NTNG1	ENSG00000162631	protein_coding	107140007	107483458	107140007	107387583	247576	6.2	107280001	107280400	0.161163
1	NTNG1	gain	1:106193113..107387583	106193113	107387583	1194470	72	10	NTNG1	ENSG00000162631	protein_coding	107140007	107483458	107140007	107387583	247576	6.7	107280401	107280800	0.161163
1	NTNG1	gain	1:106193113..107387583	106193113	107387583	1194470	72	10	NTNG1	ENSG00000162631	protein_coding	107140007	107483458	107140007	107387583	247576	7	107280801	107281200	0.161163
1	NTNG1	gain	1:106193113..107387583	106193113	107387583	1194470	72	10	NTNG1	ENSG00000162631	protein_coding	107140007	107483458	107140007	107387583	247576	7.4	107281201	107281600	0.161163
1	NTNG1	gain	1:106193113..107387583	106193113	107387583	1194470	72	10	NTNG1	ENSG00000162631	protein_coding	107140007	107483458	107140007	107387583	247576	8.6	107281601	107282000	0.161163
1	NTNG1	gain	1:106193113..107387583	106193113	107387583	1194470	72	10	NTNG1	ENSG00000162631	protein_coding	107140007	107483458	107140007	107387583	247576	7.5	107282001	107282400	0.161163
1	NTNG1	gain	1:106193113..107387583	106193113	107387583	1194470	72	10	NTNG1	ENSG00000162631	protein_coding	107140007	107483458	107140007	107387583	247576	6	107282401	107282800	0.161163
1	NTNG1	gain	1:106193113..107387583	106193113	107387583	1194470	72	10	NTNG1	ENSG00000162631	protein_coding	107140007	107483458	107140007	107387583	247576	7.2	107282801	107283200	0.161163
1	NTNG1	gain	1:106193113..107387583	106193113	107387583	1194470	72	10	NTNG1	ENSG00000162631	protein_coding	107140007	107483458	107140007	107387583	247576	8.3	107283201	107283600	0.161163
1	NTNG1	gain	1:106193113..107387583	106193113	107387583	1194470	72	10	NTNG1	ENSG00000162631	protein_coding	107140007	107483458	107140007	107387583	247576	7.7	107283601	107284000	0.161163
1	NTNG1	gain	1:106193113..107387583	106193113	107387583	1194470	72	10	NTNG1	ENSG00000162631	protein_coding	107140007	107483458	107140007	107387583	247576	8.7	107284001	107284400	0.161163
1	NTNG1	gain	1:106193113..107387583	106193113	107387583	1194470	72	10	NTNG1	ENSG00000162631	protein_coding	107140007	107483458	107140007	107387583	247576	7.8	107284401	107284800	0.161163
1	NTNG1	gain	1:106193113..107387583	106193113	107387583	1194470	72	10	NTNG1	ENSG00000162631	protein_coding	107140007	107483458	107140007	107387583	247576	8.7	107284801	107285200	0.161163
1	NTNG1	gain	1:106193113..107387583	106193113	107387583	1194470	72	10	NTNG1	ENSG00000162631	protein_coding	107140007	107483458	107140007	107387583	247576	7.6	107285201	107285600	0.161163
1	NTNG1	gain	1:106193113..107387583	106193113	107387583	1194470	72	10	NTNG1	ENSG00000162631	protein_coding	107140007	107483458	107140007	107387583	247576	7.3	107285601	107286000	0.161163
1	NTNG1	gain	1:106193113..107387583	106193113	107387583	1194470	72	10	NTNG1	ENSG00000162631	protein_coding	107140007	107483458	107140007	107387583	247576	7.1	107286001	107286400	0.161163
1	NTNG1	gain	1:106193113..107387583	106193113	107387583	1194470	72	10	NTNG1	ENSG00000162631	protein_coding	107140007	107483458	107140007	107387583	247576	7.5	107286401	107286800	0.161163
1	NTNG1	gain	1:106193113..107387583	106193113	107387583	1194470	72	10	NTNG1	ENSG00000162631	protein_coding	107140007	107483458	107140007	107387583	247576	8	107286801	107287200	0.161163
1	NTNG1	gain	1:106193113..107387583	106193113	107387583	1194470	72	10	NTNG1	ENSG00000162631	protein_coding	107140007	107483458	107140007	107387583	247576	7.2	107287201	107287600	0.161163
1	NTNG1	gain	1:106193113..107387583	106193113	107387583	1194470	72	10	NTNG1	ENSG00000162631	protein_coding	107140007	107483458	107140007	107387583	247576	8.5	107287601	107288000	0.161163
1	NTNG1	gain	1:106193113..107387583	106193113	107387583	1194470	72	10	NTNG1	ENSG00000162631	protein_coding	107140007	107483458	107140007	107387583	247576	6.5	107288001	107288400	0.161163
1	NTNG1	gain	1:106193113..107387583	106193113	107387583	1194470	72	10	NTNG1	ENSG00000162631	protein_coding	107140007	107483458	107140007	107387583	247576	7.4	107288401	107288800	0.161163
1	NTNG1	gain	1:106193113..107387583	106193113	107387583	1194470	72	10	NTNG1	ENSG00000162631	protein_coding	107140007	107483458	107140007	107387583	247576	8	107288801	107289200	0.161163
1	NTNG1	gain	1:106193113..107387583	106193113	107387583	1194470	72	10	NTNG1	ENSG00000162631	protein_coding	107140007	107483458	107140007	107387583	247576	6.8	107289201	107289600	0.161163
1	NTNG1	gain	1:106193113..107387583	106193113	107387583	1194470	72	10	NTNG1	ENSG00000162631	protein_coding	107140007	107483458	107140007	107387583	247576	7.2	107289601	107290000	0.161163
1	NTNG1	gain	1:106193113..107387583	106193113	107387583	1194470	72	10	NTNG1	ENSG00000162631	protein_coding	107140007	107483458	107140007	107387583	247576	7.8	107290001	107290400	0.161163
1	NTNG1	gain	1:106193113..107387583	106193113	107387583	1194470	72	10	NTNG1	ENSG00000162631	protein_coding	107140007	107483458	107140007	107387583	247576	6.8	107290401	107290800	0.161163
1	NTNG1	gain	1:106193113..107387583	106193113	107387583	1194470	72	10	NTNG1	ENSG00000162631	protein_coding	107140007	107483458	107140007	107387583	247576	8.8	107290801	107291200	0.161163
1	NTNG1	gain	1:106193113..107387583	106193113	107387583	1194470	72	10	NTNG1	ENSG00000162631	protein_coding	107140007	107483458	107140007	107387583	247576	7.2	107291201	107291600	0.161163
1	NTNG1	gain	1:106193113..107387583	106193113	107387583	1194470	72	10	NTNG1	ENSG00000162631	protein_coding	107140007	107483458	107140007	107387583	247576	6.1	107291601	107292000	0.161163
1	NTNG1	gain	1:106193113..107387583	106193113	107387583	1194470	72	10	NTNG1	ENSG00000162631	protein_coding	107140007	107483458	107140007	107387583	247576	6	107292001	107292400	0.161163
1	NTNG1	gain	1:106193113..107387583	106193113	107387583	1194470	72	10	NTNG1	ENSG00000162631	protein_coding	107140007	107483458	107140007	107387583	247576	7.4	107292401	107292800	0.161163
1	NTNG1	gain	1:106193113..107387583	106193113	107387583	1194470	72	10	NTNG1	ENSG00000162631	protein_coding	107140007	107483458	107140007	107387583	247576	7.3	107292801	107293200	0.161163
1	NTNG1	gain	1:106193113..107387583	106193113	107387583	1194470	72	10	NTNG1	ENSG00000162631	protein_coding	107140007	107483458	107140007	107387583	247576	6.9	107293201	107293600	0.161163
1	NTNG1	gain	1:106193113..107387583	106193113	107387583	1194470	72	10	NTNG1	ENSG00000162631	protein_coding	107140007	107483458	107140007	107387583	247576	9.3	107293601	107294000	0.161163
1	NTNG1	gain	1:106193113..107387583	106193113	107387583	1194470	72	10	NTNG1	ENSG00000162631	protein_coding	107140007	107483458	107140007	107387583	247576	7.6	107294001	107294400	0.161163
1	NTNG1	gain	1:106193113..107387583	106193113	107387583	1194470	72	10	NTNG1	ENSG00000162631	protein_coding	107140007	107483458	107140007	107387583	247576	7.6	107294401	107294800	0.161163
1	NTNG1	gain	1:106193113..107387583	106193113	107387583	1194470	72	10	NTNG1	ENSG00000162631	protein_coding	107140007	107483458	107140007	107387583	247576	7.8	107294801	107295200	0.161163
1	NTNG1	gain	1:106193113..107387583	106193113	107387583	1194470	72	10	NTNG1	ENSG00000162631	protein_coding	107140007	107483458	107140007	107387583	247576	8.9	107295201	107295600	0.161163
1	NTNG1	gain	1:106193113..107387583	106193113	107387583	1194470	72	10	NTNG1	ENSG00000162631	protein_coding	107140007	107483458	107140007	107387583	247576	8.2	107295601	107296000	0.161163
1	NTNG1	gain	1:106193113..107387583	106193113	107387583	1194470	72	10	NTNG1	ENSG00000162631	protein_coding	107140007	107483458	107140007	107387583	247576	9	107296001	107296400	0.161163
1	NTNG1	gain	1:106193113..107387583	106193113	107387583	1194470	72	10	NTNG1	ENSG00000162631	protein_coding	107140007	107483458	107140007	107387583	247576	8.7	107296401	107296800	0.161163
1	NTNG1	gain	1:106193113..107387583	106193113	107387583	1194470	72	10	NTNG1	ENSG00000162631	protein_coding	107140007	107483458	107140007	107387583	247576	5.9	107296801	107297200	0.161163
1	NTNG1	gain	1:106193113..107387583	106193113	107387583	1194470	72	10	NTNG1	ENSG00000162631	protein_coding	107140007	107483458	107140007	107387583	247576	6.9	107297201	107297600	0.161163
1	NTNG1	gain	1:106193113..107387583	106193113	107387583	1194470	72	10	NTNG1	ENSG00000162631	protein_coding	107140007	107483458	107140007	107387583	247576	8.5	107297601	107298000	0.161163
1	NTNG1	gain	1:106193113..107387583	106193113	107387583	1194470	72	10	NTNG1	ENSG00000162631	protein_coding	107140007	107483458	107140007	107387583	247576	7.6	107298001	107298400	0.161163
1	NTNG1	gain	1:106193113..107387583	106193113	107387583	1194470	72	10	NTNG1	ENSG00000162631	protein_coding	107140007	107483458	107140007	107387583	247576	6.6	107298401	107298800	0.161163
1	NTNG1	gain	1:106193113..107387583	106193113	107387583	1194470	72	10	NTNG1	ENSG00000162631	protein_coding	107140007	107483458	107140007	107387583	247576	6.7	107298801	107299200	0.161163
1	NTNG1	gain	1:106193113..107387583	106193113	107387583	1194470	72	10	NTNG1	ENSG00000162631	protein_coding	107140007	107483458	107140007	107387583	247576	6.6	107299201	107299600	0.161163
1	NTNG1	gain	1:106193113..107387583	106193113	107387583	1194470	72	10	NTNG1	ENSG00000162631	protein_coding	107140007	107483458	107140007	107387583	247576	7	107299601	107300000	0.161163
1	NTNG1	gain	1:106193113..107387583	106193113	107387583	1194470	72	10	NTNG1	ENSG00000162631	protein_coding	107140007	107483458	107140007	107387583	247576	7.2	107300001	107300400	0.161163
1	NTNG1	gain	1:106193113..107387583	106193113	107387583	1194470	72	10	NTNG1	ENSG00000162631	protein_coding	107140007	107483458	107140007	107387583	247576	8.9	107300401	107300800	0.161163
1	NTNG1	gain	1:106193113..107387583	106193113	107387583	1194470	72	10	NTNG1	ENSG00000162631	protein_coding	107140007	107483458	107140007	107387583	247576	8.3	107300801	107301200	0.161163
1	NTNG1	gain	1:106193113..107387583	106193113	107387583	1194470	72	10	NTNG1	ENSG00000162631	protein_coding	107140007	107483458	107140007	107387583	247576	6.8	107301201	107301600	0.161163
1	NTNG1	gain	1:106193113..107387583	106193113	107387583	1194470	72	10	NTNG1	ENSG00000162631	protein_coding	107140007	107483458	107140007	107387583	247576	7.4	107301601	107302000	0.161163
1	NTNG1	gain	1:106193113..107387583	106193113	107387583	1194470	72	10	NTNG1	ENSG00000162631	protein_coding	107140007	107483458	107140007	107387583	247576	6.3	107302001	107302400	0.161163
1	NTNG1	gain	1:106193113..107387583	106193113	107387583	1194470	72	10	NTNG1	ENSG00000162631	protein_coding	107140007	107483458	107140007	107387583	247576	8.1	107302401	107302800	0.161163
1	NTNG1	gain	1:106193113..107387583	106193113	107387583	1194470	72	10	NTNG1	ENSG00000162631	protein_coding	107140007	107483458	107140007	107387583	247576	7.5	107302801	107303200	0.161163
1	NTNG1	gain	1:106193113..107387583	106193113	107387583	1194470	72	10	NTNG1	ENSG00000162631	protein_coding	107140007	107483458	107140007	107387583	247576	6.3	107303201	107303600	0.161163
1	NTNG1	gain	1:106193113..107387583	106193113	107387583	1194470	72	10	NTNG1	ENSG00000162631	protein_coding	107140007	107483458	107140007	107387583	247576	6	107303601	107304000	0.161163
1	NTNG1	gain	1:106193113..107387583	106193113	107387583	1194470	72	10	NTNG1	ENSG00000162631	protein_coding	107140007	107483458	107140007	107387583	247576	6.5	107304001	107304400	0.161163
1	NTNG1	gain	1:106193113..107387583	106193113	107387583	1194470	72	10	NTNG1	ENSG00000162631	protein_coding	107140007	107483458	107140007	107387583	247576	6.8	107304401	107304800	0.161163
1	NTNG1	gain	1:106193113..107387583	106193113	107387583	1194470	72	10	NTNG1	ENSG00000162631	protein_coding	107140007	107483458	107140007	107387583	247576	7.9	107304801	107305200	0.161163
1	NTNG1	gain	1:106193113..107387583	106193113	107387583	1194470	72	10	NTNG1	ENSG00000162631	protein_coding	107140007	107483458	107140007	107387583	247576	7.1	107305201	107305600	0.161163
1	NTNG1	gain	1:106193113..107387583	106193113	107387583	1194470	72	10	NTNG1	ENSG00000162631	protein_coding	107140007	107483458	107140007	107387583	247576	7	107305601	107306000	0.161163
1	NTNG1	gain	1:106193113..107387583	106193113	107387583	1194470	72	10	NTNG1	ENSG00000162631	protein_coding	107140007	107483458	107140007	107387583	247576	6.8	107306001	107306400	0.161163
1	NTNG1	gain	1:106193113..107387583	106193113	107387583	1194470	72	10	NTNG1	ENSG00000162631	protein_coding	107140007	107483458	107140007	107387583	247576	6.2	107306401	107306800	0.161163
1	NTNG1	gain	1:106193113..107387583	106193113	107387583	1194470	72	10	NTNG1	ENSG00000162631	protein_coding	107140007	107483458	107140007	107387583	247576	6.4	107306801	107307200	0.161163
1	NTNG1	gain	1:106193113..107387583	106193113	107387583	1194470	72	10	NTNG1	ENSG00000162631	protein_coding	107140007	107483458	107140007	107387583	247576	6.7	107307201	107307600	0.161163
1	NTNG1	gain	1:106193113..107387583	106193113	107387583	1194470	72	10	NTNG1	ENSG00000162631	protein_coding	107140007	107483458	107140007	107387583	247576	8.3	107307601	107308000	0.161163
1	NTNG1	gain	1:106193113..107387583	106193113	107387583	1194470	72	10	NTNG1	ENSG00000162631	protein_coding	107140007	107483458	107140007	107387583	247576	8.4	107308001	107308400	0.161163
1	NTNG1	gain	1:106193113..107387583	106193113	107387583	1194470	72	10	NTNG1	ENSG00000162631	protein_coding	107140007	107483458	107140007	107387583	247576	9.6	107308401	107308800	0.161163
1	NTNG1	gain	1:106193113..107387583	106193113	107387583	1194470	72	10	NTNG1	ENSG00000162631	protein_coding	107140007	107483458	107140007	107387583	247576	7.3	107308801	107309200	0.161163
1	NTNG1	gain	1:106193113..107387583	106193113	107387583	1194470	72	10	NTNG1	ENSG00000162631	protein_coding	107140007	107483458	107140007	107387583	247576	7.6	107309201	107309600	0.161163
1	NTNG1	gain	1:106193113..107387583	106193113	107387583	1194470	72	10	NTNG1	ENSG00000162631	protein_coding	107140007	107483458	107140007	107387583	247576	7.7	107309601	107310000	0.161163
1	NTNG1	gain	1:106193113..107387583	106193113	107387583	1194470	72	10	NTNG1	ENSG00000162631	protein_coding	107140007	107483458	107140007	107387583	247576	6.8	107310001	107310400	0.161163
1	NTNG1	gain	1:106193113..107387583	106193113	107387583	1194470	72	10	NTNG1	ENSG00000162631	protein_coding	107140007	107483458	107140007	107387583	247576	7.7	107310401	107310800	0.161163
1	NTNG1	gain	1:106193113..107387583	106193113	107387583	1194470	72	10	NTNG1	ENSG00000162631	protein_coding	107140007	107483458	107140007	107387583	247576	7.3	107310801	107311200	0.161163
1	NTNG1	gain	1:106193113..107387583	106193113	107387583	1194470	72	10	NTNG1	ENSG00000162631	protein_coding	107140007	107483458	107140007	107387583	247576	7.9	107311201	107311600	0.161163
1	NTNG1	gain	1:106193113..107387583	106193113	107387583	1194470	72	10	NTNG1	ENSG00000162631	protein_coding	107140007	107483458	107140007	107387583	247576	7.1	107311601	107312000	0.161163
1	NTNG1	gain	1:106193113..107387583	106193113	107387583	1194470	72	10	NTNG1	ENSG00000162631	protein_coding	107140007	107483458	107140007	107387583	247576	8.1	107312001	107312400	0.161163
1	NTNG1	gain	1:106193113..107387583	106193113	107387583	1194470	72	10	NTNG1	ENSG00000162631	protein_coding	107140007	107483458	107140007	107387583	247576	7.8	107312401	107312800	0.161163
1	NTNG1	gain	1:106193113..107387583	106193113	107387583	1194470	72	10	NTNG1	ENSG00000162631	protein_coding	107140007	107483458	107140007	107387583	247576	7.6	107312801	107313200	0.161163
1	NTNG1	gain	1:106193113..107387583	106193113	107387583	1194470	72	10	NTNG1	ENSG00000162631	protein_coding	107140007	107483458	107140007	107387583	247576	7.8	107313201	107313600	0.161163
1	NTNG1	gain	1:106193113..107387583	106193113	107387583	1194470	72	10	NTNG1	ENSG00000162631	protein_coding	107140007	107483458	107140007	107387583	247576	6.9	107313601	107314000	0.161163
1	NTNG1	gain	1:106193113..107387583	106193113	107387583	1194470	72	10	NTNG1	ENSG00000162631	protein_coding	107140007	107483458	107140007	107387583	247576	5.7	107314001	107314400	0.161163
1	NTNG1	gain	1:106193113..107387583	106193113	107387583	1194470	72	10	NTNG1	ENSG00000162631	protein_coding	107140007	107483458	107140007	107387583	247576	6.7	107314401	107314800	0.161163
1	NTNG1	gain	1:106193113..107387583	106193113	107387583	1194470	72	10	NTNG1	ENSG00000162631	protein_coding	107140007	107483458	107140007	107387583	247576	7	107314801	107315200	0.161163
1	NTNG1	gain	1:106193113..107387583	106193113	107387583	1194470	72	10	NTNG1	ENSG00000162631	protein_coding	107140007	107483458	107140007	107387583	247576	6.9	107315201	107315600	0.161163
1	NTNG1	gain	1:106193113..107387583	106193113	107387583	1194470	72	10	NTNG1	ENSG00000162631	protein_coding	107140007	107483458	107140007	107387583	247576	8.7	107315601	107316000	0.161163
1	NTNG1	gain	1:106193113..107387583	106193113	107387583	1194470	72	10	NTNG1	ENSG00000162631	protein_coding	107140007	107483458	107140007	107387583	247576	10.2	107316001	107316400	0.161163
1	NTNG1	gain	1:106193113..107387583	106193113	107387583	1194470	72	10	NTNG1	ENSG00000162631	protein_coding	107140007	107483458	107140007	107387583	247576	9.2	107316401	107316800	0.161163
1	NTNG1	gain	1:106193113..107387583	106193113	107387583	1194470	72	10	NTNG1	ENSG00000162631	protein_coding	107140007	107483458	107140007	107387583	247576	7.7	107316801	107317200	0.161163
1	NTNG1	gain	1:106193113..107387583	106193113	107387583	1194470	72	10	NTNG1	ENSG00000162631	protein_coding	107140007	107483458	107140007	107387583	247576	8.2	107317201	107317600	0.161163
1	NTNG1	gain	1:106193113..107387583	106193113	107387583	1194470	72	10	NTNG1	ENSG00000162631	protein_coding	107140007	107483458	107140007	107387583	247576	7	107317601	107318000	0.161163
1	NTNG1	gain	1:106193113..107387583	106193113	107387583	1194470	72	10	NTNG1	ENSG00000162631	protein_coding	107140007	107483458	107140007	107387583	247576	6.3	107318001	107318400	0.161163
1	NTNG1	gain	1:106193113..107387583	106193113	107387583	1194470	72	10	NTNG1	ENSG00000162631	protein_coding	107140007	107483458	107140007	107387583	247576	7.8	107318401	107318800	0.161163
1	NTNG1	gain	1:106193113..107387583	106193113	107387583	1194470	72	10	NTNG1	ENSG00000162631	protein_coding	107140007	107483458	107140007	107387583	247576	6.8	107318801	107319200	0.161163
1	NTNG1	gain	1:106193113..107387583	106193113	107387583	1194470	72	10	NTNG1	ENSG00000162631	protein_coding	107140007	107483458	107140007	107387583	247576	5.8	107319201	107319600	0.161163
1	NTNG1	gain	1:106193113..107387583	106193113	107387583	1194470	72	10	NTNG1	ENSG00000162631	protein_coding	107140007	107483458	107140007	107387583	247576	7	107319601	107320000	0.161163
1	NTNG1	gain	1:106193113..107387583	106193113	107387583	1194470	72	10	NTNG1	ENSG00000162631	protein_coding	107140007	107483458	107140007	107387583	247576	9	107320001	107320400	0.161163
1	NTNG1	gain	1:106193113..107387583	106193113	107387583	1194470	72	10	NTNG1	ENSG00000162631	protein_coding	107140007	107483458	107140007	107387583	247576	7.2	107320401	107320800	0.161163
1	NTNG1	gain	1:106193113..107387583	106193113	107387583	1194470	72	10	NTNG1	ENSG00000162631	protein_coding	107140007	107483458	107140007	107387583	247576	6.2	107320801	107321200	0.161163
1	NTNG1	gain	1:106193113..107387583	106193113	107387583	1194470	72	10	NTNG1	ENSG00000162631	protein_coding	107140007	107483458	107140007	107387583	247576	7.4	107321201	107321600	0.161163
1	NTNG1	gain	1:106193113..107387583	106193113	107387583	1194470	72	10	NTNG1	ENSG00000162631	protein_coding	107140007	107483458	107140007	107387583	247576	7.9	107321601	107322000	0.161163
1	NTNG1	gain	1:106193113..107387583	106193113	107387583	1194470	72	10	NTNG1	ENSG00000162631	protein_coding	107140007	107483458	107140007	107387583	247576	6.9	107322001	107322400	0.161163
1	NTNG1	gain	1:106193113..107387583	106193113	107387583	1194470	72	10	NTNG1	ENSG00000162631	protein_coding	107140007	107483458	107140007	107387583	247576	6.2	107322401	107322800	0.161163
1	NTNG1	gain	1:106193113..107387583	106193113	107387583	1194470	72	10	NTNG1	ENSG00000162631	protein_coding	107140007	107483458	107140007	107387583	247576	7.3	107322801	107323200	0.161163
1	NTNG1	gain	1:106193113..107387583	106193113	107387583	1194470	72	10	NTNG1	ENSG00000162631	protein_coding	107140007	107483458	107140007	107387583	247576	7.5	107323201	107323600	0.161163
1	NTNG1	gain	1:106193113..107387583	106193113	107387583	1194470	72	10	NTNG1	ENSG00000162631	protein_coding	107140007	107483458	107140007	107387583	247576	7.5	107323601	107324000	0.161163
1	NTNG1	gain	1:106193113..107387583	106193113	107387583	1194470	72	10	NTNG1	ENSG00000162631	protein_coding	107140007	107483458	107140007	107387583	247576	6.7	107324001	107324400	0.161163
1	NTNG1	gain	1:106193113..107387583	106193113	107387583	1194470	72	10	NTNG1	ENSG00000162631	protein_coding	107140007	107483458	107140007	107387583	247576	6.6	107324401	107324800	0.161163
1	NTNG1	gain	1:106193113..107387583	106193113	107387583	1194470	72	10	NTNG1	ENSG00000162631	protein_coding	107140007	107483458	107140007	107387583	247576	6.9	107324801	107325200	0.161163
1	NTNG1	gain	1:106193113..107387583	106193113	107387583	1194470	72	10	NTNG1	ENSG00000162631	protein_coding	107140007	107483458	107140007	107387583	247576	7.2	107325201	107325600	0.161163
1	NTNG1	gain	1:106193113..107387583	106193113	107387583	1194470	72	10	NTNG1	ENSG00000162631	protein_coding	107140007	107483458	107140007	107387583	247576	8.5	107325601	107326000	0.161163
1	NTNG1	gain	1:106193113..107387583	106193113	107387583	1194470	72	10	NTNG1	ENSG00000162631	protein_coding	107140007	107483458	107140007	107387583	247576	8.7	107326001	107326400	0.161163
1	NTNG1	gain	1:106193113..107387583	106193113	107387583	1194470	72	10	NTNG1	ENSG00000162631	protein_coding	107140007	107483458	107140007	107387583	247576	8.6	107326401	107326800	0.161163
1	NTNG1	gain	1:106193113..107387583	106193113	107387583	1194470	72	10	NTNG1	ENSG00000162631	protein_coding	107140007	107483458	107140007	107387583	247576	8.1	107326801	107327200	0.161163
1	NTNG1	gain	1:106193113..107387583	106193113	107387583	1194470	72	10	NTNG1	ENSG00000162631	protein_coding	107140007	107483458	107140007	107387583	247576	8.3	107327201	107327600	0.161163
1	NTNG1	gain	1:106193113..107387583	106193113	107387583	1194470	72	10	NTNG1	ENSG00000162631	protein_coding	107140007	107483458	107140007	107387583	247576	9.6	107327601	107328000	0.161163
1	NTNG1	gain	1:106193113..107387583	106193113	107387583	1194470	72	10	NTNG1	ENSG00000162631	protein_coding	107140007	107483458	107140007	107387583	247576	9.5	107328001	107328400	0.161163
1	NTNG1	gain	1:106193113..107387583	106193113	107387583	1194470	72	10	NTNG1	ENSG00000162631	protein_coding	107140007	107483458	107140007	107387583	247576	7.2	107328401	107328800	0.161163
1	NTNG1	gain	1:106193113..107387583	106193113	107387583	1194470	72	10	NTNG1	ENSG00000162631	protein_coding	107140007	107483458	107140007	107387583	247576	7.3	107328801	107329200	0.161163
1	NTNG1	gain	1:106193113..107387583	106193113	107387583	1194470	72	10	NTNG1	ENSG00000162631	protein_coding	107140007	107483458	107140007	107387583	247576	5.5	107329201	107329600	0.161163
1	NTNG1	gain	1:106193113..107387583	106193113	107387583	1194470	72	10	NTNG1	ENSG00000162631	protein_coding	107140007	107483458	107140007	107387583	247576	8.6	107329601	107330000	0.161163
1	NTNG1	gain	1:106193113..107387583	106193113	107387583	1194470	72	10	NTNG1	ENSG00000162631	protein_coding	107140007	107483458	107140007	107387583	247576	7.5	107330001	107330400	0.161163
1	NTNG1	gain	1:106193113..107387583	106193113	107387583	1194470	72	10	NTNG1	ENSG00000162631	protein_coding	107140007	107483458	107140007	107387583	247576	7	107330401	107330800	0.161163
1	NTNG1	gain	1:106193113..107387583	106193113	107387583	1194470	72	10	NTNG1	ENSG00000162631	protein_coding	107140007	107483458	107140007	107387583	247576	6.7	107330801	107331200	0.161163
1	NTNG1	gain	1:106193113..107387583	106193113	107387583	1194470	72	10	NTNG1	ENSG00000162631	protein_coding	107140007	107483458	107140007	107387583	247576	7.5	107331201	107331600	0.161163
1	NTNG1	gain	1:106193113..107387583	106193113	107387583	1194470	72	10	NTNG1	ENSG00000162631	protein_coding	107140007	107483458	107140007	107387583	247576	7.7	107331601	107332000	0.161163
1	NTNG1	gain	1:106193113..107387583	106193113	107387583	1194470	72	10	NTNG1	ENSG00000162631	protein_coding	107140007	107483458	107140007	107387583	247576	7.3	107332001	107332400	0.161163
1	NTNG1	gain	1:106193113..107387583	106193113	107387583	1194470	72	10	NTNG1	ENSG00000162631	protein_coding	107140007	107483458	107140007	107387583	247576	7.7	107332401	107332800	0.161163
1	NTNG1	gain	1:106193113..107387583	106193113	107387583	1194470	72	10	NTNG1	ENSG00000162631	protein_coding	107140007	107483458	107140007	107387583	247576	7.9	107332801	107333200	0.161163
1	NTNG1	gain	1:106193113..107387583	106193113	107387583	1194470	72	10	NTNG1	ENSG00000162631	protein_coding	107140007	107483458	107140007	107387583	247576	7.4	107333201	107333600	0.161163
1	NTNG1	gain	1:106193113..107387583	106193113	107387583	1194470	72	10	NTNG1	ENSG00000162631	protein_coding	107140007	107483458	107140007	107387583	247576	6.5	107333601	107334000	0.161163
1	NTNG1	gain	1:106193113..107387583	106193113	107387583	1194470	72	10	NTNG1	ENSG00000162631	protein_coding	107140007	107483458	107140007	107387583	247576	6.2	107334001	107334400	0.161163
1	NTNG1	gain	1:106193113..107387583	106193113	107387583	1194470	72	10	NTNG1	ENSG00000162631	protein_coding	107140007	107483458	107140007	107387583	247576	7.1	107334401	107334800	0.161163
1	NTNG1	gain	1:106193113..107387583	106193113	107387583	1194470	72	10	NTNG1	ENSG00000162631	protein_coding	107140007	107483458	107140007	107387583	247576	7.6	107334801	107335200	0.161163
1	NTNG1	gain	1:106193113..107387583	106193113	107387583	1194470	72	10	NTNG1	ENSG00000162631	protein_coding	107140007	107483458	107140007	107387583	247576	7.6	107335201	107335600	0.161163
1	NTNG1	gain	1:106193113..107387583	106193113	107387583	1194470	72	10	NTNG1	ENSG00000162631	protein_coding	107140007	107483458	107140007	107387583	247576	7.2	107335601	107336000	0.161163
1	NTNG1	gain	1:106193113..107387583	106193113	107387583	1194470	72	10	NTNG1	ENSG00000162631	protein_coding	107140007	107483458	107140007	107387583	247576	6.8	107336001	107336400	0.161163
1	NTNG1	gain	1:106193113..107387583	106193113	107387583	1194470	72	10	NTNG1	ENSG00000162631	protein_coding	107140007	107483458	107140007	107387583	247576	7.7	107336401	107336800	0.161163
1	NTNG1	gain	1:106193113..107387583	106193113	107387583	1194470	72	10	NTNG1	ENSG00000162631	protein_coding	107140007	107483458	107140007	107387583	247576	8.2	107336801	107337200	0.161163
1	NTNG1	gain	1:106193113..107387583	106193113	107387583	1194470	72	10	NTNG1	ENSG00000162631	protein_coding	107140007	107483458	107140007	107387583	247576	7.9	107337201	107337600	0.161163
1	NTNG1	gain	1:106193113..107387583	106193113	107387583	1194470	72	10	NTNG1	ENSG00000162631	protein_coding	107140007	107483458	107140007	107387583	247576	6.5	107337601	107338000	0.161163
1	NTNG1	gain	1:106193113..107387583	106193113	107387583	1194470	72	10	NTNG1	ENSG00000162631	protein_coding	107140007	107483458	107140007	107387583	247576	6.8	107338001	107338400	0.161163
1	NTNG1	gain	1:106193113..107387583	106193113	107387583	1194470	72	10	NTNG1	ENSG00000162631	protein_coding	107140007	107483458	107140007	107387583	247576	6.7	107338401	107338800	0.161163
1	NTNG1	gain	1:106193113..107387583	106193113	107387583	1194470	72	10	NTNG1	ENSG00000162631	protein_coding	107140007	107483458	107140007	107387583	247576	8.6	107338801	107339200	0.161163
1	NTNG1	gain	1:106193113..107387583	106193113	107387583	1194470	72	10	NTNG1	ENSG00000162631	protein_coding	107140007	107483458	107140007	107387583	247576	8.1	107339201	107339600	0.161163
1	NTNG1	gain	1:106193113..107387583	106193113	107387583	1194470	72	10	NTNG1	ENSG00000162631	protein_coding	107140007	107483458	107140007	107387583	247576	7.7	107339601	107340000	0.161163
1	NTNG1	gain	1:106193113..107387583	106193113	107387583	1194470	72	10	NTNG1	ENSG00000162631	protein_coding	107140007	107483458	107140007	107387583	247576	7.2	107340001	107340400	0.161163
1	NTNG1	gain	1:106193113..107387583	106193113	107387583	1194470	72	10	NTNG1	ENSG00000162631	protein_coding	107140007	107483458	107140007	107387583	247576	6.7	107340401	107340800	0.161163
1	NTNG1	gain	1:106193113..107387583	106193113	107387583	1194470	72	10	NTNG1	ENSG00000162631	protein_coding	107140007	107483458	107140007	107387583	247576	7.1	107340801	107341200	0.161163
1	NTNG1	gain	1:106193113..107387583	106193113	107387583	1194470	72	10	NTNG1	ENSG00000162631	protein_coding	107140007	107483458	107140007	107387583	247576	6.9	107341201	107341600	0.161163
1	NTNG1	gain	1:106193113..107387583	106193113	107387583	1194470	72	10	NTNG1	ENSG00000162631	protein_coding	107140007	107483458	107140007	107387583	247576	6.9	107341601	107342000	0.161163
1	NTNG1	gain	1:106193113..107387583	106193113	107387583	1194470	72	10	NTNG1	ENSG00000162631	protein_coding	107140007	107483458	107140007	107387583	247576	7.1	107342001	107342400	0.161163
1	NTNG1	gain	1:106193113..107387583	106193113	107387583	1194470	72	10	NTNG1	ENSG00000162631	protein_coding	107140007	107483458	107140007	107387583	247576	6.7	107342401	107342800	0.161163
1	NTNG1	gain	1:106193113..107387583	106193113	107387583	1194470	72	10	NTNG1	ENSG00000162631	protein_coding	107140007	107483458	107140007	107387583	247576	6.9	107342801	107343200	0.161163
1	NTNG1	gain	1:106193113..107387583	106193113	107387583	1194470	72	10	NTNG1	ENSG00000162631	protein_coding	107140007	107483458	107140007	107387583	247576	6.2	107343201	107343600	0.161163
1	NTNG1	gain	1:106193113..107387583	106193113	107387583	1194470	72	10	NTNG1	ENSG00000162631	protein_coding	107140007	107483458	107140007	107387583	247576	8.7	107343601	107344000	0.161163
1	NTNG1	gain	1:106193113..107387583	106193113	107387583	1194470	72	10	NTNG1	ENSG00000162631	protein_coding	107140007	107483458	107140007	107387583	247576	7.5	107344001	107344400	0.161163
1	NTNG1	gain	1:106193113..107387583	106193113	107387583	1194470	72	10	NTNG1	ENSG00000162631	protein_coding	107140007	107483458	107140007	107387583	247576	7.9	107344401	107344800	0.161163
1	NTNG1	gain	1:106193113..107387583	106193113	107387583	1194470	72	10	NTNG1	ENSG00000162631	protein_coding	107140007	107483458	107140007	107387583	247576	8.4	107344801	107345200	0.161163
1	NTNG1	gain	1:106193113..107387583	106193113	107387583	1194470	72	10	NTNG1	ENSG00000162631	protein_coding	107140007	107483458	107140007	107387583	247576	8	107345201	107345600	0.161163
1	NTNG1	gain	1:106193113..107387583	106193113	107387583	1194470	72	10	NTNG1	ENSG00000162631	protein_coding	107140007	107483458	107140007	107387583	247576	6.8	107345601	107346000	0.161163
1	NTNG1	gain	1:106193113..107387583	106193113	107387583	1194470	72	10	NTNG1	ENSG00000162631	protein_coding	107140007	107483458	107140007	107387583	247576	6.4	107346001	107346400	0.161163
1	NTNG1	gain	1:106193113..107387583	106193113	107387583	1194470	72	10	NTNG1	ENSG00000162631	protein_coding	107140007	107483458	107140007	107387583	247576	6.4	107346401	107346800	0.161163
1	NTNG1	gain	1:106193113..107387583	106193113	107387583	1194470	72	10	NTNG1	ENSG00000162631	protein_coding	107140007	107483458	107140007	107387583	247576	5.9	107346801	107347200	0.161163
1	NTNG1	gain	1:106193113..107387583	106193113	107387583	1194470	72	10	NTNG1	ENSG00000162631	protein_coding	107140007	107483458	107140007	107387583	247576	6	107347201	107347600	0.161163
1	NTNG1	gain	1:106193113..107387583	106193113	107387583	1194470	72	10	NTNG1	ENSG00000162631	protein_coding	107140007	107483458	107140007	107387583	247576	6	107347601	107348000	0.161163
1	NTNG1	gain	1:106193113..107387583	106193113	107387583	1194470	72	10	NTNG1	ENSG00000162631	protein_coding	107140007	107483458	107140007	107387583	247576	7.5	107348001	107348400	0.161163
1	NTNG1	gain	1:106193113..107387583	106193113	107387583	1194470	72	10	NTNG1	ENSG00000162631	protein_coding	107140007	107483458	107140007	107387583	247576	7.2	107348401	107348800	0.161163
1	NTNG1	gain	1:106193113..107387583	106193113	107387583	1194470	72	10	NTNG1	ENSG00000162631	protein_coding	107140007	107483458	107140007	107387583	247576	7	107348801	107349200	0.161163
1	NTNG1	gain	1:106193113..107387583	106193113	107387583	1194470	72	10	NTNG1	ENSG00000162631	protein_coding	107140007	107483458	107140007	107387583	247576	7.3	107349201	107349600	0.161163
1	NTNG1	gain	1:106193113..107387583	106193113	107387583	1194470	72	10	NTNG1	ENSG00000162631	protein_coding	107140007	107483458	107140007	107387583	247576	7.1	107349601	107350000	0.161163
1	NTNG1	gain	1:106193113..107387583	106193113	107387583	1194470	72	10	NTNG1	ENSG00000162631	protein_coding	107140007	107483458	107140007	107387583	247576	7.8	107350001	107350400	0.161163
1	NTNG1	gain	1:106193113..107387583	106193113	107387583	1194470	72	10	NTNG1	ENSG00000162631	protein_coding	107140007	107483458	107140007	107387583	247576	7.6	107350401	107350800	0.161163
1	NTNG1	gain	1:106193113..107387583	106193113	107387583	1194470	72	10	NTNG1	ENSG00000162631	protein_coding	107140007	107483458	107140007	107387583	247576	7	107350801	107351200	0.161163
1	NTNG1	gain	1:106193113..107387583	106193113	107387583	1194470	72	10	NTNG1	ENSG00000162631	protein_coding	107140007	107483458	107140007	107387583	247576	6.3	107351201	107351600	0.161163
1	NTNG1	gain	1:106193113..107387583	106193113	107387583	1194470	72	10	NTNG1	ENSG00000162631	protein_coding	107140007	107483458	107140007	107387583	247576	6.7	107351601	107352000	0.161163
1	NTNG1	gain	1:106193113..107387583	106193113	107387583	1194470	72	10	NTNG1	ENSG00000162631	protein_coding	107140007	107483458	107140007	107387583	247576	6.3	107352001	107352400	0.161163
1	NTNG1	gain	1:106193113..107387583	106193113	107387583	1194470	72	10	NTNG1	ENSG00000162631	protein_coding	107140007	107483458	107140007	107387583	247576	6.7	107352401	107352800	0.161163
1	NTNG1	gain	1:106193113..107387583	106193113	107387583	1194470	72	10	NTNG1	ENSG00000162631	protein_coding	107140007	107483458	107140007	107387583	247576	7.1	107352801	107353200	0.161163
1	NTNG1	gain	1:106193113..107387583	106193113	107387583	1194470	72	10	NTNG1	ENSG00000162631	protein_coding	107140007	107483458	107140007	107387583	247576	6.2	107353201	107353600	0.161163
1	NTNG1	gain	1:106193113..107387583	106193113	107387583	1194470	72	10	NTNG1	ENSG00000162631	protein_coding	107140007	107483458	107140007	107387583	247576	7.2	107353601	107354000	0.161163
1	NTNG1	gain	1:106193113..107387583	106193113	107387583	1194470	72	10	NTNG1	ENSG00000162631	protein_coding	107140007	107483458	107140007	107387583	247576	7	107354001	107354400	0.161163
1	NTNG1	gain	1:106193113..107387583	106193113	107387583	1194470	72	10	NTNG1	ENSG00000162631	protein_coding	107140007	107483458	107140007	107387583	247576	7	107354401	107354800	0.161163
1	NTNG1	gain	1:106193113..107387583	106193113	107387583	1194470	72	10	NTNG1	ENSG00000162631	protein_coding	107140007	107483458	107140007	107387583	247576	7.5	107354801	107355200	0.161163
1	NTNG1	gain	1:106193113..107387583	106193113	107387583	1194470	72	10	NTNG1	ENSG00000162631	protein_coding	107140007	107483458	107140007	107387583	247576	6.3	107355201	107355600	0.161163
1	NTNG1	gain	1:106193113..107387583	106193113	107387583	1194470	72	10	NTNG1	ENSG00000162631	protein_coding	107140007	107483458	107140007	107387583	247576	6.5	107355601	107356000	0.161163
1	NTNG1	gain	1:106193113..107387583	106193113	107387583	1194470	72	10	NTNG1	ENSG00000162631	protein_coding	107140007	107483458	107140007	107387583	247576	8.1	107356001	107356400	0.161163
1	NTNG1	gain	1:106193113..107387583	106193113	107387583	1194470	72	10	NTNG1	ENSG00000162631	protein_coding	107140007	107483458	107140007	107387583	247576	6.2	107356401	107356800	0.161163
1	NTNG1	gain	1:106193113..107387583	106193113	107387583	1194470	72	10	NTNG1	ENSG00000162631	protein_coding	107140007	107483458	107140007	107387583	247576	6.7	107356801	107357200	0.161163
1	NTNG1	gain	1:106193113..107387583	106193113	107387583	1194470	72	10	NTNG1	ENSG00000162631	protein_coding	107140007	107483458	107140007	107387583	247576	6.6	107357201	107357600	0.161163
1	NTNG1	gain	1:106193113..107387583	106193113	107387583	1194470	72	10	NTNG1	ENSG00000162631	protein_coding	107140007	107483458	107140007	107387583	247576	8.5	107357601	107358000	0.161163
1	NTNG1	gain	1:106193113..107387583	106193113	107387583	1194470	72	10	NTNG1	ENSG00000162631	protein_coding	107140007	107483458	107140007	107387583	247576	6	107358001	107358400	0.161163
1	NTNG1	gain	1:106193113..107387583	106193113	107387583	1194470	72	10	NTNG1	ENSG00000162631	protein_coding	107140007	107483458	107140007	107387583	247576	7.3	107358401	107358800	0.161163
1	NTNG1	gain	1:106193113..107387583	106193113	107387583	1194470	72	10	NTNG1	ENSG00000162631	protein_coding	107140007	107483458	107140007	107387583	247576	7.3	107358801	107359200	0.161163
1	NTNG1	gain	1:106193113..107387583	106193113	107387583	1194470	72	10	NTNG1	ENSG00000162631	protein_coding	107140007	107483458	107140007	107387583	247576	8.3	107359201	107359600	0.161163
1	NTNG1	gain	1:106193113..107387583	106193113	107387583	1194470	72	10	NTNG1	ENSG00000162631	protein_coding	107140007	107483458	107140007	107387583	247576	8.2	107359601	107360000	0.161163
1	NTNG1	gain	1:106193113..107387583	106193113	107387583	1194470	72	10	NTNG1	ENSG00000162631	protein_coding	107140007	107483458	107140007	107387583	247576	7.7	107360001	107360400	0.161163
1	NTNG1	gain	1:106193113..107387583	106193113	107387583	1194470	72	10	NTNG1	ENSG00000162631	protein_coding	107140007	107483458	107140007	107387583	247576	6	107360401	107360800	0.161163
1	NTNG1	gain	1:106193113..107387583	106193113	107387583	1194470	72	10	NTNG1	ENSG00000162631	protein_coding	107140007	107483458	107140007	107387583	247576	9.3	107360801	107361200	0.161163
1	NTNG1	gain	1:106193113..107387583	106193113	107387583	1194470	72	10	NTNG1	ENSG00000162631	protein_coding	107140007	107483458	107140007	107387583	247576	6.2	107361201	107361600	0.161163
1	NTNG1	gain	1:106193113..107387583	106193113	107387583	1194470	72	10	NTNG1	ENSG00000162631	protein_coding	107140007	107483458	107140007	107387583	247576	5.7	107361601	107362000	0.161163
1	NTNG1	gain	1:106193113..107387583	106193113	107387583	1194470	72	10	NTNG1	ENSG00000162631	protein_coding	107140007	107483458	107140007	107387583	247576	7.7	107362001	107362400	0.161163
1	NTNG1	gain	1:106193113..107387583	106193113	107387583	1194470	72	10	NTNG1	ENSG00000162631	protein_coding	107140007	107483458	107140007	107387583	247576	7.7	107362401	107362800	0.161163
1	NTNG1	gain	1:106193113..107387583	106193113	107387583	1194470	72	10	NTNG1	ENSG00000162631	protein_coding	107140007	107483458	107140007	107387583	247576	7.7	107362801	107363200	0.161163
1	NTNG1	gain	1:106193113..107387583	106193113	107387583	1194470	72	10	NTNG1	ENSG00000162631	protein_coding	107140007	107483458	107140007	107387583	247576	9	107363201	107363600	0.161163
1	NTNG1	gain	1:106193113..107387583	106193113	107387583	1194470	72	10	NTNG1	ENSG00000162631	protein_coding	107140007	107483458	107140007	107387583	247576	9.2	107363601	107364000	0.161163
1	NTNG1	gain	1:106193113..107387583	106193113	107387583	1194470	72	10	NTNG1	ENSG00000162631	protein_coding	107140007	107483458	107140007	107387583	247576	8.4	107364001	107364400	0.161163
1	NTNG1	gain	1:106193113..107387583	106193113	107387583	1194470	72	10	NTNG1	ENSG00000162631	protein_coding	107140007	107483458	107140007	107387583	247576	10.6	107364401	107364800	0.161163
1	NTNG1	gain	1:106193113..107387583	106193113	107387583	1194470	72	10	NTNG1	ENSG00000162631	protein_coding	107140007	107483458	107140007	107387583	247576	8.6	107364801	107365200	0.161163
1	NTNG1	gain	1:106193113..107387583	106193113	107387583	1194470	72	10	NTNG1	ENSG00000162631	protein_coding	107140007	107483458	107140007	107387583	247576	8	107365201	107365600	0.161163
1	NTNG1	gain	1:106193113..107387583	106193113	107387583	1194470	72	10	NTNG1	ENSG00000162631	protein_coding	107140007	107483458	107140007	107387583	247576	6.7	107365601	107366000	0.161163
1	NTNG1	gain	1:106193113..107387583	106193113	107387583	1194470	72	10	NTNG1	ENSG00000162631	protein_coding	107140007	107483458	107140007	107387583	247576	6.5	107366001	107366400	0.161163
1	NTNG1	gain	1:106193113..107387583	106193113	107387583	1194470	72	10	NTNG1	ENSG00000162631	protein_coding	107140007	107483458	107140007	107387583	247576	7.6	107366401	107366800	0.161163
1	NTNG1	gain	1:106193113..107387583	106193113	107387583	1194470	72	10	NTNG1	ENSG00000162631	protein_coding	107140007	107483458	107140007	107387583	247576	6.5	107366801	107367200	0.161163
1	NTNG1	gain	1:106193113..107387583	106193113	107387583	1194470	72	10	NTNG1	ENSG00000162631	protein_coding	107140007	107483458	107140007	107387583	247576	7	107367201	107367600	0.161163
1	NTNG1	gain	1:106193113..107387583	106193113	107387583	1194470	72	10	NTNG1	ENSG00000162631	protein_coding	107140007	107483458	107140007	107387583	247576	5.6	107367601	107368000	0.161163
1	NTNG1	gain	1:106193113..107387583	106193113	107387583	1194470	72	10	NTNG1	ENSG00000162631	protein_coding	107140007	107483458	107140007	107387583	247576	6.6	107368001	107368400	0.161163
1	NTNG1	gain	1:106193113..107387583	106193113	107387583	1194470	72	10	NTNG1	ENSG00000162631	protein_coding	107140007	107483458	107140007	107387583	247576	6.6	107368401	107368800	0.161163
1	NTNG1	gain	1:106193113..107387583	106193113	107387583	1194470	72	10	NTNG1	ENSG00000162631	protein_coding	107140007	107483458	107140007	107387583	247576	7.9	107368801	107369200	0.161163
1	NTNG1	gain	1:106193113..107387583	106193113	107387583	1194470	72	10	NTNG1	ENSG00000162631	protein_coding	107140007	107483458	107140007	107387583	247576	7.3	107369201	107369600	0.161163
1	NTNG1	gain	1:106193113..107387583	106193113	107387583	1194470	72	10	NTNG1	ENSG00000162631	protein_coding	107140007	107483458	107140007	107387583	247576	7.7	107369601	107370000	0.161163
1	NTNG1	gain	1:106193113..107387583	106193113	107387583	1194470	72	10	NTNG1	ENSG00000162631	protein_coding	107140007	107483458	107140007	107387583	247576	8.3	107370001	107370400	0.161163
1	NTNG1	gain	1:106193113..107387583	106193113	107387583	1194470	72	10	NTNG1	ENSG00000162631	protein_coding	107140007	107483458	107140007	107387583	247576	9.3	107370401	107370800	0.161163
1	NTNG1	gain	1:106193113..107387583	106193113	107387583	1194470	72	10	NTNG1	ENSG00000162631	protein_coding	107140007	107483458	107140007	107387583	247576	7.6	107370801	107371200	0.161163
1	NTNG1	gain	1:106193113..107387583	106193113	107387583	1194470	72	10	NTNG1	ENSG00000162631	protein_coding	107140007	107483458	107140007	107387583	247576	7.2	107371201	107371600	0.161163
1	NTNG1	gain	1:106193113..107387583	106193113	107387583	1194470	72	10	NTNG1	ENSG00000162631	protein_coding	107140007	107483458	107140007	107387583	247576	7.1	107371601	107372000	0.161163
1	NTNG1	gain	1:106193113..107387583	106193113	107387583	1194470	72	10	NTNG1	ENSG00000162631	protein_coding	107140007	107483458	107140007	107387583	247576	7.8	107372001	107372400	0.161163
1	NTNG1	gain	1:106193113..107387583	106193113	107387583	1194470	72	10	NTNG1	ENSG00000162631	protein_coding	107140007	107483458	107140007	107387583	247576	6.1	107372401	107372800	0.161163
1	NTNG1	gain	1:106193113..107387583	106193113	107387583	1194470	72	10	NTNG1	ENSG00000162631	protein_coding	107140007	107483458	107140007	107387583	247576	7.3	107372801	107373200	0.161163
1	NTNG1	gain	1:106193113..107387583	106193113	107387583	1194470	72	10	NTNG1	ENSG00000162631	protein_coding	107140007	107483458	107140007	107387583	247576	7.9	107373201	107373600	0.161163
1	NTNG1	gain	1:106193113..107387583	106193113	107387583	1194470	72	10	NTNG1	ENSG00000162631	protein_coding	107140007	107483458	107140007	107387583	247576	7.2	107373601	107374000	0.161163
1	NTNG1	gain	1:106193113..107387583	106193113	107387583	1194470	72	10	NTNG1	ENSG00000162631	protein_coding	107140007	107483458	107140007	107387583	247576	6.3	107374001	107374400	0.161163
1	NTNG1	gain	1:106193113..107387583	106193113	107387583	1194470	72	10	NTNG1	ENSG00000162631	protein_coding	107140007	107483458	107140007	107387583	247576	7.8	107374401	107374800	0.161163
1	NTNG1	gain	1:106193113..107387583	106193113	107387583	1194470	72	10	NTNG1	ENSG00000162631	protein_coding	107140007	107483458	107140007	107387583	247576	7.6	107374801	107375200	0.161163
1	NTNG1	gain	1:106193113..107387583	106193113	107387583	1194470	72	10	NTNG1	ENSG00000162631	protein_coding	107140007	107483458	107140007	107387583	247576	7.3	107375201	107375600	0.161163
1	NTNG1	gain	1:106193113..107387583	106193113	107387583	1194470	72	10	NTNG1	ENSG00000162631	protein_coding	107140007	107483458	107140007	107387583	247576	5.9	107375601	107376000	0.161163
1	NTNG1	gain	1:106193113..107387583	106193113	107387583	1194470	72	10	NTNG1	ENSG00000162631	protein_coding	107140007	107483458	107140007	107387583	247576	5.1	107376001	107376400	0.161163
1	NTNG1	gain	1:106193113..107387583	106193113	107387583	1194470	72	10	NTNG1	ENSG00000162631	protein_coding	107140007	107483458	107140007	107387583	247576	5.6	107376401	107376800	0.161163
1	NTNG1	gain	1:106193113..107387583	106193113	107387583	1194470	72	10	NTNG1	ENSG00000162631	protein_coding	107140007	107483458	107140007	107387583	247576	7.6	107376801	107377200	0.161163
1	NTNG1	gain	1:106193113..107387583	106193113	107387583	1194470	72	10	NTNG1	ENSG00000162631	protein_coding	107140007	107483458	107140007	107387583	247576	6.5	107377201	107377600	0.161163
1	NTNG1	gain	1:106193113..107387583	106193113	107387583	1194470	72	10	NTNG1	ENSG00000162631	protein_coding	107140007	107483458	107140007	107387583	247576	6.2	107377601	107378000	0.161163
1	NTNG1	gain	1:106193113..107387583	106193113	107387583	1194470	72	10	NTNG1	ENSG00000162631	protein_coding	107140007	107483458	107140007	107387583	247576	6.2	107378001	107378400	0.161163
1	NTNG1	gain	1:106193113..107387583	106193113	107387583	1194470	72	10	NTNG1	ENSG00000162631	protein_coding	107140007	107483458	107140007	107387583	247576	7.3	107378401	107378800	0.161163
1	NTNG1	gain	1:106193113..107387583	106193113	107387583	1194470	72	10	NTNG1	ENSG00000162631	protein_coding	107140007	107483458	107140007	107387583	247576	7.7	107378801	107379200	0.161163
1	NTNG1	gain	1:106193113..107387583	106193113	107387583	1194470	72	10	NTNG1	ENSG00000162631	protein_coding	107140007	107483458	107140007	107387583	247576	7.1	107379201	107379600	0.161163
1	NTNG1	gain	1:106193113..107387583	106193113	107387583	1194470	72	10	NTNG1	ENSG00000162631	protein_coding	107140007	107483458	107140007	107387583	247576	8.4	107379601	107380000	0.161163
1	NTNG1	gain	1:106193113..107387583	106193113	107387583	1194470	72	10	NTNG1	ENSG00000162631	protein_coding	107140007	107483458	107140007	107387583	247576	7.6	107380001	107380400	0.161163
1	NTNG1	gain	1:106193113..107387583	106193113	107387583	1194470	72	10	NTNG1	ENSG00000162631	protein_coding	107140007	107483458	107140007	107387583	247576	8.2	107380401	107380800	0.161163
1	NTNG1	gain	1:106193113..107387583	106193113	107387583	1194470	72	10	NTNG1	ENSG00000162631	protein_coding	107140007	107483458	107140007	107387583	247576	7	107380801	107381200	0.161163
1	NTNG1	gain	1:106193113..107387583	106193113	107387583	1194470	72	10	NTNG1	ENSG00000162631	protein_coding	107140007	107483458	107140007	107387583	247576	7.6	107381201	107381600	0.161163
1	NTNG1	gain	1:106193113..107387583	106193113	107387583	1194470	72	10	NTNG1	ENSG00000162631	protein_coding	107140007	107483458	107140007	107387583	247576	6.8	107381601	107382000	0.161163
1	NTNG1	gain	1:106193113..107387583	106193113	107387583	1194470	72	10	NTNG1	ENSG00000162631	protein_coding	107140007	107483458	107140007	107387583	247576	8.3	107382001	107382400	0.161163
1	NTNG1	gain	1:106193113..107387583	106193113	107387583	1194470	72	10	NTNG1	ENSG00000162631	protein_coding	107140007	107483458	107140007	107387583	247576	8.5	107382401	107382800	0.161163
1	NTNG1	gain	1:106193113..107387583	106193113	107387583	1194470	72	10	NTNG1	ENSG00000162631	protein_coding	107140007	107483458	107140007	107387583	247576	7.7	107382801	107383200	0.161163
1	NTNG1	gain	1:106193113..107387583	106193113	107387583	1194470	72	10	NTNG1	ENSG00000162631	protein_coding	107140007	107483458	107140007	107387583	247576	7.4	107383201	107383600	0.161163
1	NTNG1	gain	1:106193113..107387583	106193113	107387583	1194470	72	10	NTNG1	ENSG00000162631	protein_coding	107140007	107483458	107140007	107387583	247576	8.2	107383601	107384000	0.161163
1	NTNG1	gain	1:106193113..107387583	106193113	107387583	1194470	72	10	NTNG1	ENSG00000162631	protein_coding	107140007	107483458	107140007	107387583	247576	7	107384001	107384400	0.161163
1	NTNG1	gain	1:106193113..107387583	106193113	107387583	1194470	72	10	NTNG1	ENSG00000162631	protein_coding	107140007	107483458	107140007	107387583	247576	6.9	107384401	107384800	0.161163
1	NTNG1	gain	1:106193113..107387583	106193113	107387583	1194470	72	10	NTNG1	ENSG00000162631	protein_coding	107140007	107483458	107140007	107387583	247576	7.4	107384801	107385200	0.161163
1	NTNG1	gain	1:106193113..107387583	106193113	107387583	1194470	72	10	NTNG1	ENSG00000162631	protein_coding	107140007	107483458	107140007	107387583	247576	5.9	107385201	107385600	0.161163
1	NTNG1	gain	1:106193113..107387583	106193113	107387583	1194470	72	10	NTNG1	ENSG00000162631	protein_coding	107140007	107483458	107140007	107387583	247576	5.9	107385601	107386000	0.161163
1	NTNG1	gain	1:106193113..107387583	106193113	107387583	1194470	72	10	NTNG1	ENSG00000162631	protein_coding	107140007	107483458	107140007	107387583	247576	7.5	107386001	107386400	0.161163
1	NTNG1	gain	1:106193113..107387583	106193113	107387583	1194470	72	10	NTNG1	ENSG00000162631	protein_coding	107140007	107483458	107140007	107387583	247576	6.4	107386401	107386800	0.161163
1	NTNG1	gain	1:106193113..107387583	106193113	107387583	1194470	72	10	NTNG1	ENSG00000162631	protein_coding	107140007	107483458	107140007	107387583	247576	7.5	107386801	107387200	0.161163
1	NTNG1	gain	1:106193113..107387583	106193113	107387583	1194470	72	10	NTNG1	ENSG00000162631	protein_coding	107140007	107483458	107140007	107387583	247576	7.1	107387201	107387600	0.154296
1	NTNG1	gain	1:106193113..107387583	106193113	107387583	1194470	72	10	NTNG1	ENSG00000162631	protein_coding	107140007	107483458	107140007	107387583	247576	6.8	107387601	107388000	0
1	NTNG1	gain	1:106193113..107387583	106193113	107387583	1194470	72	10	NTNG1	ENSG00000162631	protein_coding	107140007	107483458	107140007	107387583	247576	3.8	107388001	107388400	0
1	NTNG1	gain	1:106193113..107387583	106193113	107387583	1194470	72	10	NTNG1	ENSG00000162631	protein_coding	107140007	107483458	107140007	107387583	247576	1.7	107388401	107388800	0
1	NTNG1	gain	1:106193113..107387583	106193113	107387583	1194470	72	10	NTNG1	ENSG00000162631	protein_coding	107140007	107483458	107140007	107387583	247576	1.6	107388801	107389200	0
1	NTNG1	gain	1:106193113..107387583	106193113	107387583	1194470	72	10	NTNG1	ENSG00000162631	protein_coding	107140007	107483458	107140007	107387583	247576	2.2	107389201	107389600	0
1	NTNG1	gain	1:106193113..107387583	106193113	107387583	1194470	72	10	NTNG1	ENSG00000162631	protein_coding	107140007	107483458	107140007	107387583	247576	2.1	107389601	107390000	0
1	NTNG1	gain	1:106193113..107387583	106193113	107387583	1194470	72	10	NTNG1	ENSG00000162631	protein_coding	107140007	107483458	107140007	107387583	247576	2.3	107390001	107390400	0
1	NTNG1	gain	1:106193113..107387583	106193113	107387583	1194470	72	10	NTNG1	ENSG00000162631	protein_coding	107140007	107483458	107140007	107387583	247576	2.2	107390401	107390800	0
1	NTNG1	gain	1:106193113..107387583	106193113	107387583	1194470	72	10	NTNG1	ENSG00000162631	protein_coding	107140007	107483458	107140007	107387583	247576	1.7	107390801	107391200	0
1	NTNG1	gain	1:106193113..107387583	106193113	107387583	1194470	72	10	NTNG1	ENSG00000162631	protein_coding	107140007	107483458	107140007	107387583	247576	1.7	107391201	107391600	0
1	NTNG1	gain	1:106193113..107387583	106193113	107387583	1194470	72	10	NTNG1	ENSG00000162631	protein_coding	107140007	107483458	107140007	107387583	247576	2.1	107391601	107392000	0
1	NTNG1	gain	1:106193113..107387583	106193113	107387583	1194470	72	10	NTNG1	ENSG00000162631	protein_coding	107140007	107483458	107140007	107387583	247576	2.3	107392001	107392400	0
1	NTNG1	gain	1:106193113..107387583	106193113	107387583	1194470	72	10	NTNG1	ENSG00000162631	protein_coding	107140007	107483458	107140007	107387583	247576	2.9	107392401	107392800	0
1	NTNG1	gain	1:106193113..107387583	106193113	107387583	1194470	72	10	NTNG1	ENSG00000162631	protein_coding	107140007	107483458	107140007	107387583	247576	2.2	107392801	107393200	0
1	NTNG1	gain	1:106193113..107387583	106193113	107387583	1194470	72	10	NTNG1	ENSG00000162631	protein_coding	107140007	107483458	107140007	107387583	247576	2.6	107393201	107393600	0
1	NTNG1	gain	1:106193113..107387583	106193113	107387583	1194470	72	10	NTNG1	ENSG00000162631	protein_coding	107140007	107483458	107140007	107387583	247576	2.4	107393601	107394000	0
1	NTNG1	gain	1:106193113..107387583	106193113	107387583	1194470	72	10	NTNG1	ENSG00000162631	protein_coding	107140007	107483458	107140007	107387583	247576	1.9	107394001	107394400	0
1	NTNG1	gain	1:106193113..107387583	106193113	107387583	1194470	72	10	NTNG1	ENSG00000162631	protein_coding	107140007	107483458	107140007	107387583	247576	1.9	107394401	107394800	0
1	NTNG1	gain	1:106193113..107387583	106193113	107387583	1194470	72	10	NTNG1	ENSG00000162631	protein_coding	107140007	107483458	107140007	107387583	247576	1.6	107394801	107395200	0
1	NTNG1	gain	1:106193113..107387583	106193113	107387583	1194470	72	10	NTNG1	ENSG00000162631	protein_coding	107140007	107483458	107140007	107387583	247576	2.1	107395201	107395600	0
1	NTNG1	gain	1:106193113..107387583	106193113	107387583	1194470	72	10	NTNG1	ENSG00000162631	protein_coding	107140007	107483458	107140007	107387583	247576	1.8	107395601	107396000	0
1	NTNG1	gain	1:106193113..107387583	106193113	107387583	1194470	72	10	NTNG1	ENSG00000162631	protein_coding	107140007	107483458	107140007	107387583	247576	2.3	107396001	107396400	0
1	NTNG1	gain	1:106193113..107387583	106193113	107387583	1194470	72	10	NTNG1	ENSG00000162631	protein_coding	107140007	107483458	107140007	107387583	247576	2.2	107396401	107396800	0
1	NTNG1	gain	1:106193113..107387583	106193113	107387583	1194470	72	10	NTNG1	ENSG00000162631	protein_coding	107140007	107483458	107140007	107387583	247576	2.2	107396801	107397200	0
1	NTNG1	gain	1:106193113..107387583	106193113	107387583	1194470	72	10	NTNG1	ENSG00000162631	protein_coding	107140007	107483458	107140007	107387583	247576	2.2	107397201	107397600	0
1	NTNG1	gain	1:106193113..107387583	106193113	107387583	1194470	72	10	NTNG1	ENSG00000162631	protein_coding	107140007	107483458	107140007	107387583	247576	1.8	107397601	107398000	0
1	NTNG1	gain	1:106193113..107387583	106193113	107387583	1194470	72	10	NTNG1	ENSG00000162631	protein_coding	107140007	107483458	107140007	107387583	247576	1.8	107398001	107398400	0
1	NTNG1	gain	1:106193113..107387583	106193113	107387583	1194470	72	10	NTNG1	ENSG00000162631	protein_coding	107140007	107483458	107140007	107387583	247576	1.9	107398401	107398800	0
1	NTNG1	gain	1:106193113..107387583	106193113	107387583	1194470	72	10	NTNG1	ENSG00000162631	protein_coding	107140007	107483458	107140007	107387583	247576	2.3	107398801	107399200	0
1	NTNG1	gain	1:106193113..107387583	106193113	107387583	1194470	72	10	NTNG1	ENSG00000162631	protein_coding	107140007	107483458	107140007	107387583	247576	2.6	107399201	107399600	0
1	NTNG1	gain	1:106193113..107387583	106193113	107387583	1194470	72	10	NTNG1	ENSG00000162631	protein_coding	107140007	107483458	107140007	107387583	247576	2.1	107399601	107400000	0
1	NTNG1	gain	1:106193113..107387583	106193113	107387583	1194470	72	10	NTNG1	ENSG00000162631	protein_coding	107140007	107483458	107140007	107387583	247576	2	107400001	107400400	0
1	NTNG1	gain	1:106193113..107387583	106193113	107387583	1194470	72	10	NTNG1	ENSG00000162631	protein_coding	107140007	107483458	107140007	107387583	247576	1.9	107400401	107400800	0
1	NTNG1	gain	1:106193113..107387583	106193113	107387583	1194470	72	10	NTNG1	ENSG00000162631	protein_coding	107140007	107483458	107140007	107387583	247576	1.9	107400801	107401200	0
1	NTNG1	gain	1:106193113..107387583	106193113	107387583	1194470	72	10	NTNG1	ENSG00000162631	protein_coding	107140007	107483458	107140007	107387583	247576	1.8	107401201	107401600	0
1	NTNG1	gain	1:106193113..107387583	106193113	107387583	1194470	72	10	NTNG1	ENSG00000162631	protein_coding	107140007	107483458	107140007	107387583	247576	2	107401601	107402000	0
1	NTNG1	gain	1:106193113..107387583	106193113	107387583	1194470	72	10	NTNG1	ENSG00000162631	protein_coding	107140007	107483458	107140007	107387583	247576	2.2	107402001	107402400	0
1	NTNG1	gain	1:106193113..107387583	106193113	107387583	1194470	72	10	NTNG1	ENSG00000162631	protein_coding	107140007	107483458	107140007	107387583	247576	1.9	107402401	107402800	0
1	NTNG1	gain	1:106193113..107387583	106193113	107387583	1194470	72	10	NTNG1	ENSG00000162631	protein_coding	107140007	107483458	107140007	107387583	247576	2.3	107402801	107403200	0
1	NTNG1	gain	1:106193113..107387583	106193113	107387583	1194470	72	10	NTNG1	ENSG00000162631	protein_coding	107140007	107483458	107140007	107387583	247576	2.1	107403201	107403600	0
1	NTNG1	gain	1:106193113..107387583	106193113	107387583	1194470	72	10	NTNG1	ENSG00000162631	protein_coding	107140007	107483458	107140007	107387583	247576	2	107403601	107404000	0
1	NTNG1	gain	1:106193113..107387583	106193113	107387583	1194470	72	10	NTNG1	ENSG00000162631	protein_coding	107140007	107483458	107140007	107387583	247576	2.1	107404001	107404400	0
1	NTNG1	gain	1:106193113..107387583	106193113	107387583	1194470	72	10	NTNG1	ENSG00000162631	protein_coding	107140007	107483458	107140007	107387583	247576	2.4	107404401	107404800	0
1	NTNG1	gain	1:106193113..107387583	106193113	107387583	1194470	72	10	NTNG1	ENSG00000162631	protein_coding	107140007	107483458	107140007	107387583	247576	2.5	107404801	107405200	0
1	NTNG1	gain	1:106193113..107387583	106193113	107387583	1194470	72	10	NTNG1	ENSG00000162631	protein_coding	107140007	107483458	107140007	107387583	247576	2.1	107405201	107405600	0
1	NTNG1	gain	1:106193113..107387583	106193113	107387583	1194470	72	10	NTNG1	ENSG00000162631	protein_coding	107140007	107483458	107140007	107387583	247576	2.7	107405601	107406000	0
1	NTNG1	gain	1:106193113..107387583	106193113	107387583	1194470	72	10	NTNG1	ENSG00000162631	protein_coding	107140007	107483458	107140007	107387583	247576	2.7	107406001	107406400	0
1	NTNG1	gain	1:106193113..107387583	106193113	107387583	1194470	72	10	NTNG1	ENSG00000162631	protein_coding	107140007	107483458	107140007	107387583	247576	2.4	107406401	107406800	0
1	NTNG1	gain	1:106193113..107387583	106193113	107387583	1194470	72	10	NTNG1	ENSG00000162631	protein_coding	107140007	107483458	107140007	107387583	247576	2.5	107406801	107407200	0
1	NTNG1	gain	1:106193113..107387583	106193113	107387583	1194470	72	10	NTNG1	ENSG00000162631	protein_coding	107140007	107483458	107140007	107387583	247576	2.7	107407201	107407600	0
1	NTNG1	gain	1:106193113..107387583	106193113	107387583	1194470	72	10	NTNG1	ENSG00000162631	protein_coding	107140007	107483458	107140007	107387583	247576	1.9	107407601	107408000	0
1	NTNG1	gain	1:106193113..107387583	106193113	107387583	1194470	72	10	NTNG1	ENSG00000162631	protein_coding	107140007	107483458	107140007	107387583	247576	2.2	107408001	107408400	0
1	NTNG1	gain	1:106193113..107387583	106193113	107387583	1194470	72	10	NTNG1	ENSG00000162631	protein_coding	107140007	107483458	107140007	107387583	247576	2.2	107408401	107408800	0
1	NTNG1	gain	1:106193113..107387583	106193113	107387583	1194470	72	10	NTNG1	ENSG00000162631	protein_coding	107140007	107483458	107140007	107387583	247576	2.4	107408801	107409200	0
1	NTNG1	gain	1:106193113..107387583	106193113	107387583	1194470	72	10	NTNG1	ENSG00000162631	protein_coding	107140007	107483458	107140007	107387583	247576	2.2	107409201	107409600	0
1	NTNG1	gain	1:106193113..107387583	106193113	107387583	1194470	72	10	NTNG1	ENSG00000162631	protein_coding	107140007	107483458	107140007	107387583	247576	2	107409601	107410000	0
1	NTNG1	gain	1:106193113..107387583	106193113	107387583	1194470	72	10	NTNG1	ENSG00000162631	protein_coding	107140007	107483458	107140007	107387583	247576	3.1	107410001	107410400	0
1	NTNG1	gain	1:106193113..107387583	106193113	107387583	1194470	72	10	NTNG1	ENSG00000162631	protein_coding	107140007	107483458	107140007	107387583	247576	2.7	107410401	107410800	0
1	NTNG1	gain	1:106193113..107387583	106193113	107387583	1194470	72	10	NTNG1	ENSG00000162631	protein_coding	107140007	107483458	107140007	107387583	247576	2.5	107410801	107411200	0
1	NTNG1	gain	1:106193113..107387583	106193113	107387583	1194470	72	10	NTNG1	ENSG00000162631	protein_coding	107140007	107483458	107140007	107387583	247576	1.6	107411201	107411600	0
1	NTNG1	gain	1:106193113..107387583	106193113	107387583	1194470	72	10	NTNG1	ENSG00000162631	protein_coding	107140007	107483458	107140007	107387583	247576	2.1	107411601	107412000	0
1	NTNG1	gain	1:106193113..107387583	106193113	107387583	1194470	72	10	NTNG1	ENSG00000162631	protein_coding	107140007	107483458	107140007	107387583	247576	2.2	107412001	107412400	0
1	NTNG1	gain	1:106193113..107387583	106193113	107387583	1194470	72	10	NTNG1	ENSG00000162631	protein_coding	107140007	107483458	107140007	107387583	247576	1.9	107412401	107412800	0
1	NTNG1	gain	1:106193113..107387583	106193113	107387583	1194470	72	10	NTNG1	ENSG00000162631	protein_coding	107140007	107483458	107140007	107387583	247576	2	107412801	107413200	0
1	NTNG1	gain	1:106193113..107387583	106193113	107387583	1194470	72	10	NTNG1	ENSG00000162631	protein_coding	107140007	107483458	107140007	107387583	247576	2.1	107413201	107413600	0
1	NTNG1	gain	1:106193113..107387583	106193113	107387583	1194470	72	10	NTNG1	ENSG00000162631	protein_coding	107140007	107483458	107140007	107387583	247576	1.8	107413601	107414000	0
1	NTNG1	gain	1:106193113..107387583	106193113	107387583	1194470	72	10	NTNG1	ENSG00000162631	protein_coding	107140007	107483458	107140007	107387583	247576	2.1	107414001	107414400	0
1	NTNG1	gain	1:106193113..107387583	106193113	107387583	1194470	72	10	NTNG1	ENSG00000162631	protein_coding	107140007	107483458	107140007	107387583	247576	2.4	107414401	107414800	0
1	NTNG1	gain	1:106193113..107387583	106193113	107387583	1194470	72	10	NTNG1	ENSG00000162631	protein_coding	107140007	107483458	107140007	107387583	247576	2.6	107414801	107415200	0
1	NTNG1	gain	1:106193113..107387583	106193113	107387583	1194470	72	10	NTNG1	ENSG00000162631	protein_coding	107140007	107483458	107140007	107387583	247576	2.5	107415201	107415600	0
1	NTNG1	gain	1:106193113..107387583	106193113	107387583	1194470	72	10	NTNG1	ENSG00000162631	protein_coding	107140007	107483458	107140007	107387583	247576	2.7	107415601	107416000	0
1	NTNG1	gain	1:106193113..107387583	106193113	107387583	1194470	72	10	NTNG1	ENSG00000162631	protein_coding	107140007	107483458	107140007	107387583	247576	2.4	107416001	107416400	0
1	NTNG1	gain	1:106193113..107387583	106193113	107387583	1194470	72	10	NTNG1	ENSG00000162631	protein_coding	107140007	107483458	107140007	107387583	247576	2.5	107416401	107416800	0
1	NTNG1	gain	1:106193113..107387583	106193113	107387583	1194470	72	10	NTNG1	ENSG00000162631	protein_coding	107140007	107483458	107140007	107387583	247576	2.1	107416801	107417200	0
1	NTNG1	gain	1:106193113..107387583	106193113	107387583	1194470	72	10	NTNG1	ENSG00000162631	protein_coding	107140007	107483458	107140007	107387583	247576	2.3	107417201	107417600	0
1	NTNG1	gain	1:106193113..107387583	106193113	107387583	1194470	72	10	NTNG1	ENSG00000162631	protein_coding	107140007	107483458	107140007	107387583	247576	2.2	107417601	107418000	0
1	NTNG1	gain	1:106193113..107387583	106193113	107387583	1194470	72	10	NTNG1	ENSG00000162631	protein_coding	107140007	107483458	107140007	107387583	247576	2.4	107418001	107418400	0
1	NTNG1	gain	1:106193113..107387583	106193113	107387583	1194470	72	10	NTNG1	ENSG00000162631	protein_coding	107140007	107483458	107140007	107387583	247576	2.2	107418401	107418800	0
1	NTNG1	gain	1:106193113..107387583	106193113	107387583	1194470	72	10	NTNG1	ENSG00000162631	protein_coding	107140007	107483458	107140007	107387583	247576	2.2	107418801	107419200	0
1	NTNG1	gain	1:106193113..107387583	106193113	107387583	1194470	72	10	NTNG1	ENSG00000162631	protein_coding	107140007	107483458	107140007	107387583	247576	2.6	107419201	107419600	0
1	NTNG1	gain	1:106193113..107387583	106193113	107387583	1194470	72	10	NTNG1	ENSG00000162631	protein_coding	107140007	107483458	107140007	107387583	247576	2.2	107419601	107420000	0
1	NTNG1	gain	1:106193113..107387583	106193113	107387583	1194470	72	10	NTNG1	ENSG00000162631	protein_coding	107140007	107483458	107140007	107387583	247576	2.7	107420001	107420400	0
1	NTNG1	gain	1:106193113..107387583	106193113	107387583	1194470	72	10	NTNG1	ENSG00000162631	protein_coding	107140007	107483458	107140007	107387583	247576	2.3	107420401	107420800	0
1	NTNG1	gain	1:106193113..107387583	106193113	107387583	1194470	72	10	NTNG1	ENSG00000162631	protein_coding	107140007	107483458	107140007	107387583	247576	2.2	107420801	107421200	0
1	NTNG1	gain	1:106193113..107387583	106193113	107387583	1194470	72	10	NTNG1	ENSG00000162631	protein_coding	107140007	107483458	107140007	107387583	247576	2	107421201	107421600	0
1	NTNG1	gain	1:106193113..107387583	106193113	107387583	1194470	72	10	NTNG1	ENSG00000162631	protein_coding	107140007	107483458	107140007	107387583	247576	1.9	107421601	107422000	0
1	NTNG1	gain	1:106193113..107387583	106193113	107387583	1194470	72	10	NTNG1	ENSG00000162631	protein_coding	107140007	107483458	107140007	107387583	247576	1.9	107422001	107422400	0
1	NTNG1	gain	1:106193113..107387583	106193113	107387583	1194470	72	10	NTNG1	ENSG00000162631	protein_coding	107140007	107483458	107140007	107387583	247576	2.1	107422401	107422800	0
1	NTNG1	gain	1:106193113..107387583	106193113	107387583	1194470	72	10	NTNG1	ENSG00000162631	protein_coding	107140007	107483458	107140007	107387583	247576	2	107422801	107423200	0
1	NTNG1	gain	1:106193113..107387583	106193113	107387583	1194470	72	10	NTNG1	ENSG00000162631	protein_coding	107140007	107483458	107140007	107387583	247576	2.1	107423201	107423600	0
1	NTNG1	gain	1:106193113..107387583	106193113	107387583	1194470	72	10	NTNG1	ENSG00000162631	protein_coding	107140007	107483458	107140007	107387583	247576	2.2	107423601	107424000	0
1	NTNG1	gain	1:106193113..107387583	106193113	107387583	1194470	72	10	NTNG1	ENSG00000162631	protein_coding	107140007	107483458	107140007	107387583	247576	1.7	107424001	107424400	0
1	NTNG1	gain	1:106193113..107387583	106193113	107387583	1194470	72	10	NTNG1	ENSG00000162631	protein_coding	107140007	107483458	107140007	107387583	247576	2.2	107424401	107424800	0
1	NTNG1	gain	1:106193113..107387583	106193113	107387583	1194470	72	10	NTNG1	ENSG00000162631	protein_coding	107140007	107483458	107140007	107387583	247576	2.2	107424801	107425200	0
1	NTNG1	gain	1:106193113..107387583	106193113	107387583	1194470	72	10	NTNG1	ENSG00000162631	protein_coding	107140007	107483458	107140007	107387583	247576	2.4	107425201	107425600	0
1	NTNG1	gain	1:106193113..107387583	106193113	107387583	1194470	72	10	NTNG1	ENSG00000162631	protein_coding	107140007	107483458	107140007	107387583	247576	2.4	107425601	107426000	0
1	NTNG1	gain	1:106193113..107387583	106193113	107387583	1194470	72	10	NTNG1	ENSG00000162631	protein_coding	107140007	107483458	107140007	107387583	247576	2.2	107426001	107426400	0
1	NTNG1	gain	1:106193113..107387583	106193113	107387583	1194470	72	10	NTNG1	ENSG00000162631	protein_coding	107140007	107483458	107140007	107387583	247576	1.9	107426401	107426800	0
1	NTNG1	gain	1:106193113..107387583	106193113	107387583	1194470	72	10	NTNG1	ENSG00000162631	protein_coding	107140007	107483458	107140007	107387583	247576	2.3	107426801	107427200	0
1	NTNG1	gain	1:106193113..107387583	106193113	107387583	1194470	72	10	NTNG1	ENSG00000162631	protein_coding	107140007	107483458	107140007	107387583	247576	2.3	107427201	107427600	0
1	NTNG1	gain	1:106193113..107387583	106193113	107387583	1194470	72	10	NTNG1	ENSG00000162631	protein_coding	107140007	107483458	107140007	107387583	247576	2.1	107427601	107428000	0
1	NTNG1	gain	1:106193113..107387583	106193113	107387583	1194470	72	10	NTNG1	ENSG00000162631	protein_coding	107140007	107483458	107140007	107387583	247576	2.1	107428001	107428400	0
1	NTNG1	gain	1:106193113..107387583	106193113	107387583	1194470	72	10	NTNG1	ENSG00000162631	protein_coding	107140007	107483458	107140007	107387583	247576	2.5	107428401	107428800	0
1	NTNG1	gain	1:106193113..107387583	106193113	107387583	1194470	72	10	NTNG1	ENSG00000162631	protein_coding	107140007	107483458	107140007	107387583	247576	2	107428801	107429200	0
1	NTNG1	gain	1:106193113..107387583	106193113	107387583	1194470	72	10	NTNG1	ENSG00000162631	protein_coding	107140007	107483458	107140007	107387583	247576	1.9	107429201	107429600	0
1	NTNG1	gain	1:106193113..107387583	106193113	107387583	1194470	72	10	NTNG1	ENSG00000162631	protein_coding	107140007	107483458	107140007	107387583	247576	2.4	107429601	107430000	0
1	NTNG1	gain	1:106193113..107387583	106193113	107387583	1194470	72	10	NTNG1	ENSG00000162631	protein_coding	107140007	107483458	107140007	107387583	247576	1.9	107430001	107430400	0
1	NTNG1	gain	1:106193113..107387583	106193113	107387583	1194470	72	10	NTNG1	ENSG00000162631	protein_coding	107140007	107483458	107140007	107387583	247576	2.1	107430401	107430800	0
1	NTNG1	gain	1:106193113..107387583	106193113	107387583	1194470	72	10	NTNG1	ENSG00000162631	protein_coding	107140007	107483458	107140007	107387583	247576	1.9	107430801	107431200	0
1	NTNG1	gain	1:106193113..107387583	106193113	107387583	1194470	72	10	NTNG1	ENSG00000162631	protein_coding	107140007	107483458	107140007	107387583	247576	2.3	107431201	107431600	0
1	NTNG1	gain	1:106193113..107387583	106193113	107387583	1194470	72	10	NTNG1	ENSG00000162631	protein_coding	107140007	107483458	107140007	107387583	247576	2.4	107431601	107432000	0
1	NTNG1	gain	1:106193113..107387583	106193113	107387583	1194470	72	10	NTNG1	ENSG00000162631	protein_coding	107140007	107483458	107140007	107387583	247576	2.4	107432001	107432400	0
1	NTNG1	gain	1:106193113..107387583	106193113	107387583	1194470	72	10	NTNG1	ENSG00000162631	protein_coding	107140007	107483458	107140007	107387583	247576	2.2	107432401	107432800	0
1	NTNG1	gain	1:106193113..107387583	106193113	107387583	1194470	72	10	NTNG1	ENSG00000162631	protein_coding	107140007	107483458	107140007	107387583	247576	2	107432801	107433200	0
1	NTNG1	gain	1:106193113..107387583	106193113	107387583	1194470	72	10	NTNG1	ENSG00000162631	protein_coding	107140007	107483458	107140007	107387583	247576	1.9	107433201	107433600	0
1	NTNG1	gain	1:106193113..107387583	106193113	107387583	1194470	72	10	NTNG1	ENSG00000162631	protein_coding	107140007	107483458	107140007	107387583	247576	2.7	107433601	107434000	0
1	NTNG1	gain	1:106193113..107387583	106193113	107387583	1194470	72	10	NTNG1	ENSG00000162631	protein_coding	107140007	107483458	107140007	107387583	247576	2.4	107434001	107434400	0
1	NTNG1	gain	1:106193113..107387583	106193113	107387583	1194470	72	10	NTNG1	ENSG00000162631	protein_coding	107140007	107483458	107140007	107387583	247576	2.6	107434401	107434800	0
1	NTNG1	gain	1:106193113..107387583	106193113	107387583	1194470	72	10	NTNG1	ENSG00000162631	protein_coding	107140007	107483458	107140007	107387583	247576	2.5	107434801	107435200	0
1	NTNG1	gain	1:106193113..107387583	106193113	107387583	1194470	72	10	NTNG1	ENSG00000162631	protein_coding	107140007	107483458	107140007	107387583	247576	2.6	107435201	107435600	0
1	NTNG1	gain	1:106193113..107387583	106193113	107387583	1194470	72	10	NTNG1	ENSG00000162631	protein_coding	107140007	107483458	107140007	107387583	247576	2.6	107435601	107436000	0
1	NTNG1	gain	1:106193113..107387583	106193113	107387583	1194470	72	10	NTNG1	ENSG00000162631	protein_coding	107140007	107483458	107140007	107387583	247576	2.3	107436001	107436400	0
1	NTNG1	gain	1:106193113..107387583	106193113	107387583	1194470	72	10	NTNG1	ENSG00000162631	protein_coding	107140007	107483458	107140007	107387583	247576	2.5	107436401	107436800	0
1	NTNG1	gain	1:106193113..107387583	106193113	107387583	1194470	72	10	NTNG1	ENSG00000162631	protein_coding	107140007	107483458	107140007	107387583	247576	2.2	107436801	107437200	0
1	NTNG1	gain	1:106193113..107387583	106193113	107387583	1194470	72	10	NTNG1	ENSG00000162631	protein_coding	107140007	107483458	107140007	107387583	247576	1.8	107437201	107437600	0
1	NTNG1	gain	1:106193113..107387583	106193113	107387583	1194470	72	10	NTNG1	ENSG00000162631	protein_coding	107140007	107483458	107140007	107387583	247576	2.5	107437601	107438000	0
1	NTNG1	gain	1:106193113..107387583	106193113	107387583	1194470	72	10	NTNG1	ENSG00000162631	protein_coding	107140007	107483458	107140007	107387583	247576	2.4	107438001	107438400	0
1	NTNG1	gain	1:106193113..107387583	106193113	107387583	1194470	72	10	NTNG1	ENSG00000162631	protein_coding	107140007	107483458	107140007	107387583	247576	1.8	107438401	107438800	0
1	NTNG1	gain	1:106193113..107387583	106193113	107387583	1194470	72	10	NTNG1	ENSG00000162631	protein_coding	107140007	107483458	107140007	107387583	247576	1.9	107438801	107439200	0
1	NTNG1	gain	1:106193113..107387583	106193113	107387583	1194470	72	10	NTNG1	ENSG00000162631	protein_coding	107140007	107483458	107140007	107387583	247576	2.1	107439201	107439600	0
1	NTNG1	gain	1:106193113..107387583	106193113	107387583	1194470	72	10	NTNG1	ENSG00000162631	protein_coding	107140007	107483458	107140007	107387583	247576	2.2	107439601	107440000	0
1	NTNG1	gain	1:106193113..107387583	106193113	107387583	1194470	72	10	NTNG1	ENSG00000162631	protein_coding	107140007	107483458	107140007	107387583	247576	2.3	107440001	107440400	0
1	NTNG1	gain	1:106193113..107387583	106193113	107387583	1194470	72	10	NTNG1	ENSG00000162631	protein_coding	107140007	107483458	107140007	107387583	247576	2.7	107440401	107440800	0
1	NTNG1	gain	1:106193113..107387583	106193113	107387583	1194470	72	10	NTNG1	ENSG00000162631	protein_coding	107140007	107483458	107140007	107387583	247576	3	107440801	107441200	0
1	NTNG1	gain	1:106193113..107387583	106193113	107387583	1194470	72	10	NTNG1	ENSG00000162631	protein_coding	107140007	107483458	107140007	107387583	247576	2.6	107441201	107441600	0
1	NTNG1	gain	1:106193113..107387583	106193113	107387583	1194470	72	10	NTNG1	ENSG00000162631	protein_coding	107140007	107483458	107140007	107387583	247576	2.1	107441601	107442000	0
1	NTNG1	gain	1:106193113..107387583	106193113	107387583	1194470	72	10	NTNG1	ENSG00000162631	protein_coding	107140007	107483458	107140007	107387583	247576	2.2	107442001	107442400	0
1	NTNG1	gain	1:106193113..107387583	106193113	107387583	1194470	72	10	NTNG1	ENSG00000162631	protein_coding	107140007	107483458	107140007	107387583	247576	1.9	107442401	107442800	0
1	NTNG1	gain	1:106193113..107387583	106193113	107387583	1194470	72	10	NTNG1	ENSG00000162631	protein_coding	107140007	107483458	107140007	107387583	247576	1.9	107442801	107443200	0
1	NTNG1	gain	1:106193113..107387583	106193113	107387583	1194470	72	10	NTNG1	ENSG00000162631	protein_coding	107140007	107483458	107140007	107387583	247576	2.2	107443201	107443600	0
1	NTNG1	gain	1:106193113..107387583	106193113	107387583	1194470	72	10	NTNG1	ENSG00000162631	protein_coding	107140007	107483458	107140007	107387583	247576	1.9	107443601	107444000	0
1	NTNG1	gain	1:106193113..107387583	106193113	107387583	1194470	72	10	NTNG1	ENSG00000162631	protein_coding	107140007	107483458	107140007	107387583	247576	2	107444001	107444400	0
1	NTNG1	gain	1:106193113..107387583	106193113	107387583	1194470	72	10	NTNG1	ENSG00000162631	protein_coding	107140007	107483458	107140007	107387583	247576	2.4	107444401	107444800	0
1	NTNG1	gain	1:106193113..107387583	106193113	107387583	1194470	72	10	NTNG1	ENSG00000162631	protein_coding	107140007	107483458	107140007	107387583	247576	2.7	107444801	107445200	0
1	NTNG1	gain	1:106193113..107387583	106193113	107387583	1194470	72	10	NTNG1	ENSG00000162631	protein_coding	107140007	107483458	107140007	107387583	247576	2.1	107445201	107445600	0
1	NTNG1	gain	1:106193113..107387583	106193113	107387583	1194470	72	10	NTNG1	ENSG00000162631	protein_coding	107140007	107483458	107140007	107387583	247576	2.1	107445601	107446000	0
1	NTNG1	gain	1:106193113..107387583	106193113	107387583	1194470	72	10	NTNG1	ENSG00000162631	protein_coding	107140007	107483458	107140007	107387583	247576	2.6	107446001	107446400	0
1	NTNG1	gain	1:106193113..107387583	106193113	107387583	1194470	72	10	NTNG1	ENSG00000162631	protein_coding	107140007	107483458	107140007	107387583	247576	2.2	107446401	107446800	0
1	NTNG1	gain	1:106193113..107387583	106193113	107387583	1194470	72	10	NTNG1	ENSG00000162631	protein_coding	107140007	107483458	107140007	107387583	247576	2	107446801	107447200	0
1	NTNG1	gain	1:106193113..107387583	106193113	107387583	1194470	72	10	NTNG1	ENSG00000162631	protein_coding	107140007	107483458	107140007	107387583	247576	2.4	107447201	107447600	0
1	NTNG1	gain	1:106193113..107387583	106193113	107387583	1194470	72	10	NTNG1	ENSG00000162631	protein_coding	107140007	107483458	107140007	107387583	247576	2.7	107447601	107448000	0
1	NTNG1	gain	1:106193113..107387583	106193113	107387583	1194470	72	10	NTNG1	ENSG00000162631	protein_coding	107140007	107483458	107140007	107387583	247576	2.2	107448001	107448400	0
1	NTNG1	gain	1:106193113..107387583	106193113	107387583	1194470	72	10	NTNG1	ENSG00000162631	protein_coding	107140007	107483458	107140007	107387583	247576	2.1	107448401	107448800	0
1	NTNG1	gain	1:106193113..107387583	106193113	107387583	1194470	72	10	NTNG1	ENSG00000162631	protein_coding	107140007	107483458	107140007	107387583	247576	2.3	107448801	107449200	0
1	NTNG1	gain	1:106193113..107387583	106193113	107387583	1194470	72	10	NTNG1	ENSG00000162631	protein_coding	107140007	107483458	107140007	107387583	247576	2.2	107449201	107449600	0
1	NTNG1	gain	1:106193113..107387583	106193113	107387583	1194470	72	10	NTNG1	ENSG00000162631	protein_coding	107140007	107483458	107140007	107387583	247576	2.1	107449601	107450000	0
1	NTNG1	gain	1:106193113..107387583	106193113	107387583	1194470	72	10	NTNG1	ENSG00000162631	protein_coding	107140007	107483458	107140007	107387583	247576	2.2	107450001	107450400	0
1	NTNG1	gain	1:106193113..107387583	106193113	107387583	1194470	72	10	NTNG1	ENSG00000162631	protein_coding	107140007	107483458	107140007	107387583	247576	2.4	107450401	107450800	0
1	NTNG1	gain	1:106193113..107387583	106193113	107387583	1194470	72	10	NTNG1	ENSG00000162631	protein_coding	107140007	107483458	107140007	107387583	247576	2.1	107450801	107451200	0
1	NTNG1	gain	1:106193113..107387583	106193113	107387583	1194470	72	10	NTNG1	ENSG00000162631	protein_coding	107140007	107483458	107140007	107387583	247576	1.8	107451201	107451600	0
1	NTNG1	gain	1:106193113..107387583	106193113	107387583	1194470	72	10	NTNG1	ENSG00000162631	protein_coding	107140007	107483458	107140007	107387583	247576	2	107451601	107452000	0
1	NTNG1	gain	1:106193113..107387583	106193113	107387583	1194470	72	10	NTNG1	ENSG00000162631	protein_coding	107140007	107483458	107140007	107387583	247576	2.6	107452001	107452400	0
1	NTNG1	gain	1:106193113..107387583	106193113	107387583	1194470	72	10	NTNG1	ENSG00000162631	protein_coding	107140007	107483458	107140007	107387583	247576	2.1	107452401	107452800	0
1	NTNG1	gain	1:106193113..107387583	106193113	107387583	1194470	72	10	NTNG1	ENSG00000162631	protein_coding	107140007	107483458	107140007	107387583	247576	2.2	107452801	107453200	0
1	NTNG1	gain	1:106193113..107387583	106193113	107387583	1194470	72	10	NTNG1	ENSG00000162631	protein_coding	107140007	107483458	107140007	107387583	247576	1.8	107453201	107453600	0
1	NTNG1	gain	1:106193113..107387583	106193113	107387583	1194470	72	10	NTNG1	ENSG00000162631	protein_coding	107140007	107483458	107140007	107387583	247576	2	107453601	107454000	0
1	NTNG1	gain	1:106193113..107387583	106193113	107387583	1194470	72	10	NTNG1	ENSG00000162631	protein_coding	107140007	107483458	107140007	107387583	247576	2.1	107454001	107454400	0
1	NTNG1	gain	1:106193113..107387583	106193113	107387583	1194470	72	10	NTNG1	ENSG00000162631	protein_coding	107140007	107483458	107140007	107387583	247576	2	107454401	107454800	0
1	NTNG1	gain	1:106193113..107387583	106193113	107387583	1194470	72	10	NTNG1	ENSG00000162631	protein_coding	107140007	107483458	107140007	107387583	247576	2.2	107454801	107455200	0
1	NTNG1	gain	1:106193113..107387583	106193113	107387583	1194470	72	10	NTNG1	ENSG00000162631	protein_coding	107140007	107483458	107140007	107387583	247576	2.1	107455201	107455600	0
1	NTNG1	gain	1:106193113..107387583	106193113	107387583	1194470	72	10	NTNG1	ENSG00000162631	protein_coding	107140007	107483458	107140007	107387583	247576	2	107455601	107456000	0
1	NTNG1	gain	1:106193113..107387583	106193113	107387583	1194470	72	10	NTNG1	ENSG00000162631	protein_coding	107140007	107483458	107140007	107387583	247576	2.1	107456001	107456400	0
1	NTNG1	gain	1:106193113..107387583	106193113	107387583	1194470	72	10	NTNG1	ENSG00000162631	protein_coding	107140007	107483458	107140007	107387583	247576	2.5	107456401	107456800	0
1	NTNG1	gain	1:106193113..107387583	106193113	107387583	1194470	72	10	NTNG1	ENSG00000162631	protein_coding	107140007	107483458	107140007	107387583	247576	2.3	107456801	107457200	0
1	NTNG1	gain	1:106193113..107387583	106193113	107387583	1194470	72	10	NTNG1	ENSG00000162631	protein_coding	107140007	107483458	107140007	107387583	247576	3	107457201	107457600	0
1	NTNG1	gain	1:106193113..107387583	106193113	107387583	1194470	72	10	NTNG1	ENSG00000162631	protein_coding	107140007	107483458	107140007	107387583	247576	2.9	107457601	107458000	0
1	NTNG1	gain	1:106193113..107387583	106193113	107387583	1194470	72	10	NTNG1	ENSG00000162631	protein_coding	107140007	107483458	107140007	107387583	247576	2.8	107458001	107458400	0
1	NTNG1	gain	1:106193113..107387583	106193113	107387583	1194470	72	10	NTNG1	ENSG00000162631	protein_coding	107140007	107483458	107140007	107387583	247576	2.3	107458401	107458800	0
1	NTNG1	gain	1:106193113..107387583	106193113	107387583	1194470	72	10	NTNG1	ENSG00000162631	protein_coding	107140007	107483458	107140007	107387583	247576	2.2	107458801	107459200	0
1	NTNG1	gain	1:106193113..107387583	106193113	107387583	1194470	72	10	NTNG1	ENSG00000162631	protein_coding	107140007	107483458	107140007	107387583	247576	2.1	107459201	107459600	0
1	NTNG1	gain	1:106193113..107387583	106193113	107387583	1194470	72	10	NTNG1	ENSG00000162631	protein_coding	107140007	107483458	107140007	107387583	247576	2	107459601	107460000	0
1	NTNG1	gain	1:106193113..107387583	106193113	107387583	1194470	72	10	NTNG1	ENSG00000162631	protein_coding	107140007	107483458	107140007	107387583	247576	2	107460001	107460400	0
1	NTNG1	gain	1:106193113..107387583	106193113	107387583	1194470	72	10	NTNG1	ENSG00000162631	protein_coding	107140007	107483458	107140007	107387583	247576	2.1	107460401	107460800	0
1	NTNG1	gain	1:106193113..107387583	106193113	107387583	1194470	72	10	NTNG1	ENSG00000162631	protein_coding	107140007	107483458	107140007	107387583	247576	1.8	107460801	107461200	0
1	NTNG1	gain	1:106193113..107387583	106193113	107387583	1194470	72	10	NTNG1	ENSG00000162631	protein_coding	107140007	107483458	107140007	107387583	247576	1.8	107461201	107461600	0
1	NTNG1	gain	1:106193113..107387583	106193113	107387583	1194470	72	10	NTNG1	ENSG00000162631	protein_coding	107140007	107483458	107140007	107387583	247576	1.7	107461601	107462000	0
1	NTNG1	gain	1:106193113..107387583	106193113	107387583	1194470	72	10	NTNG1	ENSG00000162631	protein_coding	107140007	107483458	107140007	107387583	247576	1.7	107462001	107462400	0
1	NTNG1	gain	1:106193113..107387583	106193113	107387583	1194470	72	10	NTNG1	ENSG00000162631	protein_coding	107140007	107483458	107140007	107387583	247576	1.8	107462401	107462800	0
1	NTNG1	gain	1:106193113..107387583	106193113	107387583	1194470	72	10	NTNG1	ENSG00000162631	protein_coding	107140007	107483458	107140007	107387583	247576	2.2	107462801	107463200	0
1	NTNG1	gain	1:106193113..107387583	106193113	107387583	1194470	72	10	NTNG1	ENSG00000162631	protein_coding	107140007	107483458	107140007	107387583	247576	2.4	107463201	107463600	0
1	NTNG1	gain	1:106193113..107387583	106193113	107387583	1194470	72	10	NTNG1	ENSG00000162631	protein_coding	107140007	107483458	107140007	107387583	247576	1.9	107463601	107464000	0
1	NTNG1	gain	1:106193113..107387583	106193113	107387583	1194470	72	10	NTNG1	ENSG00000162631	protein_coding	107140007	107483458	107140007	107387583	247576	2.1	107464001	107464400	0
1	NTNG1	gain	1:106193113..107387583	106193113	107387583	1194470	72	10	NTNG1	ENSG00000162631	protein_coding	107140007	107483458	107140007	107387583	247576	1.8	107464401	107464800	0
1	NTNG1	gain	1:106193113..107387583	106193113	107387583	1194470	72	10	NTNG1	ENSG00000162631	protein_coding	107140007	107483458	107140007	107387583	247576	1.8	107464801	107465200	0
1	NTNG1	gain	1:106193113..107387583	106193113	107387583	1194470	72	10	NTNG1	ENSG00000162631	protein_coding	107140007	107483458	107140007	107387583	247576	2.7	107465201	107465600	0
1	NTNG1	gain	1:106193113..107387583	106193113	107387583	1194470	72	10	NTNG1	ENSG00000162631	protein_coding	107140007	107483458	107140007	107387583	247576	3	107465601	107466000	0
1	NTNG1	gain	1:106193113..107387583	106193113	107387583	1194470	72	10	NTNG1	ENSG00000162631	protein_coding	107140007	107483458	107140007	107387583	247576	2.1	107466001	107466400	0
1	NTNG1	gain	1:106193113..107387583	106193113	107387583	1194470	72	10	NTNG1	ENSG00000162631	protein_coding	107140007	107483458	107140007	107387583	247576	2.7	107466401	107466800	0
1	NTNG1	gain	1:106193113..107387583	106193113	107387583	1194470	72	10	NTNG1	ENSG00000162631	protein_coding	107140007	107483458	107140007	107387583	247576	2.6	107466801	107467200	0
1	NTNG1	gain	1:106193113..107387583	106193113	107387583	1194470	72	10	NTNG1	ENSG00000162631	protein_coding	107140007	107483458	107140007	107387583	247576	2.1	107467201	107467600	0
1	NTNG1	gain	1:106193113..107387583	106193113	107387583	1194470	72	10	NTNG1	ENSG00000162631	protein_coding	107140007	107483458	107140007	107387583	247576	2	107467601	107468000	0
1	NTNG1	gain	1:106193113..107387583	106193113	107387583	1194470	72	10	NTNG1	ENSG00000162631	protein_coding	107140007	107483458	107140007	107387583	247576	1.8	107468001	107468400	0
1	NTNG1	gain	1:106193113..107387583	106193113	107387583	1194470	72	10	NTNG1	ENSG00000162631	protein_coding	107140007	107483458	107140007	107387583	247576	2.1	107468401	107468800	0
1	NTNG1	gain	1:106193113..107387583	106193113	107387583	1194470	72	10	NTNG1	ENSG00000162631	protein_coding	107140007	107483458	107140007	107387583	247576	1.6	107468801	107469200	0
1	NTNG1	gain	1:106193113..107387583	106193113	107387583	1194470	72	10	NTNG1	ENSG00000162631	protein_coding	107140007	107483458	107140007	107387583	247576	1.6	107469201	107469600	0
1	NTNG1	gain	1:106193113..107387583	106193113	107387583	1194470	72	10	NTNG1	ENSG00000162631	protein_coding	107140007	107483458	107140007	107387583	247576	2.4	107469601	107470000	0
1	NTNG1	gain	1:106193113..107387583	106193113	107387583	1194470	72	10	NTNG1	ENSG00000162631	protein_coding	107140007	107483458	107140007	107387583	247576	2.2	107470001	107470400	0
1	NTNG1	gain	1:106193113..107387583	106193113	107387583	1194470	72	10	NTNG1	ENSG00000162631	protein_coding	107140007	107483458	107140007	107387583	247576	2.1	107470401	107470800	0
1	NTNG1	gain	1:106193113..107387583	106193113	107387583	1194470	72	10	NTNG1	ENSG00000162631	protein_coding	107140007	107483458	107140007	107387583	247576	2.6	107470801	107471200	0
1	NTNG1	gain	1:106193113..107387583	106193113	107387583	1194470	72	10	NTNG1	ENSG00000162631	protein_coding	107140007	107483458	107140007	107387583	247576	2	107471201	107471600	0
1	NTNG1	gain	1:106193113..107387583	106193113	107387583	1194470	72	10	NTNG1	ENSG00000162631	protein_coding	107140007	107483458	107140007	107387583	247576	2.2	107471601	107472000	0
1	NTNG1	gain	1:106193113..107387583	106193113	107387583	1194470	72	10	NTNG1	ENSG00000162631	protein_coding	107140007	107483458	107140007	107387583	247576	2.1	107472001	107472400	0
1	NTNG1	gain	1:106193113..107387583	106193113	107387583	1194470	72	10	NTNG1	ENSG00000162631	protein_coding	107140007	107483458	107140007	107387583	247576	2.2	107472401	107472800	0
1	NTNG1	gain	1:106193113..107387583	106193113	107387583	1194470	72	10	NTNG1	ENSG00000162631	protein_coding	107140007	107483458	107140007	107387583	247576	2.2	107472801	107473200	0
1	NTNG1	gain	1:106193113..107387583	106193113	107387583	1194470	72	10	NTNG1	ENSG00000162631	protein_coding	107140007	107483458	107140007	107387583	247576	2.3	107473201	107473600	0
1	NTNG1	gain	1:106193113..107387583	106193113	107387583	1194470	72	10	NTNG1	ENSG00000162631	protein_coding	107140007	107483458	107140007	107387583	247576	2.5	107473601	107474000	0
1	NTNG1	gain	1:106193113..107387583	106193113	107387583	1194470	72	10	NTNG1	ENSG00000162631	protein_coding	107140007	107483458	107140007	107387583	247576	2	107474001	107474400	0
1	NTNG1	gain	1:106193113..107387583	106193113	107387583	1194470	72	10	NTNG1	ENSG00000162631	protein_coding	107140007	107483458	107140007	107387583	247576	2	107474401	107474800	0
1	NTNG1	gain	1:106193113..107387583	106193113	107387583	1194470	72	10	NTNG1	ENSG00000162631	protein_coding	107140007	107483458	107140007	107387583	247576	2.2	107474801	107475200	0
1	NTNG1	gain	1:106193113..107387583	106193113	107387583	1194470	72	10	NTNG1	ENSG00000162631	protein_coding	107140007	107483458	107140007	107387583	247576	2.2	107475201	107475600	0
1	NTNG1	gain	1:106193113..107387583	106193113	107387583	1194470	72	10	NTNG1	ENSG00000162631	protein_coding	107140007	107483458	107140007	107387583	247576	2	107475601	107476000	0
1	NTNG1	gain	1:106193113..107387583	106193113	107387583	1194470	72	10	NTNG1	ENSG00000162631	protein_coding	107140007	107483458	107140007	107387583	247576	2.3	107476001	107476400	0
1	NTNG1	gain	1:106193113..107387583	106193113	107387583	1194470	72	10	NTNG1	ENSG00000162631	protein_coding	107140007	107483458	107140007	107387583	247576	2.2	107476401	107476800	0
1	NTNG1	gain	1:106193113..107387583	106193113	107387583	1194470	72	10	NTNG1	ENSG00000162631	protein_coding	107140007	107483458	107140007	107387583	247576	2	107476801	107477200	0
1	NTNG1	gain	1:106193113..107387583	106193113	107387583	1194470	72	10	NTNG1	ENSG00000162631	protein_coding	107140007	107483458	107140007	107387583	247576	2.2	107477201	107477600	0
1	NTNG1	gain	1:106193113..107387583	106193113	107387583	1194470	72	10	NTNG1	ENSG00000162631	protein_coding	107140007	107483458	107140007	107387583	247576	2.1	107477601	107478000	0
1	NTNG1	gain	1:106193113..107387583	106193113	107387583	1194470	72	10	NTNG1	ENSG00000162631	protein_coding	107140007	107483458	107140007	107387583	247576	2.4	107478001	107478400	0
1	NTNG1	gain	1:106193113..107387583	106193113	107387583	1194470	72	10	NTNG1	ENSG00000162631	protein_coding	107140007	107483458	107140007	107387583	247576	2.5	107478401	107478800	0
1	NTNG1	gain	1:106193113..107387583	106193113	107387583	1194470	72	10	NTNG1	ENSG00000162631	protein_coding	107140007	107483458	107140007	107387583	247576	2	107478801	107479200	0
1	NTNG1	gain	1:106193113..107387583	106193113	107387583	1194470	72	10	NTNG1	ENSG00000162631	protein_coding	107140007	107483458	107140007	107387583	247576	2.4	107479201	107479600	0
1	NTNG1	gain	1:106193113..107387583	106193113	107387583	1194470	72	10	NTNG1	ENSG00000162631	protein_coding	107140007	107483458	107140007	107387583	247576	2	107479601	107480000	0
1	NTNG1	gain	1:106193113..107387583	106193113	107387583	1194470	72	10	NTNG1	ENSG00000162631	protein_coding	107140007	107483458	107140007	107387583	247576	1.5	107480001	107480400	0
1	NTNG1	gain	1:106193113..107387583	106193113	107387583	1194470	72	10	NTNG1	ENSG00000162631	protein_coding	107140007	107483458	107140007	107387583	247576	1.3	107480401	107480800	0
1	NTNG1	gain	1:106193113..107387583	106193113	107387583	1194470	72	10	NTNG1	ENSG00000162631	protein_coding	107140007	107483458	107140007	107387583	247576	2	107480801	107481200	0
1	NTNG1	gain	1:106193113..107387583	106193113	107387583	1194470	72	10	NTNG1	ENSG00000162631	protein_coding	107140007	107483458	107140007	107387583	247576	2.3	107481201	107481600	0
1	NTNG1	gain	1:106193113..107387583	106193113	107387583	1194470	72	10	NTNG1	ENSG00000162631	protein_coding	107140007	107483458	107140007	107387583	247576	1.8	107481601	107482000	0
1	NTNG1	gain	1:106193113..107387583	106193113	107387583	1194470	72	10	NTNG1	ENSG00000162631	protein_coding	107140007	107483458	107140007	107387583	247576	1.8	107482001	107482400	0
1	NTNG1	gain	1:106193113..107387583	106193113	107387583	1194470	72	10	NTNG1	ENSG00000162631	protein_coding	107140007	107483458	107140007	107387583	247576	2.1	107482401	107482800	0
1	NTNG1	gain	1:106193113..107387583	106193113	107387583	1194470	72	10	NTNG1	ENSG00000162631	protein_coding	107140007	107483458	107140007	107387583	247576	2	107482801	107483200	0
1	NTNG1	gain	1:106193113..107387583	106193113	107387583	1194470	72	10	NTNG1	ENSG00000162631	protein_coding	107140007	107483458	107140007	107387583	247576	2	107483201	107483600	0
1	LCE3C	loss	1:152583231..152614065	152583231	152614065	30834	19	0	LCE3C	ENSG00000244057	protein_coding	152511535	152601086	152583231	152601086	17855	2.6	152511601	152512000	0
1	LCE3C	loss	1:152583231..152614065	152583231	152614065	30834	19	0	LCE3C	ENSG00000244057	protein_coding	152511535	152601086	152583231	152601086	17855	1.8	152512001	152512400	0
1	LCE3C	loss	1:152583231..152614065	152583231	152614065	30834	19	0	LCE3C	ENSG00000244057	protein_coding	152511535	152601086	152583231	152601086	17855	2.1	152512401	152512800	0
1	LCE3C	loss	1:152583231..152614065	152583231	152614065	30834	19	0	LCE3C	ENSG00000244057	protein_coding	152511535	152601086	152583231	152601086	17855	2.5	152512801	152513200	0
1	LCE3C	loss	1:152583231..152614065	152583231	152614065	30834	19	0	LCE3C	ENSG00000244057	protein_coding	152511535	152601086	152583231	152601086	17855	2.1	152513201	152513600	0
1	LCE3C	loss	1:152583231..152614065	152583231	152614065	30834	19	0	LCE3C	ENSG00000244057	protein_coding	152511535	152601086	152583231	152601086	17855	1.6	152513601	152514000	0
1	LCE3C	loss	1:152583231..152614065	152583231	152614065	30834	19	0	LCE3C	ENSG00000244057	protein_coding	152511535	152601086	152583231	152601086	17855	2.3	152514001	152514400	0
1	LCE3C	loss	1:152583231..152614065	152583231	152614065	30834	19	0	LCE3C	ENSG00000244057	protein_coding	152511535	152601086	152583231	152601086	17855	2.2	152514401	152514800	0
1	LCE3C	loss	1:152583231..152614065	152583231	152614065	30834	19	0	LCE3C	ENSG00000244057	protein_coding	152511535	152601086	152583231	152601086	17855	2.1	152514801	152515200	0
1	LCE3C	loss	1:152583231..152614065	152583231	152614065	30834	19	0	LCE3C	ENSG00000244057	protein_coding	152511535	152601086	152583231	152601086	17855	1.8	152515201	152515600	0
1	LCE3C	loss	1:152583231..152614065	152583231	152614065	30834	19	0	LCE3C	ENSG00000244057	protein_coding	152511535	152601086	152583231	152601086	17855	1.5	152515601	152516000	0
1	LCE3C	loss	1:152583231..152614065	152583231	152614065	30834	19	0	LCE3C	ENSG00000244057	protein_coding	152511535	152601086	152583231	152601086	17855	2.4	152516001	152516400	0
1	LCE3C	loss	1:152583231..152614065	152583231	152614065	30834	19	0	LCE3C	ENSG00000244057	protein_coding	152511535	152601086	152583231	152601086	17855	1.7	152516401	152516800	0
1	LCE3C	loss	1:152583231..152614065	152583231	152614065	30834	19	0	LCE3C	ENSG00000244057	protein_coding	152511535	152601086	152583231	152601086	17855	2.1	152516801	152517200	0
1	LCE3C	loss	1:152583231..152614065	152583231	152614065	30834	19	0	LCE3C	ENSG00000244057	protein_coding	152511535	152601086	152583231	152601086	17855	2	152517201	152517600	0
1	LCE3C	loss	1:152583231..152614065	152583231	152614065	30834	19	0	LCE3C	ENSG00000244057	protein_coding	152511535	152601086	152583231	152601086	17855	2	152517601	152518000	0
1	LCE3C	loss	1:152583231..152614065	152583231	152614065	30834	19	0	LCE3C	ENSG00000244057	protein_coding	152511535	152601086	152583231	152601086	17855	2.3	152518001	152518400	0
1	LCE3C	loss	1:152583231..152614065	152583231	152614065	30834	19	0	LCE3C	ENSG00000244057	protein_coding	152511535	152601086	152583231	152601086	17855	2	152518401	152518800	0
1	LCE3C	loss	1:152583231..152614065	152583231	152614065	30834	19	0	LCE3C	ENSG00000244057	protein_coding	152511535	152601086	152583231	152601086	17855	2.1	152518801	152519200	0
1	LCE3C	loss	1:152583231..152614065	152583231	152614065	30834	19	0	LCE3C	ENSG00000244057	protein_coding	152511535	152601086	152583231	152601086	17855	2.1	152519201	152519600	0
1	LCE3C	loss	1:152583231..152614065	152583231	152614065	30834	19	0	LCE3C	ENSG00000244057	protein_coding	152511535	152601086	152583231	152601086	17855	1.9	152519601	152520000	0
1	LCE3C	loss	1:152583231..152614065	152583231	152614065	30834	19	0	LCE3C	ENSG00000244057	protein_coding	152511535	152601086	152583231	152601086	17855	2	152520001	152520400	0
1	LCE3C	loss	1:152583231..152614065	152583231	152614065	30834	19	0	LCE3C	ENSG00000244057	protein_coding	152511535	152601086	152583231	152601086	17855	1.9	152520401	152520800	0
1	LCE3C	loss	1:152583231..152614065	152583231	152614065	30834	19	0	LCE3C	ENSG00000244057	protein_coding	152511535	152601086	152583231	152601086	17855	1.9	152520801	152521200	0
1	LCE3C	loss	1:152583231..152614065	152583231	152614065	30834	19	0	LCE3C	ENSG00000244057	protein_coding	152511535	152601086	152583231	152601086	17855	2.2	152521201	152521600	0
1	LCE3C	loss	1:152583231..152614065	152583231	152614065	30834	19	0	LCE3C	ENSG00000244057	protein_coding	152511535	152601086	152583231	152601086	17855	2.3	152521601	152522000	0
1	LCE3C	loss	1:152583231..152614065	152583231	152614065	30834	19	0	LCE3C	ENSG00000244057	protein_coding	152511535	152601086	152583231	152601086	17855	2.2	152522001	152522400	0
1	LCE3C	loss	1:152583231..152614065	152583231	152614065	30834	19	0	LCE3C	ENSG00000244057	protein_coding	152511535	152601086	152583231	152601086	17855	2	152522401	152522800	0
1	LCE3C	loss	1:152583231..152614065	152583231	152614065	30834	19	0	LCE3C	ENSG00000244057	protein_coding	152511535	152601086	152583231	152601086	17855	2.3	152522801	152523200	0
1	LCE3C	loss	1:152583231..152614065	152583231	152614065	30834	19	0	LCE3C	ENSG00000244057	protein_coding	152511535	152601086	152583231	152601086	17855	2.6	152523201	152523600	0
1	LCE3C	loss	1:152583231..152614065	152583231	152614065	30834	19	0	LCE3C	ENSG00000244057	protein_coding	152511535	152601086	152583231	152601086	17855	2.3	152523601	152524000	0
1	LCE3C	loss	1:152583231..152614065	152583231	152614065	30834	19	0	LCE3C	ENSG00000244057	protein_coding	152511535	152601086	152583231	152601086	17855	2.3	152524001	152524400	0
1	LCE3C	loss	1:152583231..152614065	152583231	152614065	30834	19	0	LCE3C	ENSG00000244057	protein_coding	152511535	152601086	152583231	152601086	17855	2.3	152524401	152524800	0
1	LCE3C	loss	1:152583231..152614065	152583231	152614065	30834	19	0	LCE3C	ENSG00000244057	protein_coding	152511535	152601086	152583231	152601086	17855	2.4	152524801	152525200	0
1	LCE3C	loss	1:152583231..152614065	152583231	152614065	30834	19	0	LCE3C	ENSG00000244057	protein_coding	152511535	152601086	152583231	152601086	17855	2.6	152525201	152525600	0
1	LCE3C	loss	1:152583231..152614065	152583231	152614065	30834	19	0	LCE3C	ENSG00000244057	protein_coding	152511535	152601086	152583231	152601086	17855	2.2	152525601	152526000	0
1	LCE3C	loss	1:152583231..152614065	152583231	152614065	30834	19	0	LCE3C	ENSG00000244057	protein_coding	152511535	152601086	152583231	152601086	17855	1.9	152526001	152526400	0
1	LCE3C	loss	1:152583231..152614065	152583231	152614065	30834	19	0	LCE3C	ENSG00000244057	protein_coding	152511535	152601086	152583231	152601086	17855	2.3	152526401	152526800	0
1	LCE3C	loss	1:152583231..152614065	152583231	152614065	30834	19	0	LCE3C	ENSG00000244057	protein_coding	152511535	152601086	152583231	152601086	17855	2.4	152526801	152527200	0
1	LCE3C	loss	1:152583231..152614065	152583231	152614065	30834	19	0	LCE3C	ENSG00000244057	protein_coding	152511535	152601086	152583231	152601086	17855	2.4	152527201	152527600	0
1	LCE3C	loss	1:152583231..152614065	152583231	152614065	30834	19	0	LCE3C	ENSG00000244057	protein_coding	152511535	152601086	152583231	152601086	17855	2.8	152527601	152528000	0
1	LCE3C	loss	1:152583231..152614065	152583231	152614065	30834	19	0	LCE3C	ENSG00000244057	protein_coding	152511535	152601086	152583231	152601086	17855	2.4	152528001	152528400	0
1	LCE3C	loss	1:152583231..152614065	152583231	152614065	30834	19	0	LCE3C	ENSG00000244057	protein_coding	152511535	152601086	152583231	152601086	17855	2.6	152528401	152528800	0
1	LCE3C	loss	1:152583231..152614065	152583231	152614065	30834	19	0	LCE3C	ENSG00000244057	protein_coding	152511535	152601086	152583231	152601086	17855	2.6	152528801	152529200	0
1	LCE3C	loss	1:152583231..152614065	152583231	152614065	30834	19	0	LCE3C	ENSG00000244057	protein_coding	152511535	152601086	152583231	152601086	17855	2.5	152529201	152529600	0
1	LCE3C	loss	1:152583231..152614065	152583231	152614065	30834	19	0	LCE3C	ENSG00000244057	protein_coding	152511535	152601086	152583231	152601086	17855	2.2	152529601	152530000	0
1	LCE3C	loss	1:152583231..152614065	152583231	152614065	30834	19	0	LCE3C	ENSG00000244057	protein_coding	152511535	152601086	152583231	152601086	17855	1.9	152530001	152530400	0
1	LCE3C	loss	1:152583231..152614065	152583231	152614065	30834	19	0	LCE3C	ENSG00000244057	protein_coding	152511535	152601086	152583231	152601086	17855	1.9	152530401	152530800	0
1	LCE3C	loss	1:152583231..152614065	152583231	152614065	30834	19	0	LCE3C	ENSG00000244057	protein_coding	152511535	152601086	152583231	152601086	17855	2.4	152530801	152531200	0
1	LCE3C	loss	1:152583231..152614065	152583231	152614065	30834	19	0	LCE3C	ENSG00000244057	protein_coding	152511535	152601086	152583231	152601086	17855	2	152531201	152531600	0
1	LCE3C	loss	1:152583231..152614065	152583231	152614065	30834	19	0	LCE3C	ENSG00000244057	protein_coding	152511535	152601086	152583231	152601086	17855	2.2	152531601	152532000	0
1	LCE3C	loss	1:152583231..152614065	152583231	152614065	30834	19	0	LCE3C	ENSG00000244057	protein_coding	152511535	152601086	152583231	152601086	17855	2.4	152532001	152532400	0
1	LCE3C	loss	1:152583231..152614065	152583231	152614065	30834	19	0	LCE3C	ENSG00000244057	protein_coding	152511535	152601086	152583231	152601086	17855	2.2	152532401	152532800	0
1	LCE3C	loss	1:152583231..152614065	152583231	152614065	30834	19	0	LCE3C	ENSG00000244057	protein_coding	152511535	152601086	152583231	152601086	17855	2.2	152532801	152533200	0
1	LCE3C	loss	1:152583231..152614065	152583231	152614065	30834	19	0	LCE3C	ENSG00000244057	protein_coding	152511535	152601086	152583231	152601086	17855	2	152533201	152533600	0
1	LCE3C	loss	1:152583231..152614065	152583231	152614065	30834	19	0	LCE3C	ENSG00000244057	protein_coding	152511535	152601086	152583231	152601086	17855	1.5	152533601	152534000	0
1	LCE3C	loss	1:152583231..152614065	152583231	152614065	30834	19	0	LCE3C	ENSG00000244057	protein_coding	152511535	152601086	152583231	152601086	17855	1.6	152534001	152534400	0
1	LCE3C	loss	1:152583231..152614065	152583231	152614065	30834	19	0	LCE3C	ENSG00000244057	protein_coding	152511535	152601086	152583231	152601086	17855	1.8	152534401	152534800	0
1	LCE3C	loss	1:152583231..152614065	152583231	152614065	30834	19	0	LCE3C	ENSG00000244057	protein_coding	152511535	152601086	152583231	152601086	17855	2.2	152534801	152535200	0
1	LCE3C	loss	1:152583231..152614065	152583231	152614065	30834	19	0	LCE3C	ENSG00000244057	protein_coding	152511535	152601086	152583231	152601086	17855	2.1	152535201	152535600	0
1	LCE3C	loss	1:152583231..152614065	152583231	152614065	30834	19	0	LCE3C	ENSG00000244057	protein_coding	152511535	152601086	152583231	152601086	17855	2.7	152535601	152536000	0
1	LCE3C	loss	1:152583231..152614065	152583231	152614065	30834	19	0	LCE3C	ENSG00000244057	protein_coding	152511535	152601086	152583231	152601086	17855	2.8	152536001	152536400	0
1	LCE3C	loss	1:152583231..152614065	152583231	152614065	30834	19	0	LCE3C	ENSG00000244057	protein_coding	152511535	152601086	152583231	152601086	17855	2.8	152536401	152536800	0
1	LCE3C	loss	1:152583231..152614065	152583231	152614065	30834	19	0	LCE3C	ENSG00000244057	protein_coding	152511535	152601086	152583231	152601086	17855	2.3	152536801	152537200	0
1	LCE3C	loss	1:152583231..152614065	152583231	152614065	30834	19	0	LCE3C	ENSG00000244057	protein_coding	152511535	152601086	152583231	152601086	17855	2	152537201	152537600	0
1	LCE3C	loss	1:152583231..152614065	152583231	152614065	30834	19	0	LCE3C	ENSG00000244057	protein_coding	152511535	152601086	152583231	152601086	17855	2.6	152537601	152538000	0
1	LCE3C	loss	1:152583231..152614065	152583231	152614065	30834	19	0	LCE3C	ENSG00000244057	protein_coding	152511535	152601086	152583231	152601086	17855	2	152538001	152538400	0
1	LCE3C	loss	1:152583231..152614065	152583231	152614065	30834	19	0	LCE3C	ENSG00000244057	protein_coding	152511535	152601086	152583231	152601086	17855	2	152538401	152538800	0
1	LCE3C	loss	1:152583231..152614065	152583231	152614065	30834	19	0	LCE3C	ENSG00000244057	protein_coding	152511535	152601086	152583231	152601086	17855	1.7	152538801	152539200	0
1	LCE3C	loss	1:152583231..152614065	152583231	152614065	30834	19	0	LCE3C	ENSG00000244057	protein_coding	152511535	152601086	152583231	152601086	17855	2.7	152539201	152539600	0
1	LCE3C	loss	1:152583231..152614065	152583231	152614065	30834	19	0	LCE3C	ENSG00000244057	protein_coding	152511535	152601086	152583231	152601086	17855	2	152539601	152540000	0
1	LCE3C	loss	1:152583231..152614065	152583231	152614065	30834	19	0	LCE3C	ENSG00000244057	protein_coding	152511535	152601086	152583231	152601086	17855	2.1	152540001	152540400	0
1	LCE3C	loss	1:152583231..152614065	152583231	152614065	30834	19	0	LCE3C	ENSG00000244057	protein_coding	152511535	152601086	152583231	152601086	17855	2.1	152540401	152540800	0
1	LCE3C	loss	1:152583231..152614065	152583231	152614065	30834	19	0	LCE3C	ENSG00000244057	protein_coding	152511535	152601086	152583231	152601086	17855	2.4	152540801	152541200	0
1	LCE3C	loss	1:152583231..152614065	152583231	152614065	30834	19	0	LCE3C	ENSG00000244057	protein_coding	152511535	152601086	152583231	152601086	17855	2.4	152541201	152541600	0
1	LCE3C	loss	1:152583231..152614065	152583231	152614065	30834	19	0	LCE3C	ENSG00000244057	protein_coding	152511535	152601086	152583231	152601086	17855	2.3	152541601	152542000	0
1	LCE3C	loss	1:152583231..152614065	152583231	152614065	30834	19	0	LCE3C	ENSG00000244057	protein_coding	152511535	152601086	152583231	152601086	17855	2	152542001	152542400	0
1	LCE3C	loss	1:152583231..152614065	152583231	152614065	30834	19	0	LCE3C	ENSG00000244057	protein_coding	152511535	152601086	152583231	152601086	17855	1.9	152542401	152542800	0
1	LCE3C	loss	1:152583231..152614065	152583231	152614065	30834	19	0	LCE3C	ENSG00000244057	protein_coding	152511535	152601086	152583231	152601086	17855	1.7	152542801	152543200	0
1	LCE3C	loss	1:152583231..152614065	152583231	152614065	30834	19	0	LCE3C	ENSG00000244057	protein_coding	152511535	152601086	152583231	152601086	17855	1.8	152543201	152543600	0
1	LCE3C	loss	1:152583231..152614065	152583231	152614065	30834	19	0	LCE3C	ENSG00000244057	protein_coding	152511535	152601086	152583231	152601086	17855	2.3	152543601	152544000	0
1	LCE3C	loss	1:152583231..152614065	152583231	152614065	30834	19	0	LCE3C	ENSG00000244057	protein_coding	152511535	152601086	152583231	152601086	17855	1.8	152544001	152544400	0
1	LCE3C	loss	1:152583231..152614065	152583231	152614065	30834	19	0	LCE3C	ENSG00000244057	protein_coding	152511535	152601086	152583231	152601086	17855	2	152544401	152544800	0
1	LCE3C	loss	1:152583231..152614065	152583231	152614065	30834	19	0	LCE3C	ENSG00000244057	protein_coding	152511535	152601086	152583231	152601086	17855	1.7	152544801	152545200	0
1	LCE3C	loss	1:152583231..152614065	152583231	152614065	30834	19	0	LCE3C	ENSG00000244057	protein_coding	152511535	152601086	152583231	152601086	17855	1.7	152545201	152545600	0
1	LCE3C	loss	1:152583231..152614065	152583231	152614065	30834	19	0	LCE3C	ENSG00000244057	protein_coding	152511535	152601086	152583231	152601086	17855	2	152545601	152546000	0
1	LCE3C	loss	1:152583231..152614065	152583231	152614065	30834	19	0	LCE3C	ENSG00000244057	protein_coding	152511535	152601086	152583231	152601086	17855	2.2	152546001	152546400	0
1	LCE3C	loss	1:152583231..152614065	152583231	152614065	30834	19	0	LCE3C	ENSG00000244057	protein_coding	152511535	152601086	152583231	152601086	17855	2.4	152546401	152546800	0
1	LCE3C	loss	1:152583231..152614065	152583231	152614065	30834	19	0	LCE3C	ENSG00000244057	protein_coding	152511535	152601086	152583231	152601086	17855	2.1	152546801	152547200	0
1	LCE3C	loss	1:152583231..152614065	152583231	152614065	30834	19	0	LCE3C	ENSG00000244057	protein_coding	152511535	152601086	152583231	152601086	17855	1.7	152547201	152547600	0
1	LCE3C	loss	1:152583231..152614065	152583231	152614065	30834	19	0	LCE3C	ENSG00000244057	protein_coding	152511535	152601086	152583231	152601086	17855	1.8	152547601	152548000	0
1	LCE3C	loss	1:152583231..152614065	152583231	152614065	30834	19	0	LCE3C	ENSG00000244057	protein_coding	152511535	152601086	152583231	152601086	17855	1.7	152548001	152548400	0
1	LCE3C	loss	1:152583231..152614065	152583231	152614065	30834	19	0	LCE3C	ENSG00000244057	protein_coding	152511535	152601086	152583231	152601086	17855	2.8	152548401	152548800	0
1	LCE3C	loss	1:152583231..152614065	152583231	152614065	30834	19	0	LCE3C	ENSG00000244057	protein_coding	152511535	152601086	152583231	152601086	17855	2	152548801	152549200	0
1	LCE3C	loss	1:152583231..152614065	152583231	152614065	30834	19	0	LCE3C	ENSG00000244057	protein_coding	152511535	152601086	152583231	152601086	17855	1.9	152549201	152549600	0
1	LCE3C	loss	1:152583231..152614065	152583231	152614065	30834	19	0	LCE3C	ENSG00000244057	protein_coding	152511535	152601086	152583231	152601086	17855	1.9	152549601	152550000	0
1	LCE3C	loss	1:152583231..152614065	152583231	152614065	30834	19	0	LCE3C	ENSG00000244057	protein_coding	152511535	152601086	152583231	152601086	17855	1.6	152550001	152550400	0
1	LCE3C	loss	1:152583231..152614065	152583231	152614065	30834	19	0	LCE3C	ENSG00000244057	protein_coding	152511535	152601086	152583231	152601086	17855	1.9	152550401	152550800	0
1	LCE3C	loss	1:152583231..152614065	152583231	152614065	30834	19	0	LCE3C	ENSG00000244057	protein_coding	152511535	152601086	152583231	152601086	17855	1.7	152550801	152551200	0
1	LCE3C	loss	1:152583231..152614065	152583231	152614065	30834	19	0	LCE3C	ENSG00000244057	protein_coding	152511535	152601086	152583231	152601086	17855	2.1	152551201	152551600	0
1	LCE3C	loss	1:152583231..152614065	152583231	152614065	30834	19	0	LCE3C	ENSG00000244057	protein_coding	152511535	152601086	152583231	152601086	17855	2.2	152551601	152552000	0
1	LCE3C	loss	1:152583231..152614065	152583231	152614065	30834	19	0	LCE3C	ENSG00000244057	protein_coding	152511535	152601086	152583231	152601086	17855	1.9	152552001	152552400	0
1	LCE3C	loss	1:152583231..152614065	152583231	152614065	30834	19	0	LCE3C	ENSG00000244057	protein_coding	152511535	152601086	152583231	152601086	17855	2.2	152552401	152552800	0
1	LCE3C	loss	1:152583231..152614065	152583231	152614065	30834	19	0	LCE3C	ENSG00000244057	protein_coding	152511535	152601086	152583231	152601086	17855	1.9	152552801	152553200	0
1	LCE3C	loss	1:152583231..152614065	152583231	152614065	30834	19	0	LCE3C	ENSG00000244057	protein_coding	152511535	152601086	152583231	152601086	17855	1.7	152553201	152553600	0
1	LCE3C	loss	1:152583231..152614065	152583231	152614065	30834	19	0	LCE3C	ENSG00000244057	protein_coding	152511535	152601086	152583231	152601086	17855	2.2	152553601	152554000	0
1	LCE3C	loss	1:152583231..152614065	152583231	152614065	30834	19	0	LCE3C	ENSG00000244057	protein_coding	152511535	152601086	152583231	152601086	17855	2.1	152554001	152554400	0
1	LCE3C	loss	1:152583231..152614065	152583231	152614065	30834	19	0	LCE3C	ENSG00000244057	protein_coding	152511535	152601086	152583231	152601086	17855	1.5	152554401	152554800	0
1	LCE3C	loss	1:152583231..152614065	152583231	152614065	30834	19	0	LCE3C	ENSG00000244057	protein_coding	152511535	152601086	152583231	152601086	17855	1.7	152554801	152555200	0
1	LCE3C	loss	1:152583231..152614065	152583231	152614065	30834	19	0	LCE3C	ENSG00000244057	protein_coding	152511535	152601086	152583231	152601086	17855	2.1	152555201	152555600	0
1	LCE3C	loss	1:152583231..152614065	152583231	152614065	30834	19	0	LCE3C	ENSG00000244057	protein_coding	152511535	152601086	152583231	152601086	17855	2.3	152555601	152556000	0
1	LCE3C	loss	1:152583231..152614065	152583231	152614065	30834	19	0	LCE3C	ENSG00000244057	protein_coding	152511535	152601086	152583231	152601086	17855	2	152556001	152556400	0
1	LCE3C	loss	1:152583231..152614065	152583231	152614065	30834	19	0	LCE3C	ENSG00000244057	protein_coding	152511535	152601086	152583231	152601086	17855	1.7	152556401	152556800	0
1	LCE3C	loss	1:152583231..152614065	152583231	152614065	30834	19	0	LCE3C	ENSG00000244057	protein_coding	152511535	152601086	152583231	152601086	17855	2	152556801	152557200	0
1	LCE3C	loss	1:152583231..152614065	152583231	152614065	30834	19	0	LCE3C	ENSG00000244057	protein_coding	152511535	152601086	152583231	152601086	17855	2	152557201	152557600	0
1	LCE3C	loss	1:152583231..152614065	152583231	152614065	30834	19	0	LCE3C	ENSG00000244057	protein_coding	152511535	152601086	152583231	152601086	17855	2.4	152557601	152558000	0
1	LCE3C	loss	1:152583231..152614065	152583231	152614065	30834	19	0	LCE3C	ENSG00000244057	protein_coding	152511535	152601086	152583231	152601086	17855	2	152558001	152558400	0
1	LCE3C	loss	1:152583231..152614065	152583231	152614065	30834	19	0	LCE3C	ENSG00000244057	protein_coding	152511535	152601086	152583231	152601086	17855	1.9	152558401	152558800	0
1	LCE3C	loss	1:152583231..152614065	152583231	152614065	30834	19	0	LCE3C	ENSG00000244057	protein_coding	152511535	152601086	152583231	152601086	17855	1.8	152558801	152559200	0
1	LCE3C	loss	1:152583231..152614065	152583231	152614065	30834	19	0	LCE3C	ENSG00000244057	protein_coding	152511535	152601086	152583231	152601086	17855	2	152559201	152559600	0
1	LCE3C	loss	1:152583231..152614065	152583231	152614065	30834	19	0	LCE3C	ENSG00000244057	protein_coding	152511535	152601086	152583231	152601086	17855	2.1	152559601	152560000	0
1	LCE3C	loss	1:152583231..152614065	152583231	152614065	30834	19	0	LCE3C	ENSG00000244057	protein_coding	152511535	152601086	152583231	152601086	17855	2.1	152560001	152560400	0
1	LCE3C	loss	1:152583231..152614065	152583231	152614065	30834	19	0	LCE3C	ENSG00000244057	protein_coding	152511535	152601086	152583231	152601086	17855	1.7	152560401	152560800	0
1	LCE3C	loss	1:152583231..152614065	152583231	152614065	30834	19	0	LCE3C	ENSG00000244057	protein_coding	152511535	152601086	152583231	152601086	17855	2	152560801	152561200	0
1	LCE3C	loss	1:152583231..152614065	152583231	152614065	30834	19	0	LCE3C	ENSG00000244057	protein_coding	152511535	152601086	152583231	152601086	17855	2	152561201	152561600	0
1	LCE3C	loss	1:152583231..152614065	152583231	152614065	30834	19	0	LCE3C	ENSG00000244057	protein_coding	152511535	152601086	152583231	152601086	17855	1.8	152561601	152562000	0
1	LCE3C	loss	1:152583231..152614065	152583231	152614065	30834	19	0	LCE3C	ENSG00000244057	protein_coding	152511535	152601086	152583231	152601086	17855	2.1	152562001	152562400	0
1	LCE3C	loss	1:152583231..152614065	152583231	152614065	30834	19	0	LCE3C	ENSG00000244057	protein_coding	152511535	152601086	152583231	152601086	17855	2	152562401	152562800	0
1	LCE3C	loss	1:152583231..152614065	152583231	152614065	30834	19	0	LCE3C	ENSG00000244057	protein_coding	152511535	152601086	152583231	152601086	17855	1.9	152562801	152563200	0
1	LCE3C	loss	1:152583231..152614065	152583231	152614065	30834	19	0	LCE3C	ENSG00000244057	protein_coding	152511535	152601086	152583231	152601086	17855	2	152563201	152563600	0
1	LCE3C	loss	1:152583231..152614065	152583231	152614065	30834	19	0	LCE3C	ENSG00000244057	protein_coding	152511535	152601086	152583231	152601086	17855	1.7	152563601	152564000	0
1	LCE3C	loss	1:152583231..152614065	152583231	152614065	30834	19	0	LCE3C	ENSG00000244057	protein_coding	152511535	152601086	152583231	152601086	17855	2.3	152564001	152564400	0
1	LCE3C	loss	1:152583231..152614065	152583231	152614065	30834	19	0	LCE3C	ENSG00000244057	protein_coding	152511535	152601086	152583231	152601086	17855	1.8	152564401	152564800	0
1	LCE3C	loss	1:152583231..152614065	152583231	152614065	30834	19	0	LCE3C	ENSG00000244057	protein_coding	152511535	152601086	152583231	152601086	17855	2	152564801	152565200	0
1	LCE3C	loss	1:152583231..152614065	152583231	152614065	30834	19	0	LCE3C	ENSG00000244057	protein_coding	152511535	152601086	152583231	152601086	17855	2.1	152565201	152565600	0
1	LCE3C	loss	1:152583231..152614065	152583231	152614065	30834	19	0	LCE3C	ENSG00000244057	protein_coding	152511535	152601086	152583231	152601086	17855	2.1	152565601	152566000	0
1	LCE3C	loss	1:152583231..152614065	152583231	152614065	30834	19	0	LCE3C	ENSG00000244057	protein_coding	152511535	152601086	152583231	152601086	17855	1.7	152566001	152566400	0
1	LCE3C	loss	1:152583231..152614065	152583231	152614065	30834	19	0	LCE3C	ENSG00000244057	protein_coding	152511535	152601086	152583231	152601086	17855	2	152566401	152566800	0
1	LCE3C	loss	1:152583231..152614065	152583231	152614065	30834	19	0	LCE3C	ENSG00000244057	protein_coding	152511535	152601086	152583231	152601086	17855	2	152566801	152567200	0
1	LCE3C	loss	1:152583231..152614065	152583231	152614065	30834	19	0	LCE3C	ENSG00000244057	protein_coding	152511535	152601086	152583231	152601086	17855	2.6	152567201	152567600	0
1	LCE3C	loss	1:152583231..152614065	152583231	152614065	30834	19	0	LCE3C	ENSG00000244057	protein_coding	152511535	152601086	152583231	152601086	17855	2.2	152567601	152568000	0
1	LCE3C	loss	1:152583231..152614065	152583231	152614065	30834	19	0	LCE3C	ENSG00000244057	protein_coding	152511535	152601086	152583231	152601086	17855	2.4	152568001	152568400	0
1	LCE3C	loss	1:152583231..152614065	152583231	152614065	30834	19	0	LCE3C	ENSG00000244057	protein_coding	152511535	152601086	152583231	152601086	17855	2.6	152568401	152568800	0
1	LCE3C	loss	1:152583231..152614065	152583231	152614065	30834	19	0	LCE3C	ENSG00000244057	protein_coding	152511535	152601086	152583231	152601086	17855	2.4	152568801	152569200	0
1	LCE3C	loss	1:152583231..152614065	152583231	152614065	30834	19	0	LCE3C	ENSG00000244057	protein_coding	152511535	152601086	152583231	152601086	17855	2.4	152569201	152569600	0
1	LCE3C	loss	1:152583231..152614065	152583231	152614065	30834	19	0	LCE3C	ENSG00000244057	protein_coding	152511535	152601086	152583231	152601086	17855	1.9	152569601	152570000	0
1	LCE3C	loss	1:152583231..152614065	152583231	152614065	30834	19	0	LCE3C	ENSG00000244057	protein_coding	152511535	152601086	152583231	152601086	17855	1.8	152570001	152570400	0
1	LCE3C	loss	1:152583231..152614065	152583231	152614065	30834	19	0	LCE3C	ENSG00000244057	protein_coding	152511535	152601086	152583231	152601086	17855	2.4	152570401	152570800	0
1	LCE3C	loss	1:152583231..152614065	152583231	152614065	30834	19	0	LCE3C	ENSG00000244057	protein_coding	152511535	152601086	152583231	152601086	17855	2	152570801	152571200	0
1	LCE3C	loss	1:152583231..152614065	152583231	152614065	30834	19	0	LCE3C	ENSG00000244057	protein_coding	152511535	152601086	152583231	152601086	17855	1.7	152571201	152571600	0
1	LCE3C	loss	1:152583231..152614065	152583231	152614065	30834	19	0	LCE3C	ENSG00000244057	protein_coding	152511535	152601086	152583231	152601086	17855	2.1	152571601	152572000	0
1	LCE3C	loss	1:152583231..152614065	152583231	152614065	30834	19	0	LCE3C	ENSG00000244057	protein_coding	152511535	152601086	152583231	152601086	17855	2	152572001	152572400	0
1	LCE3C	loss	1:152583231..152614065	152583231	152614065	30834	19	0	LCE3C	ENSG00000244057	protein_coding	152511535	152601086	152583231	152601086	17855	1.8	152572401	152572800	0
1	LCE3C	loss	1:152583231..152614065	152583231	152614065	30834	19	0	LCE3C	ENSG00000244057	protein_coding	152511535	152601086	152583231	152601086	17855	1.9	152572801	152573200	0
1	LCE3C	loss	1:152583231..152614065	152583231	152614065	30834	19	0	LCE3C	ENSG00000244057	protein_coding	152511535	152601086	152583231	152601086	17855	1.8	152573201	152573600	0
1	LCE3C	loss	1:152583231..152614065	152583231	152614065	30834	19	0	LCE3C	ENSG00000244057	protein_coding	152511535	152601086	152583231	152601086	17855	2.3	152573601	152574000	0
1	LCE3C	loss	1:152583231..152614065	152583231	152614065	30834	19	0	LCE3C	ENSG00000244057	protein_coding	152511535	152601086	152583231	152601086	17855	3	152574001	152574400	0
1	LCE3C	loss	1:152583231..152614065	152583231	152614065	30834	19	0	LCE3C	ENSG00000244057	protein_coding	152511535	152601086	152583231	152601086	17855	2.5	152574401	152574800	0
1	LCE3C	loss	1:152583231..152614065	152583231	152614065	30834	19	0	LCE3C	ENSG00000244057	protein_coding	152511535	152601086	152583231	152601086	17855	2.8	152574801	152575200	0
1	LCE3C	loss	1:152583231..152614065	152583231	152614065	30834	19	0	LCE3C	ENSG00000244057	protein_coding	152511535	152601086	152583231	152601086	17855	2.6	152575201	152575600	0
1	LCE3C	loss	1:152583231..152614065	152583231	152614065	30834	19	0	LCE3C	ENSG00000244057	protein_coding	152511535	152601086	152583231	152601086	17855	2.7	152575601	152576000	0
1	LCE3C	loss	1:152583231..152614065	152583231	152614065	30834	19	0	LCE3C	ENSG00000244057	protein_coding	152511535	152601086	152583231	152601086	17855	2.3	152576001	152576400	0
1	LCE3C	loss	1:152583231..152614065	152583231	152614065	30834	19	0	LCE3C	ENSG00000244057	protein_coding	152511535	152601086	152583231	152601086	17855	2.1	152576401	152576800	0
1	LCE3C	loss	1:152583231..152614065	152583231	152614065	30834	19	0	LCE3C	ENSG00000244057	protein_coding	152511535	152601086	152583231	152601086	17855	2.2	152576801	152577200	0
1	LCE3C	loss	1:152583231..152614065	152583231	152614065	30834	19	0	LCE3C	ENSG00000244057	protein_coding	152511535	152601086	152583231	152601086	17855	2	152577201	152577600	0
1	LCE3C	loss	1:152583231..152614065	152583231	152614065	30834	19	0	LCE3C	ENSG00000244057	protein_coding	152511535	152601086	152583231	152601086	17855	2.3	152577601	152578000	0
1	LCE3C	loss	1:152583231..152614065	152583231	152614065	30834	19	0	LCE3C	ENSG00000244057	protein_coding	152511535	152601086	152583231	152601086	17855	2	152578001	152578400	0
1	LCE3C	loss	1:152583231..152614065	152583231	152614065	30834	19	0	LCE3C	ENSG00000244057	protein_coding	152511535	152601086	152583231	152601086	17855	1.7	152578401	152578800	0
1	LCE3C	loss	1:152583231..152614065	152583231	152614065	30834	19	0	LCE3C	ENSG00000244057	protein_coding	152511535	152601086	152583231	152601086	17855	2.3	152578801	152579200	0
1	LCE3C	loss	1:152583231..152614065	152583231	152614065	30834	19	0	LCE3C	ENSG00000244057	protein_coding	152511535	152601086	152583231	152601086	17855	2	152579201	152579600	0
1	LCE3C	loss	1:152583231..152614065	152583231	152614065	30834	19	0	LCE3C	ENSG00000244057	protein_coding	152511535	152601086	152583231	152601086	17855	2.3	152579601	152580000	0
1	LCE3C	loss	1:152583231..152614065	152583231	152614065	30834	19	0	LCE3C	ENSG00000244057	protein_coding	152511535	152601086	152583231	152601086	17855	1.7	152580001	152580400	0
1	LCE3C	loss	1:152583231..152614065	152583231	152614065	30834	19	0	LCE3C	ENSG00000244057	protein_coding	152511535	152601086	152583231	152601086	17855	1.9	152580401	152580800	0
1	LCE3C	loss	1:152583231..152614065	152583231	152614065	30834	19	0	LCE3C	ENSG00000244057	protein_coding	152511535	152601086	152583231	152601086	17855	1.8	152580801	152581200	0
1	LCE3C	loss	1:152583231..152614065	152583231	152614065	30834	19	0	LCE3C	ENSG00000244057	protein_coding	152511535	152601086	152583231	152601086	17855	2.4	152581201	152581600	0
1	LCE3C	loss	1:152583231..152614065	152583231	152614065	30834	19	0	LCE3C	ENSG00000244057	protein_coding	152511535	152601086	152583231	152601086	17855	2.4	152581601	152582000	0
1	LCE3C	loss	1:152583231..152614065	152583231	152614065	30834	19	0	LCE3C	ENSG00000244057	protein_coding	152511535	152601086	152583231	152601086	17855	2.1	152582001	152582400	0
1	LCE3C	loss	1:152583231..152614065	152583231	152614065	30834	19	0	LCE3C	ENSG00000244057	protein_coding	152511535	152601086	152583231	152601086	17855	2.3	152582401	152582800	0
1	LCE3C	loss	1:152583231..152614065	152583231	152614065	30834	19	0	LCE3C	ENSG00000244057	protein_coding	152511535	152601086	152583231	152601086	17855	1.1	152582801	152583200	0
1	LCE3C	loss	1:152583231..152614065	152583231	152614065	30834	19	0	LCE3C	ENSG00000244057	protein_coding	152511535	152601086	152583231	152601086	17855	0.4	152583201	152583600	2.06665
1	LCE3C	loss	1:152583231..152614065	152583231	152614065	30834	19	0	LCE3C	ENSG00000244057	protein_coding	152511535	152601086	152583231	152601086	17855	0.1	152583601	152584000	2.23467
1	LCE3C	loss	1:152583231..152614065	152583231	152614065	30834	19	0	LCE3C	ENSG00000244057	protein_coding	152511535	152601086	152583231	152601086	17855	0.1	152584001	152584400	2.23467
1	LCE3C	loss	1:152583231..152614065	152583231	152614065	30834	19	0	LCE3C	ENSG00000244057	protein_coding	152511535	152601086	152583231	152601086	17855	0.1	152584401	152584800	2.23467
1	LCE3C	loss	1:152583231..152614065	152583231	152614065	30834	19	0	LCE3C	ENSG00000244057	protein_coding	152511535	152601086	152583231	152601086	17855	0.2	152584801	152585200	2.23467
1	LCE3C	loss	1:152583231..152614065	152583231	152614065	30834	19	0	LCE3C	ENSG00000244057	protein_coding	152511535	152601086	152583231	152601086	17855	0.3	152585201	152585600	2.23467
1	LCE3C	loss	1:152583231..152614065	152583231	152614065	30834	19	0	LCE3C	ENSG00000244057	protein_coding	152511535	152601086	152583231	152601086	17855	0.1	152585601	152586000	2.23467
1	LCE3C	loss	1:152583231..152614065	152583231	152614065	30834	19	0	LCE3C	ENSG00000244057	protein_coding	152511535	152601086	152583231	152601086	17855	0	152586001	152586400	2.23467
1	LCE3C	loss	1:152583231..152614065	152583231	152614065	30834	19	0	LCE3C	ENSG00000244057	protein_coding	152511535	152601086	152583231	152601086	17855	0.2	152586401	152586800	2.23467
1	LCE3C	loss	1:152583231..152614065	152583231	152614065	30834	19	0	LCE3C	ENSG00000244057	protein_coding	152511535	152601086	152583231	152601086	17855	0.2	152586801	152587200	2.23467
1	LCE3C	loss	1:152583231..152614065	152583231	152614065	30834	19	0	LCE3C	ENSG00000244057	protein_coding	152511535	152601086	152583231	152601086	17855	0.2	152587201	152587600	2.23467
1	LCE3C	loss	1:152583231..152614065	152583231	152614065	30834	19	0	LCE3C	ENSG00000244057	protein_coding	152511535	152601086	152583231	152601086	17855	0.6	152587601	152588000	2.23467
1	LCE3C	loss	1:152583231..152614065	152583231	152614065	30834	19	0	LCE3C	ENSG00000244057	protein_coding	152511535	152601086	152583231	152601086	17855	0.6	152588001	152588400	2.23467
1	LCE3C	loss	1:152583231..152614065	152583231	152614065	30834	19	0	LCE3C	ENSG00000244057	protein_coding	152511535	152601086	152583231	152601086	17855	0.1	152588401	152588800	2.23467
1	LCE3C	loss	1:152583231..152614065	152583231	152614065	30834	19	0	LCE3C	ENSG00000244057	protein_coding	152511535	152601086	152583231	152601086	17855	0.1	152588801	152589200	2.23467
1	LCE3C	loss	1:152583231..152614065	152583231	152614065	30834	19	0	LCE3C	ENSG00000244057	protein_coding	152511535	152601086	152583231	152601086	17855	0.1	152589201	152589600	2.23467
1	LCE3C	loss	1:152583231..152614065	152583231	152614065	30834	19	0	LCE3C	ENSG00000244057	protein_coding	152511535	152601086	152583231	152601086	17855	0.1	152589601	152590000	2.23467
1	LCE3C	loss	1:152583231..152614065	152583231	152614065	30834	19	0	LCE3C	ENSG00000244057	protein_coding	152511535	152601086	152583231	152601086	17855	0.1	152590001	152590400	2.23467
1	LCE3C	loss	1:152583231..152614065	152583231	152614065	30834	19	0	LCE3C	ENSG00000244057	protein_coding	152511535	152601086	152583231	152601086	17855	0.1	152590401	152590800	2.23467
1	LCE3C	loss	1:152583231..152614065	152583231	152614065	30834	19	0	LCE3C	ENSG00000244057	protein_coding	152511535	152601086	152583231	152601086	17855	0.1	152590801	152591200	2.23467
1	LCE3C	loss	1:152583231..152614065	152583231	152614065	30834	19	0	LCE3C	ENSG00000244057	protein_coding	152511535	152601086	152583231	152601086	17855	0.1	152591201	152591600	2.23467
1	LCE3C	loss	1:152583231..152614065	152583231	152614065	30834	19	0	LCE3C	ENSG00000244057	protein_coding	152511535	152601086	152583231	152601086	17855	0	152591601	152592000	2.23467
1	LCE3C	loss	1:152583231..152614065	152583231	152614065	30834	19	0	LCE3C	ENSG00000244057	protein_coding	152511535	152601086	152583231	152601086	17855	0.1	152592001	152592400	2.23467
1	LCE3C	loss	1:152583231..152614065	152583231	152614065	30834	19	0	LCE3C	ENSG00000244057	protein_coding	152511535	152601086	152583231	152601086	17855	0.4	152592401	152592800	2.23467
1	LCE3C	loss	1:152583231..152614065	152583231	152614065	30834	19	0	LCE3C	ENSG00000244057	protein_coding	152511535	152601086	152583231	152601086	17855	0.2	152592801	152593200	2.23467
1	LCE3C	loss	1:152583231..152614065	152583231	152614065	30834	19	0	LCE3C	ENSG00000244057	protein_coding	152511535	152601086	152583231	152601086	17855	0.1	152593201	152593600	2.23467
1	LCE3C	loss	1:152583231..152614065	152583231	152614065	30834	19	0	LCE3C	ENSG00000244057	protein_coding	152511535	152601086	152583231	152601086	17855	0.1	152593601	152594000	2.23467
1	LCE3C	loss	1:152583231..152614065	152583231	152614065	30834	19	0	LCE3C	ENSG00000244057	protein_coding	152511535	152601086	152583231	152601086	17855	0.1	152594001	152594400	2.23467
1	LCE3C	loss	1:152583231..152614065	152583231	152614065	30834	19	0	LCE3C	ENSG00000244057	protein_coding	152511535	152601086	152583231	152601086	17855	0	152594401	152594800	2.23467
1	LCE3C	loss	1:152583231..152614065	152583231	152614065	30834	19	0	LCE3C	ENSG00000244057	protein_coding	152511535	152601086	152583231	152601086	17855	0.1	152594801	152595200	2.23467
1	LCE3C	loss	1:152583231..152614065	152583231	152614065	30834	19	0	LCE3C	ENSG00000244057	protein_coding	152511535	152601086	152583231	152601086	17855	0.1	152595201	152595600	2.23467
1	LCE3C	loss	1:152583231..152614065	152583231	152614065	30834	19	0	LCE3C	ENSG00000244057	protein_coding	152511535	152601086	152583231	152601086	17855	0.1	152595601	152596000	2.23467
1	LCE3C	loss	1:152583231..152614065	152583231	152614065	30834	19	0	LCE3C	ENSG00000244057	protein_coding	152511535	152601086	152583231	152601086	17855	0	152596001	152596400	2.23467
1	LCE3C	loss	1:152583231..152614065	152583231	152614065	30834	19	0	LCE3C	ENSG00000244057	protein_coding	152511535	152601086	152583231	152601086	17855	0.1	152596401	152596800	2.23467
1	LCE3C	loss	1:152583231..152614065	152583231	152614065	30834	19	0	LCE3C	ENSG00000244057	protein_coding	152511535	152601086	152583231	152601086	17855	0.1	152596801	152597200	2.23467
1	LCE3C	loss	1:152583231..152614065	152583231	152614065	30834	19	0	LCE3C	ENSG00000244057	protein_coding	152511535	152601086	152583231	152601086	17855	0.1	152597201	152597600	2.23467
1	LCE3C	loss	1:152583231..152614065	152583231	152614065	30834	19	0	LCE3C	ENSG00000244057	protein_coding	152511535	152601086	152583231	152601086	17855	0.1	152597601	152598000	2.23467
1	LCE3C	loss	1:152583231..152614065	152583231	152614065	30834	19	0	LCE3C	ENSG00000244057	protein_coding	152511535	152601086	152583231	152601086	17855	0.1	152598001	152598400	2.23467
1	LCE3C	loss	1:152583231..152614065	152583231	152614065	30834	19	0	LCE3C	ENSG00000244057	protein_coding	152511535	152601086	152583231	152601086	17855	0.1	152598401	152598800	2.23467
1	LCE3C	loss	1:152583231..152614065	152583231	152614065	30834	19	0	LCE3C	ENSG00000244057	protein_coding	152511535	152601086	152583231	152601086	17855	0.1	152598801	152599200	2.23467
1	LCE3C	loss	1:152583231..152614065	152583231	152614065	30834	19	0	LCE3C	ENSG00000244057	protein_coding	152511535	152601086	152583231	152601086	17855	0.1	152599201	152599600	2.23467
1	LCE3C	loss	1:152583231..152614065	152583231	152614065	30834	19	0	LCE3C	ENSG00000244057	protein_coding	152511535	152601086	152583231	152601086	17855	0.1	152599601	152600000	2.23467
1	LCE3C	loss	1:152583231..152614065	152583231	152614065	30834	19	0	LCE3C	ENSG00000244057	protein_coding	152511535	152601086	152583231	152601086	17855	0.1	152600001	152600400	2.23467
1	LCE3C	loss	1:152583231..152614065	152583231	152614065	30834	19	0	LCE3C	ENSG00000244057	protein_coding	152511535	152601086	152583231	152601086	17855	0.1	152600401	152600800	2.23467
1	LCE3C	loss	1:152583231..152614065	152583231	152614065	30834	19	0	LCE3C	ENSG00000244057	protein_coding	152511535	152601086	152583231	152601086	17855	0.1	152600801	152601200	1.59619
1	LCE3B	loss	1:152583231..152614065	152583231	152614065	30834	88	0	LCE3B	ENSG00000187238	protein_coding	152613811	152614098	152613811	152614065	254	0.1	152613601	152614000	74.4094
1	LCE3B	loss	1:152583231..152614065	152583231	152614065	30834	88	0	LCE3B	ENSG00000187238	protein_coding	152613811	152614098	152613811	152614065	254	0.1	152614001	152614400	25.1969
15	FAM227B	gain	15:49445307..50353474	49445307	50353474	908167	59	9	FAM227B	ENSG00000166262	protein_coding	49326962	49620931	49445307	49620931	175624	1.7	49327201	49327600	0
15	FAM227B	gain	15:49445307..50353474	49445307	50353474	908167	59	9	FAM227B	ENSG00000166262	protein_coding	49326962	49620931	49445307	49620931	175624	1.5	49327601	49328000	0
15	FAM227B	gain	15:49445307..50353474	49445307	50353474	908167	59	9	FAM227B	ENSG00000166262	protein_coding	49326962	49620931	49445307	49620931	175624	1.5	49328001	49328400	0
15	FAM227B	gain	15:49445307..50353474	49445307	50353474	908167	59	9	FAM227B	ENSG00000166262	protein_coding	49326962	49620931	49445307	49620931	175624	1.8	49328401	49328800	0
15	FAM227B	gain	15:49445307..50353474	49445307	50353474	908167	59	9	FAM227B	ENSG00000166262	protein_coding	49326962	49620931	49445307	49620931	175624	2.1	49328801	49329200	0
15	FAM227B	gain	15:49445307..50353474	49445307	50353474	908167	59	9	FAM227B	ENSG00000166262	protein_coding	49326962	49620931	49445307	49620931	175624	1.6	49329201	49329600	0
15	FAM227B	gain	15:49445307..50353474	49445307	50353474	908167	59	9	FAM227B	ENSG00000166262	protein_coding	49326962	49620931	49445307	49620931	175624	1.5	49329601	49330000	0
15	FAM227B	gain	15:49445307..50353474	49445307	50353474	908167	59	9	FAM227B	ENSG00000166262	protein_coding	49326962	49620931	49445307	49620931	175624	1.6	49330001	49330400	0
15	FAM227B	gain	15:49445307..50353474	49445307	50353474	908167	59	9	FAM227B	ENSG00000166262	protein_coding	49326962	49620931	49445307	49620931	175624	1.6	49330401	49330800	0
15	FAM227B	gain	15:49445307..50353474	49445307	50353474	908167	59	9	FAM227B	ENSG00000166262	protein_coding	49326962	49620931	49445307	49620931	175624	1.3	49330801	49331200	0
15	FAM227B	gain	15:49445307..50353474	49445307	50353474	908167	59	9	FAM227B	ENSG00000166262	protein_coding	49326962	49620931	49445307	49620931	175624	1.6	49331201	49331600	0
15	FAM227B	gain	15:49445307..50353474	49445307	50353474	908167	59	9	FAM227B	ENSG00000166262	protein_coding	49326962	49620931	49445307	49620931	175624	1.6	49331601	49332000	0
15	FAM227B	gain	15:49445307..50353474	49445307	50353474	908167	59	9	FAM227B	ENSG00000166262	protein_coding	49326962	49620931	49445307	49620931	175624	1.4	49332001	49332400	0
15	FAM227B	gain	15:49445307..50353474	49445307	50353474	908167	59	9	FAM227B	ENSG00000166262	protein_coding	49326962	49620931	49445307	49620931	175624	1.6	49332401	49332800	0
15	FAM227B	gain	15:49445307..50353474	49445307	50353474	908167	59	9	FAM227B	ENSG00000166262	protein_coding	49326962	49620931	49445307	49620931	175624	1.8	49332801	49333200	0
15	FAM227B	gain	15:49445307..50353474	49445307	50353474	908167	59	9	FAM227B	ENSG00000166262	protein_coding	49326962	49620931	49445307	49620931	175624	1.5	49333201	49333600	0
15	FAM227B	gain	15:49445307..50353474	49445307	50353474	908167	59	9	FAM227B	ENSG00000166262	protein_coding	49326962	49620931	49445307	49620931	175624	1.4	49333601	49334000	0
15	FAM227B	gain	15:49445307..50353474	49445307	50353474	908167	59	9	FAM227B	ENSG00000166262	protein_coding	49326962	49620931	49445307	49620931	175624	1.3	49334001	49334400	0
15	FAM227B	gain	15:49445307..50353474	49445307	50353474	908167	59	9	FAM227B	ENSG00000166262	protein_coding	49326962	49620931	49445307	49620931	175624	1.5	49334401	49334800	0
15	FAM227B	gain	15:49445307..50353474	49445307	50353474	908167	59	9	FAM227B	ENSG00000166262	protein_coding	49326962	49620931	49445307	49620931	175624	1.6	49334801	49335200	0
15	FAM227B	gain	15:49445307..50353474	49445307	50353474	908167	59	9	FAM227B	ENSG00000166262	protein_coding	49326962	49620931	49445307	49620931	175624	1.5	49335201	49335600	0
15	FAM227B	gain	15:49445307..50353474	49445307	50353474	908167	59	9	FAM227B	ENSG00000166262	protein_coding	49326962	49620931	49445307	49620931	175624	1.6	49335601	49336000	0
15	FAM227B	gain	15:49445307..50353474	49445307	50353474	908167	59	9	FAM227B	ENSG00000166262	protein_coding	49326962	49620931	49445307	49620931	175624	1.6	49336001	49336400	0
15	FAM227B	gain	15:49445307..50353474	49445307	50353474	908167	59	9	FAM227B	ENSG00000166262	protein_coding	49326962	49620931	49445307	49620931	175624	1.8	49336401	49336800	0
15	FAM227B	gain	15:49445307..50353474	49445307	50353474	908167	59	9	FAM227B	ENSG00000166262	protein_coding	49326962	49620931	49445307	49620931	175624	1.8	49336801	49337200	0
15	FAM227B	gain	15:49445307..50353474	49445307	50353474	908167	59	9	FAM227B	ENSG00000166262	protein_coding	49326962	49620931	49445307	49620931	175624	1.7	49337201	49337600	0
15	FAM227B	gain	15:49445307..50353474	49445307	50353474	908167	59	9	FAM227B	ENSG00000166262	protein_coding	49326962	49620931	49445307	49620931	175624	1.6	49337601	49338000	0
15	FAM227B	gain	15:49445307..50353474	49445307	50353474	908167	59	9	FAM227B	ENSG00000166262	protein_coding	49326962	49620931	49445307	49620931	175624	1.9	49338001	49338400	0
15	FAM227B	gain	15:49445307..50353474	49445307	50353474	908167	59	9	FAM227B	ENSG00000166262	protein_coding	49326962	49620931	49445307	49620931	175624	1.6	49338401	49338800	0
15	FAM227B	gain	15:49445307..50353474	49445307	50353474	908167	59	9	FAM227B	ENSG00000166262	protein_coding	49326962	49620931	49445307	49620931	175624	1.7	49338801	49339200	0
15	FAM227B	gain	15:49445307..50353474	49445307	50353474	908167	59	9	FAM227B	ENSG00000166262	protein_coding	49326962	49620931	49445307	49620931	175624	1.9	49339201	49339600	0
15	FAM227B	gain	15:49445307..50353474	49445307	50353474	908167	59	9	FAM227B	ENSG00000166262	protein_coding	49326962	49620931	49445307	49620931	175624	1.5	49339601	49340000	0
15	FAM227B	gain	15:49445307..50353474	49445307	50353474	908167	59	9	FAM227B	ENSG00000166262	protein_coding	49326962	49620931	49445307	49620931	175624	1.7	49340001	49340400	0
15	FAM227B	gain	15:49445307..50353474	49445307	50353474	908167	59	9	FAM227B	ENSG00000166262	protein_coding	49326962	49620931	49445307	49620931	175624	1.5	49340401	49340800	0
15	FAM227B	gain	15:49445307..50353474	49445307	50353474	908167	59	9	FAM227B	ENSG00000166262	protein_coding	49326962	49620931	49445307	49620931	175624	1.6	49340801	49341200	0
15	FAM227B	gain	15:49445307..50353474	49445307	50353474	908167	59	9	FAM227B	ENSG00000166262	protein_coding	49326962	49620931	49445307	49620931	175624	1.6	49341201	49341600	0
15	FAM227B	gain	15:49445307..50353474	49445307	50353474	908167	59	9	FAM227B	ENSG00000166262	protein_coding	49326962	49620931	49445307	49620931	175624	1.9	49341601	49342000	0
15	FAM227B	gain	15:49445307..50353474	49445307	50353474	908167	59	9	FAM227B	ENSG00000166262	protein_coding	49326962	49620931	49445307	49620931	175624	1.7	49342001	49342400	0
15	FAM227B	gain	15:49445307..50353474	49445307	50353474	908167	59	9	FAM227B	ENSG00000166262	protein_coding	49326962	49620931	49445307	49620931	175624	2.2	49342401	49342800	0
15	FAM227B	gain	15:49445307..50353474	49445307	50353474	908167	59	9	FAM227B	ENSG00000166262	protein_coding	49326962	49620931	49445307	49620931	175624	1.6	49342801	49343200	0
15	FAM227B	gain	15:49445307..50353474	49445307	50353474	908167	59	9	FAM227B	ENSG00000166262	protein_coding	49326962	49620931	49445307	49620931	175624	1.5	49343201	49343600	0
15	FAM227B	gain	15:49445307..50353474	49445307	50353474	908167	59	9	FAM227B	ENSG00000166262	protein_coding	49326962	49620931	49445307	49620931	175624	1.7	49343601	49344000	0
15	FAM227B	gain	15:49445307..50353474	49445307	50353474	908167	59	9	FAM227B	ENSG00000166262	protein_coding	49326962	49620931	49445307	49620931	175624	1.8	49344001	49344400	0
15	FAM227B	gain	15:49445307..50353474	49445307	50353474	908167	59	9	FAM227B	ENSG00000166262	protein_coding	49326962	49620931	49445307	49620931	175624	1.8	49344401	49344800	0
15	FAM227B	gain	15:49445307..50353474	49445307	50353474	908167	59	9	FAM227B	ENSG00000166262	protein_coding	49326962	49620931	49445307	49620931	175624	1.5	49344801	49345200	0
15	FAM227B	gain	15:49445307..50353474	49445307	50353474	908167	59	9	FAM227B	ENSG00000166262	protein_coding	49326962	49620931	49445307	49620931	175624	2	49345201	49345600	0
15	FAM227B	gain	15:49445307..50353474	49445307	50353474	908167	59	9	FAM227B	ENSG00000166262	protein_coding	49326962	49620931	49445307	49620931	175624	1.8	49345601	49346000	0
15	FAM227B	gain	15:49445307..50353474	49445307	50353474	908167	59	9	FAM227B	ENSG00000166262	protein_coding	49326962	49620931	49445307	49620931	175624	1.6	49346001	49346400	0
15	FAM227B	gain	15:49445307..50353474	49445307	50353474	908167	59	9	FAM227B	ENSG00000166262	protein_coding	49326962	49620931	49445307	49620931	175624	1.6	49346401	49346800	0
15	FAM227B	gain	15:49445307..50353474	49445307	50353474	908167	59	9	FAM227B	ENSG00000166262	protein_coding	49326962	49620931	49445307	49620931	175624	1.4	49346801	49347200	0
15	FAM227B	gain	15:49445307..50353474	49445307	50353474	908167	59	9	FAM227B	ENSG00000166262	protein_coding	49326962	49620931	49445307	49620931	175624	1.3	49347201	49347600	0
15	FAM227B	gain	15:49445307..50353474	49445307	50353474	908167	59	9	FAM227B	ENSG00000166262	protein_coding	49326962	49620931	49445307	49620931	175624	1.8	49347601	49348000	0
15	FAM227B	gain	15:49445307..50353474	49445307	50353474	908167	59	9	FAM227B	ENSG00000166262	protein_coding	49326962	49620931	49445307	49620931	175624	1.9	49348001	49348400	0
15	FAM227B	gain	15:49445307..50353474	49445307	50353474	908167	59	9	FAM227B	ENSG00000166262	protein_coding	49326962	49620931	49445307	49620931	175624	1.6	49348401	49348800	0
15	FAM227B	gain	15:49445307..50353474	49445307	50353474	908167	59	9	FAM227B	ENSG00000166262	protein_coding	49326962	49620931	49445307	49620931	175624	1.6	49348801	49349200	0
15	FAM227B	gain	15:49445307..50353474	49445307	50353474	908167	59	9	FAM227B	ENSG00000166262	protein_coding	49326962	49620931	49445307	49620931	175624	1.6	49349201	49349600	0
15	FAM227B	gain	15:49445307..50353474	49445307	50353474	908167	59	9	FAM227B	ENSG00000166262	protein_coding	49326962	49620931	49445307	49620931	175624	1.5	49349601	49350000	0
15	FAM227B	gain	15:49445307..50353474	49445307	50353474	908167	59	9	FAM227B	ENSG00000166262	protein_coding	49326962	49620931	49445307	49620931	175624	1.4	49350001	49350400	0
15	FAM227B	gain	15:49445307..50353474	49445307	50353474	908167	59	9	FAM227B	ENSG00000166262	protein_coding	49326962	49620931	49445307	49620931	175624	2.2	49350401	49350800	0
15	FAM227B	gain	15:49445307..50353474	49445307	50353474	908167	59	9	FAM227B	ENSG00000166262	protein_coding	49326962	49620931	49445307	49620931	175624	1.4	49350801	49351200	0
15	FAM227B	gain	15:49445307..50353474	49445307	50353474	908167	59	9	FAM227B	ENSG00000166262	protein_coding	49326962	49620931	49445307	49620931	175624	1.2	49351201	49351600	0
15	FAM227B	gain	15:49445307..50353474	49445307	50353474	908167	59	9	FAM227B	ENSG00000166262	protein_coding	49326962	49620931	49445307	49620931	175624	1.5	49351601	49352000	0
15	FAM227B	gain	15:49445307..50353474	49445307	50353474	908167	59	9	FAM227B	ENSG00000166262	protein_coding	49326962	49620931	49445307	49620931	175624	1.7	49352001	49352400	0
15	FAM227B	gain	15:49445307..50353474	49445307	50353474	908167	59	9	FAM227B	ENSG00000166262	protein_coding	49326962	49620931	49445307	49620931	175624	1.4	49352401	49352800	0
15	FAM227B	gain	15:49445307..50353474	49445307	50353474	908167	59	9	FAM227B	ENSG00000166262	protein_coding	49326962	49620931	49445307	49620931	175624	1.6	49352801	49353200	0
15	FAM227B	gain	15:49445307..50353474	49445307	50353474	908167	59	9	FAM227B	ENSG00000166262	protein_coding	49326962	49620931	49445307	49620931	175624	1.3	49353201	49353600	0
15	FAM227B	gain	15:49445307..50353474	49445307	50353474	908167	59	9	FAM227B	ENSG00000166262	protein_coding	49326962	49620931	49445307	49620931	175624	1.5	49353601	49354000	0
15	FAM227B	gain	15:49445307..50353474	49445307	50353474	908167	59	9	FAM227B	ENSG00000166262	protein_coding	49326962	49620931	49445307	49620931	175624	1.4	49354001	49354400	0
15	FAM227B	gain	15:49445307..50353474	49445307	50353474	908167	59	9	FAM227B	ENSG00000166262	protein_coding	49326962	49620931	49445307	49620931	175624	1.5	49354401	49354800	0
15	FAM227B	gain	15:49445307..50353474	49445307	50353474	908167	59	9	FAM227B	ENSG00000166262	protein_coding	49326962	49620931	49445307	49620931	175624	1.4	49354801	49355200	0
15	FAM227B	gain	15:49445307..50353474	49445307	50353474	908167	59	9	FAM227B	ENSG00000166262	protein_coding	49326962	49620931	49445307	49620931	175624	1.4	49355201	49355600	0
15	FAM227B	gain	15:49445307..50353474	49445307	50353474	908167	59	9	FAM227B	ENSG00000166262	protein_coding	49326962	49620931	49445307	49620931	175624	1.3	49355601	49356000	0
15	FAM227B	gain	15:49445307..50353474	49445307	50353474	908167	59	9	FAM227B	ENSG00000166262	protein_coding	49326962	49620931	49445307	49620931	175624	1.4	49356001	49356400	0
15	FAM227B	gain	15:49445307..50353474	49445307	50353474	908167	59	9	FAM227B	ENSG00000166262	protein_coding	49326962	49620931	49445307	49620931	175624	1.7	49356401	49356800	0
15	FAM227B	gain	15:49445307..50353474	49445307	50353474	908167	59	9	FAM227B	ENSG00000166262	protein_coding	49326962	49620931	49445307	49620931	175624	1.4	49356801	49357200	0
15	FAM227B	gain	15:49445307..50353474	49445307	50353474	908167	59	9	FAM227B	ENSG00000166262	protein_coding	49326962	49620931	49445307	49620931	175624	1.6	49357201	49357600	0
15	FAM227B	gain	15:49445307..50353474	49445307	50353474	908167	59	9	FAM227B	ENSG00000166262	protein_coding	49326962	49620931	49445307	49620931	175624	1.4	49357601	49358000	0
15	FAM227B	gain	15:49445307..50353474	49445307	50353474	908167	59	9	FAM227B	ENSG00000166262	protein_coding	49326962	49620931	49445307	49620931	175624	1.5	49358001	49358400	0
15	FAM227B	gain	15:49445307..50353474	49445307	50353474	908167	59	9	FAM227B	ENSG00000166262	protein_coding	49326962	49620931	49445307	49620931	175624	1.6	49358401	49358800	0
15	FAM227B	gain	15:49445307..50353474	49445307	50353474	908167	59	9	FAM227B	ENSG00000166262	protein_coding	49326962	49620931	49445307	49620931	175624	1.6	49358801	49359200	0
15	FAM227B	gain	15:49445307..50353474	49445307	50353474	908167	59	9	FAM227B	ENSG00000166262	protein_coding	49326962	49620931	49445307	49620931	175624	1.8	49359201	49359600	0
15	FAM227B	gain	15:49445307..50353474	49445307	50353474	908167	59	9	FAM227B	ENSG00000166262	protein_coding	49326962	49620931	49445307	49620931	175624	1.8	49359601	49360000	0
15	FAM227B	gain	15:49445307..50353474	49445307	50353474	908167	59	9	FAM227B	ENSG00000166262	protein_coding	49326962	49620931	49445307	49620931	175624	1.7	49360001	49360400	0
15	FAM227B	gain	15:49445307..50353474	49445307	50353474	908167	59	9	FAM227B	ENSG00000166262	protein_coding	49326962	49620931	49445307	49620931	175624	1.6	49360401	49360800	0
15	FAM227B	gain	15:49445307..50353474	49445307	50353474	908167	59	9	FAM227B	ENSG00000166262	protein_coding	49326962	49620931	49445307	49620931	175624	1.9	49360801	49361200	0
15	FAM227B	gain	15:49445307..50353474	49445307	50353474	908167	59	9	FAM227B	ENSG00000166262	protein_coding	49326962	49620931	49445307	49620931	175624	1.6	49361201	49361600	0
15	FAM227B	gain	15:49445307..50353474	49445307	50353474	908167	59	9	FAM227B	ENSG00000166262	protein_coding	49326962	49620931	49445307	49620931	175624	1.7	49361601	49362000	0
15	FAM227B	gain	15:49445307..50353474	49445307	50353474	908167	59	9	FAM227B	ENSG00000166262	protein_coding	49326962	49620931	49445307	49620931	175624	2.1	49362001	49362400	0
15	FAM227B	gain	15:49445307..50353474	49445307	50353474	908167	59	9	FAM227B	ENSG00000166262	protein_coding	49326962	49620931	49445307	49620931	175624	2.3	49362401	49362800	0
15	FAM227B	gain	15:49445307..50353474	49445307	50353474	908167	59	9	FAM227B	ENSG00000166262	protein_coding	49326962	49620931	49445307	49620931	175624	1.9	49362801	49363200	0
15	FAM227B	gain	15:49445307..50353474	49445307	50353474	908167	59	9	FAM227B	ENSG00000166262	protein_coding	49326962	49620931	49445307	49620931	175624	1.7	49363201	49363600	0
15	FAM227B	gain	15:49445307..50353474	49445307	50353474	908167	59	9	FAM227B	ENSG00000166262	protein_coding	49326962	49620931	49445307	49620931	175624	2	49363601	49364000	0
15	FAM227B	gain	15:49445307..50353474	49445307	50353474	908167	59	9	FAM227B	ENSG00000166262	protein_coding	49326962	49620931	49445307	49620931	175624	1.9	49364001	49364400	0
15	FAM227B	gain	15:49445307..50353474	49445307	50353474	908167	59	9	FAM227B	ENSG00000166262	protein_coding	49326962	49620931	49445307	49620931	175624	1.9	49364401	49364800	0
15	FAM227B	gain	15:49445307..50353474	49445307	50353474	908167	59	9	FAM227B	ENSG00000166262	protein_coding	49326962	49620931	49445307	49620931	175624	1.5	49364801	49365200	0
15	FAM227B	gain	15:49445307..50353474	49445307	50353474	908167	59	9	FAM227B	ENSG00000166262	protein_coding	49326962	49620931	49445307	49620931	175624	1.7	49365201	49365600	0
15	FAM227B	gain	15:49445307..50353474	49445307	50353474	908167	59	9	FAM227B	ENSG00000166262	protein_coding	49326962	49620931	49445307	49620931	175624	1.6	49365601	49366000	0
15	FAM227B	gain	15:49445307..50353474	49445307	50353474	908167	59	9	FAM227B	ENSG00000166262	protein_coding	49326962	49620931	49445307	49620931	175624	2	49366001	49366400	0
15	FAM227B	gain	15:49445307..50353474	49445307	50353474	908167	59	9	FAM227B	ENSG00000166262	protein_coding	49326962	49620931	49445307	49620931	175624	1.8	49366401	49366800	0
15	FAM227B	gain	15:49445307..50353474	49445307	50353474	908167	59	9	FAM227B	ENSG00000166262	protein_coding	49326962	49620931	49445307	49620931	175624	1.3	49366801	49367200	0
15	FAM227B	gain	15:49445307..50353474	49445307	50353474	908167	59	9	FAM227B	ENSG00000166262	protein_coding	49326962	49620931	49445307	49620931	175624	2.2	49367201	49367600	0
15	FAM227B	gain	15:49445307..50353474	49445307	50353474	908167	59	9	FAM227B	ENSG00000166262	protein_coding	49326962	49620931	49445307	49620931	175624	1.7	49367601	49368000	0
15	FAM227B	gain	15:49445307..50353474	49445307	50353474	908167	59	9	FAM227B	ENSG00000166262	protein_coding	49326962	49620931	49445307	49620931	175624	1.8	49368001	49368400	0
15	FAM227B	gain	15:49445307..50353474	49445307	50353474	908167	59	9	FAM227B	ENSG00000166262	protein_coding	49326962	49620931	49445307	49620931	175624	1.5	49368401	49368800	0
15	FAM227B	gain	15:49445307..50353474	49445307	50353474	908167	59	9	FAM227B	ENSG00000166262	protein_coding	49326962	49620931	49445307	49620931	175624	1.4	49368801	49369200	0
15	FAM227B	gain	15:49445307..50353474	49445307	50353474	908167	59	9	FAM227B	ENSG00000166262	protein_coding	49326962	49620931	49445307	49620931	175624	1.7	49369201	49369600	0
15	FAM227B	gain	15:49445307..50353474	49445307	50353474	908167	59	9	FAM227B	ENSG00000166262	protein_coding	49326962	49620931	49445307	49620931	175624	1.8	49369601	49370000	0
15	FAM227B	gain	15:49445307..50353474	49445307	50353474	908167	59	9	FAM227B	ENSG00000166262	protein_coding	49326962	49620931	49445307	49620931	175624	1.8	49370001	49370400	0
15	FAM227B	gain	15:49445307..50353474	49445307	50353474	908167	59	9	FAM227B	ENSG00000166262	protein_coding	49326962	49620931	49445307	49620931	175624	1.7	49370401	49370800	0
15	FAM227B	gain	15:49445307..50353474	49445307	50353474	908167	59	9	FAM227B	ENSG00000166262	protein_coding	49326962	49620931	49445307	49620931	175624	1.7	49370801	49371200	0
15	FAM227B	gain	15:49445307..50353474	49445307	50353474	908167	59	9	FAM227B	ENSG00000166262	protein_coding	49326962	49620931	49445307	49620931	175624	1.5	49371201	49371600	0
15	FAM227B	gain	15:49445307..50353474	49445307	50353474	908167	59	9	FAM227B	ENSG00000166262	protein_coding	49326962	49620931	49445307	49620931	175624	4.8	49371601	49372000	0
15	FAM227B	gain	15:49445307..50353474	49445307	50353474	908167	59	9	FAM227B	ENSG00000166262	protein_coding	49326962	49620931	49445307	49620931	175624	3	49372001	49372400	0
15	FAM227B	gain	15:49445307..50353474	49445307	50353474	908167	59	9	FAM227B	ENSG00000166262	protein_coding	49326962	49620931	49445307	49620931	175624	1.8	49372401	49372800	0
15	FAM227B	gain	15:49445307..50353474	49445307	50353474	908167	59	9	FAM227B	ENSG00000166262	protein_coding	49326962	49620931	49445307	49620931	175624	2.1	49372801	49373200	0
15	FAM227B	gain	15:49445307..50353474	49445307	50353474	908167	59	9	FAM227B	ENSG00000166262	protein_coding	49326962	49620931	49445307	49620931	175624	2	49373201	49373600	0
15	FAM227B	gain	15:49445307..50353474	49445307	50353474	908167	59	9	FAM227B	ENSG00000166262	protein_coding	49326962	49620931	49445307	49620931	175624	2	49373601	49374000	0
15	FAM227B	gain	15:49445307..50353474	49445307	50353474	908167	59	9	FAM227B	ENSG00000166262	protein_coding	49326962	49620931	49445307	49620931	175624	1.9	49374001	49374400	0
15	FAM227B	gain	15:49445307..50353474	49445307	50353474	908167	59	9	FAM227B	ENSG00000166262	protein_coding	49326962	49620931	49445307	49620931	175624	1.8	49374401	49374800	0
15	FAM227B	gain	15:49445307..50353474	49445307	50353474	908167	59	9	FAM227B	ENSG00000166262	protein_coding	49326962	49620931	49445307	49620931	175624	1.7	49374801	49375200	0
15	FAM227B	gain	15:49445307..50353474	49445307	50353474	908167	59	9	FAM227B	ENSG00000166262	protein_coding	49326962	49620931	49445307	49620931	175624	1.9	49375201	49375600	0
15	FAM227B	gain	15:49445307..50353474	49445307	50353474	908167	59	9	FAM227B	ENSG00000166262	protein_coding	49326962	49620931	49445307	49620931	175624	1.7	49375601	49376000	0
15	FAM227B	gain	15:49445307..50353474	49445307	50353474	908167	59	9	FAM227B	ENSG00000166262	protein_coding	49326962	49620931	49445307	49620931	175624	1.7	49376001	49376400	0
15	FAM227B	gain	15:49445307..50353474	49445307	50353474	908167	59	9	FAM227B	ENSG00000166262	protein_coding	49326962	49620931	49445307	49620931	175624	1.8	49376401	49376800	0
15	FAM227B	gain	15:49445307..50353474	49445307	50353474	908167	59	9	FAM227B	ENSG00000166262	protein_coding	49326962	49620931	49445307	49620931	175624	2	49376801	49377200	0
15	FAM227B	gain	15:49445307..50353474	49445307	50353474	908167	59	9	FAM227B	ENSG00000166262	protein_coding	49326962	49620931	49445307	49620931	175624	2.4	49377201	49377600	0
15	FAM227B	gain	15:49445307..50353474	49445307	50353474	908167	59	9	FAM227B	ENSG00000166262	protein_coding	49326962	49620931	49445307	49620931	175624	2.1	49377601	49378000	0
15	FAM227B	gain	15:49445307..50353474	49445307	50353474	908167	59	9	FAM227B	ENSG00000166262	protein_coding	49326962	49620931	49445307	49620931	175624	2	49378001	49378400	0
15	FAM227B	gain	15:49445307..50353474	49445307	50353474	908167	59	9	FAM227B	ENSG00000166262	protein_coding	49326962	49620931	49445307	49620931	175624	1.9	49378401	49378800	0
15	FAM227B	gain	15:49445307..50353474	49445307	50353474	908167	59	9	FAM227B	ENSG00000166262	protein_coding	49326962	49620931	49445307	49620931	175624	2	49378801	49379200	0
15	FAM227B	gain	15:49445307..50353474	49445307	50353474	908167	59	9	FAM227B	ENSG00000166262	protein_coding	49326962	49620931	49445307	49620931	175624	1.5	49379201	49379600	0
15	FAM227B	gain	15:49445307..50353474	49445307	50353474	908167	59	9	FAM227B	ENSG00000166262	protein_coding	49326962	49620931	49445307	49620931	175624	1.2	49379601	49380000	0
15	FAM227B	gain	15:49445307..50353474	49445307	50353474	908167	59	9	FAM227B	ENSG00000166262	protein_coding	49326962	49620931	49445307	49620931	175624	1.4	49380001	49380400	0
15	FAM227B	gain	15:49445307..50353474	49445307	50353474	908167	59	9	FAM227B	ENSG00000166262	protein_coding	49326962	49620931	49445307	49620931	175624	1.6	49380401	49380800	0
15	FAM227B	gain	15:49445307..50353474	49445307	50353474	908167	59	9	FAM227B	ENSG00000166262	protein_coding	49326962	49620931	49445307	49620931	175624	1.8	49380801	49381200	0
15	FAM227B	gain	15:49445307..50353474	49445307	50353474	908167	59	9	FAM227B	ENSG00000166262	protein_coding	49326962	49620931	49445307	49620931	175624	1.6	49381201	49381600	0
15	FAM227B	gain	15:49445307..50353474	49445307	50353474	908167	59	9	FAM227B	ENSG00000166262	protein_coding	49326962	49620931	49445307	49620931	175624	1.7	49381601	49382000	0
15	FAM227B	gain	15:49445307..50353474	49445307	50353474	908167	59	9	FAM227B	ENSG00000166262	protein_coding	49326962	49620931	49445307	49620931	175624	1.6	49382001	49382400	0
15	FAM227B	gain	15:49445307..50353474	49445307	50353474	908167	59	9	FAM227B	ENSG00000166262	protein_coding	49326962	49620931	49445307	49620931	175624	1.9	49382401	49382800	0
15	FAM227B	gain	15:49445307..50353474	49445307	50353474	908167	59	9	FAM227B	ENSG00000166262	protein_coding	49326962	49620931	49445307	49620931	175624	2	49382801	49383200	0
15	FAM227B	gain	15:49445307..50353474	49445307	50353474	908167	59	9	FAM227B	ENSG00000166262	protein_coding	49326962	49620931	49445307	49620931	175624	1.5	49383201	49383600	0
15	FAM227B	gain	15:49445307..50353474	49445307	50353474	908167	59	9	FAM227B	ENSG00000166262	protein_coding	49326962	49620931	49445307	49620931	175624	1.9	49383601	49384000	0
15	FAM227B	gain	15:49445307..50353474	49445307	50353474	908167	59	9	FAM227B	ENSG00000166262	protein_coding	49326962	49620931	49445307	49620931	175624	1.7	49384001	49384400	0
15	FAM227B	gain	15:49445307..50353474	49445307	50353474	908167	59	9	FAM227B	ENSG00000166262	protein_coding	49326962	49620931	49445307	49620931	175624	1.9	49384401	49384800	0
15	FAM227B	gain	15:49445307..50353474	49445307	50353474	908167	59	9	FAM227B	ENSG00000166262	protein_coding	49326962	49620931	49445307	49620931	175624	1.7	49384801	49385200	0
15	FAM227B	gain	15:49445307..50353474	49445307	50353474	908167	59	9	FAM227B	ENSG00000166262	protein_coding	49326962	49620931	49445307	49620931	175624	1.5	49385201	49385600	0
15	FAM227B	gain	15:49445307..50353474	49445307	50353474	908167	59	9	FAM227B	ENSG00000166262	protein_coding	49326962	49620931	49445307	49620931	175624	1.6	49385601	49386000	0
15	FAM227B	gain	15:49445307..50353474	49445307	50353474	908167	59	9	FAM227B	ENSG00000166262	protein_coding	49326962	49620931	49445307	49620931	175624	1.5	49386001	49386400	0
15	FAM227B	gain	15:49445307..50353474	49445307	50353474	908167	59	9	FAM227B	ENSG00000166262	protein_coding	49326962	49620931	49445307	49620931	175624	1.5	49386401	49386800	0
15	FAM227B	gain	15:49445307..50353474	49445307	50353474	908167	59	9	FAM227B	ENSG00000166262	protein_coding	49326962	49620931	49445307	49620931	175624	1.8	49386801	49387200	0
15	FAM227B	gain	15:49445307..50353474	49445307	50353474	908167	59	9	FAM227B	ENSG00000166262	protein_coding	49326962	49620931	49445307	49620931	175624	1.8	49387201	49387600	0
15	FAM227B	gain	15:49445307..50353474	49445307	50353474	908167	59	9	FAM227B	ENSG00000166262	protein_coding	49326962	49620931	49445307	49620931	175624	1.9	49387601	49388000	0
15	FAM227B	gain	15:49445307..50353474	49445307	50353474	908167	59	9	FAM227B	ENSG00000166262	protein_coding	49326962	49620931	49445307	49620931	175624	1.6	49388001	49388400	0
15	FAM227B	gain	15:49445307..50353474	49445307	50353474	908167	59	9	FAM227B	ENSG00000166262	protein_coding	49326962	49620931	49445307	49620931	175624	1.6	49388401	49388800	0
15	FAM227B	gain	15:49445307..50353474	49445307	50353474	908167	59	9	FAM227B	ENSG00000166262	protein_coding	49326962	49620931	49445307	49620931	175624	2.1	49388801	49389200	0
15	FAM227B	gain	15:49445307..50353474	49445307	50353474	908167	59	9	FAM227B	ENSG00000166262	protein_coding	49326962	49620931	49445307	49620931	175624	1.8	49389201	49389600	0
15	FAM227B	gain	15:49445307..50353474	49445307	50353474	908167	59	9	FAM227B	ENSG00000166262	protein_coding	49326962	49620931	49445307	49620931	175624	1.7	49389601	49390000	0
15	FAM227B	gain	15:49445307..50353474	49445307	50353474	908167	59	9	FAM227B	ENSG00000166262	protein_coding	49326962	49620931	49445307	49620931	175624	1.8	49390001	49390400	0
15	FAM227B	gain	15:49445307..50353474	49445307	50353474	908167	59	9	FAM227B	ENSG00000166262	protein_coding	49326962	49620931	49445307	49620931	175624	1.9	49390401	49390800	0
15	FAM227B	gain	15:49445307..50353474	49445307	50353474	908167	59	9	FAM227B	ENSG00000166262	protein_coding	49326962	49620931	49445307	49620931	175624	1.4	49390801	49391200	0
15	FAM227B	gain	15:49445307..50353474	49445307	50353474	908167	59	9	FAM227B	ENSG00000166262	protein_coding	49326962	49620931	49445307	49620931	175624	1.4	49391201	49391600	0
15	FAM227B	gain	15:49445307..50353474	49445307	50353474	908167	59	9	FAM227B	ENSG00000166262	protein_coding	49326962	49620931	49445307	49620931	175624	1.5	49391601	49392000	0
15	FAM227B	gain	15:49445307..50353474	49445307	50353474	908167	59	9	FAM227B	ENSG00000166262	protein_coding	49326962	49620931	49445307	49620931	175624	1.6	49392001	49392400	0
15	FAM227B	gain	15:49445307..50353474	49445307	50353474	908167	59	9	FAM227B	ENSG00000166262	protein_coding	49326962	49620931	49445307	49620931	175624	1.8	49392401	49392800	0
15	FAM227B	gain	15:49445307..50353474	49445307	50353474	908167	59	9	FAM227B	ENSG00000166262	protein_coding	49326962	49620931	49445307	49620931	175624	1.6	49392801	49393200	0
15	FAM227B	gain	15:49445307..50353474	49445307	50353474	908167	59	9	FAM227B	ENSG00000166262	protein_coding	49326962	49620931	49445307	49620931	175624	1.6	49393201	49393600	0
15	FAM227B	gain	15:49445307..50353474	49445307	50353474	908167	59	9	FAM227B	ENSG00000166262	protein_coding	49326962	49620931	49445307	49620931	175624	1.8	49393601	49394000	0
15	FAM227B	gain	15:49445307..50353474	49445307	50353474	908167	59	9	FAM227B	ENSG00000166262	protein_coding	49326962	49620931	49445307	49620931	175624	1.6	49394001	49394400	0
15	FAM227B	gain	15:49445307..50353474	49445307	50353474	908167	59	9	FAM227B	ENSG00000166262	protein_coding	49326962	49620931	49445307	49620931	175624	1.7	49394401	49394800	0
15	FAM227B	gain	15:49445307..50353474	49445307	50353474	908167	59	9	FAM227B	ENSG00000166262	protein_coding	49326962	49620931	49445307	49620931	175624	1.3	49394801	49395200	0
15	FAM227B	gain	15:49445307..50353474	49445307	50353474	908167	59	9	FAM227B	ENSG00000166262	protein_coding	49326962	49620931	49445307	49620931	175624	1.2	49395201	49395600	0
15	FAM227B	gain	15:49445307..50353474	49445307	50353474	908167	59	9	FAM227B	ENSG00000166262	protein_coding	49326962	49620931	49445307	49620931	175624	1.2	49395601	49396000	0
15	FAM227B	gain	15:49445307..50353474	49445307	50353474	908167	59	9	FAM227B	ENSG00000166262	protein_coding	49326962	49620931	49445307	49620931	175624	1.6	49396001	49396400	0
15	FAM227B	gain	15:49445307..50353474	49445307	50353474	908167	59	9	FAM227B	ENSG00000166262	protein_coding	49326962	49620931	49445307	49620931	175624	2	49396401	49396800	0
15	FAM227B	gain	15:49445307..50353474	49445307	50353474	908167	59	9	FAM227B	ENSG00000166262	protein_coding	49326962	49620931	49445307	49620931	175624	1.4	49396801	49397200	0
15	FAM227B	gain	15:49445307..50353474	49445307	50353474	908167	59	9	FAM227B	ENSG00000166262	protein_coding	49326962	49620931	49445307	49620931	175624	1.5	49397201	49397600	0
15	FAM227B	gain	15:49445307..50353474	49445307	50353474	908167	59	9	FAM227B	ENSG00000166262	protein_coding	49326962	49620931	49445307	49620931	175624	1.3	49397601	49398000	0
15	FAM227B	gain	15:49445307..50353474	49445307	50353474	908167	59	9	FAM227B	ENSG00000166262	protein_coding	49326962	49620931	49445307	49620931	175624	1.4	49398001	49398400	0
15	FAM227B	gain	15:49445307..50353474	49445307	50353474	908167	59	9	FAM227B	ENSG00000166262	protein_coding	49326962	49620931	49445307	49620931	175624	1.7	49398401	49398800	0
15	FAM227B	gain	15:49445307..50353474	49445307	50353474	908167	59	9	FAM227B	ENSG00000166262	protein_coding	49326962	49620931	49445307	49620931	175624	1.2	49398801	49399200	0
15	FAM227B	gain	15:49445307..50353474	49445307	50353474	908167	59	9	FAM227B	ENSG00000166262	protein_coding	49326962	49620931	49445307	49620931	175624	1.7	49399201	49399600	0
15	FAM227B	gain	15:49445307..50353474	49445307	50353474	908167	59	9	FAM227B	ENSG00000166262	protein_coding	49326962	49620931	49445307	49620931	175624	2.1	49399601	49400000	0
15	FAM227B	gain	15:49445307..50353474	49445307	50353474	908167	59	9	FAM227B	ENSG00000166262	protein_coding	49326962	49620931	49445307	49620931	175624	2.3	49400001	49400400	0
15	FAM227B	gain	15:49445307..50353474	49445307	50353474	908167	59	9	FAM227B	ENSG00000166262	protein_coding	49326962	49620931	49445307	49620931	175624	1.5	49400401	49400800	0
15	FAM227B	gain	15:49445307..50353474	49445307	50353474	908167	59	9	FAM227B	ENSG00000166262	protein_coding	49326962	49620931	49445307	49620931	175624	1.8	49400801	49401200	0
15	FAM227B	gain	15:49445307..50353474	49445307	50353474	908167	59	9	FAM227B	ENSG00000166262	protein_coding	49326962	49620931	49445307	49620931	175624	2	49401201	49401600	0
15	FAM227B	gain	15:49445307..50353474	49445307	50353474	908167	59	9	FAM227B	ENSG00000166262	protein_coding	49326962	49620931	49445307	49620931	175624	1.5	49401601	49402000	0
15	FAM227B	gain	15:49445307..50353474	49445307	50353474	908167	59	9	FAM227B	ENSG00000166262	protein_coding	49326962	49620931	49445307	49620931	175624	1.7	49402001	49402400	0
15	FAM227B	gain	15:49445307..50353474	49445307	50353474	908167	59	9	FAM227B	ENSG00000166262	protein_coding	49326962	49620931	49445307	49620931	175624	2.4	49402401	49402800	0
15	FAM227B	gain	15:49445307..50353474	49445307	50353474	908167	59	9	FAM227B	ENSG00000166262	protein_coding	49326962	49620931	49445307	49620931	175624	2	49402801	49403200	0
15	FAM227B	gain	15:49445307..50353474	49445307	50353474	908167	59	9	FAM227B	ENSG00000166262	protein_coding	49326962	49620931	49445307	49620931	175624	2	49403201	49403600	0
15	FAM227B	gain	15:49445307..50353474	49445307	50353474	908167	59	9	FAM227B	ENSG00000166262	protein_coding	49326962	49620931	49445307	49620931	175624	1.5	49403601	49404000	0
15	FAM227B	gain	15:49445307..50353474	49445307	50353474	908167	59	9	FAM227B	ENSG00000166262	protein_coding	49326962	49620931	49445307	49620931	175624	1.8	49404001	49404400	0
15	FAM227B	gain	15:49445307..50353474	49445307	50353474	908167	59	9	FAM227B	ENSG00000166262	protein_coding	49326962	49620931	49445307	49620931	175624	1.5	49404401	49404800	0
15	FAM227B	gain	15:49445307..50353474	49445307	50353474	908167	59	9	FAM227B	ENSG00000166262	protein_coding	49326962	49620931	49445307	49620931	175624	1.5	49404801	49405200	0
15	FAM227B	gain	15:49445307..50353474	49445307	50353474	908167	59	9	FAM227B	ENSG00000166262	protein_coding	49326962	49620931	49445307	49620931	175624	1.6	49405201	49405600	0
15	FAM227B	gain	15:49445307..50353474	49445307	50353474	908167	59	9	FAM227B	ENSG00000166262	protein_coding	49326962	49620931	49445307	49620931	175624	1.3	49405601	49406000	0
15	FAM227B	gain	15:49445307..50353474	49445307	50353474	908167	59	9	FAM227B	ENSG00000166262	protein_coding	49326962	49620931	49445307	49620931	175624	1.4	49406001	49406400	0
15	FAM227B	gain	15:49445307..50353474	49445307	50353474	908167	59	9	FAM227B	ENSG00000166262	protein_coding	49326962	49620931	49445307	49620931	175624	1.3	49406401	49406800	0
15	FAM227B	gain	15:49445307..50353474	49445307	50353474	908167	59	9	FAM227B	ENSG00000166262	protein_coding	49326962	49620931	49445307	49620931	175624	1.7	49406801	49407200	0
15	FAM227B	gain	15:49445307..50353474	49445307	50353474	908167	59	9	FAM227B	ENSG00000166262	protein_coding	49326962	49620931	49445307	49620931	175624	1.3	49407201	49407600	0
15	FAM227B	gain	15:49445307..50353474	49445307	50353474	908167	59	9	FAM227B	ENSG00000166262	protein_coding	49326962	49620931	49445307	49620931	175624	1.5	49407601	49408000	0
15	FAM227B	gain	15:49445307..50353474	49445307	50353474	908167	59	9	FAM227B	ENSG00000166262	protein_coding	49326962	49620931	49445307	49620931	175624	1.4	49408001	49408400	0
15	FAM227B	gain	15:49445307..50353474	49445307	50353474	908167	59	9	FAM227B	ENSG00000166262	protein_coding	49326962	49620931	49445307	49620931	175624	1.5	49408401	49408800	0
15	FAM227B	gain	15:49445307..50353474	49445307	50353474	908167	59	9	FAM227B	ENSG00000166262	protein_coding	49326962	49620931	49445307	49620931	175624	1.9	49408801	49409200	0
15	FAM227B	gain	15:49445307..50353474	49445307	50353474	908167	59	9	FAM227B	ENSG00000166262	protein_coding	49326962	49620931	49445307	49620931	175624	1.6	49409201	49409600	0
15	FAM227B	gain	15:49445307..50353474	49445307	50353474	908167	59	9	FAM227B	ENSG00000166262	protein_coding	49326962	49620931	49445307	49620931	175624	1.5	49409601	49410000	0
15	FAM227B	gain	15:49445307..50353474	49445307	50353474	908167	59	9	FAM227B	ENSG00000166262	protein_coding	49326962	49620931	49445307	49620931	175624	1.8	49410001	49410400	0
15	FAM227B	gain	15:49445307..50353474	49445307	50353474	908167	59	9	FAM227B	ENSG00000166262	protein_coding	49326962	49620931	49445307	49620931	175624	1.5	49410401	49410800	0
15	FAM227B	gain	15:49445307..50353474	49445307	50353474	908167	59	9	FAM227B	ENSG00000166262	protein_coding	49326962	49620931	49445307	49620931	175624	1.3	49410801	49411200	0
15	FAM227B	gain	15:49445307..50353474	49445307	50353474	908167	59	9	FAM227B	ENSG00000166262	protein_coding	49326962	49620931	49445307	49620931	175624	1.6	49411201	49411600	0
15	FAM227B	gain	15:49445307..50353474	49445307	50353474	908167	59	9	FAM227B	ENSG00000166262	protein_coding	49326962	49620931	49445307	49620931	175624	1.7	49411601	49412000	0
15	FAM227B	gain	15:49445307..50353474	49445307	50353474	908167	59	9	FAM227B	ENSG00000166262	protein_coding	49326962	49620931	49445307	49620931	175624	1.7	49412001	49412400	0
15	FAM227B	gain	15:49445307..50353474	49445307	50353474	908167	59	9	FAM227B	ENSG00000166262	protein_coding	49326962	49620931	49445307	49620931	175624	1.6	49412401	49412800	0
15	FAM227B	gain	15:49445307..50353474	49445307	50353474	908167	59	9	FAM227B	ENSG00000166262	protein_coding	49326962	49620931	49445307	49620931	175624	1.8	49412801	49413200	0
15	FAM227B	gain	15:49445307..50353474	49445307	50353474	908167	59	9	FAM227B	ENSG00000166262	protein_coding	49326962	49620931	49445307	49620931	175624	1.9	49413201	49413600	0
15	FAM227B	gain	15:49445307..50353474	49445307	50353474	908167	59	9	FAM227B	ENSG00000166262	protein_coding	49326962	49620931	49445307	49620931	175624	1.9	49413601	49414000	0
15	FAM227B	gain	15:49445307..50353474	49445307	50353474	908167	59	9	FAM227B	ENSG00000166262	protein_coding	49326962	49620931	49445307	49620931	175624	1.9	49414001	49414400	0
15	FAM227B	gain	15:49445307..50353474	49445307	50353474	908167	59	9	FAM227B	ENSG00000166262	protein_coding	49326962	49620931	49445307	49620931	175624	2	49414401	49414800	0
15	FAM227B	gain	15:49445307..50353474	49445307	50353474	908167	59	9	FAM227B	ENSG00000166262	protein_coding	49326962	49620931	49445307	49620931	175624	1.9	49414801	49415200	0
15	FAM227B	gain	15:49445307..50353474	49445307	50353474	908167	59	9	FAM227B	ENSG00000166262	protein_coding	49326962	49620931	49445307	49620931	175624	1.7	49415201	49415600	0
15	FAM227B	gain	15:49445307..50353474	49445307	50353474	908167	59	9	FAM227B	ENSG00000166262	protein_coding	49326962	49620931	49445307	49620931	175624	1.7	49415601	49416000	0
15	FAM227B	gain	15:49445307..50353474	49445307	50353474	908167	59	9	FAM227B	ENSG00000166262	protein_coding	49326962	49620931	49445307	49620931	175624	1.3	49416001	49416400	0
15	FAM227B	gain	15:49445307..50353474	49445307	50353474	908167	59	9	FAM227B	ENSG00000166262	protein_coding	49326962	49620931	49445307	49620931	175624	1.5	49416401	49416800	0
15	FAM227B	gain	15:49445307..50353474	49445307	50353474	908167	59	9	FAM227B	ENSG00000166262	protein_coding	49326962	49620931	49445307	49620931	175624	1.8	49416801	49417200	0
15	FAM227B	gain	15:49445307..50353474	49445307	50353474	908167	59	9	FAM227B	ENSG00000166262	protein_coding	49326962	49620931	49445307	49620931	175624	1.8	49417201	49417600	0
15	FAM227B	gain	15:49445307..50353474	49445307	50353474	908167	59	9	FAM227B	ENSG00000166262	protein_coding	49326962	49620931	49445307	49620931	175624	2.3	49417601	49418000	0
15	FAM227B	gain	15:49445307..50353474	49445307	50353474	908167	59	9	FAM227B	ENSG00000166262	protein_coding	49326962	49620931	49445307	49620931	175624	2.1	49418001	49418400	0
15	FAM227B	gain	15:49445307..50353474	49445307	50353474	908167	59	9	FAM227B	ENSG00000166262	protein_coding	49326962	49620931	49445307	49620931	175624	1.7	49418401	49418800	0
15	FAM227B	gain	15:49445307..50353474	49445307	50353474	908167	59	9	FAM227B	ENSG00000166262	protein_coding	49326962	49620931	49445307	49620931	175624	1.5	49418801	49419200	0
15	FAM227B	gain	15:49445307..50353474	49445307	50353474	908167	59	9	FAM227B	ENSG00000166262	protein_coding	49326962	49620931	49445307	49620931	175624	1.5	49419201	49419600	0
15	FAM227B	gain	15:49445307..50353474	49445307	50353474	908167	59	9	FAM227B	ENSG00000166262	protein_coding	49326962	49620931	49445307	49620931	175624	1.8	49419601	49420000	0
15	FAM227B	gain	15:49445307..50353474	49445307	50353474	908167	59	9	FAM227B	ENSG00000166262	protein_coding	49326962	49620931	49445307	49620931	175624	1.5	49420001	49420400	0
15	FAM227B	gain	15:49445307..50353474	49445307	50353474	908167	59	9	FAM227B	ENSG00000166262	protein_coding	49326962	49620931	49445307	49620931	175624	1.7	49420401	49420800	0
15	FAM227B	gain	15:49445307..50353474	49445307	50353474	908167	59	9	FAM227B	ENSG00000166262	protein_coding	49326962	49620931	49445307	49620931	175624	1.6	49420801	49421200	0
15	FAM227B	gain	15:49445307..50353474	49445307	50353474	908167	59	9	FAM227B	ENSG00000166262	protein_coding	49326962	49620931	49445307	49620931	175624	1.9	49421201	49421600	0
15	FAM227B	gain	15:49445307..50353474	49445307	50353474	908167	59	9	FAM227B	ENSG00000166262	protein_coding	49326962	49620931	49445307	49620931	175624	2.3	49421601	49422000	0
15	FAM227B	gain	15:49445307..50353474	49445307	50353474	908167	59	9	FAM227B	ENSG00000166262	protein_coding	49326962	49620931	49445307	49620931	175624	2.2	49422001	49422400	0
15	FAM227B	gain	15:49445307..50353474	49445307	50353474	908167	59	9	FAM227B	ENSG00000166262	protein_coding	49326962	49620931	49445307	49620931	175624	2	49422401	49422800	0
15	FAM227B	gain	15:49445307..50353474	49445307	50353474	908167	59	9	FAM227B	ENSG00000166262	protein_coding	49326962	49620931	49445307	49620931	175624	1.8	49422801	49423200	0
15	FAM227B	gain	15:49445307..50353474	49445307	50353474	908167	59	9	FAM227B	ENSG00000166262	protein_coding	49326962	49620931	49445307	49620931	175624	1.7	49423201	49423600	0
15	FGF7	gain	15:49445307..50353474	49445307	50353474	908167	66	9	FGF7	ENSG00000140285	protein_coding	49423096	49488775	49445307	49488775	43468	1.7	49423201	49423600	0
15	FAM227B	gain	15:49445307..50353474	49445307	50353474	908167	59	9	FAM227B	ENSG00000166262	protein_coding	49326962	49620931	49445307	49620931	175624	2	49423601	49424000	0
15	FGF7	gain	15:49445307..50353474	49445307	50353474	908167	66	9	FGF7	ENSG00000140285	protein_coding	49423096	49488775	49445307	49488775	43468	2	49423601	49424000	0
15	FAM227B	gain	15:49445307..50353474	49445307	50353474	908167	59	9	FAM227B	ENSG00000166262	protein_coding	49326962	49620931	49445307	49620931	175624	1.9	49424001	49424400	0
15	FGF7	gain	15:49445307..50353474	49445307	50353474	908167	66	9	FGF7	ENSG00000140285	protein_coding	49423096	49488775	49445307	49488775	43468	1.9	49424001	49424400	0
15	FAM227B	gain	15:49445307..50353474	49445307	50353474	908167	59	9	FAM227B	ENSG00000166262	protein_coding	49326962	49620931	49445307	49620931	175624	1.7	49424401	49424800	0
15	FGF7	gain	15:49445307..50353474	49445307	50353474	908167	66	9	FGF7	ENSG00000140285	protein_coding	49423096	49488775	49445307	49488775	43468	1.7	49424401	49424800	0
15	FAM227B	gain	15:49445307..50353474	49445307	50353474	908167	59	9	FAM227B	ENSG00000166262	protein_coding	49326962	49620931	49445307	49620931	175624	1.7	49424801	49425200	0
15	FGF7	gain	15:49445307..50353474	49445307	50353474	908167	66	9	FGF7	ENSG00000140285	protein_coding	49423096	49488775	49445307	49488775	43468	1.7	49424801	49425200	0
15	FAM227B	gain	15:49445307..50353474	49445307	50353474	908167	59	9	FAM227B	ENSG00000166262	protein_coding	49326962	49620931	49445307	49620931	175624	2	49425201	49425600	0
15	FGF7	gain	15:49445307..50353474	49445307	50353474	908167	66	9	FGF7	ENSG00000140285	protein_coding	49423096	49488775	49445307	49488775	43468	2	49425201	49425600	0
15	FAM227B	gain	15:49445307..50353474	49445307	50353474	908167	59	9	FAM227B	ENSG00000166262	protein_coding	49326962	49620931	49445307	49620931	175624	2	49425601	49426000	0
15	FGF7	gain	15:49445307..50353474	49445307	50353474	908167	66	9	FGF7	ENSG00000140285	protein_coding	49423096	49488775	49445307	49488775	43468	2	49425601	49426000	0
15	FAM227B	gain	15:49445307..50353474	49445307	50353474	908167	59	9	FAM227B	ENSG00000166262	protein_coding	49326962	49620931	49445307	49620931	175624	1.8	49426001	49426400	0
15	FGF7	gain	15:49445307..50353474	49445307	50353474	908167	66	9	FGF7	ENSG00000140285	protein_coding	49423096	49488775	49445307	49488775	43468	1.8	49426001	49426400	0
15	FAM227B	gain	15:49445307..50353474	49445307	50353474	908167	59	9	FAM227B	ENSG00000166262	protein_coding	49326962	49620931	49445307	49620931	175624	2.2	49426401	49426800	0
15	FGF7	gain	15:49445307..50353474	49445307	50353474	908167	66	9	FGF7	ENSG00000140285	protein_coding	49423096	49488775	49445307	49488775	43468	2.2	49426401	49426800	0
15	FAM227B	gain	15:49445307..50353474	49445307	50353474	908167	59	9	FAM227B	ENSG00000166262	protein_coding	49326962	49620931	49445307	49620931	175624	1.8	49426801	49427200	0
15	FGF7	gain	15:49445307..50353474	49445307	50353474	908167	66	9	FGF7	ENSG00000140285	protein_coding	49423096	49488775	49445307	49488775	43468	1.8	49426801	49427200	0
15	FAM227B	gain	15:49445307..50353474	49445307	50353474	908167	59	9	FAM227B	ENSG00000166262	protein_coding	49326962	49620931	49445307	49620931	175624	1.5	49427201	49427600	0
15	FGF7	gain	15:49445307..50353474	49445307	50353474	908167	66	9	FGF7	ENSG00000140285	protein_coding	49423096	49488775	49445307	49488775	43468	1.5	49427201	49427600	0
15	FAM227B	gain	15:49445307..50353474	49445307	50353474	908167	59	9	FAM227B	ENSG00000166262	protein_coding	49326962	49620931	49445307	49620931	175624	1.7	49427601	49428000	0
15	FGF7	gain	15:49445307..50353474	49445307	50353474	908167	66	9	FGF7	ENSG00000140285	protein_coding	49423096	49488775	49445307	49488775	43468	1.7	49427601	49428000	0
15	FAM227B	gain	15:49445307..50353474	49445307	50353474	908167	59	9	FAM227B	ENSG00000166262	protein_coding	49326962	49620931	49445307	49620931	175624	1.8	49428001	49428400	0
15	FGF7	gain	15:49445307..50353474	49445307	50353474	908167	66	9	FGF7	ENSG00000140285	protein_coding	49423096	49488775	49445307	49488775	43468	1.8	49428001	49428400	0
15	FAM227B	gain	15:49445307..50353474	49445307	50353474	908167	59	9	FAM227B	ENSG00000166262	protein_coding	49326962	49620931	49445307	49620931	175624	1.7	49428401	49428800	0
15	FGF7	gain	15:49445307..50353474	49445307	50353474	908167	66	9	FGF7	ENSG00000140285	protein_coding	49423096	49488775	49445307	49488775	43468	1.7	49428401	49428800	0
15	FAM227B	gain	15:49445307..50353474	49445307	50353474	908167	59	9	FAM227B	ENSG00000166262	protein_coding	49326962	49620931	49445307	49620931	175624	1.7	49428801	49429200	0
15	FGF7	gain	15:49445307..50353474	49445307	50353474	908167	66	9	FGF7	ENSG00000140285	protein_coding	49423096	49488775	49445307	49488775	43468	1.7	49428801	49429200	0
15	FAM227B	gain	15:49445307..50353474	49445307	50353474	908167	59	9	FAM227B	ENSG00000166262	protein_coding	49326962	49620931	49445307	49620931	175624	1.6	49429201	49429600	0
15	FGF7	gain	15:49445307..50353474	49445307	50353474	908167	66	9	FGF7	ENSG00000140285	protein_coding	49423096	49488775	49445307	49488775	43468	1.6	49429201	49429600	0
15	FAM227B	gain	15:49445307..50353474	49445307	50353474	908167	59	9	FAM227B	ENSG00000166262	protein_coding	49326962	49620931	49445307	49620931	175624	1.5	49429601	49430000	0
15	FGF7	gain	15:49445307..50353474	49445307	50353474	908167	66	9	FGF7	ENSG00000140285	protein_coding	49423096	49488775	49445307	49488775	43468	1.5	49429601	49430000	0
15	FAM227B	gain	15:49445307..50353474	49445307	50353474	908167	59	9	FAM227B	ENSG00000166262	protein_coding	49326962	49620931	49445307	49620931	175624	2	49430001	49430400	0
15	FGF7	gain	15:49445307..50353474	49445307	50353474	908167	66	9	FGF7	ENSG00000140285	protein_coding	49423096	49488775	49445307	49488775	43468	2	49430001	49430400	0
15	FAM227B	gain	15:49445307..50353474	49445307	50353474	908167	59	9	FAM227B	ENSG00000166262	protein_coding	49326962	49620931	49445307	49620931	175624	1.6	49430401	49430800	0
15	FGF7	gain	15:49445307..50353474	49445307	50353474	908167	66	9	FGF7	ENSG00000140285	protein_coding	49423096	49488775	49445307	49488775	43468	1.6	49430401	49430800	0
15	FAM227B	gain	15:49445307..50353474	49445307	50353474	908167	59	9	FAM227B	ENSG00000166262	protein_coding	49326962	49620931	49445307	49620931	175624	1.7	49430801	49431200	0
15	FGF7	gain	15:49445307..50353474	49445307	50353474	908167	66	9	FGF7	ENSG00000140285	protein_coding	49423096	49488775	49445307	49488775	43468	1.7	49430801	49431200	0
15	FAM227B	gain	15:49445307..50353474	49445307	50353474	908167	59	9	FAM227B	ENSG00000166262	protein_coding	49326962	49620931	49445307	49620931	175624	1.9	49431201	49431600	0
15	FGF7	gain	15:49445307..50353474	49445307	50353474	908167	66	9	FGF7	ENSG00000140285	protein_coding	49423096	49488775	49445307	49488775	43468	1.9	49431201	49431600	0
15	FAM227B	gain	15:49445307..50353474	49445307	50353474	908167	59	9	FAM227B	ENSG00000166262	protein_coding	49326962	49620931	49445307	49620931	175624	2.2	49431601	49432000	0
15	FGF7	gain	15:49445307..50353474	49445307	50353474	908167	66	9	FGF7	ENSG00000140285	protein_coding	49423096	49488775	49445307	49488775	43468	2.2	49431601	49432000	0
15	FAM227B	gain	15:49445307..50353474	49445307	50353474	908167	59	9	FAM227B	ENSG00000166262	protein_coding	49326962	49620931	49445307	49620931	175624	1.8	49432001	49432400	0
15	FGF7	gain	15:49445307..50353474	49445307	50353474	908167	66	9	FGF7	ENSG00000140285	protein_coding	49423096	49488775	49445307	49488775	43468	1.8	49432001	49432400	0
15	FAM227B	gain	15:49445307..50353474	49445307	50353474	908167	59	9	FAM227B	ENSG00000166262	protein_coding	49326962	49620931	49445307	49620931	175624	1.8	49432401	49432800	0
15	FGF7	gain	15:49445307..50353474	49445307	50353474	908167	66	9	FGF7	ENSG00000140285	protein_coding	49423096	49488775	49445307	49488775	43468	1.8	49432401	49432800	0
15	FAM227B	gain	15:49445307..50353474	49445307	50353474	908167	59	9	FAM227B	ENSG00000166262	protein_coding	49326962	49620931	49445307	49620931	175624	2	49432801	49433200	0
15	FGF7	gain	15:49445307..50353474	49445307	50353474	908167	66	9	FGF7	ENSG00000140285	protein_coding	49423096	49488775	49445307	49488775	43468	2	49432801	49433200	0
15	FAM227B	gain	15:49445307..50353474	49445307	50353474	908167	59	9	FAM227B	ENSG00000166262	protein_coding	49326962	49620931	49445307	49620931	175624	1.7	49433201	49433600	0
15	FGF7	gain	15:49445307..50353474	49445307	50353474	908167	66	9	FGF7	ENSG00000140285	protein_coding	49423096	49488775	49445307	49488775	43468	1.7	49433201	49433600	0
15	FAM227B	gain	15:49445307..50353474	49445307	50353474	908167	59	9	FAM227B	ENSG00000166262	protein_coding	49326962	49620931	49445307	49620931	175624	1.4	49433601	49434000	0
15	FGF7	gain	15:49445307..50353474	49445307	50353474	908167	66	9	FGF7	ENSG00000140285	protein_coding	49423096	49488775	49445307	49488775	43468	1.4	49433601	49434000	0
15	FAM227B	gain	15:49445307..50353474	49445307	50353474	908167	59	9	FAM227B	ENSG00000166262	protein_coding	49326962	49620931	49445307	49620931	175624	1.7	49434001	49434400	0
15	FGF7	gain	15:49445307..50353474	49445307	50353474	908167	66	9	FGF7	ENSG00000140285	protein_coding	49423096	49488775	49445307	49488775	43468	1.7	49434001	49434400	0
15	FAM227B	gain	15:49445307..50353474	49445307	50353474	908167	59	9	FAM227B	ENSG00000166262	protein_coding	49326962	49620931	49445307	49620931	175624	1.8	49434401	49434800	0
15	FGF7	gain	15:49445307..50353474	49445307	50353474	908167	66	9	FGF7	ENSG00000140285	protein_coding	49423096	49488775	49445307	49488775	43468	1.8	49434401	49434800	0
15	FAM227B	gain	15:49445307..50353474	49445307	50353474	908167	59	9	FAM227B	ENSG00000166262	protein_coding	49326962	49620931	49445307	49620931	175624	1.8	49434801	49435200	0
15	FGF7	gain	15:49445307..50353474	49445307	50353474	908167	66	9	FGF7	ENSG00000140285	protein_coding	49423096	49488775	49445307	49488775	43468	1.8	49434801	49435200	0
15	FAM227B	gain	15:49445307..50353474	49445307	50353474	908167	59	9	FAM227B	ENSG00000166262	protein_coding	49326962	49620931	49445307	49620931	175624	2.2	49435201	49435600	0
15	FGF7	gain	15:49445307..50353474	49445307	50353474	908167	66	9	FGF7	ENSG00000140285	protein_coding	49423096	49488775	49445307	49488775	43468	2.2	49435201	49435600	0
15	FAM227B	gain	15:49445307..50353474	49445307	50353474	908167	59	9	FAM227B	ENSG00000166262	protein_coding	49326962	49620931	49445307	49620931	175624	1.9	49435601	49436000	0
15	FGF7	gain	15:49445307..50353474	49445307	50353474	908167	66	9	FGF7	ENSG00000140285	protein_coding	49423096	49488775	49445307	49488775	43468	1.9	49435601	49436000	0
15	FAM227B	gain	15:49445307..50353474	49445307	50353474	908167	59	9	FAM227B	ENSG00000166262	protein_coding	49326962	49620931	49445307	49620931	175624	1.6	49436001	49436400	0
15	FGF7	gain	15:49445307..50353474	49445307	50353474	908167	66	9	FGF7	ENSG00000140285	protein_coding	49423096	49488775	49445307	49488775	43468	1.6	49436001	49436400	0
15	FAM227B	gain	15:49445307..50353474	49445307	50353474	908167	59	9	FAM227B	ENSG00000166262	protein_coding	49326962	49620931	49445307	49620931	175624	1.8	49436401	49436800	0
15	FGF7	gain	15:49445307..50353474	49445307	50353474	908167	66	9	FGF7	ENSG00000140285	protein_coding	49423096	49488775	49445307	49488775	43468	1.8	49436401	49436800	0
15	FAM227B	gain	15:49445307..50353474	49445307	50353474	908167	59	9	FAM227B	ENSG00000166262	protein_coding	49326962	49620931	49445307	49620931	175624	1.8	49436801	49437200	0
15	FGF7	gain	15:49445307..50353474	49445307	50353474	908167	66	9	FGF7	ENSG00000140285	protein_coding	49423096	49488775	49445307	49488775	43468	1.8	49436801	49437200	0
15	FAM227B	gain	15:49445307..50353474	49445307	50353474	908167	59	9	FAM227B	ENSG00000166262	protein_coding	49326962	49620931	49445307	49620931	175624	1.8	49437201	49437600	0
15	FGF7	gain	15:49445307..50353474	49445307	50353474	908167	66	9	FGF7	ENSG00000140285	protein_coding	49423096	49488775	49445307	49488775	43468	1.8	49437201	49437600	0
15	FAM227B	gain	15:49445307..50353474	49445307	50353474	908167	59	9	FAM227B	ENSG00000166262	protein_coding	49326962	49620931	49445307	49620931	175624	1.8	49437601	49438000	0
15	FGF7	gain	15:49445307..50353474	49445307	50353474	908167	66	9	FGF7	ENSG00000140285	protein_coding	49423096	49488775	49445307	49488775	43468	1.8	49437601	49438000	0
15	FAM227B	gain	15:49445307..50353474	49445307	50353474	908167	59	9	FAM227B	ENSG00000166262	protein_coding	49326962	49620931	49445307	49620931	175624	1.5	49438001	49438400	0
15	FGF7	gain	15:49445307..50353474	49445307	50353474	908167	66	9	FGF7	ENSG00000140285	protein_coding	49423096	49488775	49445307	49488775	43468	1.5	49438001	49438400	0
15	FAM227B	gain	15:49445307..50353474	49445307	50353474	908167	59	9	FAM227B	ENSG00000166262	protein_coding	49326962	49620931	49445307	49620931	175624	1.7	49438401	49438800	0
15	FGF7	gain	15:49445307..50353474	49445307	50353474	908167	66	9	FGF7	ENSG00000140285	protein_coding	49423096	49488775	49445307	49488775	43468	1.7	49438401	49438800	0
15	FAM227B	gain	15:49445307..50353474	49445307	50353474	908167	59	9	FAM227B	ENSG00000166262	protein_coding	49326962	49620931	49445307	49620931	175624	1.6	49438801	49439200	0
15	FGF7	gain	15:49445307..50353474	49445307	50353474	908167	66	9	FGF7	ENSG00000140285	protein_coding	49423096	49488775	49445307	49488775	43468	1.6	49438801	49439200	0
15	FAM227B	gain	15:49445307..50353474	49445307	50353474	908167	59	9	FAM227B	ENSG00000166262	protein_coding	49326962	49620931	49445307	49620931	175624	1.5	49439201	49439600	0
15	FGF7	gain	15:49445307..50353474	49445307	50353474	908167	66	9	FGF7	ENSG00000140285	protein_coding	49423096	49488775	49445307	49488775	43468	1.5	49439201	49439600	0
15	FAM227B	gain	15:49445307..50353474	49445307	50353474	908167	59	9	FAM227B	ENSG00000166262	protein_coding	49326962	49620931	49445307	49620931	175624	1.6	49439601	49440000	0
15	FGF7	gain	15:49445307..50353474	49445307	50353474	908167	66	9	FGF7	ENSG00000140285	protein_coding	49423096	49488775	49445307	49488775	43468	1.6	49439601	49440000	0
15	FAM227B	gain	15:49445307..50353474	49445307	50353474	908167	59	9	FAM227B	ENSG00000166262	protein_coding	49326962	49620931	49445307	49620931	175624	1.6	49440001	49440400	0
15	FGF7	gain	15:49445307..50353474	49445307	50353474	908167	66	9	FGF7	ENSG00000140285	protein_coding	49423096	49488775	49445307	49488775	43468	1.6	49440001	49440400	0
15	FAM227B	gain	15:49445307..50353474	49445307	50353474	908167	59	9	FAM227B	ENSG00000166262	protein_coding	49326962	49620931	49445307	49620931	175624	1.6	49440401	49440800	0
15	FGF7	gain	15:49445307..50353474	49445307	50353474	908167	66	9	FGF7	ENSG00000140285	protein_coding	49423096	49488775	49445307	49488775	43468	1.6	49440401	49440800	0
15	FAM227B	gain	15:49445307..50353474	49445307	50353474	908167	59	9	FAM227B	ENSG00000166262	protein_coding	49326962	49620931	49445307	49620931	175624	1.7	49440801	49441200	0
15	FGF7	gain	15:49445307..50353474	49445307	50353474	908167	66	9	FGF7	ENSG00000140285	protein_coding	49423096	49488775	49445307	49488775	43468	1.7	49440801	49441200	0
15	FAM227B	gain	15:49445307..50353474	49445307	50353474	908167	59	9	FAM227B	ENSG00000166262	protein_coding	49326962	49620931	49445307	49620931	175624	1.7	49441201	49441600	0
15	FGF7	gain	15:49445307..50353474	49445307	50353474	908167	66	9	FGF7	ENSG00000140285	protein_coding	49423096	49488775	49445307	49488775	43468	1.7	49441201	49441600	0
15	FAM227B	gain	15:49445307..50353474	49445307	50353474	908167	59	9	FAM227B	ENSG00000166262	protein_coding	49326962	49620931	49445307	49620931	175624	2	49441601	49442000	0
15	FGF7	gain	15:49445307..50353474	49445307	50353474	908167	66	9	FGF7	ENSG00000140285	protein_coding	49423096	49488775	49445307	49488775	43468	2	49441601	49442000	0
15	FAM227B	gain	15:49445307..50353474	49445307	50353474	908167	59	9	FAM227B	ENSG00000166262	protein_coding	49326962	49620931	49445307	49620931	175624	1.8	49442001	49442400	0
15	FGF7	gain	15:49445307..50353474	49445307	50353474	908167	66	9	FGF7	ENSG00000140285	protein_coding	49423096	49488775	49445307	49488775	43468	1.8	49442001	49442400	0
15	FAM227B	gain	15:49445307..50353474	49445307	50353474	908167	59	9	FAM227B	ENSG00000166262	protein_coding	49326962	49620931	49445307	49620931	175624	1.7	49442401	49442800	0
15	FGF7	gain	15:49445307..50353474	49445307	50353474	908167	66	9	FGF7	ENSG00000140285	protein_coding	49423096	49488775	49445307	49488775	43468	1.7	49442401	49442800	0
15	FAM227B	gain	15:49445307..50353474	49445307	50353474	908167	59	9	FAM227B	ENSG00000166262	protein_coding	49326962	49620931	49445307	49620931	175624	1.7	49442801	49443200	0
15	FGF7	gain	15:49445307..50353474	49445307	50353474	908167	66	9	FGF7	ENSG00000140285	protein_coding	49423096	49488775	49445307	49488775	43468	1.7	49442801	49443200	0
15	FAM227B	gain	15:49445307..50353474	49445307	50353474	908167	59	9	FAM227B	ENSG00000166262	protein_coding	49326962	49620931	49445307	49620931	175624	1.4	49443201	49443600	0
15	FGF7	gain	15:49445307..50353474	49445307	50353474	908167	66	9	FGF7	ENSG00000140285	protein_coding	49423096	49488775	49445307	49488775	43468	1.4	49443201	49443600	0
15	FAM227B	gain	15:49445307..50353474	49445307	50353474	908167	59	9	FAM227B	ENSG00000166262	protein_coding	49326962	49620931	49445307	49620931	175624	1.6	49443601	49444000	0
15	FGF7	gain	15:49445307..50353474	49445307	50353474	908167	66	9	FGF7	ENSG00000140285	protein_coding	49423096	49488775	49445307	49488775	43468	1.6	49443601	49444000	0
15	FAM227B	gain	15:49445307..50353474	49445307	50353474	908167	59	9	FAM227B	ENSG00000166262	protein_coding	49326962	49620931	49445307	49620931	175624	1.8	49444001	49444400	0
15	FGF7	gain	15:49445307..50353474	49445307	50353474	908167	66	9	FGF7	ENSG00000140285	protein_coding	49423096	49488775	49445307	49488775	43468	1.8	49444001	49444400	0
15	FAM227B	gain	15:49445307..50353474	49445307	50353474	908167	59	9	FAM227B	ENSG00000166262	protein_coding	49326962	49620931	49445307	49620931	175624	1.7	49444401	49444800	0
15	FGF7	gain	15:49445307..50353474	49445307	50353474	908167	66	9	FGF7	ENSG00000140285	protein_coding	49423096	49488775	49445307	49488775	43468	1.7	49444401	49444800	0
15	FAM227B	gain	15:49445307..50353474	49445307	50353474	908167	59	9	FAM227B	ENSG00000166262	protein_coding	49326962	49620931	49445307	49620931	175624	1.8	49444801	49445200	0
15	FGF7	gain	15:49445307..50353474	49445307	50353474	908167	66	9	FGF7	ENSG00000140285	protein_coding	49423096	49488775	49445307	49488775	43468	1.8	49444801	49445200	0
15	FAM227B	gain	15:49445307..50353474	49445307	50353474	908167	59	9	FAM227B	ENSG00000166262	protein_coding	49326962	49620931	49445307	49620931	175624	1.8	49445201	49445600	0.166834
15	FGF7	gain	15:49445307..50353474	49445307	50353474	908167	66	9	FGF7	ENSG00000140285	protein_coding	49423096	49488775	49445307	49488775	43468	1.8	49445201	49445600	0.674059
15	FAM227B	gain	15:49445307..50353474	49445307	50353474	908167	59	9	FAM227B	ENSG00000166262	protein_coding	49326962	49620931	49445307	49620931	175624	2.1	49445601	49446000	0.22719
15	FGF7	gain	15:49445307..50353474	49445307	50353474	908167	66	9	FGF7	ENSG00000140285	protein_coding	49423096	49488775	49445307	49488775	43468	2.1	49445601	49446000	0.917917
15	FAM227B	gain	15:49445307..50353474	49445307	50353474	908167	59	9	FAM227B	ENSG00000166262	protein_coding	49326962	49620931	49445307	49620931	175624	1.6	49446001	49446400	0.22719
15	FGF7	gain	15:49445307..50353474	49445307	50353474	908167	66	9	FGF7	ENSG00000140285	protein_coding	49423096	49488775	49445307	49488775	43468	1.6	49446001	49446400	0.917917
15	FAM227B	gain	15:49445307..50353474	49445307	50353474	908167	59	9	FAM227B	ENSG00000166262	protein_coding	49326962	49620931	49445307	49620931	175624	1.7	49446401	49446800	0.22719
15	FGF7	gain	15:49445307..50353474	49445307	50353474	908167	66	9	FGF7	ENSG00000140285	protein_coding	49423096	49488775	49445307	49488775	43468	1.7	49446401	49446800	0.917917
15	FAM227B	gain	15:49445307..50353474	49445307	50353474	908167	59	9	FAM227B	ENSG00000166262	protein_coding	49326962	49620931	49445307	49620931	175624	1.6	49446801	49447200	0.22719
15	FGF7	gain	15:49445307..50353474	49445307	50353474	908167	66	9	FGF7	ENSG00000140285	protein_coding	49423096	49488775	49445307	49488775	43468	1.6	49446801	49447200	0.917917
15	FAM227B	gain	15:49445307..50353474	49445307	50353474	908167	59	9	FAM227B	ENSG00000166262	protein_coding	49326962	49620931	49445307	49620931	175624	1.6	49447201	49447600	0.22719
15	FGF7	gain	15:49445307..50353474	49445307	50353474	908167	66	9	FGF7	ENSG00000140285	protein_coding	49423096	49488775	49445307	49488775	43468	1.6	49447201	49447600	0.917917
15	FAM227B	gain	15:49445307..50353474	49445307	50353474	908167	59	9	FAM227B	ENSG00000166262	protein_coding	49326962	49620931	49445307	49620931	175624	1.5	49447601	49448000	0.22719
15	FGF7	gain	15:49445307..50353474	49445307	50353474	908167	66	9	FGF7	ENSG00000140285	protein_coding	49423096	49488775	49445307	49488775	43468	1.5	49447601	49448000	0.917917
15	FAM227B	gain	15:49445307..50353474	49445307	50353474	908167	59	9	FAM227B	ENSG00000166262	protein_coding	49326962	49620931	49445307	49620931	175624	1.6	49448001	49448400	0.22719
15	FGF7	gain	15:49445307..50353474	49445307	50353474	908167	66	9	FGF7	ENSG00000140285	protein_coding	49423096	49488775	49445307	49488775	43468	1.6	49448001	49448400	0.917917
15	FAM227B	gain	15:49445307..50353474	49445307	50353474	908167	59	9	FAM227B	ENSG00000166262	protein_coding	49326962	49620931	49445307	49620931	175624	2.5	49448401	49448800	0.22719
15	FGF7	gain	15:49445307..50353474	49445307	50353474	908167	66	9	FGF7	ENSG00000140285	protein_coding	49423096	49488775	49445307	49488775	43468	2.5	49448401	49448800	0.917917
15	FAM227B	gain	15:49445307..50353474	49445307	50353474	908167	59	9	FAM227B	ENSG00000166262	protein_coding	49326962	49620931	49445307	49620931	175624	5	49448801	49449200	0.22719
15	FGF7	gain	15:49445307..50353474	49445307	50353474	908167	66	9	FGF7	ENSG00000140285	protein_coding	49423096	49488775	49445307	49488775	43468	5	49448801	49449200	0.917917
15	FAM227B	gain	15:49445307..50353474	49445307	50353474	908167	59	9	FAM227B	ENSG00000166262	protein_coding	49326962	49620931	49445307	49620931	175624	3.7	49449201	49449600	0.22719
15	FGF7	gain	15:49445307..50353474	49445307	50353474	908167	66	9	FGF7	ENSG00000140285	protein_coding	49423096	49488775	49445307	49488775	43468	3.7	49449201	49449600	0.917917
15	FAM227B	gain	15:49445307..50353474	49445307	50353474	908167	59	9	FAM227B	ENSG00000166262	protein_coding	49326962	49620931	49445307	49620931	175624	5.1	49449601	49450000	0.22719
15	FGF7	gain	15:49445307..50353474	49445307	50353474	908167	66	9	FGF7	ENSG00000140285	protein_coding	49423096	49488775	49445307	49488775	43468	5.1	49449601	49450000	0.917917
15	FAM227B	gain	15:49445307..50353474	49445307	50353474	908167	59	9	FAM227B	ENSG00000166262	protein_coding	49326962	49620931	49445307	49620931	175624	4	49450001	49450400	0.22719
15	FGF7	gain	15:49445307..50353474	49445307	50353474	908167	66	9	FGF7	ENSG00000140285	protein_coding	49423096	49488775	49445307	49488775	43468	4	49450001	49450400	0.917917
15	FAM227B	gain	15:49445307..50353474	49445307	50353474	908167	59	9	FAM227B	ENSG00000166262	protein_coding	49326962	49620931	49445307	49620931	175624	4.7	49450401	49450800	0.22719
15	FGF7	gain	15:49445307..50353474	49445307	50353474	908167	66	9	FGF7	ENSG00000140285	protein_coding	49423096	49488775	49445307	49488775	43468	4.7	49450401	49450800	0.917917
15	FAM227B	gain	15:49445307..50353474	49445307	50353474	908167	59	9	FAM227B	ENSG00000166262	protein_coding	49326962	49620931	49445307	49620931	175624	4.7	49450801	49451200	0.22719
15	FGF7	gain	15:49445307..50353474	49445307	50353474	908167	66	9	FGF7	ENSG00000140285	protein_coding	49423096	49488775	49445307	49488775	43468	4.7	49450801	49451200	0.917917
15	FAM227B	gain	15:49445307..50353474	49445307	50353474	908167	59	9	FAM227B	ENSG00000166262	protein_coding	49326962	49620931	49445307	49620931	175624	4.6	49451201	49451600	0.22719
15	FGF7	gain	15:49445307..50353474	49445307	50353474	908167	66	9	FGF7	ENSG00000140285	protein_coding	49423096	49488775	49445307	49488775	43468	4.6	49451201	49451600	0.917917
15	FAM227B	gain	15:49445307..50353474	49445307	50353474	908167	59	9	FAM227B	ENSG00000166262	protein_coding	49326962	49620931	49445307	49620931	175624	4.2	49451601	49452000	0.22719
15	FGF7	gain	15:49445307..50353474	49445307	50353474	908167	66	9	FGF7	ENSG00000140285	protein_coding	49423096	49488775	49445307	49488775	43468	4.2	49451601	49452000	0.917917
15	FAM227B	gain	15:49445307..50353474	49445307	50353474	908167	59	9	FAM227B	ENSG00000166262	protein_coding	49326962	49620931	49445307	49620931	175624	3.3	49452001	49452400	0.22719
15	FGF7	gain	15:49445307..50353474	49445307	50353474	908167	66	9	FGF7	ENSG00000140285	protein_coding	49423096	49488775	49445307	49488775	43468	3.3	49452001	49452400	0.917917
15	FAM227B	gain	15:49445307..50353474	49445307	50353474	908167	59	9	FAM227B	ENSG00000166262	protein_coding	49326962	49620931	49445307	49620931	175624	3.7	49452401	49452800	0.22719
15	FGF7	gain	15:49445307..50353474	49445307	50353474	908167	66	9	FGF7	ENSG00000140285	protein_coding	49423096	49488775	49445307	49488775	43468	3.7	49452401	49452800	0.917917
15	FAM227B	gain	15:49445307..50353474	49445307	50353474	908167	59	9	FAM227B	ENSG00000166262	protein_coding	49326962	49620931	49445307	49620931	175624	3.9	49452801	49453200	0.22719
15	FGF7	gain	15:49445307..50353474	49445307	50353474	908167	66	9	FGF7	ENSG00000140285	protein_coding	49423096	49488775	49445307	49488775	43468	3.9	49452801	49453200	0.917917
15	FAM227B	gain	15:49445307..50353474	49445307	50353474	908167	59	9	FAM227B	ENSG00000166262	protein_coding	49326962	49620931	49445307	49620931	175624	3.5	49453201	49453600	0.22719
15	FGF7	gain	15:49445307..50353474	49445307	50353474	908167	66	9	FGF7	ENSG00000140285	protein_coding	49423096	49488775	49445307	49488775	43468	3.5	49453201	49453600	0.917917
15	FAM227B	gain	15:49445307..50353474	49445307	50353474	908167	59	9	FAM227B	ENSG00000166262	protein_coding	49326962	49620931	49445307	49620931	175624	3.6	49453601	49454000	0.22719
15	FGF7	gain	15:49445307..50353474	49445307	50353474	908167	66	9	FGF7	ENSG00000140285	protein_coding	49423096	49488775	49445307	49488775	43468	3.6	49453601	49454000	0.917917
15	FAM227B	gain	15:49445307..50353474	49445307	50353474	908167	59	9	FAM227B	ENSG00000166262	protein_coding	49326962	49620931	49445307	49620931	175624	4.1	49454001	49454400	0.22719
15	FGF7	gain	15:49445307..50353474	49445307	50353474	908167	66	9	FGF7	ENSG00000140285	protein_coding	49423096	49488775	49445307	49488775	43468	4.1	49454001	49454400	0.917917
15	FAM227B	gain	15:49445307..50353474	49445307	50353474	908167	59	9	FAM227B	ENSG00000166262	protein_coding	49326962	49620931	49445307	49620931	175624	4.2	49454401	49454800	0.22719
15	FGF7	gain	15:49445307..50353474	49445307	50353474	908167	66	9	FGF7	ENSG00000140285	protein_coding	49423096	49488775	49445307	49488775	43468	4.2	49454401	49454800	0.917917
15	FAM227B	gain	15:49445307..50353474	49445307	50353474	908167	59	9	FAM227B	ENSG00000166262	protein_coding	49326962	49620931	49445307	49620931	175624	4.1	49454801	49455200	0.22719
15	FGF7	gain	15:49445307..50353474	49445307	50353474	908167	66	9	FGF7	ENSG00000140285	protein_coding	49423096	49488775	49445307	49488775	43468	4.1	49454801	49455200	0.917917
15	FAM227B	gain	15:49445307..50353474	49445307	50353474	908167	59	9	FAM227B	ENSG00000166262	protein_coding	49326962	49620931	49445307	49620931	175624	4.8	49455201	49455600	0.22719
15	FGF7	gain	15:49445307..50353474	49445307	50353474	908167	66	9	FGF7	ENSG00000140285	protein_coding	49423096	49488775	49445307	49488775	43468	4.8	49455201	49455600	0.917917
15	FAM227B	gain	15:49445307..50353474	49445307	50353474	908167	59	9	FAM227B	ENSG00000166262	protein_coding	49326962	49620931	49445307	49620931	175624	3.8	49455601	49456000	0.22719
15	FGF7	gain	15:49445307..50353474	49445307	50353474	908167	66	9	FGF7	ENSG00000140285	protein_coding	49423096	49488775	49445307	49488775	43468	3.8	49455601	49456000	0.917917
15	FAM227B	gain	15:49445307..50353474	49445307	50353474	908167	59	9	FAM227B	ENSG00000166262	protein_coding	49326962	49620931	49445307	49620931	175624	3.8	49456001	49456400	0.22719
15	FGF7	gain	15:49445307..50353474	49445307	50353474	908167	66	9	FGF7	ENSG00000140285	protein_coding	49423096	49488775	49445307	49488775	43468	3.8	49456001	49456400	0.917917
15	FAM227B	gain	15:49445307..50353474	49445307	50353474	908167	59	9	FAM227B	ENSG00000166262	protein_coding	49326962	49620931	49445307	49620931	175624	4.4	49456401	49456800	0.22719
15	FGF7	gain	15:49445307..50353474	49445307	50353474	908167	66	9	FGF7	ENSG00000140285	protein_coding	49423096	49488775	49445307	49488775	43468	4.4	49456401	49456800	0.917917
15	FAM227B	gain	15:49445307..50353474	49445307	50353474	908167	59	9	FAM227B	ENSG00000166262	protein_coding	49326962	49620931	49445307	49620931	175624	5.2	49456801	49457200	0.22719
15	FGF7	gain	15:49445307..50353474	49445307	50353474	908167	66	9	FGF7	ENSG00000140285	protein_coding	49423096	49488775	49445307	49488775	43468	5.2	49456801	49457200	0.917917
15	FAM227B	gain	15:49445307..50353474	49445307	50353474	908167	59	9	FAM227B	ENSG00000166262	protein_coding	49326962	49620931	49445307	49620931	175624	4.2	49457201	49457600	0.22719
15	FGF7	gain	15:49445307..50353474	49445307	50353474	908167	66	9	FGF7	ENSG00000140285	protein_coding	49423096	49488775	49445307	49488775	43468	4.2	49457201	49457600	0.917917
15	FAM227B	gain	15:49445307..50353474	49445307	50353474	908167	59	9	FAM227B	ENSG00000166262	protein_coding	49326962	49620931	49445307	49620931	175624	3.5	49457601	49458000	0.22719
15	FGF7	gain	15:49445307..50353474	49445307	50353474	908167	66	9	FGF7	ENSG00000140285	protein_coding	49423096	49488775	49445307	49488775	43468	3.5	49457601	49458000	0.917917
15	FAM227B	gain	15:49445307..50353474	49445307	50353474	908167	59	9	FAM227B	ENSG00000166262	protein_coding	49326962	49620931	49445307	49620931	175624	3.9	49458001	49458400	0.22719
15	FGF7	gain	15:49445307..50353474	49445307	50353474	908167	66	9	FGF7	ENSG00000140285	protein_coding	49423096	49488775	49445307	49488775	43468	3.9	49458001	49458400	0.917917
15	FAM227B	gain	15:49445307..50353474	49445307	50353474	908167	59	9	FAM227B	ENSG00000166262	protein_coding	49326962	49620931	49445307	49620931	175624	4.3	49458401	49458800	0.22719
15	FGF7	gain	15:49445307..50353474	49445307	50353474	908167	66	9	FGF7	ENSG00000140285	protein_coding	49423096	49488775	49445307	49488775	43468	4.3	49458401	49458800	0.917917
15	FAM227B	gain	15:49445307..50353474	49445307	50353474	908167	59	9	FAM227B	ENSG00000166262	protein_coding	49326962	49620931	49445307	49620931	175624	3.9	49458801	49459200	0.22719
15	FGF7	gain	15:49445307..50353474	49445307	50353474	908167	66	9	FGF7	ENSG00000140285	protein_coding	49423096	49488775	49445307	49488775	43468	3.9	49458801	49459200	0.917917
15	FAM227B	gain	15:49445307..50353474	49445307	50353474	908167	59	9	FAM227B	ENSG00000166262	protein_coding	49326962	49620931	49445307	49620931	175624	3.9	49459201	49459600	0.22719
15	FGF7	gain	15:49445307..50353474	49445307	50353474	908167	66	9	FGF7	ENSG00000140285	protein_coding	49423096	49488775	49445307	49488775	43468	3.9	49459201	49459600	0.917917
15	FAM227B	gain	15:49445307..50353474	49445307	50353474	908167	59	9	FAM227B	ENSG00000166262	protein_coding	49326962	49620931	49445307	49620931	175624	4.2	49459601	49460000	0.22719
15	FGF7	gain	15:49445307..50353474	49445307	50353474	908167	66	9	FGF7	ENSG00000140285	protein_coding	49423096	49488775	49445307	49488775	43468	4.2	49459601	49460000	0.917917
15	FAM227B	gain	15:49445307..50353474	49445307	50353474	908167	59	9	FAM227B	ENSG00000166262	protein_coding	49326962	49620931	49445307	49620931	175624	4	49460001	49460400	0.22719
15	FGF7	gain	15:49445307..50353474	49445307	50353474	908167	66	9	FGF7	ENSG00000140285	protein_coding	49423096	49488775	49445307	49488775	43468	4	49460001	49460400	0.917917
15	FAM227B	gain	15:49445307..50353474	49445307	50353474	908167	59	9	FAM227B	ENSG00000166262	protein_coding	49326962	49620931	49445307	49620931	175624	4.6	49460401	49460800	0.22719
15	FGF7	gain	15:49445307..50353474	49445307	50353474	908167	66	9	FGF7	ENSG00000140285	protein_coding	49423096	49488775	49445307	49488775	43468	4.6	49460401	49460800	0.917917
15	FAM227B	gain	15:49445307..50353474	49445307	50353474	908167	59	9	FAM227B	ENSG00000166262	protein_coding	49326962	49620931	49445307	49620931	175624	3.8	49460801	49461200	0.22719
15	FGF7	gain	15:49445307..50353474	49445307	50353474	908167	66	9	FGF7	ENSG00000140285	protein_coding	49423096	49488775	49445307	49488775	43468	3.8	49460801	49461200	0.917917
15	FAM227B	gain	15:49445307..50353474	49445307	50353474	908167	59	9	FAM227B	ENSG00000166262	protein_coding	49326962	49620931	49445307	49620931	175624	3.9	49461201	49461600	0.22719
15	FGF7	gain	15:49445307..50353474	49445307	50353474	908167	66	9	FGF7	ENSG00000140285	protein_coding	49423096	49488775	49445307	49488775	43468	3.9	49461201	49461600	0.917917
15	FAM227B	gain	15:49445307..50353474	49445307	50353474	908167	59	9	FAM227B	ENSG00000166262	protein_coding	49326962	49620931	49445307	49620931	175624	4.4	49461601	49462000	0.22719
15	FGF7	gain	15:49445307..50353474	49445307	50353474	908167	66	9	FGF7	ENSG00000140285	protein_coding	49423096	49488775	49445307	49488775	43468	4.4	49461601	49462000	0.917917
15	FAM227B	gain	15:49445307..50353474	49445307	50353474	908167	59	9	FAM227B	ENSG00000166262	protein_coding	49326962	49620931	49445307	49620931	175624	4.1	49462001	49462400	0.22719
15	FGF7	gain	15:49445307..50353474	49445307	50353474	908167	66	9	FGF7	ENSG00000140285	protein_coding	49423096	49488775	49445307	49488775	43468	4.1	49462001	49462400	0.917917
15	FAM227B	gain	15:49445307..50353474	49445307	50353474	908167	59	9	FAM227B	ENSG00000166262	protein_coding	49326962	49620931	49445307	49620931	175624	3.8	49462401	49462800	0.22719
15	FGF7	gain	15:49445307..50353474	49445307	50353474	908167	66	9	FGF7	ENSG00000140285	protein_coding	49423096	49488775	49445307	49488775	43468	3.8	49462401	49462800	0.917917
15	FAM227B	gain	15:49445307..50353474	49445307	50353474	908167	59	9	FAM227B	ENSG00000166262	protein_coding	49326962	49620931	49445307	49620931	175624	3.4	49462801	49463200	0.22719
15	FGF7	gain	15:49445307..50353474	49445307	50353474	908167	66	9	FGF7	ENSG00000140285	protein_coding	49423096	49488775	49445307	49488775	43468	3.4	49462801	49463200	0.917917
15	FAM227B	gain	15:49445307..50353474	49445307	50353474	908167	59	9	FAM227B	ENSG00000166262	protein_coding	49326962	49620931	49445307	49620931	175624	3.4	49463201	49463600	0.22719
15	FGF7	gain	15:49445307..50353474	49445307	50353474	908167	66	9	FGF7	ENSG00000140285	protein_coding	49423096	49488775	49445307	49488775	43468	3.4	49463201	49463600	0.917917
15	FAM227B	gain	15:49445307..50353474	49445307	50353474	908167	59	9	FAM227B	ENSG00000166262	protein_coding	49326962	49620931	49445307	49620931	175624	3.3	49463601	49464000	0.22719
15	FGF7	gain	15:49445307..50353474	49445307	50353474	908167	66	9	FGF7	ENSG00000140285	protein_coding	49423096	49488775	49445307	49488775	43468	3.3	49463601	49464000	0.917917
15	FAM227B	gain	15:49445307..50353474	49445307	50353474	908167	59	9	FAM227B	ENSG00000166262	protein_coding	49326962	49620931	49445307	49620931	175624	4	49464001	49464400	0.22719
15	FGF7	gain	15:49445307..50353474	49445307	50353474	908167	66	9	FGF7	ENSG00000140285	protein_coding	49423096	49488775	49445307	49488775	43468	4	49464001	49464400	0.917917
15	FAM227B	gain	15:49445307..50353474	49445307	50353474	908167	59	9	FAM227B	ENSG00000166262	protein_coding	49326962	49620931	49445307	49620931	175624	4.5	49464401	49464800	0.22719
15	FGF7	gain	15:49445307..50353474	49445307	50353474	908167	66	9	FGF7	ENSG00000140285	protein_coding	49423096	49488775	49445307	49488775	43468	4.5	49464401	49464800	0.917917
15	FAM227B	gain	15:49445307..50353474	49445307	50353474	908167	59	9	FAM227B	ENSG00000166262	protein_coding	49326962	49620931	49445307	49620931	175624	4.1	49464801	49465200	0.22719
15	FGF7	gain	15:49445307..50353474	49445307	50353474	908167	66	9	FGF7	ENSG00000140285	protein_coding	49423096	49488775	49445307	49488775	43468	4.1	49464801	49465200	0.917917
15	FAM227B	gain	15:49445307..50353474	49445307	50353474	908167	59	9	FAM227B	ENSG00000166262	protein_coding	49326962	49620931	49445307	49620931	175624	3.7	49465201	49465600	0.22719
15	FGF7	gain	15:49445307..50353474	49445307	50353474	908167	66	9	FGF7	ENSG00000140285	protein_coding	49423096	49488775	49445307	49488775	43468	3.7	49465201	49465600	0.917917
15	FAM227B	gain	15:49445307..50353474	49445307	50353474	908167	59	9	FAM227B	ENSG00000166262	protein_coding	49326962	49620931	49445307	49620931	175624	4.2	49465601	49466000	0.22719
15	FGF7	gain	15:49445307..50353474	49445307	50353474	908167	66	9	FGF7	ENSG00000140285	protein_coding	49423096	49488775	49445307	49488775	43468	4.2	49465601	49466000	0.917917
15	FAM227B	gain	15:49445307..50353474	49445307	50353474	908167	59	9	FAM227B	ENSG00000166262	protein_coding	49326962	49620931	49445307	49620931	175624	3.5	49466001	49466400	0.22719
15	FGF7	gain	15:49445307..50353474	49445307	50353474	908167	66	9	FGF7	ENSG00000140285	protein_coding	49423096	49488775	49445307	49488775	43468	3.5	49466001	49466400	0.917917
15	FAM227B	gain	15:49445307..50353474	49445307	50353474	908167	59	9	FAM227B	ENSG00000166262	protein_coding	49326962	49620931	49445307	49620931	175624	4.2	49466401	49466800	0.22719
15	FGF7	gain	15:49445307..50353474	49445307	50353474	908167	66	9	FGF7	ENSG00000140285	protein_coding	49423096	49488775	49445307	49488775	43468	4.2	49466401	49466800	0.917917
15	FAM227B	gain	15:49445307..50353474	49445307	50353474	908167	59	9	FAM227B	ENSG00000166262	protein_coding	49326962	49620931	49445307	49620931	175624	4	49466801	49467200	0.22719
15	FGF7	gain	15:49445307..50353474	49445307	50353474	908167	66	9	FGF7	ENSG00000140285	protein_coding	49423096	49488775	49445307	49488775	43468	4	49466801	49467200	0.917917
15	FAM227B	gain	15:49445307..50353474	49445307	50353474	908167	59	9	FAM227B	ENSG00000166262	protein_coding	49326962	49620931	49445307	49620931	175624	4.7	49467201	49467600	0.22719
15	FGF7	gain	15:49445307..50353474	49445307	50353474	908167	66	9	FGF7	ENSG00000140285	protein_coding	49423096	49488775	49445307	49488775	43468	4.7	49467201	49467600	0.917917
15	FAM227B	gain	15:49445307..50353474	49445307	50353474	908167	59	9	FAM227B	ENSG00000166262	protein_coding	49326962	49620931	49445307	49620931	175624	4	49467601	49468000	0.22719
15	FGF7	gain	15:49445307..50353474	49445307	50353474	908167	66	9	FGF7	ENSG00000140285	protein_coding	49423096	49488775	49445307	49488775	43468	4	49467601	49468000	0.917917
15	FAM227B	gain	15:49445307..50353474	49445307	50353474	908167	59	9	FAM227B	ENSG00000166262	protein_coding	49326962	49620931	49445307	49620931	175624	3.7	49468001	49468400	0.22719
15	FGF7	gain	15:49445307..50353474	49445307	50353474	908167	66	9	FGF7	ENSG00000140285	protein_coding	49423096	49488775	49445307	49488775	43468	3.7	49468001	49468400	0.917917
15	FAM227B	gain	15:49445307..50353474	49445307	50353474	908167	59	9	FAM227B	ENSG00000166262	protein_coding	49326962	49620931	49445307	49620931	175624	4.4	49468401	49468800	0.22719
15	FGF7	gain	15:49445307..50353474	49445307	50353474	908167	66	9	FGF7	ENSG00000140285	protein_coding	49423096	49488775	49445307	49488775	43468	4.4	49468401	49468800	0.917917
15	FAM227B	gain	15:49445307..50353474	49445307	50353474	908167	59	9	FAM227B	ENSG00000166262	protein_coding	49326962	49620931	49445307	49620931	175624	4.1	49468801	49469200	0.22719
15	FGF7	gain	15:49445307..50353474	49445307	50353474	908167	66	9	FGF7	ENSG00000140285	protein_coding	49423096	49488775	49445307	49488775	43468	4.1	49468801	49469200	0.917917
15	FAM227B	gain	15:49445307..50353474	49445307	50353474	908167	59	9	FAM227B	ENSG00000166262	protein_coding	49326962	49620931	49445307	49620931	175624	3.8	49469201	49469600	0.22719
15	FGF7	gain	15:49445307..50353474	49445307	50353474	908167	66	9	FGF7	ENSG00000140285	protein_coding	49423096	49488775	49445307	49488775	43468	3.8	49469201	49469600	0.917917
15	FAM227B	gain	15:49445307..50353474	49445307	50353474	908167	59	9	FAM227B	ENSG00000166262	protein_coding	49326962	49620931	49445307	49620931	175624	3.6	49469601	49470000	0.22719
15	FGF7	gain	15:49445307..50353474	49445307	50353474	908167	66	9	FGF7	ENSG00000140285	protein_coding	49423096	49488775	49445307	49488775	43468	3.6	49469601	49470000	0.917917
15	FAM227B	gain	15:49445307..50353474	49445307	50353474	908167	59	9	FAM227B	ENSG00000166262	protein_coding	49326962	49620931	49445307	49620931	175624	4.3	49470001	49470400	0.22719
15	FGF7	gain	15:49445307..50353474	49445307	50353474	908167	66	9	FGF7	ENSG00000140285	protein_coding	49423096	49488775	49445307	49488775	43468	4.3	49470001	49470400	0.917917
15	FAM227B	gain	15:49445307..50353474	49445307	50353474	908167	59	9	FAM227B	ENSG00000166262	protein_coding	49326962	49620931	49445307	49620931	175624	3.9	49470401	49470800	0.22719
15	FGF7	gain	15:49445307..50353474	49445307	50353474	908167	66	9	FGF7	ENSG00000140285	protein_coding	49423096	49488775	49445307	49488775	43468	3.9	49470401	49470800	0.917917
15	FAM227B	gain	15:49445307..50353474	49445307	50353474	908167	59	9	FAM227B	ENSG00000166262	protein_coding	49326962	49620931	49445307	49620931	175624	3.5	49470801	49471200	0.22719
15	FGF7	gain	15:49445307..50353474	49445307	50353474	908167	66	9	FGF7	ENSG00000140285	protein_coding	49423096	49488775	49445307	49488775	43468	3.5	49470801	49471200	0.917917
15	FAM227B	gain	15:49445307..50353474	49445307	50353474	908167	59	9	FAM227B	ENSG00000166262	protein_coding	49326962	49620931	49445307	49620931	175624	3.3	49471201	49471600	0.22719
15	FGF7	gain	15:49445307..50353474	49445307	50353474	908167	66	9	FGF7	ENSG00000140285	protein_coding	49423096	49488775	49445307	49488775	43468	3.3	49471201	49471600	0.917917
15	FAM227B	gain	15:49445307..50353474	49445307	50353474	908167	59	9	FAM227B	ENSG00000166262	protein_coding	49326962	49620931	49445307	49620931	175624	3.3	49471601	49472000	0.22719
15	FGF7	gain	15:49445307..50353474	49445307	50353474	908167	66	9	FGF7	ENSG00000140285	protein_coding	49423096	49488775	49445307	49488775	43468	3.3	49471601	49472000	0.917917
15	FAM227B	gain	15:49445307..50353474	49445307	50353474	908167	59	9	FAM227B	ENSG00000166262	protein_coding	49326962	49620931	49445307	49620931	175624	3.7	49472001	49472400	0.22719
15	FGF7	gain	15:49445307..50353474	49445307	50353474	908167	66	9	FGF7	ENSG00000140285	protein_coding	49423096	49488775	49445307	49488775	43468	3.7	49472001	49472400	0.917917
15	FAM227B	gain	15:49445307..50353474	49445307	50353474	908167	59	9	FAM227B	ENSG00000166262	protein_coding	49326962	49620931	49445307	49620931	175624	4.4	49472401	49472800	0.22719
15	FGF7	gain	15:49445307..50353474	49445307	50353474	908167	66	9	FGF7	ENSG00000140285	protein_coding	49423096	49488775	49445307	49488775	43468	4.4	49472401	49472800	0.917917
15	FAM227B	gain	15:49445307..50353474	49445307	50353474	908167	59	9	FAM227B	ENSG00000166262	protein_coding	49326962	49620931	49445307	49620931	175624	5.4	49472801	49473200	0.22719
15	FGF7	gain	15:49445307..50353474	49445307	50353474	908167	66	9	FGF7	ENSG00000140285	protein_coding	49423096	49488775	49445307	49488775	43468	5.4	49472801	49473200	0.917917
15	FAM227B	gain	15:49445307..50353474	49445307	50353474	908167	59	9	FAM227B	ENSG00000166262	protein_coding	49326962	49620931	49445307	49620931	175624	5.2	49473201	49473600	0.22719
15	FGF7	gain	15:49445307..50353474	49445307	50353474	908167	66	9	FGF7	ENSG00000140285	protein_coding	49423096	49488775	49445307	49488775	43468	5.2	49473201	49473600	0.917917
15	FAM227B	gain	15:49445307..50353474	49445307	50353474	908167	59	9	FAM227B	ENSG00000166262	protein_coding	49326962	49620931	49445307	49620931	175624	5.7	49473601	49474000	0.22719
15	FGF7	gain	15:49445307..50353474	49445307	50353474	908167	66	9	FGF7	ENSG00000140285	protein_coding	49423096	49488775	49445307	49488775	43468	5.7	49473601	49474000	0.917917
15	FAM227B	gain	15:49445307..50353474	49445307	50353474	908167	59	9	FAM227B	ENSG00000166262	protein_coding	49326962	49620931	49445307	49620931	175624	3.4	49474001	49474400	0.22719
15	FGF7	gain	15:49445307..50353474	49445307	50353474	908167	66	9	FGF7	ENSG00000140285	protein_coding	49423096	49488775	49445307	49488775	43468	3.4	49474001	49474400	0.917917
15	FAM227B	gain	15:49445307..50353474	49445307	50353474	908167	59	9	FAM227B	ENSG00000166262	protein_coding	49326962	49620931	49445307	49620931	175624	3.8	49474401	49474800	0.22719
15	FGF7	gain	15:49445307..50353474	49445307	50353474	908167	66	9	FGF7	ENSG00000140285	protein_coding	49423096	49488775	49445307	49488775	43468	3.8	49474401	49474800	0.917917
15	FAM227B	gain	15:49445307..50353474	49445307	50353474	908167	59	9	FAM227B	ENSG00000166262	protein_coding	49326962	49620931	49445307	49620931	175624	4	49474801	49475200	0.22719
15	FGF7	gain	15:49445307..50353474	49445307	50353474	908167	66	9	FGF7	ENSG00000140285	protein_coding	49423096	49488775	49445307	49488775	43468	4	49474801	49475200	0.917917
15	FAM227B	gain	15:49445307..50353474	49445307	50353474	908167	59	9	FAM227B	ENSG00000166262	protein_coding	49326962	49620931	49445307	49620931	175624	3.2	49475201	49475600	0.22719
15	FGF7	gain	15:49445307..50353474	49445307	50353474	908167	66	9	FGF7	ENSG00000140285	protein_coding	49423096	49488775	49445307	49488775	43468	3.2	49475201	49475600	0.917917
15	FAM227B	gain	15:49445307..50353474	49445307	50353474	908167	59	9	FAM227B	ENSG00000166262	protein_coding	49326962	49620931	49445307	49620931	175624	3.1	49475601	49476000	0.22719
15	FGF7	gain	15:49445307..50353474	49445307	50353474	908167	66	9	FGF7	ENSG00000140285	protein_coding	49423096	49488775	49445307	49488775	43468	3.1	49475601	49476000	0.917917
15	FAM227B	gain	15:49445307..50353474	49445307	50353474	908167	59	9	FAM227B	ENSG00000166262	protein_coding	49326962	49620931	49445307	49620931	175624	3.7	49476001	49476400	0.22719
15	FGF7	gain	15:49445307..50353474	49445307	50353474	908167	66	9	FGF7	ENSG00000140285	protein_coding	49423096	49488775	49445307	49488775	43468	3.7	49476001	49476400	0.917917
15	FAM227B	gain	15:49445307..50353474	49445307	50353474	908167	59	9	FAM227B	ENSG00000166262	protein_coding	49326962	49620931	49445307	49620931	175624	3.3	49476401	49476800	0.22719
15	FGF7	gain	15:49445307..50353474	49445307	50353474	908167	66	9	FGF7	ENSG00000140285	protein_coding	49423096	49488775	49445307	49488775	43468	3.3	49476401	49476800	0.917917
15	FAM227B	gain	15:49445307..50353474	49445307	50353474	908167	59	9	FAM227B	ENSG00000166262	protein_coding	49326962	49620931	49445307	49620931	175624	2.8	49476801	49477200	0.22719
15	FGF7	gain	15:49445307..50353474	49445307	50353474	908167	66	9	FGF7	ENSG00000140285	protein_coding	49423096	49488775	49445307	49488775	43468	2.8	49476801	49477200	0.917917
15	FAM227B	gain	15:49445307..50353474	49445307	50353474	908167	59	9	FAM227B	ENSG00000166262	protein_coding	49326962	49620931	49445307	49620931	175624	3.3	49477201	49477600	0.22719
15	FGF7	gain	15:49445307..50353474	49445307	50353474	908167	66	9	FGF7	ENSG00000140285	protein_coding	49423096	49488775	49445307	49488775	43468	3.3	49477201	49477600	0.917917
15	FAM227B	gain	15:49445307..50353474	49445307	50353474	908167	59	9	FAM227B	ENSG00000166262	protein_coding	49326962	49620931	49445307	49620931	175624	3.9	49477601	49478000	0.22719
15	FGF7	gain	15:49445307..50353474	49445307	50353474	908167	66	9	FGF7	ENSG00000140285	protein_coding	49423096	49488775	49445307	49488775	43468	3.9	49477601	49478000	0.917917
15	FAM227B	gain	15:49445307..50353474	49445307	50353474	908167	59	9	FAM227B	ENSG00000166262	protein_coding	49326962	49620931	49445307	49620931	175624	3.8	49478001	49478400	0.22719
15	FGF7	gain	15:49445307..50353474	49445307	50353474	908167	66	9	FGF7	ENSG00000140285	protein_coding	49423096	49488775	49445307	49488775	43468	3.8	49478001	49478400	0.917917
15	FAM227B	gain	15:49445307..50353474	49445307	50353474	908167	59	9	FAM227B	ENSG00000166262	protein_coding	49326962	49620931	49445307	49620931	175624	3.7	49478401	49478800	0.22719
15	FGF7	gain	15:49445307..50353474	49445307	50353474	908167	66	9	FGF7	ENSG00000140285	protein_coding	49423096	49488775	49445307	49488775	43468	3.7	49478401	49478800	0.917917
15	FAM227B	gain	15:49445307..50353474	49445307	50353474	908167	59	9	FAM227B	ENSG00000166262	protein_coding	49326962	49620931	49445307	49620931	175624	3.5	49478801	49479200	0.22719
15	FGF7	gain	15:49445307..50353474	49445307	50353474	908167	66	9	FGF7	ENSG00000140285	protein_coding	49423096	49488775	49445307	49488775	43468	3.5	49478801	49479200	0.917917
15	FAM227B	gain	15:49445307..50353474	49445307	50353474	908167	59	9	FAM227B	ENSG00000166262	protein_coding	49326962	49620931	49445307	49620931	175624	3	49479201	49479600	0.22719
15	FGF7	gain	15:49445307..50353474	49445307	50353474	908167	66	9	FGF7	ENSG00000140285	protein_coding	49423096	49488775	49445307	49488775	43468	3	49479201	49479600	0.917917
15	FAM227B	gain	15:49445307..50353474	49445307	50353474	908167	59	9	FAM227B	ENSG00000166262	protein_coding	49326962	49620931	49445307	49620931	175624	4	49479601	49480000	0.22719
15	FGF7	gain	15:49445307..50353474	49445307	50353474	908167	66	9	FGF7	ENSG00000140285	protein_coding	49423096	49488775	49445307	49488775	43468	4	49479601	49480000	0.917917
15	FAM227B	gain	15:49445307..50353474	49445307	50353474	908167	59	9	FAM227B	ENSG00000166262	protein_coding	49326962	49620931	49445307	49620931	175624	3.5	49480001	49480400	0.22719
15	FGF7	gain	15:49445307..50353474	49445307	50353474	908167	66	9	FGF7	ENSG00000140285	protein_coding	49423096	49488775	49445307	49488775	43468	3.5	49480001	49480400	0.917917
15	FAM227B	gain	15:49445307..50353474	49445307	50353474	908167	59	9	FAM227B	ENSG00000166262	protein_coding	49326962	49620931	49445307	49620931	175624	4	49480401	49480800	0.22719
15	FGF7	gain	15:49445307..50353474	49445307	50353474	908167	66	9	FGF7	ENSG00000140285	protein_coding	49423096	49488775	49445307	49488775	43468	4	49480401	49480800	0.917917
15	FAM227B	gain	15:49445307..50353474	49445307	50353474	908167	59	9	FAM227B	ENSG00000166262	protein_coding	49326962	49620931	49445307	49620931	175624	4.8	49480801	49481200	0.22719
15	FGF7	gain	15:49445307..50353474	49445307	50353474	908167	66	9	FGF7	ENSG00000140285	protein_coding	49423096	49488775	49445307	49488775	43468	4.8	49480801	49481200	0.917917
15	FAM227B	gain	15:49445307..50353474	49445307	50353474	908167	59	9	FAM227B	ENSG00000166262	protein_coding	49326962	49620931	49445307	49620931	175624	5.3	49481201	49481600	0.22719
15	FGF7	gain	15:49445307..50353474	49445307	50353474	908167	66	9	FGF7	ENSG00000140285	protein_coding	49423096	49488775	49445307	49488775	43468	5.3	49481201	49481600	0.917917
15	FAM227B	gain	15:49445307..50353474	49445307	50353474	908167	59	9	FAM227B	ENSG00000166262	protein_coding	49326962	49620931	49445307	49620931	175624	3.5	49481601	49482000	0.22719
15	FGF7	gain	15:49445307..50353474	49445307	50353474	908167	66	9	FGF7	ENSG00000140285	protein_coding	49423096	49488775	49445307	49488775	43468	3.5	49481601	49482000	0.917917
15	FAM227B	gain	15:49445307..50353474	49445307	50353474	908167	59	9	FAM227B	ENSG00000166262	protein_coding	49326962	49620931	49445307	49620931	175624	4.6	49482001	49482400	0.22719
15	FGF7	gain	15:49445307..50353474	49445307	50353474	908167	66	9	FGF7	ENSG00000140285	protein_coding	49423096	49488775	49445307	49488775	43468	4.6	49482001	49482400	0.917917
15	FAM227B	gain	15:49445307..50353474	49445307	50353474	908167	59	9	FAM227B	ENSG00000166262	protein_coding	49326962	49620931	49445307	49620931	175624	4.1	49482401	49482800	0.22719
15	FGF7	gain	15:49445307..50353474	49445307	50353474	908167	66	9	FGF7	ENSG00000140285	protein_coding	49423096	49488775	49445307	49488775	43468	4.1	49482401	49482800	0.917917
15	FAM227B	gain	15:49445307..50353474	49445307	50353474	908167	59	9	FAM227B	ENSG00000166262	protein_coding	49326962	49620931	49445307	49620931	175624	3.5	49482801	49483200	0.22719
15	FGF7	gain	15:49445307..50353474	49445307	50353474	908167	66	9	FGF7	ENSG00000140285	protein_coding	49423096	49488775	49445307	49488775	43468	3.5	49482801	49483200	0.917917
15	FAM227B	gain	15:49445307..50353474	49445307	50353474	908167	59	9	FAM227B	ENSG00000166262	protein_coding	49326962	49620931	49445307	49620931	175624	3.1	49483201	49483600	0.22719
15	FGF7	gain	15:49445307..50353474	49445307	50353474	908167	66	9	FGF7	ENSG00000140285	protein_coding	49423096	49488775	49445307	49488775	43468	3.1	49483201	49483600	0.917917
15	FAM227B	gain	15:49445307..50353474	49445307	50353474	908167	59	9	FAM227B	ENSG00000166262	protein_coding	49326962	49620931	49445307	49620931	175624	3.6	49483601	49484000	0.22719
15	FGF7	gain	15:49445307..50353474	49445307	50353474	908167	66	9	FGF7	ENSG00000140285	protein_coding	49423096	49488775	49445307	49488775	43468	3.6	49483601	49484000	0.917917
15	FAM227B	gain	15:49445307..50353474	49445307	50353474	908167	59	9	FAM227B	ENSG00000166262	protein_coding	49326962	49620931	49445307	49620931	175624	4.7	49484001	49484400	0.22719
15	FGF7	gain	15:49445307..50353474	49445307	50353474	908167	66	9	FGF7	ENSG00000140285	protein_coding	49423096	49488775	49445307	49488775	43468	4.7	49484001	49484400	0.917917
15	FAM227B	gain	15:49445307..50353474	49445307	50353474	908167	59	9	FAM227B	ENSG00000166262	protein_coding	49326962	49620931	49445307	49620931	175624	4	49484401	49484800	0.22719
15	FGF7	gain	15:49445307..50353474	49445307	50353474	908167	66	9	FGF7	ENSG00000140285	protein_coding	49423096	49488775	49445307	49488775	43468	4	49484401	49484800	0.917917
15	FAM227B	gain	15:49445307..50353474	49445307	50353474	908167	59	9	FAM227B	ENSG00000166262	protein_coding	49326962	49620931	49445307	49620931	175624	4.4	49484801	49485200	0.22719
15	FGF7	gain	15:49445307..50353474	49445307	50353474	908167	66	9	FGF7	ENSG00000140285	protein_coding	49423096	49488775	49445307	49488775	43468	4.4	49484801	49485200	0.917917
15	FAM227B	gain	15:49445307..50353474	49445307	50353474	908167	59	9	FAM227B	ENSG00000166262	protein_coding	49326962	49620931	49445307	49620931	175624	4.1	49485201	49485600	0.22719
15	FGF7	gain	15:49445307..50353474	49445307	50353474	908167	66	9	FGF7	ENSG00000140285	protein_coding	49423096	49488775	49445307	49488775	43468	4.1	49485201	49485600	0.917917
15	FAM227B	gain	15:49445307..50353474	49445307	50353474	908167	59	9	FAM227B	ENSG00000166262	protein_coding	49326962	49620931	49445307	49620931	175624	4.1	49485601	49486000	0.22719
15	FGF7	gain	15:49445307..50353474	49445307	50353474	908167	66	9	FGF7	ENSG00000140285	protein_coding	49423096	49488775	49445307	49488775	43468	4.1	49485601	49486000	0.917917
15	FAM227B	gain	15:49445307..50353474	49445307	50353474	908167	59	9	FAM227B	ENSG00000166262	protein_coding	49326962	49620931	49445307	49620931	175624	3	49486001	49486400	0.22719
15	FGF7	gain	15:49445307..50353474	49445307	50353474	908167	66	9	FGF7	ENSG00000140285	protein_coding	49423096	49488775	49445307	49488775	43468	3	49486001	49486400	0.917917
15	FAM227B	gain	15:49445307..50353474	49445307	50353474	908167	59	9	FAM227B	ENSG00000166262	protein_coding	49326962	49620931	49445307	49620931	175624	3.5	49486401	49486800	0.22719
15	FGF7	gain	15:49445307..50353474	49445307	50353474	908167	66	9	FGF7	ENSG00000140285	protein_coding	49423096	49488775	49445307	49488775	43468	3.5	49486401	49486800	0.917917
15	FAM227B	gain	15:49445307..50353474	49445307	50353474	908167	59	9	FAM227B	ENSG00000166262	protein_coding	49326962	49620931	49445307	49620931	175624	3.7	49486801	49487200	0.22719
15	FGF7	gain	15:49445307..50353474	49445307	50353474	908167	66	9	FGF7	ENSG00000140285	protein_coding	49423096	49488775	49445307	49488775	43468	3.7	49486801	49487200	0.917917
15	FAM227B	gain	15:49445307..50353474	49445307	50353474	908167	59	9	FAM227B	ENSG00000166262	protein_coding	49326962	49620931	49445307	49620931	175624	3.4	49487201	49487600	0.22719
15	FGF7	gain	15:49445307..50353474	49445307	50353474	908167	66	9	FGF7	ENSG00000140285	protein_coding	49423096	49488775	49445307	49488775	43468	3.4	49487201	49487600	0.917917
15	FAM227B	gain	15:49445307..50353474	49445307	50353474	908167	59	9	FAM227B	ENSG00000166262	protein_coding	49326962	49620931	49445307	49620931	175624	4.1	49487601	49488000	0.22719
15	FGF7	gain	15:49445307..50353474	49445307	50353474	908167	66	9	FGF7	ENSG00000140285	protein_coding	49423096	49488775	49445307	49488775	43468	4.1	49487601	49488000	0.917917
15	FAM227B	gain	15:49445307..50353474	49445307	50353474	908167	59	9	FAM227B	ENSG00000166262	protein_coding	49326962	49620931	49445307	49620931	175624	4.7	49488001	49488400	0.22719
15	FGF7	gain	15:49445307..50353474	49445307	50353474	908167	66	9	FGF7	ENSG00000140285	protein_coding	49423096	49488775	49445307	49488775	43468	4.7	49488001	49488400	0.917917
15	FAM227B	gain	15:49445307..50353474	49445307	50353474	908167	59	9	FAM227B	ENSG00000166262	protein_coding	49326962	49620931	49445307	49620931	175624	4.7	49488401	49488800	0.22719
15	FGF7	gain	15:49445307..50353474	49445307	50353474	908167	66	9	FGF7	ENSG00000140285	protein_coding	49423096	49488775	49445307	49488775	43468	4.7	49488401	49488800	0.860403
15	FAM227B	gain	15:49445307..50353474	49445307	50353474	908167	59	9	FAM227B	ENSG00000166262	protein_coding	49326962	49620931	49445307	49620931	175624	4	49488801	49489200	0.22719
15	FAM227B	gain	15:49445307..50353474	49445307	50353474	908167	59	9	FAM227B	ENSG00000166262	protein_coding	49326962	49620931	49445307	49620931	175624	3	49489201	49489600	0.22719
15	FAM227B	gain	15:49445307..50353474	49445307	50353474	908167	59	9	FAM227B	ENSG00000166262	protein_coding	49326962	49620931	49445307	49620931	175624	2.9	49489601	49490000	0.22719
15	FAM227B	gain	15:49445307..50353474	49445307	50353474	908167	59	9	FAM227B	ENSG00000166262	protein_coding	49326962	49620931	49445307	49620931	175624	3.6	49490001	49490400	0.22719
15	FAM227B	gain	15:49445307..50353474	49445307	50353474	908167	59	9	FAM227B	ENSG00000166262	protein_coding	49326962	49620931	49445307	49620931	175624	4	49490401	49490800	0.22719
15	FAM227B	gain	15:49445307..50353474	49445307	50353474	908167	59	9	FAM227B	ENSG00000166262	protein_coding	49326962	49620931	49445307	49620931	175624	4.3	49490801	49491200	0.22719
15	FAM227B	gain	15:49445307..50353474	49445307	50353474	908167	59	9	FAM227B	ENSG00000166262	protein_coding	49326962	49620931	49445307	49620931	175624	4.5	49491201	49491600	0.22719
15	FAM227B	gain	15:49445307..50353474	49445307	50353474	908167	59	9	FAM227B	ENSG00000166262	protein_coding	49326962	49620931	49445307	49620931	175624	4.3	49491601	49492000	0.22719
15	FAM227B	gain	15:49445307..50353474	49445307	50353474	908167	59	9	FAM227B	ENSG00000166262	protein_coding	49326962	49620931	49445307	49620931	175624	4.3	49492001	49492400	0.22719
15	FAM227B	gain	15:49445307..50353474	49445307	50353474	908167	59	9	FAM227B	ENSG00000166262	protein_coding	49326962	49620931	49445307	49620931	175624	4	49492401	49492800	0.22719
15	FAM227B	gain	15:49445307..50353474	49445307	50353474	908167	59	9	FAM227B	ENSG00000166262	protein_coding	49326962	49620931	49445307	49620931	175624	3.7	49492801	49493200	0.22719
15	FAM227B	gain	15:49445307..50353474	49445307	50353474	908167	59	9	FAM227B	ENSG00000166262	protein_coding	49326962	49620931	49445307	49620931	175624	3.7	49493201	49493600	0.22719
15	FAM227B	gain	15:49445307..50353474	49445307	50353474	908167	59	9	FAM227B	ENSG00000166262	protein_coding	49326962	49620931	49445307	49620931	175624	4	49493601	49494000	0.22719
15	FAM227B	gain	15:49445307..50353474	49445307	50353474	908167	59	9	FAM227B	ENSG00000166262	protein_coding	49326962	49620931	49445307	49620931	175624	4.1	49494001	49494400	0.22719
15	FAM227B	gain	15:49445307..50353474	49445307	50353474	908167	59	9	FAM227B	ENSG00000166262	protein_coding	49326962	49620931	49445307	49620931	175624	3.7	49494401	49494800	0.22719
15	FAM227B	gain	15:49445307..50353474	49445307	50353474	908167	59	9	FAM227B	ENSG00000166262	protein_coding	49326962	49620931	49445307	49620931	175624	3.8	49494801	49495200	0.22719
15	FAM227B	gain	15:49445307..50353474	49445307	50353474	908167	59	9	FAM227B	ENSG00000166262	protein_coding	49326962	49620931	49445307	49620931	175624	4	49495201	49495600	0.22719
15	FAM227B	gain	15:49445307..50353474	49445307	50353474	908167	59	9	FAM227B	ENSG00000166262	protein_coding	49326962	49620931	49445307	49620931	175624	3.3	49495601	49496000	0.22719
15	FAM227B	gain	15:49445307..50353474	49445307	50353474	908167	59	9	FAM227B	ENSG00000166262	protein_coding	49326962	49620931	49445307	49620931	175624	3.6	49496001	49496400	0.22719
15	FAM227B	gain	15:49445307..50353474	49445307	50353474	908167	59	9	FAM227B	ENSG00000166262	protein_coding	49326962	49620931	49445307	49620931	175624	3.3	49496401	49496800	0.22719
15	FAM227B	gain	15:49445307..50353474	49445307	50353474	908167	59	9	FAM227B	ENSG00000166262	protein_coding	49326962	49620931	49445307	49620931	175624	4	49496801	49497200	0.22719
15	FAM227B	gain	15:49445307..50353474	49445307	50353474	908167	59	9	FAM227B	ENSG00000166262	protein_coding	49326962	49620931	49445307	49620931	175624	4.2	49497201	49497600	0.22719
15	FAM227B	gain	15:49445307..50353474	49445307	50353474	908167	59	9	FAM227B	ENSG00000166262	protein_coding	49326962	49620931	49445307	49620931	175624	3.4	49497601	49498000	0.22719
15	FAM227B	gain	15:49445307..50353474	49445307	50353474	908167	59	9	FAM227B	ENSG00000166262	protein_coding	49326962	49620931	49445307	49620931	175624	3	49498001	49498400	0.22719
15	FAM227B	gain	15:49445307..50353474	49445307	50353474	908167	59	9	FAM227B	ENSG00000166262	protein_coding	49326962	49620931	49445307	49620931	175624	3.6	49498401	49498800	0.22719
15	FAM227B	gain	15:49445307..50353474	49445307	50353474	908167	59	9	FAM227B	ENSG00000166262	protein_coding	49326962	49620931	49445307	49620931	175624	3.6	49498801	49499200	0.22719
15	FAM227B	gain	15:49445307..50353474	49445307	50353474	908167	59	9	FAM227B	ENSG00000166262	protein_coding	49326962	49620931	49445307	49620931	175624	3.3	49499201	49499600	0.22719
15	FAM227B	gain	15:49445307..50353474	49445307	50353474	908167	59	9	FAM227B	ENSG00000166262	protein_coding	49326962	49620931	49445307	49620931	175624	4	49499601	49500000	0.22719
15	FAM227B	gain	15:49445307..50353474	49445307	50353474	908167	59	9	FAM227B	ENSG00000166262	protein_coding	49326962	49620931	49445307	49620931	175624	4.1	49500001	49500400	0.22719
15	FAM227B	gain	15:49445307..50353474	49445307	50353474	908167	59	9	FAM227B	ENSG00000166262	protein_coding	49326962	49620931	49445307	49620931	175624	4.1	49500401	49500800	0.22719
15	FAM227B	gain	15:49445307..50353474	49445307	50353474	908167	59	9	FAM227B	ENSG00000166262	protein_coding	49326962	49620931	49445307	49620931	175624	3.9	49500801	49501200	0.22719
15	FAM227B	gain	15:49445307..50353474	49445307	50353474	908167	59	9	FAM227B	ENSG00000166262	protein_coding	49326962	49620931	49445307	49620931	175624	3.5	49501201	49501600	0.22719
15	FAM227B	gain	15:49445307..50353474	49445307	50353474	908167	59	9	FAM227B	ENSG00000166262	protein_coding	49326962	49620931	49445307	49620931	175624	3.7	49501601	49502000	0.22719
15	FAM227B	gain	15:49445307..50353474	49445307	50353474	908167	59	9	FAM227B	ENSG00000166262	protein_coding	49326962	49620931	49445307	49620931	175624	3.1	49502001	49502400	0.22719
15	FAM227B	gain	15:49445307..50353474	49445307	50353474	908167	59	9	FAM227B	ENSG00000166262	protein_coding	49326962	49620931	49445307	49620931	175624	2.8	49502401	49502800	0.22719
15	FAM227B	gain	15:49445307..50353474	49445307	50353474	908167	59	9	FAM227B	ENSG00000166262	protein_coding	49326962	49620931	49445307	49620931	175624	3.3	49502801	49503200	0.22719
15	FAM227B	gain	15:49445307..50353474	49445307	50353474	908167	59	9	FAM227B	ENSG00000166262	protein_coding	49326962	49620931	49445307	49620931	175624	3.5	49503201	49503600	0.22719
15	FAM227B	gain	15:49445307..50353474	49445307	50353474	908167	59	9	FAM227B	ENSG00000166262	protein_coding	49326962	49620931	49445307	49620931	175624	3.4	49503601	49504000	0.22719
15	FAM227B	gain	15:49445307..50353474	49445307	50353474	908167	59	9	FAM227B	ENSG00000166262	protein_coding	49326962	49620931	49445307	49620931	175624	3.3	49504001	49504400	0.22719
15	FAM227B	gain	15:49445307..50353474	49445307	50353474	908167	59	9	FAM227B	ENSG00000166262	protein_coding	49326962	49620931	49445307	49620931	175624	4.1	49504401	49504800	0.22719
15	FAM227B	gain	15:49445307..50353474	49445307	50353474	908167	59	9	FAM227B	ENSG00000166262	protein_coding	49326962	49620931	49445307	49620931	175624	4	49504801	49505200	0.22719
15	FAM227B	gain	15:49445307..50353474	49445307	50353474	908167	59	9	FAM227B	ENSG00000166262	protein_coding	49326962	49620931	49445307	49620931	175624	4	49505201	49505600	0.22719
15	FAM227B	gain	15:49445307..50353474	49445307	50353474	908167	59	9	FAM227B	ENSG00000166262	protein_coding	49326962	49620931	49445307	49620931	175624	5.2	49505601	49506000	0.22719
15	FAM227B	gain	15:49445307..50353474	49445307	50353474	908167	59	9	FAM227B	ENSG00000166262	protein_coding	49326962	49620931	49445307	49620931	175624	4.9	49506001	49506400	0.22719
15	FAM227B	gain	15:49445307..50353474	49445307	50353474	908167	59	9	FAM227B	ENSG00000166262	protein_coding	49326962	49620931	49445307	49620931	175624	4.6	49506401	49506800	0.22719
15	FAM227B	gain	15:49445307..50353474	49445307	50353474	908167	59	9	FAM227B	ENSG00000166262	protein_coding	49326962	49620931	49445307	49620931	175624	4.5	49506801	49507200	0.22719
15	FAM227B	gain	15:49445307..50353474	49445307	50353474	908167	59	9	FAM227B	ENSG00000166262	protein_coding	49326962	49620931	49445307	49620931	175624	4.1	49507201	49507600	0.22719
15	FAM227B	gain	15:49445307..50353474	49445307	50353474	908167	59	9	FAM227B	ENSG00000166262	protein_coding	49326962	49620931	49445307	49620931	175624	4.6	49507601	49508000	0.22719
15	FAM227B	gain	15:49445307..50353474	49445307	50353474	908167	59	9	FAM227B	ENSG00000166262	protein_coding	49326962	49620931	49445307	49620931	175624	4	49508001	49508400	0.22719
15	FAM227B	gain	15:49445307..50353474	49445307	50353474	908167	59	9	FAM227B	ENSG00000166262	protein_coding	49326962	49620931	49445307	49620931	175624	4.6	49508401	49508800	0.22719
15	FAM227B	gain	15:49445307..50353474	49445307	50353474	908167	59	9	FAM227B	ENSG00000166262	protein_coding	49326962	49620931	49445307	49620931	175624	4.4	49508801	49509200	0.22719
15	FAM227B	gain	15:49445307..50353474	49445307	50353474	908167	59	9	FAM227B	ENSG00000166262	protein_coding	49326962	49620931	49445307	49620931	175624	4.5	49509201	49509600	0.22719
15	FAM227B	gain	15:49445307..50353474	49445307	50353474	908167	59	9	FAM227B	ENSG00000166262	protein_coding	49326962	49620931	49445307	49620931	175624	4.4	49509601	49510000	0.22719
15	FAM227B	gain	15:49445307..50353474	49445307	50353474	908167	59	9	FAM227B	ENSG00000166262	protein_coding	49326962	49620931	49445307	49620931	175624	4.8	49510001	49510400	0.22719
15	FAM227B	gain	15:49445307..50353474	49445307	50353474	908167	59	9	FAM227B	ENSG00000166262	protein_coding	49326962	49620931	49445307	49620931	175624	4.4	49510401	49510800	0.22719
15	FAM227B	gain	15:49445307..50353474	49445307	50353474	908167	59	9	FAM227B	ENSG00000166262	protein_coding	49326962	49620931	49445307	49620931	175624	4	49510801	49511200	0.22719
15	FAM227B	gain	15:49445307..50353474	49445307	50353474	908167	59	9	FAM227B	ENSG00000166262	protein_coding	49326962	49620931	49445307	49620931	175624	4.9	49511201	49511600	0.22719
15	FAM227B	gain	15:49445307..50353474	49445307	50353474	908167	59	9	FAM227B	ENSG00000166262	protein_coding	49326962	49620931	49445307	49620931	175624	4	49511601	49512000	0.22719
15	FAM227B	gain	15:49445307..50353474	49445307	50353474	908167	59	9	FAM227B	ENSG00000166262	protein_coding	49326962	49620931	49445307	49620931	175624	3.9	49512001	49512400	0.22719
15	FAM227B	gain	15:49445307..50353474	49445307	50353474	908167	59	9	FAM227B	ENSG00000166262	protein_coding	49326962	49620931	49445307	49620931	175624	4.1	49512401	49512800	0.22719
15	FAM227B	gain	15:49445307..50353474	49445307	50353474	908167	59	9	FAM227B	ENSG00000166262	protein_coding	49326962	49620931	49445307	49620931	175624	4.3	49512801	49513200	0.22719
15	FAM227B	gain	15:49445307..50353474	49445307	50353474	908167	59	9	FAM227B	ENSG00000166262	protein_coding	49326962	49620931	49445307	49620931	175624	4	49513201	49513600	0.22719
15	FAM227B	gain	15:49445307..50353474	49445307	50353474	908167	59	9	FAM227B	ENSG00000166262	protein_coding	49326962	49620931	49445307	49620931	175624	4.2	49513601	49514000	0.22719
15	FAM227B	gain	15:49445307..50353474	49445307	50353474	908167	59	9	FAM227B	ENSG00000166262	protein_coding	49326962	49620931	49445307	49620931	175624	3.8	49514001	49514400	0.22719
15	FAM227B	gain	15:49445307..50353474	49445307	50353474	908167	59	9	FAM227B	ENSG00000166262	protein_coding	49326962	49620931	49445307	49620931	175624	4	49514401	49514800	0.22719
15	FAM227B	gain	15:49445307..50353474	49445307	50353474	908167	59	9	FAM227B	ENSG00000166262	protein_coding	49326962	49620931	49445307	49620931	175624	4.1	49514801	49515200	0.22719
15	FAM227B	gain	15:49445307..50353474	49445307	50353474	908167	59	9	FAM227B	ENSG00000166262	protein_coding	49326962	49620931	49445307	49620931	175624	4	49515201	49515600	0.22719
15	FAM227B	gain	15:49445307..50353474	49445307	50353474	908167	59	9	FAM227B	ENSG00000166262	protein_coding	49326962	49620931	49445307	49620931	175624	4.1	49515601	49516000	0.22719
15	FAM227B	gain	15:49445307..50353474	49445307	50353474	908167	59	9	FAM227B	ENSG00000166262	protein_coding	49326962	49620931	49445307	49620931	175624	3.9	49516001	49516400	0.22719
15	FAM227B	gain	15:49445307..50353474	49445307	50353474	908167	59	9	FAM227B	ENSG00000166262	protein_coding	49326962	49620931	49445307	49620931	175624	4.3	49516401	49516800	0.22719
15	FAM227B	gain	15:49445307..50353474	49445307	50353474	908167	59	9	FAM227B	ENSG00000166262	protein_coding	49326962	49620931	49445307	49620931	175624	4.7	49516801	49517200	0.22719
15	FAM227B	gain	15:49445307..50353474	49445307	50353474	908167	59	9	FAM227B	ENSG00000166262	protein_coding	49326962	49620931	49445307	49620931	175624	3.6	49517201	49517600	0.22719
15	FAM227B	gain	15:49445307..50353474	49445307	50353474	908167	59	9	FAM227B	ENSG00000166262	protein_coding	49326962	49620931	49445307	49620931	175624	4.3	49517601	49518000	0.22719
15	FAM227B	gain	15:49445307..50353474	49445307	50353474	908167	59	9	FAM227B	ENSG00000166262	protein_coding	49326962	49620931	49445307	49620931	175624	4.1	49518001	49518400	0.22719
15	FAM227B	gain	15:49445307..50353474	49445307	50353474	908167	59	9	FAM227B	ENSG00000166262	protein_coding	49326962	49620931	49445307	49620931	175624	3.9	49518401	49518800	0.22719
15	FAM227B	gain	15:49445307..50353474	49445307	50353474	908167	59	9	FAM227B	ENSG00000166262	protein_coding	49326962	49620931	49445307	49620931	175624	4.7	49518801	49519200	0.22719
15	FAM227B	gain	15:49445307..50353474	49445307	50353474	908167	59	9	FAM227B	ENSG00000166262	protein_coding	49326962	49620931	49445307	49620931	175624	3.9	49519201	49519600	0.22719
15	FAM227B	gain	15:49445307..50353474	49445307	50353474	908167	59	9	FAM227B	ENSG00000166262	protein_coding	49326962	49620931	49445307	49620931	175624	3.7	49519601	49520000	0.22719
15	FAM227B	gain	15:49445307..50353474	49445307	50353474	908167	59	9	FAM227B	ENSG00000166262	protein_coding	49326962	49620931	49445307	49620931	175624	4	49520001	49520400	0.22719
15	FAM227B	gain	15:49445307..50353474	49445307	50353474	908167	59	9	FAM227B	ENSG00000166262	protein_coding	49326962	49620931	49445307	49620931	175624	4.5	49520401	49520800	0.22719
15	FAM227B	gain	15:49445307..50353474	49445307	50353474	908167	59	9	FAM227B	ENSG00000166262	protein_coding	49326962	49620931	49445307	49620931	175624	3.6	49520801	49521200	0.22719
15	FAM227B	gain	15:49445307..50353474	49445307	50353474	908167	59	9	FAM227B	ENSG00000166262	protein_coding	49326962	49620931	49445307	49620931	175624	3.7	49521201	49521600	0.22719
15	FAM227B	gain	15:49445307..50353474	49445307	50353474	908167	59	9	FAM227B	ENSG00000166262	protein_coding	49326962	49620931	49445307	49620931	175624	4.2	49521601	49522000	0.22719
15	FAM227B	gain	15:49445307..50353474	49445307	50353474	908167	59	9	FAM227B	ENSG00000166262	protein_coding	49326962	49620931	49445307	49620931	175624	4	49522001	49522400	0.22719
15	FAM227B	gain	15:49445307..50353474	49445307	50353474	908167	59	9	FAM227B	ENSG00000166262	protein_coding	49326962	49620931	49445307	49620931	175624	3.3	49522401	49522800	0.22719
15	FAM227B	gain	15:49445307..50353474	49445307	50353474	908167	59	9	FAM227B	ENSG00000166262	protein_coding	49326962	49620931	49445307	49620931	175624	4.7	49522801	49523200	0.22719
15	FAM227B	gain	15:49445307..50353474	49445307	50353474	908167	59	9	FAM227B	ENSG00000166262	protein_coding	49326962	49620931	49445307	49620931	175624	4.2	49523201	49523600	0.22719
15	FAM227B	gain	15:49445307..50353474	49445307	50353474	908167	59	9	FAM227B	ENSG00000166262	protein_coding	49326962	49620931	49445307	49620931	175624	3.1	49523601	49524000	0.22719
15	FAM227B	gain	15:49445307..50353474	49445307	50353474	908167	59	9	FAM227B	ENSG00000166262	protein_coding	49326962	49620931	49445307	49620931	175624	3.8	49524001	49524400	0.22719
15	FAM227B	gain	15:49445307..50353474	49445307	50353474	908167	59	9	FAM227B	ENSG00000166262	protein_coding	49326962	49620931	49445307	49620931	175624	3.7	49524401	49524800	0.22719
15	FAM227B	gain	15:49445307..50353474	49445307	50353474	908167	59	9	FAM227B	ENSG00000166262	protein_coding	49326962	49620931	49445307	49620931	175624	2.8	49524801	49525200	0.22719
15	FAM227B	gain	15:49445307..50353474	49445307	50353474	908167	59	9	FAM227B	ENSG00000166262	protein_coding	49326962	49620931	49445307	49620931	175624	3.2	49525201	49525600	0.22719
15	FAM227B	gain	15:49445307..50353474	49445307	50353474	908167	59	9	FAM227B	ENSG00000166262	protein_coding	49326962	49620931	49445307	49620931	175624	3	49525601	49526000	0.22719
15	FAM227B	gain	15:49445307..50353474	49445307	50353474	908167	59	9	FAM227B	ENSG00000166262	protein_coding	49326962	49620931	49445307	49620931	175624	3.4	49526001	49526400	0.22719
15	FAM227B	gain	15:49445307..50353474	49445307	50353474	908167	59	9	FAM227B	ENSG00000166262	protein_coding	49326962	49620931	49445307	49620931	175624	3.9	49526401	49526800	0.22719
15	FAM227B	gain	15:49445307..50353474	49445307	50353474	908167	59	9	FAM227B	ENSG00000166262	protein_coding	49326962	49620931	49445307	49620931	175624	3.8	49526801	49527200	0.22719
15	FAM227B	gain	15:49445307..50353474	49445307	50353474	908167	59	9	FAM227B	ENSG00000166262	protein_coding	49326962	49620931	49445307	49620931	175624	4.1	49527201	49527600	0.22719
15	FAM227B	gain	15:49445307..50353474	49445307	50353474	908167	59	9	FAM227B	ENSG00000166262	protein_coding	49326962	49620931	49445307	49620931	175624	3.7	49527601	49528000	0.22719
15	FAM227B	gain	15:49445307..50353474	49445307	50353474	908167	59	9	FAM227B	ENSG00000166262	protein_coding	49326962	49620931	49445307	49620931	175624	3.8	49528001	49528400	0.22719
15	FAM227B	gain	15:49445307..50353474	49445307	50353474	908167	59	9	FAM227B	ENSG00000166262	protein_coding	49326962	49620931	49445307	49620931	175624	4.4	49528401	49528800	0.22719
15	FAM227B	gain	15:49445307..50353474	49445307	50353474	908167	59	9	FAM227B	ENSG00000166262	protein_coding	49326962	49620931	49445307	49620931	175624	4.8	49528801	49529200	0.22719
15	FAM227B	gain	15:49445307..50353474	49445307	50353474	908167	59	9	FAM227B	ENSG00000166262	protein_coding	49326962	49620931	49445307	49620931	175624	4.6	49529201	49529600	0.22719
15	FAM227B	gain	15:49445307..50353474	49445307	50353474	908167	59	9	FAM227B	ENSG00000166262	protein_coding	49326962	49620931	49445307	49620931	175624	4.5	49529601	49530000	0.22719
15	FAM227B	gain	15:49445307..50353474	49445307	50353474	908167	59	9	FAM227B	ENSG00000166262	protein_coding	49326962	49620931	49445307	49620931	175624	4.7	49530001	49530400	0.22719
15	FAM227B	gain	15:49445307..50353474	49445307	50353474	908167	59	9	FAM227B	ENSG00000166262	protein_coding	49326962	49620931	49445307	49620931	175624	4.9	49530401	49530800	0.22719
15	FAM227B	gain	15:49445307..50353474	49445307	50353474	908167	59	9	FAM227B	ENSG00000166262	protein_coding	49326962	49620931	49445307	49620931	175624	4.8	49530801	49531200	0.22719
15	FAM227B	gain	15:49445307..50353474	49445307	50353474	908167	59	9	FAM227B	ENSG00000166262	protein_coding	49326962	49620931	49445307	49620931	175624	5	49531201	49531600	0.22719
15	FAM227B	gain	15:49445307..50353474	49445307	50353474	908167	59	9	FAM227B	ENSG00000166262	protein_coding	49326962	49620931	49445307	49620931	175624	4.1	49531601	49532000	0.22719
15	FAM227B	gain	15:49445307..50353474	49445307	50353474	908167	59	9	FAM227B	ENSG00000166262	protein_coding	49326962	49620931	49445307	49620931	175624	4.6	49532001	49532400	0.22719
15	FAM227B	gain	15:49445307..50353474	49445307	50353474	908167	59	9	FAM227B	ENSG00000166262	protein_coding	49326962	49620931	49445307	49620931	175624	3.9	49532401	49532800	0.22719
15	FAM227B	gain	15:49445307..50353474	49445307	50353474	908167	59	9	FAM227B	ENSG00000166262	protein_coding	49326962	49620931	49445307	49620931	175624	4.1	49532801	49533200	0.22719
15	FAM227B	gain	15:49445307..50353474	49445307	50353474	908167	59	9	FAM227B	ENSG00000166262	protein_coding	49326962	49620931	49445307	49620931	175624	3.8	49533201	49533600	0.22719
15	FAM227B	gain	15:49445307..50353474	49445307	50353474	908167	59	9	FAM227B	ENSG00000166262	protein_coding	49326962	49620931	49445307	49620931	175624	3.9	49533601	49534000	0.22719
15	FAM227B	gain	15:49445307..50353474	49445307	50353474	908167	59	9	FAM227B	ENSG00000166262	protein_coding	49326962	49620931	49445307	49620931	175624	4.1	49534001	49534400	0.22719
15	FAM227B	gain	15:49445307..50353474	49445307	50353474	908167	59	9	FAM227B	ENSG00000166262	protein_coding	49326962	49620931	49445307	49620931	175624	4	49534401	49534800	0.22719
15	FAM227B	gain	15:49445307..50353474	49445307	50353474	908167	59	9	FAM227B	ENSG00000166262	protein_coding	49326962	49620931	49445307	49620931	175624	3.6	49534801	49535200	0.22719
15	FAM227B	gain	15:49445307..50353474	49445307	50353474	908167	59	9	FAM227B	ENSG00000166262	protein_coding	49326962	49620931	49445307	49620931	175624	4.2	49535201	49535600	0.22719
15	FAM227B	gain	15:49445307..50353474	49445307	50353474	908167	59	9	FAM227B	ENSG00000166262	protein_coding	49326962	49620931	49445307	49620931	175624	4.2	49535601	49536000	0.22719
15	FAM227B	gain	15:49445307..50353474	49445307	50353474	908167	59	9	FAM227B	ENSG00000166262	protein_coding	49326962	49620931	49445307	49620931	175624	3.6	49536001	49536400	0.22719
15	FAM227B	gain	15:49445307..50353474	49445307	50353474	908167	59	9	FAM227B	ENSG00000166262	protein_coding	49326962	49620931	49445307	49620931	175624	3.9	49536401	49536800	0.22719
15	FAM227B	gain	15:49445307..50353474	49445307	50353474	908167	59	9	FAM227B	ENSG00000166262	protein_coding	49326962	49620931	49445307	49620931	175624	4.7	49536801	49537200	0.22719
15	FAM227B	gain	15:49445307..50353474	49445307	50353474	908167	59	9	FAM227B	ENSG00000166262	protein_coding	49326962	49620931	49445307	49620931	175624	4.7	49537201	49537600	0.22719
15	FAM227B	gain	15:49445307..50353474	49445307	50353474	908167	59	9	FAM227B	ENSG00000166262	protein_coding	49326962	49620931	49445307	49620931	175624	3.7	49537601	49538000	0.22719
15	FAM227B	gain	15:49445307..50353474	49445307	50353474	908167	59	9	FAM227B	ENSG00000166262	protein_coding	49326962	49620931	49445307	49620931	175624	4	49538001	49538400	0.22719
15	FAM227B	gain	15:49445307..50353474	49445307	50353474	908167	59	9	FAM227B	ENSG00000166262	protein_coding	49326962	49620931	49445307	49620931	175624	4.6	49538401	49538800	0.22719
15	FAM227B	gain	15:49445307..50353474	49445307	50353474	908167	59	9	FAM227B	ENSG00000166262	protein_coding	49326962	49620931	49445307	49620931	175624	3.7	49538801	49539200	0.22719
15	FAM227B	gain	15:49445307..50353474	49445307	50353474	908167	59	9	FAM227B	ENSG00000166262	protein_coding	49326962	49620931	49445307	49620931	175624	4.1	49539201	49539600	0.22719
15	FAM227B	gain	15:49445307..50353474	49445307	50353474	908167	59	9	FAM227B	ENSG00000166262	protein_coding	49326962	49620931	49445307	49620931	175624	3.5	49539601	49540000	0.22719
15	FAM227B	gain	15:49445307..50353474	49445307	50353474	908167	59	9	FAM227B	ENSG00000166262	protein_coding	49326962	49620931	49445307	49620931	175624	4.3	49540001	49540400	0.22719
15	FAM227B	gain	15:49445307..50353474	49445307	50353474	908167	59	9	FAM227B	ENSG00000166262	protein_coding	49326962	49620931	49445307	49620931	175624	4.8	49540401	49540800	0.22719
15	FAM227B	gain	15:49445307..50353474	49445307	50353474	908167	59	9	FAM227B	ENSG00000166262	protein_coding	49326962	49620931	49445307	49620931	175624	4.7	49540801	49541200	0.22719
15	FAM227B	gain	15:49445307..50353474	49445307	50353474	908167	59	9	FAM227B	ENSG00000166262	protein_coding	49326962	49620931	49445307	49620931	175624	3.5	49541201	49541600	0.22719
15	FAM227B	gain	15:49445307..50353474	49445307	50353474	908167	59	9	FAM227B	ENSG00000166262	protein_coding	49326962	49620931	49445307	49620931	175624	3.8	49541601	49542000	0.22719
15	FAM227B	gain	15:49445307..50353474	49445307	50353474	908167	59	9	FAM227B	ENSG00000166262	protein_coding	49326962	49620931	49445307	49620931	175624	3.4	49542001	49542400	0.22719
15	FAM227B	gain	15:49445307..50353474	49445307	50353474	908167	59	9	FAM227B	ENSG00000166262	protein_coding	49326962	49620931	49445307	49620931	175624	3.8	49542401	49542800	0.22719
15	FAM227B	gain	15:49445307..50353474	49445307	50353474	908167	59	9	FAM227B	ENSG00000166262	protein_coding	49326962	49620931	49445307	49620931	175624	4.4	49542801	49543200	0.22719
15	FAM227B	gain	15:49445307..50353474	49445307	50353474	908167	59	9	FAM227B	ENSG00000166262	protein_coding	49326962	49620931	49445307	49620931	175624	4.9	49543201	49543600	0.22719
15	FAM227B	gain	15:49445307..50353474	49445307	50353474	908167	59	9	FAM227B	ENSG00000166262	protein_coding	49326962	49620931	49445307	49620931	175624	4.3	49543601	49544000	0.22719
15	FAM227B	gain	15:49445307..50353474	49445307	50353474	908167	59	9	FAM227B	ENSG00000166262	protein_coding	49326962	49620931	49445307	49620931	175624	4.4	49544001	49544400	0.22719
15	FAM227B	gain	15:49445307..50353474	49445307	50353474	908167	59	9	FAM227B	ENSG00000166262	protein_coding	49326962	49620931	49445307	49620931	175624	4.6	49544401	49544800	0.22719
15	FAM227B	gain	15:49445307..50353474	49445307	50353474	908167	59	9	FAM227B	ENSG00000166262	protein_coding	49326962	49620931	49445307	49620931	175624	4.5	49544801	49545200	0.22719
15	FAM227B	gain	15:49445307..50353474	49445307	50353474	908167	59	9	FAM227B	ENSG00000166262	protein_coding	49326962	49620931	49445307	49620931	175624	3.1	49545201	49545600	0.22719
15	FAM227B	gain	15:49445307..50353474	49445307	50353474	908167	59	9	FAM227B	ENSG00000166262	protein_coding	49326962	49620931	49445307	49620931	175624	2.7	49545601	49546000	0.22719
15	FAM227B	gain	15:49445307..50353474	49445307	50353474	908167	59	9	FAM227B	ENSG00000166262	protein_coding	49326962	49620931	49445307	49620931	175624	3.1	49546001	49546400	0.22719
15	FAM227B	gain	15:49445307..50353474	49445307	50353474	908167	59	9	FAM227B	ENSG00000166262	protein_coding	49326962	49620931	49445307	49620931	175624	3.5	49546401	49546800	0.22719
15	FAM227B	gain	15:49445307..50353474	49445307	50353474	908167	59	9	FAM227B	ENSG00000166262	protein_coding	49326962	49620931	49445307	49620931	175624	3.4	49546801	49547200	0.22719
15	FAM227B	gain	15:49445307..50353474	49445307	50353474	908167	59	9	FAM227B	ENSG00000166262	protein_coding	49326962	49620931	49445307	49620931	175624	3.1	49547201	49547600	0.22719
15	FAM227B	gain	15:49445307..50353474	49445307	50353474	908167	59	9	FAM227B	ENSG00000166262	protein_coding	49326962	49620931	49445307	49620931	175624	4.9	49547601	49548000	0.22719
15	FAM227B	gain	15:49445307..50353474	49445307	50353474	908167	59	9	FAM227B	ENSG00000166262	protein_coding	49326962	49620931	49445307	49620931	175624	5	49548001	49548400	0.22719
15	FAM227B	gain	15:49445307..50353474	49445307	50353474	908167	59	9	FAM227B	ENSG00000166262	protein_coding	49326962	49620931	49445307	49620931	175624	3.6	49548401	49548800	0.22719
15	FAM227B	gain	15:49445307..50353474	49445307	50353474	908167	59	9	FAM227B	ENSG00000166262	protein_coding	49326962	49620931	49445307	49620931	175624	3.3	49548801	49549200	0.22719
15	FAM227B	gain	15:49445307..50353474	49445307	50353474	908167	59	9	FAM227B	ENSG00000166262	protein_coding	49326962	49620931	49445307	49620931	175624	2.5	49549201	49549600	0.22719
15	FAM227B	gain	15:49445307..50353474	49445307	50353474	908167	59	9	FAM227B	ENSG00000166262	protein_coding	49326962	49620931	49445307	49620931	175624	2.6	49549601	49550000	0.22719
15	FAM227B	gain	15:49445307..50353474	49445307	50353474	908167	59	9	FAM227B	ENSG00000166262	protein_coding	49326962	49620931	49445307	49620931	175624	3.5	49550001	49550400	0.22719
15	FAM227B	gain	15:49445307..50353474	49445307	50353474	908167	59	9	FAM227B	ENSG00000166262	protein_coding	49326962	49620931	49445307	49620931	175624	3.3	49550401	49550800	0.22719
15	FAM227B	gain	15:49445307..50353474	49445307	50353474	908167	59	9	FAM227B	ENSG00000166262	protein_coding	49326962	49620931	49445307	49620931	175624	4.1	49550801	49551200	0.22719
15	FAM227B	gain	15:49445307..50353474	49445307	50353474	908167	59	9	FAM227B	ENSG00000166262	protein_coding	49326962	49620931	49445307	49620931	175624	4.4	49551201	49551600	0.22719
15	FAM227B	gain	15:49445307..50353474	49445307	50353474	908167	59	9	FAM227B	ENSG00000166262	protein_coding	49326962	49620931	49445307	49620931	175624	3.9	49551601	49552000	0.22719
15	FAM227B	gain	15:49445307..50353474	49445307	50353474	908167	59	9	FAM227B	ENSG00000166262	protein_coding	49326962	49620931	49445307	49620931	175624	4.6	49552001	49552400	0.22719
15	FAM227B	gain	15:49445307..50353474	49445307	50353474	908167	59	9	FAM227B	ENSG00000166262	protein_coding	49326962	49620931	49445307	49620931	175624	3.2	49552401	49552800	0.22719
15	FAM227B	gain	15:49445307..50353474	49445307	50353474	908167	59	9	FAM227B	ENSG00000166262	protein_coding	49326962	49620931	49445307	49620931	175624	3.7	49552801	49553200	0.22719
15	FAM227B	gain	15:49445307..50353474	49445307	50353474	908167	59	9	FAM227B	ENSG00000166262	protein_coding	49326962	49620931	49445307	49620931	175624	3.6	49553201	49553600	0.22719
15	FAM227B	gain	15:49445307..50353474	49445307	50353474	908167	59	9	FAM227B	ENSG00000166262	protein_coding	49326962	49620931	49445307	49620931	175624	4.2	49553601	49554000	0.22719
15	FAM227B	gain	15:49445307..50353474	49445307	50353474	908167	59	9	FAM227B	ENSG00000166262	protein_coding	49326962	49620931	49445307	49620931	175624	4.1	49554001	49554400	0.22719
15	FAM227B	gain	15:49445307..50353474	49445307	50353474	908167	59	9	FAM227B	ENSG00000166262	protein_coding	49326962	49620931	49445307	49620931	175624	4.2	49554401	49554800	0.22719
15	FAM227B	gain	15:49445307..50353474	49445307	50353474	908167	59	9	FAM227B	ENSG00000166262	protein_coding	49326962	49620931	49445307	49620931	175624	4.2	49554801	49555200	0.22719
15	FAM227B	gain	15:49445307..50353474	49445307	50353474	908167	59	9	FAM227B	ENSG00000166262	protein_coding	49326962	49620931	49445307	49620931	175624	4.2	49555201	49555600	0.22719
15	FAM227B	gain	15:49445307..50353474	49445307	50353474	908167	59	9	FAM227B	ENSG00000166262	protein_coding	49326962	49620931	49445307	49620931	175624	3.9	49555601	49556000	0.22719
15	FAM227B	gain	15:49445307..50353474	49445307	50353474	908167	59	9	FAM227B	ENSG00000166262	protein_coding	49326962	49620931	49445307	49620931	175624	3.3	49556001	49556400	0.22719
15	FAM227B	gain	15:49445307..50353474	49445307	50353474	908167	59	9	FAM227B	ENSG00000166262	protein_coding	49326962	49620931	49445307	49620931	175624	3.8	49556401	49556800	0.22719
15	FAM227B	gain	15:49445307..50353474	49445307	50353474	908167	59	9	FAM227B	ENSG00000166262	protein_coding	49326962	49620931	49445307	49620931	175624	3.8	49556801	49557200	0.22719
15	FAM227B	gain	15:49445307..50353474	49445307	50353474	908167	59	9	FAM227B	ENSG00000166262	protein_coding	49326962	49620931	49445307	49620931	175624	3.8	49557201	49557600	0.22719
15	FAM227B	gain	15:49445307..50353474	49445307	50353474	908167	59	9	FAM227B	ENSG00000166262	protein_coding	49326962	49620931	49445307	49620931	175624	4.1	49557601	49558000	0.22719
15	FAM227B	gain	15:49445307..50353474	49445307	50353474	908167	59	9	FAM227B	ENSG00000166262	protein_coding	49326962	49620931	49445307	49620931	175624	3.5	49558001	49558400	0.22719
15	FAM227B	gain	15:49445307..50353474	49445307	50353474	908167	59	9	FAM227B	ENSG00000166262	protein_coding	49326962	49620931	49445307	49620931	175624	3	49558401	49558800	0.22719
15	FAM227B	gain	15:49445307..50353474	49445307	50353474	908167	59	9	FAM227B	ENSG00000166262	protein_coding	49326962	49620931	49445307	49620931	175624	3.8	49558801	49559200	0.22719
15	FAM227B	gain	15:49445307..50353474	49445307	50353474	908167	59	9	FAM227B	ENSG00000166262	protein_coding	49326962	49620931	49445307	49620931	175624	3.8	49559201	49559600	0.22719
15	FAM227B	gain	15:49445307..50353474	49445307	50353474	908167	59	9	FAM227B	ENSG00000166262	protein_coding	49326962	49620931	49445307	49620931	175624	3.7	49559601	49560000	0.22719
15	FAM227B	gain	15:49445307..50353474	49445307	50353474	908167	59	9	FAM227B	ENSG00000166262	protein_coding	49326962	49620931	49445307	49620931	175624	3.9	49560001	49560400	0.22719
15	FAM227B	gain	15:49445307..50353474	49445307	50353474	908167	59	9	FAM227B	ENSG00000166262	protein_coding	49326962	49620931	49445307	49620931	175624	4.7	49560401	49560800	0.22719
15	FAM227B	gain	15:49445307..50353474	49445307	50353474	908167	59	9	FAM227B	ENSG00000166262	protein_coding	49326962	49620931	49445307	49620931	175624	4.5	49560801	49561200	0.22719
15	FAM227B	gain	15:49445307..50353474	49445307	50353474	908167	59	9	FAM227B	ENSG00000166262	protein_coding	49326962	49620931	49445307	49620931	175624	4.4	49561201	49561600	0.22719
15	FAM227B	gain	15:49445307..50353474	49445307	50353474	908167	59	9	FAM227B	ENSG00000166262	protein_coding	49326962	49620931	49445307	49620931	175624	4.3	49561601	49562000	0.22719
15	FAM227B	gain	15:49445307..50353474	49445307	50353474	908167	59	9	FAM227B	ENSG00000166262	protein_coding	49326962	49620931	49445307	49620931	175624	4.3	49562001	49562400	0.22719
15	FAM227B	gain	15:49445307..50353474	49445307	50353474	908167	59	9	FAM227B	ENSG00000166262	protein_coding	49326962	49620931	49445307	49620931	175624	3.9	49562401	49562800	0.22719
15	FAM227B	gain	15:49445307..50353474	49445307	50353474	908167	59	9	FAM227B	ENSG00000166262	protein_coding	49326962	49620931	49445307	49620931	175624	4.2	49562801	49563200	0.22719
15	FAM227B	gain	15:49445307..50353474	49445307	50353474	908167	59	9	FAM227B	ENSG00000166262	protein_coding	49326962	49620931	49445307	49620931	175624	3.9	49563201	49563600	0.22719
15	FAM227B	gain	15:49445307..50353474	49445307	50353474	908167	59	9	FAM227B	ENSG00000166262	protein_coding	49326962	49620931	49445307	49620931	175624	4.4	49563601	49564000	0.22719
15	FAM227B	gain	15:49445307..50353474	49445307	50353474	908167	59	9	FAM227B	ENSG00000166262	protein_coding	49326962	49620931	49445307	49620931	175624	6.1	49564001	49564400	0.22719
15	FAM227B	gain	15:49445307..50353474	49445307	50353474	908167	59	9	FAM227B	ENSG00000166262	protein_coding	49326962	49620931	49445307	49620931	175624	5.4	49564401	49564800	0.22719
15	FAM227B	gain	15:49445307..50353474	49445307	50353474	908167	59	9	FAM227B	ENSG00000166262	protein_coding	49326962	49620931	49445307	49620931	175624	4.7	49564801	49565200	0.22719
15	FAM227B	gain	15:49445307..50353474	49445307	50353474	908167	59	9	FAM227B	ENSG00000166262	protein_coding	49326962	49620931	49445307	49620931	175624	3.9	49565201	49565600	0.22719
15	FAM227B	gain	15:49445307..50353474	49445307	50353474	908167	59	9	FAM227B	ENSG00000166262	protein_coding	49326962	49620931	49445307	49620931	175624	3.6	49565601	49566000	0.22719
15	FAM227B	gain	15:49445307..50353474	49445307	50353474	908167	59	9	FAM227B	ENSG00000166262	protein_coding	49326962	49620931	49445307	49620931	175624	4.3	49566001	49566400	0.22719
15	FAM227B	gain	15:49445307..50353474	49445307	50353474	908167	59	9	FAM227B	ENSG00000166262	protein_coding	49326962	49620931	49445307	49620931	175624	4.2	49566401	49566800	0.22719
15	FAM227B	gain	15:49445307..50353474	49445307	50353474	908167	59	9	FAM227B	ENSG00000166262	protein_coding	49326962	49620931	49445307	49620931	175624	4.2	49566801	49567200	0.22719
15	FAM227B	gain	15:49445307..50353474	49445307	50353474	908167	59	9	FAM227B	ENSG00000166262	protein_coding	49326962	49620931	49445307	49620931	175624	3.8	49567201	49567600	0.22719
15	FAM227B	gain	15:49445307..50353474	49445307	50353474	908167	59	9	FAM227B	ENSG00000166262	protein_coding	49326962	49620931	49445307	49620931	175624	3.8	49567601	49568000	0.22719
15	FAM227B	gain	15:49445307..50353474	49445307	50353474	908167	59	9	FAM227B	ENSG00000166262	protein_coding	49326962	49620931	49445307	49620931	175624	4.6	49568001	49568400	0.22719
15	FAM227B	gain	15:49445307..50353474	49445307	50353474	908167	59	9	FAM227B	ENSG00000166262	protein_coding	49326962	49620931	49445307	49620931	175624	3.8	49568401	49568800	0.22719
15	FAM227B	gain	15:49445307..50353474	49445307	50353474	908167	59	9	FAM227B	ENSG00000166262	protein_coding	49326962	49620931	49445307	49620931	175624	4.4	49568801	49569200	0.22719
15	FAM227B	gain	15:49445307..50353474	49445307	50353474	908167	59	9	FAM227B	ENSG00000166262	protein_coding	49326962	49620931	49445307	49620931	175624	3.5	49569201	49569600	0.22719
15	FAM227B	gain	15:49445307..50353474	49445307	50353474	908167	59	9	FAM227B	ENSG00000166262	protein_coding	49326962	49620931	49445307	49620931	175624	5.6	49569601	49570000	0.22719
15	FAM227B	gain	15:49445307..50353474	49445307	50353474	908167	59	9	FAM227B	ENSG00000166262	protein_coding	49326962	49620931	49445307	49620931	175624	4	49570001	49570400	0.22719
15	FAM227B	gain	15:49445307..50353474	49445307	50353474	908167	59	9	FAM227B	ENSG00000166262	protein_coding	49326962	49620931	49445307	49620931	175624	3.4	49570401	49570800	0.22719
15	FAM227B	gain	15:49445307..50353474	49445307	50353474	908167	59	9	FAM227B	ENSG00000166262	protein_coding	49326962	49620931	49445307	49620931	175624	5.3	49570801	49571200	0.22719
15	FAM227B	gain	15:49445307..50353474	49445307	50353474	908167	59	9	FAM227B	ENSG00000166262	protein_coding	49326962	49620931	49445307	49620931	175624	4	49571201	49571600	0.22719
15	FAM227B	gain	15:49445307..50353474	49445307	50353474	908167	59	9	FAM227B	ENSG00000166262	protein_coding	49326962	49620931	49445307	49620931	175624	4.9	49571601	49572000	0.22719
15	FAM227B	gain	15:49445307..50353474	49445307	50353474	908167	59	9	FAM227B	ENSG00000166262	protein_coding	49326962	49620931	49445307	49620931	175624	3.9	49572001	49572400	0.22719
15	FAM227B	gain	15:49445307..50353474	49445307	50353474	908167	59	9	FAM227B	ENSG00000166262	protein_coding	49326962	49620931	49445307	49620931	175624	3.9	49572401	49572800	0.22719
15	FAM227B	gain	15:49445307..50353474	49445307	50353474	908167	59	9	FAM227B	ENSG00000166262	protein_coding	49326962	49620931	49445307	49620931	175624	3.9	49572801	49573200	0.22719
15	FAM227B	gain	15:49445307..50353474	49445307	50353474	908167	59	9	FAM227B	ENSG00000166262	protein_coding	49326962	49620931	49445307	49620931	175624	3.7	49573201	49573600	0.22719
15	FAM227B	gain	15:49445307..50353474	49445307	50353474	908167	59	9	FAM227B	ENSG00000166262	protein_coding	49326962	49620931	49445307	49620931	175624	3.9	49573601	49574000	0.22719
15	FAM227B	gain	15:49445307..50353474	49445307	50353474	908167	59	9	FAM227B	ENSG00000166262	protein_coding	49326962	49620931	49445307	49620931	175624	3.5	49574001	49574400	0.22719
15	FAM227B	gain	15:49445307..50353474	49445307	50353474	908167	59	9	FAM227B	ENSG00000166262	protein_coding	49326962	49620931	49445307	49620931	175624	3.2	49574401	49574800	0.22719
15	FAM227B	gain	15:49445307..50353474	49445307	50353474	908167	59	9	FAM227B	ENSG00000166262	protein_coding	49326962	49620931	49445307	49620931	175624	3.8	49574801	49575200	0.22719
15	FAM227B	gain	15:49445307..50353474	49445307	50353474	908167	59	9	FAM227B	ENSG00000166262	protein_coding	49326962	49620931	49445307	49620931	175624	5.1	49575201	49575600	0.22719
15	FAM227B	gain	15:49445307..50353474	49445307	50353474	908167	59	9	FAM227B	ENSG00000166262	protein_coding	49326962	49620931	49445307	49620931	175624	4.1	49575601	49576000	0.22719
15	FAM227B	gain	15:49445307..50353474	49445307	50353474	908167	59	9	FAM227B	ENSG00000166262	protein_coding	49326962	49620931	49445307	49620931	175624	4.4	49576001	49576400	0.22719
15	FAM227B	gain	15:49445307..50353474	49445307	50353474	908167	59	9	FAM227B	ENSG00000166262	protein_coding	49326962	49620931	49445307	49620931	175624	3.7	49576401	49576800	0.22719
15	FAM227B	gain	15:49445307..50353474	49445307	50353474	908167	59	9	FAM227B	ENSG00000166262	protein_coding	49326962	49620931	49445307	49620931	175624	4	49576801	49577200	0.22719
15	FAM227B	gain	15:49445307..50353474	49445307	50353474	908167	59	9	FAM227B	ENSG00000166262	protein_coding	49326962	49620931	49445307	49620931	175624	4.2	49577201	49577600	0.22719
15	FAM227B	gain	15:49445307..50353474	49445307	50353474	908167	59	9	FAM227B	ENSG00000166262	protein_coding	49326962	49620931	49445307	49620931	175624	4.5	49577601	49578000	0.22719
15	FAM227B	gain	15:49445307..50353474	49445307	50353474	908167	59	9	FAM227B	ENSG00000166262	protein_coding	49326962	49620931	49445307	49620931	175624	4.2	49578001	49578400	0.22719
15	FAM227B	gain	15:49445307..50353474	49445307	50353474	908167	59	9	FAM227B	ENSG00000166262	protein_coding	49326962	49620931	49445307	49620931	175624	4	49578401	49578800	0.22719
15	FAM227B	gain	15:49445307..50353474	49445307	50353474	908167	59	9	FAM227B	ENSG00000166262	protein_coding	49326962	49620931	49445307	49620931	175624	4.9	49578801	49579200	0.22719
15	FAM227B	gain	15:49445307..50353474	49445307	50353474	908167	59	9	FAM227B	ENSG00000166262	protein_coding	49326962	49620931	49445307	49620931	175624	4.6	49579201	49579600	0.22719
15	FAM227B	gain	15:49445307..50353474	49445307	50353474	908167	59	9	FAM227B	ENSG00000166262	protein_coding	49326962	49620931	49445307	49620931	175624	4.4	49579601	49580000	0.22719
15	FAM227B	gain	15:49445307..50353474	49445307	50353474	908167	59	9	FAM227B	ENSG00000166262	protein_coding	49326962	49620931	49445307	49620931	175624	4.6	49580001	49580400	0.22719
15	FAM227B	gain	15:49445307..50353474	49445307	50353474	908167	59	9	FAM227B	ENSG00000166262	protein_coding	49326962	49620931	49445307	49620931	175624	3.6	49580401	49580800	0.22719
15	FAM227B	gain	15:49445307..50353474	49445307	50353474	908167	59	9	FAM227B	ENSG00000166262	protein_coding	49326962	49620931	49445307	49620931	175624	3.5	49580801	49581200	0.22719
15	FAM227B	gain	15:49445307..50353474	49445307	50353474	908167	59	9	FAM227B	ENSG00000166262	protein_coding	49326962	49620931	49445307	49620931	175624	3.5	49581201	49581600	0.22719
15	FAM227B	gain	15:49445307..50353474	49445307	50353474	908167	59	9	FAM227B	ENSG00000166262	protein_coding	49326962	49620931	49445307	49620931	175624	3.8	49581601	49582000	0.22719
15	FAM227B	gain	15:49445307..50353474	49445307	50353474	908167	59	9	FAM227B	ENSG00000166262	protein_coding	49326962	49620931	49445307	49620931	175624	3.8	49582001	49582400	0.22719
15	FAM227B	gain	15:49445307..50353474	49445307	50353474	908167	59	9	FAM227B	ENSG00000166262	protein_coding	49326962	49620931	49445307	49620931	175624	3.9	49582401	49582800	0.22719
15	FAM227B	gain	15:49445307..50353474	49445307	50353474	908167	59	9	FAM227B	ENSG00000166262	protein_coding	49326962	49620931	49445307	49620931	175624	4.1	49582801	49583200	0.22719
15	FAM227B	gain	15:49445307..50353474	49445307	50353474	908167	59	9	FAM227B	ENSG00000166262	protein_coding	49326962	49620931	49445307	49620931	175624	3.2	49583201	49583600	0.22719
15	FAM227B	gain	15:49445307..50353474	49445307	50353474	908167	59	9	FAM227B	ENSG00000166262	protein_coding	49326962	49620931	49445307	49620931	175624	4.3	49583601	49584000	0.22719
15	FAM227B	gain	15:49445307..50353474	49445307	50353474	908167	59	9	FAM227B	ENSG00000166262	protein_coding	49326962	49620931	49445307	49620931	175624	3.8	49584001	49584400	0.22719
15	FAM227B	gain	15:49445307..50353474	49445307	50353474	908167	59	9	FAM227B	ENSG00000166262	protein_coding	49326962	49620931	49445307	49620931	175624	4.3	49584401	49584800	0.22719
15	FAM227B	gain	15:49445307..50353474	49445307	50353474	908167	59	9	FAM227B	ENSG00000166262	protein_coding	49326962	49620931	49445307	49620931	175624	4.1	49584801	49585200	0.22719
15	FAM227B	gain	15:49445307..50353474	49445307	50353474	908167	59	9	FAM227B	ENSG00000166262	protein_coding	49326962	49620931	49445307	49620931	175624	3	49585201	49585600	0.22719
15	FAM227B	gain	15:49445307..50353474	49445307	50353474	908167	59	9	FAM227B	ENSG00000166262	protein_coding	49326962	49620931	49445307	49620931	175624	3.3	49585601	49586000	0.22719
15	FAM227B	gain	15:49445307..50353474	49445307	50353474	908167	59	9	FAM227B	ENSG00000166262	protein_coding	49326962	49620931	49445307	49620931	175624	4.2	49586001	49586400	0.22719
15	FAM227B	gain	15:49445307..50353474	49445307	50353474	908167	59	9	FAM227B	ENSG00000166262	protein_coding	49326962	49620931	49445307	49620931	175624	4.6	49586401	49586800	0.22719
15	FAM227B	gain	15:49445307..50353474	49445307	50353474	908167	59	9	FAM227B	ENSG00000166262	protein_coding	49326962	49620931	49445307	49620931	175624	5.3	49586801	49587200	0.22719
15	FAM227B	gain	15:49445307..50353474	49445307	50353474	908167	59	9	FAM227B	ENSG00000166262	protein_coding	49326962	49620931	49445307	49620931	175624	4.3	49587201	49587600	0.22719
15	FAM227B	gain	15:49445307..50353474	49445307	50353474	908167	59	9	FAM227B	ENSG00000166262	protein_coding	49326962	49620931	49445307	49620931	175624	3.5	49587601	49588000	0.22719
15	FAM227B	gain	15:49445307..50353474	49445307	50353474	908167	59	9	FAM227B	ENSG00000166262	protein_coding	49326962	49620931	49445307	49620931	175624	3.1	49588001	49588400	0.22719
15	FAM227B	gain	15:49445307..50353474	49445307	50353474	908167	59	9	FAM227B	ENSG00000166262	protein_coding	49326962	49620931	49445307	49620931	175624	3	49588401	49588800	0.22719
15	FAM227B	gain	15:49445307..50353474	49445307	50353474	908167	59	9	FAM227B	ENSG00000166262	protein_coding	49326962	49620931	49445307	49620931	175624	4.3	49588801	49589200	0.22719
15	FAM227B	gain	15:49445307..50353474	49445307	50353474	908167	59	9	FAM227B	ENSG00000166262	protein_coding	49326962	49620931	49445307	49620931	175624	3.7	49589201	49589600	0.22719
15	FAM227B	gain	15:49445307..50353474	49445307	50353474	908167	59	9	FAM227B	ENSG00000166262	protein_coding	49326962	49620931	49445307	49620931	175624	4.3	49589601	49590000	0.22719
15	FAM227B	gain	15:49445307..50353474	49445307	50353474	908167	59	9	FAM227B	ENSG00000166262	protein_coding	49326962	49620931	49445307	49620931	175624	4.6	49590001	49590400	0.22719
15	FAM227B	gain	15:49445307..50353474	49445307	50353474	908167	59	9	FAM227B	ENSG00000166262	protein_coding	49326962	49620931	49445307	49620931	175624	4.5	49590401	49590800	0.22719
15	FAM227B	gain	15:49445307..50353474	49445307	50353474	908167	59	9	FAM227B	ENSG00000166262	protein_coding	49326962	49620931	49445307	49620931	175624	3	49590801	49591200	0.22719
15	FAM227B	gain	15:49445307..50353474	49445307	50353474	908167	59	9	FAM227B	ENSG00000166262	protein_coding	49326962	49620931	49445307	49620931	175624	2.5	49591201	49591600	0.22719
15	FAM227B	gain	15:49445307..50353474	49445307	50353474	908167	59	9	FAM227B	ENSG00000166262	protein_coding	49326962	49620931	49445307	49620931	175624	3.4	49591601	49592000	0.22719
15	FAM227B	gain	15:49445307..50353474	49445307	50353474	908167	59	9	FAM227B	ENSG00000166262	protein_coding	49326962	49620931	49445307	49620931	175624	3.1	49592001	49592400	0.22719
15	FAM227B	gain	15:49445307..50353474	49445307	50353474	908167	59	9	FAM227B	ENSG00000166262	protein_coding	49326962	49620931	49445307	49620931	175624	3.5	49592401	49592800	0.22719
15	FAM227B	gain	15:49445307..50353474	49445307	50353474	908167	59	9	FAM227B	ENSG00000166262	protein_coding	49326962	49620931	49445307	49620931	175624	4.5	49592801	49593200	0.22719
15	FAM227B	gain	15:49445307..50353474	49445307	50353474	908167	59	9	FAM227B	ENSG00000166262	protein_coding	49326962	49620931	49445307	49620931	175624	3.7	49593201	49593600	0.22719
15	FAM227B	gain	15:49445307..50353474	49445307	50353474	908167	59	9	FAM227B	ENSG00000166262	protein_coding	49326962	49620931	49445307	49620931	175624	4.5	49593601	49594000	0.22719
15	FAM227B	gain	15:49445307..50353474	49445307	50353474	908167	59	9	FAM227B	ENSG00000166262	protein_coding	49326962	49620931	49445307	49620931	175624	4.7	49594001	49594400	0.22719
15	FAM227B	gain	15:49445307..50353474	49445307	50353474	908167	59	9	FAM227B	ENSG00000166262	protein_coding	49326962	49620931	49445307	49620931	175624	4.8	49594401	49594800	0.22719
15	FAM227B	gain	15:49445307..50353474	49445307	50353474	908167	59	9	FAM227B	ENSG00000166262	protein_coding	49326962	49620931	49445307	49620931	175624	4.3	49594801	49595200	0.22719
15	FAM227B	gain	15:49445307..50353474	49445307	50353474	908167	59	9	FAM227B	ENSG00000166262	protein_coding	49326962	49620931	49445307	49620931	175624	4	49595201	49595600	0.22719
15	FAM227B	gain	15:49445307..50353474	49445307	50353474	908167	59	9	FAM227B	ENSG00000166262	protein_coding	49326962	49620931	49445307	49620931	175624	4.2	49595601	49596000	0.22719
15	FAM227B	gain	15:49445307..50353474	49445307	50353474	908167	59	9	FAM227B	ENSG00000166262	protein_coding	49326962	49620931	49445307	49620931	175624	4	49596001	49596400	0.22719
15	FAM227B	gain	15:49445307..50353474	49445307	50353474	908167	59	9	FAM227B	ENSG00000166262	protein_coding	49326962	49620931	49445307	49620931	175624	4.1	49596401	49596800	0.22719
15	FAM227B	gain	15:49445307..50353474	49445307	50353474	908167	59	9	FAM227B	ENSG00000166262	protein_coding	49326962	49620931	49445307	49620931	175624	4.7	49596801	49597200	0.22719
15	FAM227B	gain	15:49445307..50353474	49445307	50353474	908167	59	9	FAM227B	ENSG00000166262	protein_coding	49326962	49620931	49445307	49620931	175624	4.9	49597201	49597600	0.22719
15	FAM227B	gain	15:49445307..50353474	49445307	50353474	908167	59	9	FAM227B	ENSG00000166262	protein_coding	49326962	49620931	49445307	49620931	175624	3.8	49597601	49598000	0.22719
15	FAM227B	gain	15:49445307..50353474	49445307	50353474	908167	59	9	FAM227B	ENSG00000166262	protein_coding	49326962	49620931	49445307	49620931	175624	4.4	49598001	49598400	0.22719
15	FAM227B	gain	15:49445307..50353474	49445307	50353474	908167	59	9	FAM227B	ENSG00000166262	protein_coding	49326962	49620931	49445307	49620931	175624	4.6	49598401	49598800	0.22719
15	FAM227B	gain	15:49445307..50353474	49445307	50353474	908167	59	9	FAM227B	ENSG00000166262	protein_coding	49326962	49620931	49445307	49620931	175624	4.7	49598801	49599200	0.22719
15	FAM227B	gain	15:49445307..50353474	49445307	50353474	908167	59	9	FAM227B	ENSG00000166262	protein_coding	49326962	49620931	49445307	49620931	175624	4.4	49599201	49599600	0.22719
15	FAM227B	gain	15:49445307..50353474	49445307	50353474	908167	59	9	FAM227B	ENSG00000166262	protein_coding	49326962	49620931	49445307	49620931	175624	3.1	49599601	49600000	0.22719
15	FAM227B	gain	15:49445307..50353474	49445307	50353474	908167	59	9	FAM227B	ENSG00000166262	protein_coding	49326962	49620931	49445307	49620931	175624	3.1	49600001	49600400	0.22719
15	FAM227B	gain	15:49445307..50353474	49445307	50353474	908167	59	9	FAM227B	ENSG00000166262	protein_coding	49326962	49620931	49445307	49620931	175624	3.3	49600401	49600800	0.22719
15	FAM227B	gain	15:49445307..50353474	49445307	50353474	908167	59	9	FAM227B	ENSG00000166262	protein_coding	49326962	49620931	49445307	49620931	175624	4.7	49600801	49601200	0.22719
15	FAM227B	gain	15:49445307..50353474	49445307	50353474	908167	59	9	FAM227B	ENSG00000166262	protein_coding	49326962	49620931	49445307	49620931	175624	3.9	49601201	49601600	0.22719
15	FAM227B	gain	15:49445307..50353474	49445307	50353474	908167	59	9	FAM227B	ENSG00000166262	protein_coding	49326962	49620931	49445307	49620931	175624	3.8	49601601	49602000	0.22719
15	FAM227B	gain	15:49445307..50353474	49445307	50353474	908167	59	9	FAM227B	ENSG00000166262	protein_coding	49326962	49620931	49445307	49620931	175624	4.2	49602001	49602400	0.22719
15	FAM227B	gain	15:49445307..50353474	49445307	50353474	908167	59	9	FAM227B	ENSG00000166262	protein_coding	49326962	49620931	49445307	49620931	175624	4.3	49602401	49602800	0.22719
15	FAM227B	gain	15:49445307..50353474	49445307	50353474	908167	59	9	FAM227B	ENSG00000166262	protein_coding	49326962	49620931	49445307	49620931	175624	4.5	49602801	49603200	0.22719
15	FAM227B	gain	15:49445307..50353474	49445307	50353474	908167	59	9	FAM227B	ENSG00000166262	protein_coding	49326962	49620931	49445307	49620931	175624	3.8	49603201	49603600	0.22719
15	FAM227B	gain	15:49445307..50353474	49445307	50353474	908167	59	9	FAM227B	ENSG00000166262	protein_coding	49326962	49620931	49445307	49620931	175624	4.6	49603601	49604000	0.22719
15	FAM227B	gain	15:49445307..50353474	49445307	50353474	908167	59	9	FAM227B	ENSG00000166262	protein_coding	49326962	49620931	49445307	49620931	175624	4.1	49604001	49604400	0.22719
15	FAM227B	gain	15:49445307..50353474	49445307	50353474	908167	59	9	FAM227B	ENSG00000166262	protein_coding	49326962	49620931	49445307	49620931	175624	3.1	49604401	49604800	0.22719
15	FAM227B	gain	15:49445307..50353474	49445307	50353474	908167	59	9	FAM227B	ENSG00000166262	protein_coding	49326962	49620931	49445307	49620931	175624	3.3	49604801	49605200	0.22719
15	FAM227B	gain	15:49445307..50353474	49445307	50353474	908167	59	9	FAM227B	ENSG00000166262	protein_coding	49326962	49620931	49445307	49620931	175624	4	49605201	49605600	0.22719
15	FAM227B	gain	15:49445307..50353474	49445307	50353474	908167	59	9	FAM227B	ENSG00000166262	protein_coding	49326962	49620931	49445307	49620931	175624	4.2	49605601	49606000	0.22719
15	FAM227B	gain	15:49445307..50353474	49445307	50353474	908167	59	9	FAM227B	ENSG00000166262	protein_coding	49326962	49620931	49445307	49620931	175624	3.9	49606001	49606400	0.22719
15	FAM227B	gain	15:49445307..50353474	49445307	50353474	908167	59	9	FAM227B	ENSG00000166262	protein_coding	49326962	49620931	49445307	49620931	175624	3.8	49606401	49606800	0.22719
15	FAM227B	gain	15:49445307..50353474	49445307	50353474	908167	59	9	FAM227B	ENSG00000166262	protein_coding	49326962	49620931	49445307	49620931	175624	3.6	49606801	49607200	0.22719
15	FAM227B	gain	15:49445307..50353474	49445307	50353474	908167	59	9	FAM227B	ENSG00000166262	protein_coding	49326962	49620931	49445307	49620931	175624	4.1	49607201	49607600	0.22719
15	FAM227B	gain	15:49445307..50353474	49445307	50353474	908167	59	9	FAM227B	ENSG00000166262	protein_coding	49326962	49620931	49445307	49620931	175624	3.8	49607601	49608000	0.22719
15	FAM227B	gain	15:49445307..50353474	49445307	50353474	908167	59	9	FAM227B	ENSG00000166262	protein_coding	49326962	49620931	49445307	49620931	175624	4.1	49608001	49608400	0.22719
15	FAM227B	gain	15:49445307..50353474	49445307	50353474	908167	59	9	FAM227B	ENSG00000166262	protein_coding	49326962	49620931	49445307	49620931	175624	4.4	49608401	49608800	0.22719
15	FAM227B	gain	15:49445307..50353474	49445307	50353474	908167	59	9	FAM227B	ENSG00000166262	protein_coding	49326962	49620931	49445307	49620931	175624	4	49608801	49609200	0.22719
15	FAM227B	gain	15:49445307..50353474	49445307	50353474	908167	59	9	FAM227B	ENSG00000166262	protein_coding	49326962	49620931	49445307	49620931	175624	4.1	49609201	49609600	0.22719
15	FAM227B	gain	15:49445307..50353474	49445307	50353474	908167	59	9	FAM227B	ENSG00000166262	protein_coding	49326962	49620931	49445307	49620931	175624	4.9	49609601	49610000	0.22719
15	FAM227B	gain	15:49445307..50353474	49445307	50353474	908167	59	9	FAM227B	ENSG00000166262	protein_coding	49326962	49620931	49445307	49620931	175624	4.4	49610001	49610400	0.22719
15	FAM227B	gain	15:49445307..50353474	49445307	50353474	908167	59	9	FAM227B	ENSG00000166262	protein_coding	49326962	49620931	49445307	49620931	175624	5.7	49610401	49610800	0.22719
15	FAM227B	gain	15:49445307..50353474	49445307	50353474	908167	59	9	FAM227B	ENSG00000166262	protein_coding	49326962	49620931	49445307	49620931	175624	4.5	49610801	49611200	0.22719
15	FAM227B	gain	15:49445307..50353474	49445307	50353474	908167	59	9	FAM227B	ENSG00000166262	protein_coding	49326962	49620931	49445307	49620931	175624	4.5	49611201	49611600	0.22719
15	FAM227B	gain	15:49445307..50353474	49445307	50353474	908167	59	9	FAM227B	ENSG00000166262	protein_coding	49326962	49620931	49445307	49620931	175624	3.7	49611601	49612000	0.22719
15	FAM227B	gain	15:49445307..50353474	49445307	50353474	908167	59	9	FAM227B	ENSG00000166262	protein_coding	49326962	49620931	49445307	49620931	175624	3.4	49612001	49612400	0.22719
15	FAM227B	gain	15:49445307..50353474	49445307	50353474	908167	59	9	FAM227B	ENSG00000166262	protein_coding	49326962	49620931	49445307	49620931	175624	3.8	49612401	49612800	0.22719
15	FAM227B	gain	15:49445307..50353474	49445307	50353474	908167	59	9	FAM227B	ENSG00000166262	protein_coding	49326962	49620931	49445307	49620931	175624	3.3	49612801	49613200	0.22719
15	FAM227B	gain	15:49445307..50353474	49445307	50353474	908167	59	9	FAM227B	ENSG00000166262	protein_coding	49326962	49620931	49445307	49620931	175624	3.9	49613201	49613600	0.22719
15	FAM227B	gain	15:49445307..50353474	49445307	50353474	908167	59	9	FAM227B	ENSG00000166262	protein_coding	49326962	49620931	49445307	49620931	175624	4.3	49613601	49614000	0.22719
15	FAM227B	gain	15:49445307..50353474	49445307	50353474	908167	59	9	FAM227B	ENSG00000166262	protein_coding	49326962	49620931	49445307	49620931	175624	4.1	49614001	49614400	0.22719
15	FAM227B	gain	15:49445307..50353474	49445307	50353474	908167	59	9	FAM227B	ENSG00000166262	protein_coding	49326962	49620931	49445307	49620931	175624	3.6	49614401	49614800	0.22719
15	FAM227B	gain	15:49445307..50353474	49445307	50353474	908167	59	9	FAM227B	ENSG00000166262	protein_coding	49326962	49620931	49445307	49620931	175624	4.1	49614801	49615200	0.22719
15	FAM227B	gain	15:49445307..50353474	49445307	50353474	908167	59	9	FAM227B	ENSG00000166262	protein_coding	49326962	49620931	49445307	49620931	175624	4.1	49615201	49615600	0.22719
15	FAM227B	gain	15:49445307..50353474	49445307	50353474	908167	59	9	FAM227B	ENSG00000166262	protein_coding	49326962	49620931	49445307	49620931	175624	4.5	49615601	49616000	0.22719
15	FAM227B	gain	15:49445307..50353474	49445307	50353474	908167	59	9	FAM227B	ENSG00000166262	protein_coding	49326962	49620931	49445307	49620931	175624	4	49616001	49616400	0.22719
15	FAM227B	gain	15:49445307..50353474	49445307	50353474	908167	59	9	FAM227B	ENSG00000166262	protein_coding	49326962	49620931	49445307	49620931	175624	4	49616401	49616800	0.22719
15	FAM227B	gain	15:49445307..50353474	49445307	50353474	908167	59	9	FAM227B	ENSG00000166262	protein_coding	49326962	49620931	49445307	49620931	175624	3.8	49616801	49617200	0.22719
15	FAM227B	gain	15:49445307..50353474	49445307	50353474	908167	59	9	FAM227B	ENSG00000166262	protein_coding	49326962	49620931	49445307	49620931	175624	3.7	49617201	49617600	0.22719
15	FAM227B	gain	15:49445307..50353474	49445307	50353474	908167	59	9	FAM227B	ENSG00000166262	protein_coding	49326962	49620931	49445307	49620931	175624	3.8	49617601	49618000	0.22719
15	FAM227B	gain	15:49445307..50353474	49445307	50353474	908167	59	9	FAM227B	ENSG00000166262	protein_coding	49326962	49620931	49445307	49620931	175624	3.9	49618001	49618400	0.22719
15	FAM227B	gain	15:49445307..50353474	49445307	50353474	908167	59	9	FAM227B	ENSG00000166262	protein_coding	49326962	49620931	49445307	49620931	175624	4	49618401	49618800	0.22719
15	FAM227B	gain	15:49445307..50353474	49445307	50353474	908167	59	9	FAM227B	ENSG00000166262	protein_coding	49326962	49620931	49445307	49620931	175624	3.7	49618801	49619200	0.22719
15	FAM227B	gain	15:49445307..50353474	49445307	50353474	908167	59	9	FAM227B	ENSG00000166262	protein_coding	49326962	49620931	49445307	49620931	175624	4	49619201	49619600	0.22719
15	FAM227B	gain	15:49445307..50353474	49445307	50353474	908167	59	9	FAM227B	ENSG00000166262	protein_coding	49326962	49620931	49445307	49620931	175624	3.5	49619601	49620000	0.22719
15	FAM227B	gain	15:49445307..50353474	49445307	50353474	908167	59	9	FAM227B	ENSG00000166262	protein_coding	49326962	49620931	49445307	49620931	175624	3.6	49620001	49620400	0.22719
15	FAM227B	gain	15:49445307..50353474	49445307	50353474	908167	59	9	FAM227B	ENSG00000166262	protein_coding	49326962	49620931	49445307	49620931	175624	3.2	49620401	49620800	0.22719
15	FAM227B	gain	15:49445307..50353474	49445307	50353474	908167	59	9	FAM227B	ENSG00000166262	protein_coding	49326962	49620931	49445307	49620931	175624	4.4	49620801	49621200	0.0740218
[truncated: 20,792 more rows]

## Sheet: FREEC
cosmic.CHR	cosmic.gene	cosmic.CN.type	cosmic.CN.segment.position	cosmic.CN.segment.start	cosmic.CN.segment.end	cosmic.CN.segment.length	cosmic.CN.segment.shareOnGene	cosmic.CN	gene.name	gene.ID	gene.type	gene.start	gene.end	evaluation.segment.start	evaluation.segment end	evaluation.segment.length	cnv	cnv.start	cnv.end	cnv.shareOnEvaluationLength
[truncated: 84 more rows]

[truncated: 3 more sheets: CNVnator, Copycat, MetaCNV]
