# Supplementary material for: MetaCNV - a consensus approach to infer accurate copy numbers from low coverage data
Source: BMC Med Genomics. 2020 Jun 1;13:76. doi: 10.1186/s12920-020-00731-y (PMC7268502; doi:10.1186/s12920-020-00731-y)
Supplement: Supplementary file 6 — Additional file 6. CNVcalling PC3 CNV calling results for PC3. [file 12920_2020_731_MOESM6_ESM.xlsx]

## Sheet: ReadDepth
cosmic.CHR	cosmic.gene	cosmic.CN.type	cosmic.CN.segment.position	cosmic.CN.segment.start	cosmic.CN.segment.end	cosmic.CN.segment.length	cosmic.CN.segment.shareOnGene	cosmic.CN	gene.name	gene.ID	gene.type	gene.start	gene.end	evaluation.segment.start	evaluation.segment end	evaluation.segment.length	cnv	cnv.start	cnv.end	cnv.shareOnEvaluationLength
1	LCE3C	loss	1:152583231..152618089	152583231	152618089	34858	19	0	LCE3C	ENSG00000244057	protein_coding	152511535	152601086	152583231	152601086	17855	0	152583001	152586000	15.5083
1	LCE3C	loss	1:152583231..152618089	152583231	152618089	34858	19	0	LCE3C	ENSG00000244057	protein_coding	152511535	152601086	152583231	152601086	17855	0.3	152586001	152590800	26.8776
1	LCE3C	loss	1:152583231..152618089	152583231	152618089	34858	19	0	LCE3C	ENSG00000244057	protein_coding	152511535	152601086	152583231	152601086	17855	0.1	152590801	152596800	33.5984
1	LCE3B	loss	1:152583231..152618089	152583231	152618089	34858	100	0	LCE3B	ENSG00000187238	protein_coding	152613811	152614098	152613811	152614098	287	0	152596801	152614800	100
1	LCE3C	loss	1:152583231..152618089	152583231	152618089	34858	19	0	LCE3C	ENSG00000244057	protein_coding	152511535	152601086	152583231	152601086	17855	0	152596801	152614800	23.9989
1	C1orf112	loss	1:169836879..170268311	169836879	170268311	431432	8	1	C1orf112	ENSG00000000460	protein_coding	169662007	169854080	169836879	169854080	17201	2.4	166978801	169834800	0
1	C1orf112	loss	1:169836879..170268311	169836879	170268311	431432	8	1	C1orf112	ENSG00000000460	protein_coding	169662007	169854080	169836879	169854080	17201	1.2	169834801	169865400	100
1	SCYL3	loss	1:169836879..170268311	169836879	170268311	431432	100	1	SCYL3	ENSG00000000457	protein_coding	169849631	169894267	169849631	169894267	44636	2.4	169865401	169884600	43.0124
1	SCYL3	loss	1:169836879..170268311	169836879	170268311	431432	100	1	SCYL3	ENSG00000000457	protein_coding	169849631	169894267	169849631	169894267	44636	1.2	169884601	169944000	21.6552
1	KIFAP3	loss	1:169836879..170268311	169836879	170268311	431432	100	1	KIFAP3	ENSG00000075945	protein_coding	169921326	170085208	169921326	170085208	163882	0.8	169944001	169945800	1.09774
1	KIFAP3	loss	1:169836879..170268311	169836879	170268311	431432	100	1	KIFAP3	ENSG00000075945	protein_coding	169921326	170085208	169921326	170085208	163882	1.2	169945801	170268000	85.0655
1	METTL11B	loss	1:169836879..170268311	169836879	170268311	431432	100	1	METTL11B	ENSG00000203740	protein_coding	170146001	170167790	170146001	170167790	21789	1.2	169945801	170268000	100
1	PRRX1	loss	1:170608094..170839122	170608094	170839122	231028	100	1	PRRX1	ENSG00000116132	protein_coding	170662728	170739419	170662728	170739419	76691	0.9	170659201	170667600	6.35277
1	PRRX1	loss	1:170608094..170839122	170608094	170839122	231028	100	1	PRRX1	ENSG00000116132	protein_coding	170662728	170739419	170662728	170739419	76691	1.1	170667601	170839800	93.6459
1	MYOC	gain	1:171431513..172146014	171431513	172146014	714501	100	10	MYOC	ENSG00000034971	protein_coding	171635417	171652683	171635417	171652683	17266	4.6	171435601	171725400	100
1	VAMP4	gain	1:171431513..172146014	171431513	172146014	714501	100	10	VAMP4	ENSG00000117533	protein_coding	171700160	171742247	171700160	171742247	42087	4.6	171435601	171725400	59.971
1	METTL13	gain	1:171431513..172146014	171431513	172146014	714501	100	10	METTL13	ENSG00000010165	protein_coding	171781664	171814023	171781664	171814023	32359	6.9	171725401	171783600	5.98288
1	VAMP4	gain	1:171431513..172146014	171431513	172146014	714501	100	10	VAMP4	ENSG00000117533	protein_coding	171700160	171742247	171700160	171742247	42087	6.9	171725401	171783600	40.0266
1	METTL13	gain	1:171431513..172146014	171431513	172146014	714501	100	10	METTL13	ENSG00000010165	protein_coding	171781664	171814023	171781664	171814023	32359	4.6	171783601	172148400	94.014
1	DNM3	gain	1:171431513..172146014	171431513	172146014	714501	52	10	DNM3	ENSG00000197959	protein_coding	171841498	172418466	171841498	172146014	304516	3.5	172148401	172384200	0
1	DNM3	gain	1:171431513..172146014	171431513	172146014	714501	52	10	DNM3	ENSG00000197959	protein_coding	171841498	172418466	171841498	172146014	304516	4.9	172384201	172554600	0
1	FASLG	gain	1:172528361..173849099	172528361	173849099	1320738	100	13	FASLG	ENSG00000117560	protein_coding	172659018	172666874	172659018	172666874	7856	5.8	172554601	172693800	100
1	ANKRD45	gain	1:172528361..173849099	172528361	173849099	1320738	100	13	ANKRD45	ENSG00000183831	protein_coding	173609561	173669862	173609561	173669862	60301	5.8	172695001	173851800	100
1	CENPL	gain	1:172528361..173849099	172528361	173849099	1320738	100	13	CENPL	ENSG00000120334	protein_coding	173799550	173824720	173799550	173824720	25170	5.8	172695001	173851800	100
1	DARS2	gain	1:172528361..173849099	172528361	173849099	1320738	72	13	DARS2	ENSG00000117593	protein_coding	173824503	173858546	173824503	173849099	24596	5.8	172695001	173851800	100
1	KLHL20	gain	1:172528361..173849099	172528361	173849099	1320738	100	13	KLHL20	ENSG00000076321	protein_coding	173714941	173786702	173714941	173786702	71761	5.8	172695001	173851800	100
1	PRDX6	gain	1:172528361..173849099	172528361	173849099	1320738	100	13	PRDX6	ENSG00000117592	protein_coding	173477266	173488807	173477266	173488807	11541	5.8	172695001	173851800	100
1	TNFSF18	gain	1:172528361..173849099	172528361	173849099	1320738	100	13	TNFSF18	ENSG00000120337	protein_coding	173039960	173050963	173039960	173050963	11003	5.8	172695001	173851800	100
1	TNFSF4	gain	1:172528361..173849099	172528361	173849099	1320738	100	13	TNFSF4	ENSG00000117586	protein_coding	173183734	173207313	173183734	173207313	23579	5.8	172695001	173851800	100
1	DARS2	gain	1:172528361..173849099	172528361	173849099	1320738	72	13	DARS2	ENSG00000117593	protein_coding	173824503	173858546	173824503	173849099	24596	1.2	173851801	173950800	0
1	DARS2	loss	1:173852211..175061985	173852211	175061985	1209774	18	1	DARS2	ENSG00000117593	protein_coding	173824503	173858546	173852211	173858546	6335	5.8	172695001	173851800	0
1	DARS2	loss	1:173852211..175061985	173852211	175061985	1209774	18	1	DARS2	ENSG00000117593	protein_coding	173824503	173858546	173852211	173858546	6335	1.2	173851801	173950800	100
1	RC3H1	loss	1:173852211..175061985	173852211	175061985	1209774	100	1	RC3H1	ENSG00000135870	protein_coding	173931214	174022297	173931214	174022297	91083	1.2	173851801	173950800	21.5035
1	SERPINC1	loss	1:173852211..175061985	173852211	175061985	1209774	100	1	SERPINC1	ENSG00000117601	protein_coding	173903804	173917378	173903804	173917378	13574	1.2	173851801	173950800	100
1	ZBTB37	loss	1:173852211..175061985	173852211	175061985	1209774	100	1	ZBTB37	ENSG00000185278	protein_coding	173868082	173903549	173868082	173903549	35467	1.2	173851801	173950800	100
1	GPR52	loss	1:173852211..175061985	173852211	175061985	1209774	100	1	GPR52	ENSG00000203737	protein_coding	174448111	174449198	174448111	174449198	1087	1.2	173950801	174486000	100
1	RABGAP1L	loss	1:173852211..175061985	173852211	175061985	1209774	100	1	RABGAP1L	ENSG00000152061	protein_coding	174159410	174995308	174159410	174995308	835898	1.2	173950801	174486000	39.0706
1	RC3H1	loss	1:173852211..175061985	173852211	175061985	1209774	100	1	RC3H1	ENSG00000135870	protein_coding	173931214	174022297	173931214	174022297	91083	1.2	173950801	174486000	78.4954
1	CACYBP	loss	1:173852211..175061985	173852211	175061985	1209774	100	1	CACYBP	ENSG00000116161	protein_coding	174999163	175011715	174999163	175011715	12552	1.2	174486001	175102200	100
1	MRPS14	loss	1:173852211..175061985	173852211	175061985	1209774	100	1	MRPS14	ENSG00000120333	protein_coding	175010789	175023425	175010789	175023425	12636	1.2	174486001	175102200	100
1	RABGAP1L	loss	1:173852211..175061985	173852211	175061985	1209774	100	1	RABGAP1L	ENSG00000152061	protein_coding	174159410	174995308	174159410	174995308	835898	1.2	174486001	175102200	60.9293
1	ANGPTL1	loss	1:178072637..189989653	178072637	189989653	11917016	100	1	ANGPTL1	ENSG00000116194	protein_coding	178849705	178871052	178849705	178871052	21347	1.2	177976801	178938000	100
1	C1orf220	loss	1:178072637..189989653	178072637	189989653	11917016	100	1	C1orf220	ENSG00000213057	lincRNA	178542752	178548889	178542752	178548889	6137	1.2	177976801	178938000	100
1	RALGPS2	loss	1:178072637..189989653	178072637	189989653	11917016	100	1	RALGPS2	ENSG00000116191	protein_coding	178725147	178921841	178725147	178921841	196694	1.2	177976801	178938000	100
1	RASAL2	loss	1:178072637..189989653	178072637	189989653	11917016	100	1	RASAL2	ENSG00000075391	protein_coding	178094141	178484147	178094141	178484147	390006	1.2	177976801	178938000	100
1	TEX35	loss	1:178072637..189989653	178072637	189989653	11917016	100	1	TEX35	ENSG00000240021	protein_coding	178513077	178548602	178513077	178548602	35525	1.2	177976801	178938000	100
1	FAM20B	loss	1:178072637..189989653	178072637	189989653	11917016	100	1	FAM20B	ENSG00000116199	protein_coding	179025804	179076562	179025804	179076562	50758	0.6	179025601	179026800	1.96225
1	ABL2	loss	1:178072637..189989653	178072637	189989653	11917016	100	1	ABL2	ENSG00000143322	protein_coding	179099327	179229684	179099327	179229684	130357	1.2	179026801	179359800	100
1	FAM20B	loss	1:178072637..189989653	178072637	189989653	11917016	100	1	FAM20B	ENSG00000116199	protein_coding	179025804	179076562	179025804	179076562	50758	1.2	179026801	179359800	98.0358
1	SOAT1	loss	1:178072637..189989653	178072637	189989653	11917016	100	1	SOAT1	ENSG00000057252	protein_coding	179293714	179358680	179293714	179358680	64966	1.2	179026801	179359800	100
1	TOR3A	loss	1:178072637..189989653	178072637	189989653	11917016	100	1	TOR3A	ENSG00000186283	protein_coding	179081377	179098023	179081377	179098023	16646	1.2	179026801	179359800	100
1	AXDND1	loss	1:178072637..189989653	178072637	189989653	11917016	100	1	AXDND1	ENSG00000162779	protein_coding	179365720	179554735	179365720	179554735	189015	0	179487001	179488800	0.951776
1	AXDND1	loss	1:178072637..189989653	178072637	189989653	11917016	100	1	AXDND1	ENSG00000162779	protein_coding	179365720	179554735	179365720	179554735	189015	1.2	179488801	180228600	34.8829
1	CEP350	loss	1:178072637..189989653	178072637	189989653	11917016	100	1	CEP350	ENSG00000135837	protein_coding	179954738	180114880	179954738	180114880	160142	1.2	179488801	180228600	100
1	FAM163A	loss	1:178072637..189989653	178072637	189989653	11917016	100	1	FAM163A	ENSG00000143340	protein_coding	179743163	179816198	179743163	179816198	73035	1.2	179488801	180228600	100
1	NPHS2	loss	1:178072637..189989653	178072637	189989653	11917016	100	1	NPHS2	ENSG00000116218	protein_coding	179550539	179575952	179550539	179575952	25413	1.2	179488801	180228600	100
1	QSOX1	loss	1:178072637..189989653	178072637	189989653	11917016	100	1	QSOX1	ENSG00000116260	protein_coding	180154834	180204030	180154834	180204030	49196	1.2	179488801	180228600	100
1	TDRD5	loss	1:178072637..189989653	178072637	189989653	11917016	100	1	TDRD5	ENSG00000162782	protein_coding	179591613	179691272	179591613	179691272	99659	1.2	179488801	180228600	100
1	TOR1AIP1	loss	1:178072637..189989653	178072637	189989653	11917016	100	1	TOR1AIP1	ENSG00000143337	protein_coding	179882042	179925000	179882042	179925000	42958	1.2	179488801	180228600	100
1	TOR1AIP2	loss	1:178072637..189989653	178072637	189989653	11917016	100	1	TOR1AIP2	ENSG00000169905	protein_coding	179839967	179877803	179839967	179877803	37836	1.2	179488801	180228600	100
1	LHX4	loss	1:178072637..189989653	178072637	189989653	11917016	100	1	LHX4	ENSG00000121454	protein_coding	180230286	180278982	180230286	180278982	48696	1.3	180235801	180243000	14.7836
1	LHX4	loss	1:178072637..189989653	178072637	189989653	11917016	100	1	LHX4	ENSG00000121454	protein_coding	180230286	180278982	180230286	180278982	48696	1.1	180243001	180272400	60.3725
1	ACBD6	loss	1:178072637..189989653	178072637	189989653	11917016	100	1	ACBD6	ENSG00000230124	protein_coding	180269653	180502954	180269653	180502954	233301	1.2	180272401	180282600	4.37161
1	LHX4	loss	1:178072637..189989653	178072637	189989653	11917016	100	1	LHX4	ENSG00000121454	protein_coding	180230286	180278982	180230286	180278982	48696	1.2	180272401	180282600	13.5145
1	ACBD6	loss	1:178072637..189989653	178072637	189989653	11917016	100	1	ACBD6	ENSG00000230124	protein_coding	180269653	180502954	180269653	180502954	233301	1.3	180282601	180475200	82.5539
1	ACBD6	loss	1:178072637..189989653	178072637	189989653	11917016	100	1	ACBD6	ENSG00000230124	protein_coding	180269653	180502954	180269653	180502954	233301	1.2	180475201	180912000	11.8958
1	XPR1	loss	1:178072637..189989653	178072637	189989653	11917016	100	1	XPR1	ENSG00000143324	protein_coding	180632004	180890251	180632004	180890251	258247	1.2	180475201	180912000	100
1	KIAA1614	loss	1:178072637..189989653	178072637	189989653	11917016	100	1	KIAA1614	ENSG00000135835	protein_coding	180913154	180951614	180913154	180951614	38460	0.7	180912001	180913800	1.67967
1	KIAA1614	loss	1:178072637..189989653	178072637	189989653	11917016	100	1	KIAA1614	ENSG00000135835	protein_coding	180913154	180951614	180913154	180951614	38460	1.1	180913801	180956400	98.3177
1	IER5	loss	1:178072637..189989653	178072637	189989653	11917016	100	1	IER5	ENSG00000162783	protein_coding	181088712	181092899	181088712	181092899	4187	1.2	180956401	181313400	100
1	MR1	loss	1:178072637..189989653	178072637	189989653	11917016	100	1	MR1	ENSG00000153029	protein_coding	181033425	181061938	181033425	181061938	28513	1.2	180956401	181313400	100
1	STX6	loss	1:178072637..189989653	178072637	189989653	11917016	100	1	STX6	ENSG00000135823	protein_coding	180972712	181023121	180972712	181023121	50409	1.2	180956401	181313400	100
1	CACNA1E	loss	1:178072637..189989653	178072637	189989653	11917016	100	1	CACNA1E	ENSG00000198216	protein_coding	181413102	181808084	181413102	181808084	394982	1.1	181313401	182035800	100
1	GLUL	loss	1:178072637..189989653	178072637	189989653	11917016	100	1	GLUL	ENSG00000135821	protein_coding	182381704	182392206	182381704	182392206	10502	1.1	182040001	182770800	100
1	RGS16	loss	1:178072637..189989653	178072637	189989653	11917016	100	1	RGS16	ENSG00000143333	protein_coding	182598623	182604408	182598623	182604408	5785	1.1	182040001	182770800	100
1	RGS8	loss	1:178072637..189989653	178072637	189989653	11917016	100	1	RGS8	ENSG00000135824	protein_coding	182641816	182684576	182641816	182684576	42760	1.1	182040001	182770800	100
1	RGSL1	loss	1:178072637..189989653	178072637	189989653	11917016	100	1	RGSL1	ENSG00000121446	protein_coding	182409192	182560599	182409192	182560599	151407	1.1	182040001	182770800	100
1	RNASEL	loss	1:178072637..189989653	178072637	189989653	11917016	100	1	RNASEL	ENSG00000135828	protein_coding	182573634	182589256	182573634	182589256	15622	1.1	182040001	182770800	100
1	TEDDM1	loss	1:178072637..189989653	178072637	189989653	11917016	100	1	TEDDM1	ENSG00000203730	protein_coding	182398117	182400616	182398117	182400616	2499	1.1	182040001	182770800	100
1	ZNF648	loss	1:178072637..189989653	178072637	189989653	11917016	100	1	ZNF648	ENSG00000179930	protein_coding	182054570	182061712	182054570	182061712	7142	1.1	182040001	182770800	100
1	APOBEC4	loss	1:178072637..189989653	178072637	189989653	11917016	100	1	APOBEC4	ENSG00000173627	protein_coding	183646404	183653316	183646404	183653316	6912	1.2	182770801	183657000	100
1	ARPC5	loss	1:178072637..189989653	178072637	189989653	11917016	100	1	ARPC5	ENSG00000162704	protein_coding	183620846	183635757	183620846	183635757	14911	1.2	182770801	183657000	100
1	DHX9	loss	1:178072637..189989653	178072637	189989653	11917016	100	1	DHX9	ENSG00000135829	protein_coding	182839369	182887751	182839369	182887751	48382	1.2	182770801	183657000	100
1	LAMC1	loss	1:178072637..189989653	178072637	189989653	11917016	100	1	LAMC1	ENSG00000135862	protein_coding	183023460	183145592	183023460	183145592	122132	1.2	182770801	183657000	100
1	LAMC2	loss	1:178072637..189989653	178072637	189989653	11917016	100	1	LAMC2	ENSG00000058085	protein_coding	183186238	183244900	183186238	183244900	58662	1.2	182770801	183657000	100
1	NCF2	loss	1:178072637..189989653	178072637	189989653	11917016	100	1	NCF2	ENSG00000116701	protein_coding	183555563	183590876	183555563	183590876	35313	1.2	182770801	183657000	100
1	NMNAT2	loss	1:178072637..189989653	178072637	189989653	11917016	100	1	NMNAT2	ENSG00000157064	protein_coding	183248237	183418602	183248237	183418602	170365	1.2	182770801	183657000	100
1	NPL	loss	1:178072637..189989653	178072637	189989653	11917016	100	1	NPL	ENSG00000135838	protein_coding	182789293	182830384	182789293	182830384	41091	1.2	182770801	183657000	100
1	SHCBP1L	loss	1:178072637..189989653	178072637	189989653	11917016	100	1	SHCBP1L	ENSG00000157060	protein_coding	182899865	182953525	182899865	182953525	53660	1.2	182770801	183657000	100
1	SMG7	loss	1:178072637..189989653	178072637	189989653	11917016	100	1	SMG7	ENSG00000116698	protein_coding	183472216	183598246	183472216	183598246	126030	1.2	182770801	183657000	100
1	RGL1	loss	1:178072637..189989653	178072637	189989653	11917016	100	1	RGL1	ENSG00000143344	protein_coding	183636085	183928531	183636085	183928531	292446	1.6	183657001	183663600	2.25648
1	RGL1	loss	1:178072637..189989653	178072637	189989653	11917016	100	1	RGL1	ENSG00000143344	protein_coding	183636085	183928531	183636085	183928531	292446	1.2	183663601	183679200	5.33398
1	RGL1	loss	1:178072637..189989653	178072637	189989653	11917016	100	1	RGL1	ENSG00000143344	protein_coding	183636085	183928531	183636085	183928531	292446	2.1	183679201	183681000	0.615156
1	RGL1	loss	1:178072637..189989653	178072637	189989653	11917016	100	1	RGL1	ENSG00000143344	protein_coding	183636085	183928531	183636085	183928531	292446	1.2	183681001	184303200	84.6413
1	TSEN15	loss	1:178072637..189989653	178072637	189989653	11917016	100	1	TSEN15	ENSG00000198860	protein_coding	184051677	184074212	184051677	184074212	22535	1.2	183681001	184303200	100
1	C1orf21	loss	1:178072637..189989653	178072637	189989653	11917016	100	1	C1orf21	ENSG00000116667	protein_coding	184387058	184629020	184387058	184629020	241962	1.2	184388401	184569000	74.6394
1	C1orf21	loss	1:178072637..189989653	178072637	189989653	11917016	100	1	C1orf21	ENSG00000116667	protein_coding	184387058	184629020	184387058	184629020	241962	1.2	184569001	184610400	17.1097
1	C1orf21	loss	1:178072637..189989653	178072637	189989653	11917016	100	1	C1orf21	ENSG00000116667	protein_coding	184387058	184629020	184387058	184629020	241962	1.1	184610401	184665000	7.69501
1	C1orf27	loss	1:178072637..189989653	178072637	189989653	11917016	100	1	C1orf27	ENSG00000157181	protein_coding	186375838	186421378	186375838	186421378	45540	1.2	184665001	186836400	100
1	EDEM3	loss	1:178072637..189989653	178072637	189989653	11917016	100	1	EDEM3	ENSG00000116406	protein_coding	184690231	184754913	184690231	184754913	64682	1.2	184665001	186836400	100
1	FAM129A	loss	1:178072637..189989653	178072637	189989653	11917016	100	1	FAM129A	ENSG00000135842	protein_coding	184790724	184974550	184790724	184974550	183826	1.2	184665001	186836400	100
1	HMCN1	loss	1:178072637..189989653	178072637	189989653	11917016	100	1	HMCN1	ENSG00000143341	protein_coding	185734551	186190949	185734551	186190949	456398	1.2	184665001	186836400	100
1	IVNS1ABP	loss	1:178072637..189989653	178072637	189989653	11917016	100	1	IVNS1ABP	ENSG00000116679	protein_coding	185296388	185317329	185296388	185317329	20941	1.2	184665001	186836400	100
1	OCLM	loss	1:178072637..189989653	178072637	189989653	11917016	100	1	OCLM	ENSG00000262180	protein_coding	186400572	186401455	186400572	186401455	883	1.2	184665001	186836400	100
1	PDC	loss	1:178072637..189989653	178072637	189989653	11917016	100	1	PDC	ENSG00000116703	protein_coding	186443566	186461122	186443566	186461122	17556	1.2	184665001	186836400	100
1	PRG4	loss	1:178072637..189989653	178072637	189989653	11917016	100	1	PRG4	ENSG00000116690	protein_coding	186296279	186314562	186296279	186314562	18283	1.2	184665001	186836400	100
1	PTGS2	loss	1:178072637..189989653	178072637	189989653	11917016	100	1	PTGS2	ENSG00000073756	protein_coding	186671791	186680427	186671791	186680427	8636	1.2	184665001	186836400	100
1	RNF2	loss	1:178072637..189989653	178072637	189989653	11917016	100	1	RNF2	ENSG00000121481	protein_coding	185045364	185102608	185045364	185102608	57244	1.2	184665001	186836400	100
1	SWT1	loss	1:178072637..189989653	178072637	189989653	11917016	100	1	SWT1	ENSG00000116668	protein_coding	185157080	185291765	185157080	185291765	134685	1.2	184665001	186836400	100
1	TPR	loss	1:178072637..189989653	178072637	189989653	11917016	100	1	TPR	ENSG00000047410	protein_coding	186311652	186375693	186311652	186375693	64041	1.2	184665001	186836400	100
1	TRMT1L	loss	1:178072637..189989653	178072637	189989653	11917016	100	1	TRMT1L	ENSG00000121486	protein_coding	185118098	185157072	185118098	185157072	38974	1.2	184665001	186836400	100
1	PLA2G4A	loss	1:178072637..189989653	178072637	189989653	11917016	100	1	PLA2G4A	ENSG00000116711	protein_coding	186828953	186988981	186828953	186988981	160028	1.2	186836401	186856800	12.7471
1	PLA2G4A	loss	1:178072637..189989653	178072637	189989653	11917016	100	1	PLA2G4A	ENSG00000116711	protein_coding	186828953	186988981	186828953	186988981	160028	0.7	186856801	186858000	0.749244
1	PLA2G4A	loss	1:178072637..189989653	178072637	189989653	11917016	100	1	PLA2G4A	ENSG00000116711	protein_coding	186828953	186988981	186828953	186988981	160028	1.2	186858001	187098600	81.8482
1	RGS18	loss	1:191053054..199753720	191053054	199753720	8700666	100	1	RGS18	ENSG00000150681	protein_coding	192158457	192185815	192158457	192185815	27358	1.2	191051401	192379800	100
1	RGS21	loss	1:191053054..199753720	191053054	199753720	8700666	100	1	RGS21	ENSG00000253148	protein_coding	192316992	192367285	192316992	192367285	50293	1.2	191051401	192379800	100
1	RGS1	loss	1:191053054..199753720	191053054	199753720	8700666	100	1	RGS1	ENSG00000090104	protein_coding	192575727	192580031	192575727	192580031	4304	1.2	192379801	192807600	100
1	RGS13	loss	1:191053054..199753720	191053054	199753720	8700666	100	1	RGS13	ENSG00000127074	protein_coding	192636138	192660306	192636138	192660306	24168	1.2	192379801	192807600	100
1	RGS2	loss	1:191053054..199753720	191053054	199753720	8700666	100	1	RGS2	ENSG00000116741	protein_coding	192809039	192812283	192809039	192812283	3244	2.2	192807601	192814200	100
1	B3GALT2	loss	1:191053054..199753720	191053054	199753720	8700666	100	1	B3GALT2	ENSG00000162630	protein_coding	193179045	193186654	193179045	193186654	7609	1.2	192814201	193417200	100
1	CDC73	loss	1:191053054..199753720	191053054	199753720	8700666	100	1	CDC73	ENSG00000134371	protein_coding	193122017	193253901	193122017	193253901	131884	1.2	192814201	193417200	100
1	GLRX2	loss	1:191053054..199753720	191053054	199753720	8700666	100	1	GLRX2	ENSG00000023572	protein_coding	193096468	193106114	193096468	193106114	9646	1.2	192814201	193417200	100
1	TROVE2	loss	1:191053054..199753720	191053054	199753720	8700666	100	1	TROVE2	ENSG00000116747	protein_coding	193059422	193091777	193059422	193091777	32355	1.2	192814201	193417200	100
1	UCHL5	loss	1:191053054..199753720	191053054	199753720	8700666	100	1	UCHL5	ENSG00000116750	protein_coding	193012250	193060080	193012250	193060080	47830	1.2	192814201	193417200	100
1	ASPM	loss	1:191053054..199753720	191053054	199753720	8700666	100	1	ASPM	ENSG00000066279	protein_coding	197084128	197146694	197084128	197146694	62566	1.2	194484001	199757400	100
1	ATP6V1G3	loss	1:191053054..199753720	191053054	199753720	8700666	100	1	ATP6V1G3	ENSG00000151418	protein_coding	198523222	198540945	198523222	198540945	17723	1.2	194484001	199757400	100
1	C1orf53	loss	1:191053054..199753720	191053054	199753720	8700666	100	1	C1orf53	ENSG00000203724	protein_coding	197902647	197907367	197902647	197907367	4720	1.2	194484001	199757400	100
1	CFH	loss	1:191053054..199753720	191053054	199753720	8700666	100	1	CFH	ENSG00000000971	protein_coding	196651878	196747504	196651878	196747504	95626	1.2	194484001	199757400	100
1	CFHR1	loss	1:191053054..199753720	191053054	199753720	8700666	100	1	CFHR1	ENSG00000244414	protein_coding	196819757	196832189	196819757	196832189	12432	1.2	194484001	199757400	100
1	CFHR2	loss	1:191053054..199753720	191053054	199753720	8700666	100	1	CFHR2	ENSG00000080910	protein_coding	196943772	196959226	196943772	196959226	15454	1.2	194484001	199757400	100
1	CFHR3	loss	1:191053054..199753720	191053054	199753720	8700666	100	1	CFHR3	ENSG00000116785	protein_coding	196774795	196795406	196774795	196795406	20611	1.2	194484001	199757400	100
1	CFHR4	loss	1:191053054..199753720	191053054	199753720	8700666	100	1	CFHR4	ENSG00000134365	protein_coding	196850241	196918972	196850241	196918972	68731	1.2	194484001	199757400	100
1	CFHR5	loss	1:191053054..199753720	191053054	199753720	8700666	100	1	CFHR5	ENSG00000134389	protein_coding	196977556	197009674	196977556	197009674	32118	1.2	194484001	199757400	100
1	CRB1	loss	1:191053054..199753720	191053054	199753720	8700666	100	1	CRB1	ENSG00000134376	protein_coding	197268204	197478455	197268204	197478455	210251	1.2	194484001	199757400	100
1	DENND1B	loss	1:191053054..199753720	191053054	199753720	8700666	100	1	DENND1B	ENSG00000213047	protein_coding	197504748	197775696	197504748	197775696	270948	1.2	194484001	199757400	100
1	F13B	loss	1:191053054..199753720	191053054	199753720	8700666	100	1	F13B	ENSG00000143278	protein_coding	197039191	197067267	197039191	197067267	28076	1.2	194484001	199757400	100
1	KCNT2	loss	1:191053054..199753720	191053054	199753720	8700666	100	1	KCNT2	ENSG00000162687	protein_coding	196225779	196609225	196225779	196609225	383446	1.2	194484001	199757400	100
1	LHX9	loss	1:191053054..199753720	191053054	199753720	8700666	100	1	LHX9	ENSG00000143355	protein_coding	197911902	197935478	197911902	197935478	23576	1.2	194484001	199757400	100
1	NEK7	loss	1:191053054..199753720	191053054	199753720	8700666	100	1	NEK7	ENSG00000151414	protein_coding	198156963	198322420	198156963	198322420	165457	1.2	194484001	199757400	100
1	PTPRC	loss	1:191053054..199753720	191053054	199753720	8700666	100	1	PTPRC	ENSG00000081237	protein_coding	198638671	198757283	198638671	198757283	118612	1.2	194484001	199757400	100
1	ZBTB41	loss	1:191053054..199753720	191053054	199753720	8700666	100	1	ZBTB41	ENSG00000177888	protein_coding	197153680	197200542	197153680	197200542	46862	1.2	194484001	199757400	100
1	NR5A2	gain	1:200004048..200342216	200004048	200342216	338168	100	10	NR5A2	ENSG00000116833	protein_coding	200027602	200177424	200027602	200177424	149822	5.8	199757401	200065200	25.0951
1	NR5A2	gain	1:200004048..200342216	200004048	200342216	338168	100	10	NR5A2	ENSG00000116833	protein_coding	200027602	200177424	200027602	200177424	149822	4.7	200065201	200344800	74.9042
1	CAMSAP2	gain	1:200831290..201475571	200831290	201475571	644281	24	12	CAMSAP2	ENSG00000118200	protein_coding	200739558	200860704	200831290	200860704	29414	4.6	200832601	200840400	26.5146
1	ASCL5	gain	1:200831290..201475571	200831290	201475571	644281	100	12	ASCL5	ENSG00000232237	protein_coding	201113953	201127184	201113953	201127184	13231	6.1	200840401	201480000	100
1	C1orf106	gain	1:200831290..201475571	200831290	201475571	644281	100	12	C1orf106	ENSG00000163362	protein_coding	200891048	200915735	200891048	200915735	24687	6.1	200840401	201480000	100
1	CACNA1S	gain	1:200831290..201475571	200831290	201475571	644281	100	12	CACNA1S	ENSG00000081248	protein_coding	201039512	201112566	201039512	201112566	73054	6.1	200840401	201480000	100
1	CAMSAP2	gain	1:200831290..201475571	200831290	201475571	644281	24	12	CAMSAP2	ENSG00000118200	protein_coding	200739558	200860704	200831290	200860704	29414	6.1	200840401	201480000	69.025
1	GPR25	gain	1:200831290..201475571	200831290	201475571	644281	100	12	GPR25	ENSG00000170128	protein_coding	200873038	200874123	200873038	200874123	1085	6.1	200840401	201480000	100
1	IGFN1	gain	1:200831290..201475571	200831290	201475571	644281	100	12	IGFN1	ENSG00000163395	protein_coding	201190825	201228952	201190825	201228952	38127	6.1	200840401	201480000	100
1	KIF21B	gain	1:200831290..201475571	200831290	201475571	644281	100	12	KIF21B	ENSG00000116852	protein_coding	200969390	201023700	200969390	201023700	54310	6.1	200840401	201480000	100
1	LAD1	gain	1:200831290..201475571	200831290	201475571	644281	100	12	LAD1	ENSG00000159166	protein_coding	201373244	201399915	201373244	201399915	26671	6.1	200840401	201480000	100
1	PHLDA3	gain	1:200831290..201475571	200831290	201475571	644281	100	12	PHLDA3	ENSG00000174307	protein_coding	201464383	201469237	201464383	201469237	4854	6.1	200840401	201480000	100
1	PKP1	gain	1:200831290..201475571	200831290	201475571	644281	100	12	PKP1	ENSG00000081277	protein_coding	201283452	201332993	201283452	201332993	49541	6.1	200840401	201480000	100
1	TMEM9	gain	1:200831290..201475571	200831290	201475571	644281	100	12	TMEM9	ENSG00000116857	protein_coding	201134772	201171574	201134772	201171574	36802	6.1	200840401	201480000	100
1	TNNI1	gain	1:200831290..201475571	200831290	201475571	644281	100	12	TNNI1	ENSG00000159173	protein_coding	201403768	201429866	201403768	201429866	26098	6.1	200840401	201480000	100
1	TNNT2	gain	1:200831290..201475571	200831290	201475571	644281	100	12	TNNT2	ENSG00000118194	protein_coding	201359008	201377762	201359008	201377762	18754	6.1	200840401	201480000	100
1	COA6	loss	1:234326342..238934923	234326342	238934923	4608581	100	1	COA6	ENSG00000168275	protein_coding	234373456	234384049	234373456	234384049	10593	1.2	234327001	234609000	100
1	IRF2BP2	loss	1:234326342..238934923	234326342	238934923	4608581	100	1	IRF2BP2	ENSG00000168264	protein_coding	234604269	234609525	234604269	234609525	5256	1.2	234327001	234609000	90.0114
1	TARBP1	loss	1:234326342..238934923	234326342	238934923	4608581	100	1	TARBP1	ENSG00000059588	protein_coding	234391313	234479103	234391313	234479103	87790	1.2	234327001	234609000	100
1	IRF2BP2	loss	1:234326342..238934923	234326342	238934923	4608581	100	1	IRF2BP2	ENSG00000168264	protein_coding	234604269	234609525	234604269	234609525	5256	0.4	234609001	234610200	9.96956
1	ARID4B	loss	1:234326342..238934923	234326342	238934923	4608581	100	1	ARID4B	ENSG00000054267	protein_coding	235131634	235328219	235131634	235328219	196585	1.2	234815401	236395200	100
1	B3GALNT2	loss	1:234326342..238934923	234326342	238934923	4608581	100	1	B3GALNT2	ENSG00000162885	protein_coding	235449923	235504481	235449923	235504481	54558	1.2	234815401	236395200	100
1	EDARADD	loss	1:234326342..238934923	234326342	238934923	4608581	100	1	EDARADD	ENSG00000186197	protein_coding	236348262	236484914	236348262	236484914	136652	1.2	234815401	236395200	34.3486
1	GGPS1	loss	1:234326342..238934923	234326342	238934923	4608581	100	1	GGPS1	ENSG00000152904	protein_coding	235327350	235344532	235327350	235344532	17182	1.2	234815401	236395200	100
1	GNG4	loss	1:234326342..238934923	234326342	238934923	4608581	100	1	GNG4	ENSG00000168243	protein_coding	235547687	235650754	235547687	235650754	103067	1.2	234815401	236395200	100
1	GPR137B	loss	1:234326342..238934923	234326342	238934923	4608581	100	1	GPR137B	ENSG00000077585	protein_coding	236142505	236221865	236142505	236221865	79360	1.2	234815401	236395200	100
1	LYST	loss	1:234326342..238934923	234326342	238934923	4608581	100	1	LYST	ENSG00000143669	protein_coding	235661041	235883640	235661041	235883640	222599	1.2	234815401	236395200	100
1	NID1	loss	1:234326342..238934923	234326342	238934923	4608581	100	1	NID1	ENSG00000116962	protein_coding	235975830	236065162	235975830	236065162	89332	1.2	234815401	236395200	100
1	TBCE	loss	1:234326342..238934923	234326342	238934923	4608581	100	1	TBCE	ENSG00000116957	protein_coding	235367360	235448968	235367360	235448968	81608	1.2	234815401	236395200	100
1	TOMM20	loss	1:234326342..238934923	234326342	238934923	4608581	100	1	TOMM20	ENSG00000173726	protein_coding	235109336	235128936	235109336	235128936	19600	1.2	234815401	236395200	100
1	EDARADD	loss	1:234326342..238934923	234326342	238934923	4608581	100	1	EDARADD	ENSG00000186197	protein_coding	236348262	236484914	236348262	236484914	136652	1.1	236395201	236755800	65.6507
1	HEATR1	loss	1:234326342..238934923	234326342	238934923	4608581	100	1	HEATR1	ENSG00000119285	protein_coding	236549005	236604504	236549005	236604504	55499	1.1	236395201	236755800	100
1	LGALS8	loss	1:234326342..238934923	234326342	238934923	4608581	100	1	LGALS8	ENSG00000116977	protein_coding	236518000	236552981	236518000	236552981	34981	1.1	236395201	236755800	100
1	ACTN2	loss	1:234326342..238934923	234326342	238934923	4608581	100	1	ACTN2	ENSG00000077522	protein_coding	236686454	236764631	236686454	236764631	78177	0.3	236755801	236757000	1.5337
1	ACTN2	loss	1:234326342..238934923	234326342	238934923	4608581	100	1	ACTN2	ENSG00000077522	protein_coding	236686454	236764631	236686454	236764631	78177	1.1	236757001	237940200	9.7599
1	MTR	loss	1:234326342..238934923	234326342	238934923	4608581	100	1	MTR	ENSG00000116984	protein_coding	236795281	236903981	236795281	236903981	108700	1.1	236757001	237940200	100
1	RYR2	loss	1:234326342..238934923	234326342	238934923	4608581	100	1	RYR2	ENSG00000198626	protein_coding	237042205	237833988	237042205	237833988	791783	1.1	236757001	237940200	100
1	ZP4	loss	1:234326342..238934923	234326342	238934923	4608581	100	1	ZP4	ENSG00000116996	protein_coding	237877864	237890922	237877864	237890922	13058	1.1	236757001	237940200	100
10	ZEB1	loss	10:31292623..32317973	31292623	32317973	1025350	100	1	ZEB1	ENSG00000148516	protein_coding	31318495	31529814	31318495	31529814	211319	1.3	31320601	31356600	17.0354
10	ZEB1	loss	10:31292623..32317973	31292623	32317973	1025350	100	1	ZEB1	ENSG00000148516	protein_coding	31318495	31529814	31318495	31529814	211319	1	31356601	31365000	3.97456
10	ZEB1	loss	10:31292623..32317973	31292623	32317973	1025350	100	1	ZEB1	ENSG00000148516	protein_coding	31318495	31529814	31318495	31529814	211319	1.2	31365001	31749000	77.9925
10	ARHGAP12	loss	10:31292623..32317973	31292623	32317973	1025350	100	1	ARHGAP12	ENSG00000165322	protein_coding	31805404	31928876	31805404	31928876	123472	1.3	31766401	32137200	100
10	KIF5B	loss	10:31292623..32317973	31292623	32317973	1025350	100	1	KIF5B	ENSG00000170759	protein_coding	32009010	32056431	32009010	32056431	47421	1.3	31766401	32137200	100
10	EPC1	loss	10:31292623..32317973	31292623	32317973	1025350	45	1	EPC1	ENSG00000120616	protein_coding	32267751	32378798	32267751	32317973	50222	2.5	32306401	32317200	21.5025
10	EPC1	loss	10:31292623..32317973	31292623	32317973	1025350	45	1	EPC1	ENSG00000120616	protein_coding	32267751	32378798	32267751	32317973	50222	3.7	32317201	33117000	1.53717
10	NRP1	gain	10:33123913..33300334	33123913	33300334	176421	77	14	NRP1	ENSG00000099250	protein_coding	33177492	33336262	33177492	33300334	122842	7.8	33300601	33307800	0
10	NRP1	gain	10:33123913..33300334	33123913	33300334	176421	77	14	NRP1	ENSG00000099250	protein_coding	33177492	33336262	33177492	33300334	122842	6.6	33307801	33318600	0
10	NRP1	gain	10:33123913..33300334	33123913	33300334	176421	77	14	NRP1	ENSG00000099250	protein_coding	33177492	33336262	33177492	33300334	122842	4.8	33318601	33320400	0
10	NRP1	gain	10:33123913..33300334	33123913	33300334	176421	77	14	NRP1	ENSG00000099250	protein_coding	33177492	33336262	33177492	33300334	122842	6.3	33320401	33553800	0
10	NRP1	gain	10:33301531..37949056	33301531	37949056	4647525	21	9	NRP1	ENSG00000099250	protein_coding	33177492	33336262	33301531	33336262	34731	7.8	33300601	33307800	18.0502
10	NRP1	gain	10:33301531..37949056	33301531	37949056	4647525	21	9	NRP1	ENSG00000099250	protein_coding	33177492	33336262	33301531	33336262	34731	6.6	33307801	33318600	31.0933
10	NRP1	gain	10:33301531..37949056	33301531	37949056	4647525	21	9	NRP1	ENSG00000099250	protein_coding	33177492	33336262	33301531	33336262	34731	4.8	33318601	33320400	5.17981
10	NRP1	gain	10:33301531..37949056	33301531	37949056	4647525	21	9	NRP1	ENSG00000099250	protein_coding	33177492	33336262	33301531	33336262	34731	6.3	33320401	33553800	45.6681
10	PARD3	gain	10:33301531..37949056	33301531	37949056	4647525	100	9	PARD3	ENSG00000148498	protein_coding	34109560	34815325	34109560	34815325	705765	6.1	33553801	34695000	82.9511
10	CUL2	gain	10:33301531..37949056	33301531	37949056	4647525	100	9	CUL2	ENSG00000108094	protein_coding	35008551	35090642	35008551	35090642	82091	6.4	34695001	35186400	100
10	PARD3	gain	10:33301531..37949056	33301531	37949056	4647525	100	9	PARD3	ENSG00000148498	protein_coding	34109560	34815325	34109560	34815325	705765	6.4	34695001	35186400	17.0487
10	CREM	gain	10:33301531..37949056	33301531	37949056	4647525	100	9	CREM	ENSG00000095794	protein_coding	35126791	35212958	35126791	35212958	86167	2.7	35186401	35187600	1.39148
10	CCNY	gain	10:33301531..37949056	33301531	37949056	4647525	100	9	CCNY	ENSG00000108100	protein_coding	35247025	35572669	35247025	35572669	325644	6.3	35187601	35639400	100
10	CREM	gain	10:33301531..37949056	33301531	37949056	4647525	100	9	CREM	ENSG00000095794	protein_coding	35126791	35212958	35126791	35212958	86167	6.3	35187601	35639400	29.4277
10	GJD4	gain	10:33301531..37949056	33301531	37949056	4647525	100	9	GJD4	ENSG00000177291	protein_coding	35605410	35608935	35605410	35608935	3525	6.3	35187601	35639400	100
10	FZD8	gain	10:33301531..37949056	33301531	37949056	4647525	100	9	FZD8	ENSG00000177283	protein_coding	35638249	35642278	35638249	35642278	4029	2.4	35639401	35641200	44.6513
10	FZD8	gain	10:33301531..37949056	33301531	37949056	4647525	100	9	FZD8	ENSG00000177283	protein_coding	35638249	35642278	35638249	35642278	4029	6.5	35641201	35680200	26.7312
10	ANKRD30A	gain	10:33301531..37949056	33301531	37949056	4647525	100	9	ANKRD30A	ENSG00000148513	protein_coding	37125788	37384111	37125788	37384111	258323	6.8	37144201	37175100	11.9614
10	ANKRD30A	gain	10:33301531..37949056	33301531	37949056	4647525	100	9	ANKRD30A	ENSG00000148513	protein_coding	37125788	37384111	37125788	37384111	258323	12.5	37175101	37187100	4.64496
10	ANKRD30A	gain	10:33301531..37949056	33301531	37949056	4647525	100	9	ANKRD30A	ENSG00000148513	protein_coding	37125788	37384111	37125788	37384111	258323	6.2	37187101	37334400	57.0212
10	ANKRD30A	gain	10:33301531..37949056	33301531	37949056	4647525	100	9	ANKRD30A	ENSG00000148513	protein_coding	37125788	37384111	37125788	37384111	258323	6.4	37334401	37736400	19.2434
10	MTRNR2L7	gain	10:33301531..37949056	33301531	37949056	4647525	100	9	MTRNR2L7	ENSG00000256892	protein_coding	37601440	37602974	37601440	37602974	1534	6.4	37334401	37736400	100
10	ZNF248	gain	10:33301531..37949056	33301531	37949056	4647525	100	9	ZNF248	ENSG00000198105	protein_coding	37776526	37858106	37776526	37858106	81580	6.1	37736401	37949400	100
10	C10orf53	gain	10:49203500..49928342	49203500	49928342	724842	100	11	C10orf53	ENSG00000178645	protein_coding	49679651	49710261	49679651	49710261	30610	4.6	49210801	49929300	100
10	C10orf71	gain	10:49203500..49928342	49203500	49928342	724842	100	11	C10orf71	ENSG00000177354	protein_coding	49299193	49327487	49299193	49327487	28294	4.6	49210801	49929300	100
10	CHAT	gain	10:49203500..49928342	49203500	49928342	724842	100	11	CHAT	ENSG00000070748	protein_coding	49609095	49665104	49609095	49665104	56009	4.6	49210801	49929300	100
10	DRGX	gain	10:49203500..49928342	49203500	49928342	724842	100	11	DRGX	ENSG00000165606	protein_coding	49364181	49396016	49364181	49396016	31835	4.6	49210801	49929300	100
10	ERCC6	gain	10:49203500..49928342	49203500	49928342	724842	100	11	ERCC6	ENSG00000225830	protein_coding	49455368	49539538	49455368	49539538	84170	4.6	49210801	49929300	100
10	OGDHL	gain	10:49203500..49928342	49203500	49928342	724842	100	11	OGDHL	ENSG00000197444	protein_coding	49734643	49762379	49734643	49762379	27736	4.6	49210801	49929300	100
10	PGBD3	gain	10:49203500..49928342	49203500	49928342	724842	100	11	PGBD3	ENSG00000243251	protein_coding	49515105	49524227	49515105	49524227	9122	4.6	49210801	49929300	100
10	SLC18A3	gain	10:49203500..49928342	49203500	49928342	724842	100	11	SLC18A3	ENSG00000187714	protein_coding	49610301	49612720	49610301	49612720	2419	4.6	49210801	49929300	100
10	AGAP6	gain	10:49959916..51895369	49959916	51895369	1935453	100	10	AGAP6	ENSG00000204149	protein_coding	49982190	50010499	49982190	50010499	28309	5	49929301	50137800	100
10	FAM21A	gain	10:49959916..51895369	49959916	51895369	1935453	100	10	FAM21A	ENSG00000099290	protein_coding	50067888	50133506	50067888	50133506	65618	5	49929301	50137800	100
10	ASAH2	gain	10:49959916..51895369	49959916	51895369	1935453	100	10	ASAH2	ENSG00000188611	protein_coding	50182778	50248610	50182778	50248610	65832	3.2	50151001	50187600	7.32471
10	ASAH2	gain	10:49959916..51895369	49959916	51895369	1935453	100	10	ASAH2	ENSG00000188611	protein_coding	50182778	50248610	50182778	50248610	65832	4.7	50187601	50559600	92.6738
10	SGMS1	gain	10:49959916..51895369	49959916	51895369	1935453	100	10	SGMS1	ENSG00000198964	protein_coding	50305586	50625163	50305586	50625163	319577	2.8	50559601	50560800	0.375183
10	SGMS1	gain	10:49959916..51895369	49959916	51895369	1935453	100	10	SGMS1	ENSG00000198964	protein_coding	50305586	50625163	50305586	50625163	319577	4.7	50560801	50710800	20.1397
10	ASAH2B	gain	10:49959916..51895369	49959916	51895369	1935453	100	10	ASAH2B	ENSG00000204147	protein_coding	50739318	50816495	50739318	50816495	77177	5.4	50741401	50748600	9.32791
10	ASAH2B	gain	10:49959916..51895369	49959916	51895369	1935453	100	10	ASAH2B	ENSG00000204147	protein_coding	50739318	50816495	50739318	50816495	77177	8	50748601	50755800	9.32791
10	ASAH2B	gain	10:49959916..51895369	49959916	51895369	1935453	100	10	ASAH2B	ENSG00000204147	protein_coding	50739318	50816495	50739318	50816495	77177	5.7	50755801	50776800	27.2089
10	ASAH2B	gain	10:49959916..51895369	49959916	51895369	1935453	100	10	ASAH2B	ENSG00000204147	protein_coding	50739318	50816495	50739318	50816495	77177	4.7	50776801	50797800	27.2089
10	A1CF	gain	10:49959916..51895369	49959916	51895369	1935453	100	10	A1CF	ENSG00000148584	protein_coding	50799409	50885675	50799409	50885675	86266	5.7	50797801	51125400	100
10	ASAH2B	gain	10:49959916..51895369	49959916	51895369	1935453	100	10	ASAH2B	ENSG00000204147	protein_coding	50739318	50816495	50739318	50816495	77177	5.7	50797801	51125400	24.2222
10	PRKG1	gain	10:49959916..51895369	49959916	51895369	1935453	69	10	PRKG1	ENSG00000185532	protein_coding	50991358	52298350	50991358	51895369	904011	1.8	51125401	51126600	0.132631
10	PRKG1	gain	10:49959916..51895369	49959916	51895369	1935453	69	10	PRKG1	ENSG00000185532	protein_coding	50991358	52298350	50991358	51895369	904011	5.8	51126601	51296400	18.7828
10	CSTF2T	gain	10:49959916..51895369	49959916	51895369	1935453	100	10	CSTF2T	ENSG00000177613	protein_coding	51695487	51699591	51695487	51699591	4104	4.6	51296401	51897600	100
10	PRKG1	gain	10:49959916..51895369	49959916	51895369	1935453	69	10	PRKG1	ENSG00000185532	protein_coding	50991358	52298350	50991358	51895369	904011	4.6	51296401	51897600	66.2567
10	PRKG1	gain	10:49959916..51895369	49959916	51895369	1935453	69	10	PRKG1	ENSG00000185532	protein_coding	50991358	52298350	50991358	51895369	904011	3.5	51897601	52198200	0
10	PRKG1	gain	10:49959916..51895369	49959916	51895369	1935453	69	10	PRKG1	ENSG00000185532	protein_coding	50991358	52298350	50991358	51895369	904011	4.8	52198201	52285800	0
10	PRKG1	gain	10:49959916..51895369	49959916	51895369	1935453	69	10	PRKG1	ENSG00000185532	protein_coding	50991358	52298350	50991358	51895369	904011	5.4	52285801	52291800	0
10	PRKG1	gain	10:49959916..51895369	49959916	51895369	1935453	69	10	PRKG1	ENSG00000185532	protein_coding	50991358	52298350	50991358	51895369	904011	6	52291801	52825200	0
10	PRKG1	gain	10:52197508..53780288	52197508	53780288	1582780	7	9	PRKG1	ENSG00000185532	protein_coding	50991358	52298350	52197508	52298350	100842	1.8	51125401	51126600	0
10	PRKG1	gain	10:52197508..53780288	52197508	53780288	1582780	7	9	PRKG1	ENSG00000185532	protein_coding	50991358	52298350	52197508	52298350	100842	5.8	51126601	51296400	0
10	PRKG1	gain	10:52197508..53780288	52197508	53780288	1582780	7	9	PRKG1	ENSG00000185532	protein_coding	50991358	52298350	52197508	52298350	100842	4.6	51296401	51897600	0
10	PRKG1	gain	10:52197508..53780288	52197508	53780288	1582780	7	9	PRKG1	ENSG00000185532	protein_coding	50991358	52298350	52197508	52298350	100842	3.5	51897601	52198200	0.686222
10	PRKG1	gain	10:52197508..53780288	52197508	53780288	1582780	7	9	PRKG1	ENSG00000185532	protein_coding	50991358	52298350	52197508	52298350	100842	4.8	52198201	52285800	86.8676
10	PRKG1	gain	10:52197508..53780288	52197508	53780288	1582780	7	9	PRKG1	ENSG00000185532	protein_coding	50991358	52298350	52197508	52298350	100842	5.4	52285801	52291800	5.94891
10	DKK1	gain	10:52197508..53780288	52197508	53780288	1582780	100	9	DKK1	ENSG00000107984	protein_coding	52314296	52318042	52314296	52318042	3746	6	52291801	52825200	100
10	MBL2	gain	10:52197508..53780288	52197508	53780288	1582780	100	9	MBL2	ENSG00000165471	protein_coding	52765380	52771700	52765380	52771700	6320	6	52291801	52825200	100
10	PRKG1	gain	10:52197508..53780288	52197508	53780288	1582780	7	9	PRKG1	ENSG00000185532	protein_coding	50991358	52298350	52197508	52298350	100842	6	52291801	52825200	6.49432
10	ZWINT	gain	10:56276981..57090129	56276981	57090129	813148	100	9	ZWINT	ENSG00000122952	protein_coding	56357228	56361275	56357228	56361275	4047	4.4	56268601	56637600	100
10	RHOBTB1	gain	10:60447711..61193530	60447711	61193530	745819	100	9	RHOBTB1	ENSG00000072422	protein_coding	60869438	61001440	60869438	61001440	132002	4.2	60442801	61201800	100
10	TMEM26	gain	10:61196456..63563421	61196456	63563421	2366965	100	13	TMEM26	ENSG00000196932	protein_coding	61406643	61453450	61406643	61453450	46807	6.4	61236601	61530000	100
10	ADO	gain	10:61196456..63563421	61196456	63563421	2366965	100	13	ADO	ENSG00000181915	protein_coding	62804857	62808483	62804857	62808483	3626	6	61530001	62963400	100
10	ARID5B	gain	10:61196456..63563421	61196456	63563421	2366965	100	13	ARID5B	ENSG00000150347	protein_coding	61901300	62096944	61901300	62096944	195644	6	61530001	62963400	100
10	C10orf107	gain	10:61196456..63563421	61196456	63563421	2366965	100	13	C10orf107	ENSG00000183346	protein_coding	61662961	61766766	61662961	61766766	103805	6	61530001	62963400	100
10	EGR2	gain	10:61196456..63563421	61196456	63563421	2366965	100	13	EGR2	ENSG00000122877	protein_coding	62811996	62919900	62811996	62919900	107904	6	61530001	62963400	100
10	RTKN2	gain	10:61196456..63563421	61196456	63563421	2366965	100	13	RTKN2	ENSG00000182010	protein_coding	62183035	62268707	62183035	62268707	85672	6	61530001	62963400	100
10	ZNF365	gain	10:61196456..63563421	61196456	63563421	2366965	100	13	ZNF365	ENSG00000138311	protein_coding	62374192	62672011	62374192	62672011	297819	6	61530001	62963400	100
10	NRBF2	gain	10:61196456..63563421	61196456	63563421	2366965	100	13	NRBF2	ENSG00000148572	protein_coding	63133247	63155031	63133247	63155031	21784	5.9	63113401	63433800	100
10	JMJD1C	gain	10:61196456..63563421	61196456	63563421	2366965	100	13	JMJD1C	ENSG00000171988	protein_coding	63167221	63521850	63167221	63521850	354629	4.9	63433801	63520800	24.5324
10	JMJD1C	gain	10:61196456..63563421	61196456	63563421	2366965	100	13	JMJD1C	ENSG00000171988	protein_coding	63167221	63521850	63167221	63521850	354629	3	63520801	63522000	0.295802
10	REEP3	gain	10:61196456..63563421	61196456	63563421	2366965	40	13	REEP3	ENSG00000165476	protein_coding	63521363	63625123	63521363	63563421	42058	4.9	63522001	63591600	98.483
10	REEP3	gain	10:61196456..63563421	61196456	63563421	2366965	40	13	REEP3	ENSG00000165476	protein_coding	63521363	63625123	63521363	63563421	42058	3.7	63591601	63752400	0
10	REEP3	gain	10:63574186..63749007	63574186	63749007	174821	49	9	REEP3	ENSG00000165476	protein_coding	63521363	63625123	63574186	63625123	50937	4.9	63522001	63591600	34.1873
10	REEP3	gain	10:63574186..63749007	63574186	63749007	174821	49	9	REEP3	ENSG00000165476	protein_coding	63521363	63625123	63574186	63625123	50937	3.7	63591601	63752400	65.8107
10	CTNNA3	gain	10:64381691..66199070	64381691	66199070	1817379	16	9	CTNNA3	ENSG00000183230	protein_coding	65912518	67696169	65912518	66199070	286552	5.7	66201001	66296400	0
10	CTNNA3	gain	10:64381691..66199070	64381691	66199070	1817379	16	9	CTNNA3	ENSG00000183230	protein_coding	65912518	67696169	65912518	66199070	286552	4.5	66296401	66717000	0
10	CTNNA3	gain	10:64381691..66199070	64381691	66199070	1817379	16	9	CTNNA3	ENSG00000183230	protein_coding	65912518	67696169	65912518	66199070	286552	5.6	66717001	67000200	0
10	CTNNA3	gain	10:64381691..66199070	64381691	66199070	1817379	16	9	CTNNA3	ENSG00000183230	protein_coding	65912518	67696169	65912518	66199070	286552	4.5	67000201	67637400	0
10	CTNNA3	gain	10:64381691..66199070	64381691	66199070	1817379	16	9	CTNNA3	ENSG00000183230	protein_coding	65912518	67696169	65912518	66199070	286552	3.5	67637401	67686000	0
10	CTNNA3	gain	10:64381691..66199070	64381691	66199070	1817379	16	9	CTNNA3	ENSG00000183230	protein_coding	65912518	67696169	65912518	66199070	286552	3.1	67686001	67690800	0
10	CTNNA3	gain	10:64381691..66199070	64381691	66199070	1817379	16	9	CTNNA3	ENSG00000183230	protein_coding	65912518	67696169	65912518	66199070	286552	3.5	67690801	67725600	0
10	CTNNA3	gain	10:66204532..67489653	66204532	67489653	1285121	72	12	CTNNA3	ENSG00000183230	protein_coding	65912518	67696169	66204532	67489653	1285121	5.7	66201001	66296400	7.14859
10	CTNNA3	gain	10:66204532..67489653	66204532	67489653	1285121	72	12	CTNNA3	ENSG00000183230	protein_coding	65912518	67696169	66204532	67489653	1285121	4.5	66296401	66717000	32.7284
10	CTNNA3	gain	10:66204532..67489653	66204532	67489653	1285121	72	12	CTNNA3	ENSG00000183230	protein_coding	65912518	67696169	66204532	67489653	1285121	5.6	66717001	67000200	22.0368
10	LRRTM3	gain	10:66204532..67489653	66204532	67489653	1285121	100	12	LRRTM3	ENSG00000198739	protein_coding	66926006	67099830	66926006	67099830	173824	5.6	66717001	67000200	42.6834
10	CTNNA3	gain	10:66204532..67489653	66204532	67489653	1285121	72	12	CTNNA3	ENSG00000183230	protein_coding	65912518	67696169	66204532	67489653	1285121	4.5	67000201	67637400	38.0861
10	LRRTM3	gain	10:66204532..67489653	66204532	67489653	1285121	100	12	LRRTM3	ENSG00000198739	protein_coding	66926006	67099830	66926006	67099830	173824	4.5	67000201	67637400	57.316
10	CTNNA3	gain	10:66204532..67489653	66204532	67489653	1285121	72	12	CTNNA3	ENSG00000183230	protein_coding	65912518	67696169	66204532	67489653	1285121	3.5	67637401	67686000	0
10	CTNNA3	gain	10:66204532..67489653	66204532	67489653	1285121	72	12	CTNNA3	ENSG00000183230	protein_coding	65912518	67696169	66204532	67489653	1285121	3.1	67686001	67690800	0
10	CTNNA3	gain	10:66204532..67489653	66204532	67489653	1285121	72	12	CTNNA3	ENSG00000183230	protein_coding	65912518	67696169	66204532	67489653	1285121	3.5	67690801	67725600	0
10	CTNNA3	gain	10:67492583..68537778	67492583	68537778	1045195	11	9	CTNNA3	ENSG00000183230	protein_coding	65912518	67696169	67492583	67696169	203586	5.7	66201001	66296400	0
10	CTNNA3	gain	10:67492583..68537778	67492583	68537778	1045195	11	9	CTNNA3	ENSG00000183230	protein_coding	65912518	67696169	67492583	67696169	203586	4.5	66296401	66717000	0
10	CTNNA3	gain	10:67492583..68537778	67492583	68537778	1045195	11	9	CTNNA3	ENSG00000183230	protein_coding	65912518	67696169	67492583	67696169	203586	5.6	66717001	67000200	0
10	CTNNA3	gain	10:67492583..68537778	67492583	68537778	1045195	11	9	CTNNA3	ENSG00000183230	protein_coding	65912518	67696169	67492583	67696169	203586	4.5	67000201	67637400	71.1331
10	CTNNA3	gain	10:67492583..68537778	67492583	68537778	1045195	11	9	CTNNA3	ENSG00000183230	protein_coding	65912518	67696169	67492583	67696169	203586	3.5	67637401	67686000	23.8715
10	CTNNA3	gain	10:67492583..68537778	67492583	68537778	1045195	11	9	CTNNA3	ENSG00000183230	protein_coding	65912518	67696169	67492583	67696169	203586	3.1	67686001	67690800	2.35723
10	CTNNA3	gain	10:67492583..68537778	67492583	68537778	1045195	11	9	CTNNA3	ENSG00000183230	protein_coding	65912518	67696169	67492583	67696169	203586	3.5	67690801	67725600	2.63672
10	ATOH7	gain	10:67492583..68537778	67492583	68537778	1045195	100	9	ATOH7	ENSG00000179774	protein_coding	68230624	68232103	68230624	68232103	1479	3.6	67728001	68537400	100
10	DNA2	gain	10:67492583..68537778	67492583	68537778	1045195	100	9	DNA2	ENSG00000138346	protein_coding	68414064	68472121	68414064	68472121	58057	3.6	67728001	68537400	100
10	DNAJC12	gain	10:67492583..68537778	67492583	68537778	1045195	100	9	DNAJC12	ENSG00000108176	protein_coding	67796665	67838166	67796665	67838166	41501	3.6	67728001	68537400	100
10	HERC4	gain	10:67492583..68537778	67492583	68537778	1045195	100	9	HERC4	ENSG00000148634	protein_coding	67921899	68075348	67921899	68075348	153449	3.6	67728001	68537400	100
10	HNRNPH3	gain	10:67492583..68537778	67492583	68537778	1045195	100	9	HNRNPH3	ENSG00000096746	protein_coding	68331174	68343191	68331174	68343191	12017	3.6	67728001	68537400	100
10	MYPN	gain	10:67492583..68537778	67492583	68537778	1045195	100	9	MYPN	ENSG00000138347	protein_coding	68106117	68212017	68106117	68212017	105900	3.6	67728001	68537400	100
10	PBLD	gain	10:67492583..68537778	67492583	68537778	1045195	100	9	PBLD	ENSG00000108187	protein_coding	68282660	68333049	68282660	68333049	50389	3.6	67728001	68537400	100
10	RUFY2	gain	10:67492583..68537778	67492583	68537778	1045195	100	9	RUFY2	ENSG00000204130	protein_coding	68341107	68407294	68341107	68407294	66187	3.6	67728001	68537400	100
10	SIRT1	gain	10:67492583..68537778	67492583	68537778	1045195	100	9	SIRT1	ENSG00000096717	protein_coding	67884669	67918390	67884669	67918390	33721	3.6	67728001	68537400	100
10	SLC25A16	gain	10:67492583..68537778	67492583	68537778	1045195	100	9	SLC25A16	ENSG00000122912	protein_coding	68477999	68527474	68477999	68527474	49475	3.6	67728001	68537400	100
10	HK1	gain	10:69000727..71075070	69000727	71075070	2074343	100	9	HK1	ENSG00000156515	protein_coding	69269984	69401882	69269984	69401882	131898	3.7	69027601	69409200	100
10	HKDC1	gain	10:69000727..71075070	69000727	71075070	2074343	100	9	HKDC1	ENSG00000156510	protein_coding	69220303	69267559	69220303	69267559	47256	3.7	69027601	69409200	100
10	SRGN	gain	10:69000727..71075070	69000727	71075070	2074343	100	9	SRGN	ENSG00000122862	protein_coding	69088106	69104811	69088106	69104811	16705	3.7	69027601	69409200	100
10	SUPV3L1	gain	10:69000727..71075070	69000727	71075070	2074343	100	9	SUPV3L1	ENSG00000156502	protein_coding	69180232	69209099	69180232	69209099	28867	3.7	69027601	69409200	100
10	VPS26A	gain	10:69000727..71075070	69000727	71075070	2074343	100	9	VPS26A	ENSG00000122958	protein_coding	69123512	69172861	69123512	69172861	49349	3.7	69027601	69409200	100
10	TACR2	gain	10:69000727..71075070	69000727	71075070	2074343	100	9	TACR2	ENSG00000075073	protein_coding	69403903	69416867	69403903	69416867	12964	2.4	69409201	69410400	9.24869
10	NEUROG3	gain	10:69000727..71075070	69000727	71075070	2074343	100	9	NEUROG3	ENSG00000122859	protein_coding	69571698	69573238	69571698	69573238	1540	3.7	69410401	69592200	100
10	TACR2	gain	10:69000727..71075070	69000727	71075070	2074343	100	9	TACR2	ENSG00000075073	protein_coding	69403903	69416867	69403903	69416867	12964	3.7	69410401	69592200	49.8766
10	TSPAN15	gain	10:69000727..71075070	69000727	71075070	2074343	100	9	TSPAN15	ENSG00000099282	protein_coding	69451473	69507669	69451473	69507669	56196	3.7	69410401	69592200	100
10	C10orf35	gain	10:69000727..71075070	69000727	71075070	2074343	100	9	C10orf35	ENSG00000171224	protein_coding	69630251	69633599	69630251	69633599	3348	3.6	69593401	69898200	100
10	COL13A1	gain	10:69000727..71075070	69000727	71075070	2074343	100	9	COL13A1	ENSG00000197467	protein_coding	69801931	69964275	69801931	69964275	162344	3.6	69593401	69898200	59.2994
10	AIFM2	gain	10:69000727..71075070	69000727	71075070	2074343	100	9	AIFM2	ENSG00000042286	protein_coding	70098223	70132934	70098223	70132934	34711	4.8	69898201	70215600	100
10	COL13A1	gain	10:69000727..71075070	69000727	71075070	2074343	100	9	COL13A1	ENSG00000197467	protein_coding	69801931	69964275	69801931	69964275	162344	4.8	69898201	70215600	40.7
10	H2AFY2	gain	10:69000727..71075070	69000727	71075070	2074343	100	9	H2AFY2	ENSG00000099284	protein_coding	70052796	70112280	70052796	70112280	59484	4.8	69898201	70215600	100
10	PPA1	gain	10:69000727..71075070	69000727	71075070	2074343	100	9	PPA1	ENSG00000180817	protein_coding	70202830	70233911	70202830	70233911	31081	4.8	69898201	70215600	41.0862
10	SAR1A	gain	10:69000727..71075070	69000727	71075070	2074343	100	9	SAR1A	ENSG00000079332	protein_coding	70147289	70170523	70147289	70170523	23234	4.8	69898201	70215600	100
10	TYSND1	gain	10:69000727..71075070	69000727	71075070	2074343	100	9	TYSND1	ENSG00000156521	protein_coding	70137981	70146676	70137981	70146676	8695	4.8	69898201	70215600	100
10	EIF4EBP2	gain	10:69000727..71075070	69000727	71075070	2074343	100	9	EIF4EBP2	ENSG00000148730	protein_coding	70404379	70428618	70404379	70428618	24239	3.6	70215601	70689000	100
10	LRRC20	gain	10:69000727..71075070	69000727	71075070	2074343	100	9	LRRC20	ENSG00000172731	protein_coding	70298970	70382650	70298970	70382650	83680	3.6	70215601	70689000	100
10	NODAL	gain	10:69000727..71075070	69000727	71075070	2074343	100	9	NODAL	ENSG00000156574	protein_coding	70432315	70447951	70432315	70447951	15636	3.6	70215601	70689000	100
10	NPFFR1	gain	10:69000727..71075070	69000727	71075070	2074343	100	9	NPFFR1	ENSG00000148734	protein_coding	70247329	70283676	70247329	70283676	36347	3.6	70215601	70689000	100
10	PPA1	gain	10:69000727..71075070	69000727	71075070	2074343	100	9	PPA1	ENSG00000180817	protein_coding	70202830	70233911	70202830	70233911	31081	3.6	70215601	70689000	58.9106
10	PRF1	gain	10:69000727..71075070	69000727	71075070	2074343	100	9	PRF1	ENSG00000180644	protein_coding	70597348	70602775	70597348	70602775	5427	3.6	70215601	70689000	100
10	ADAMTS14	gain	10:69000727..71075070	69000727	71075070	2074343	100	9	ADAMTS14	ENSG00000138316	protein_coding	70672803	70762441	70672803	70762441	89638	0	70689001	70691400	2.67632
10	ADAMTS14	gain	10:69000727..71075070	69000727	71075070	2074343	100	9	ADAMTS14	ENSG00000138316	protein_coding	70672803	70762441	70672803	70762441	89638	3.5	70691401	71022600	79.2521
10	PCBD1	gain	10:69000727..71075070	69000727	71075070	2074343	100	9	PCBD1	ENSG00000166228	protein_coding	70882280	70888784	70882280	70888784	6504	3.5	70691401	71022600	100
10	SGPL1	gain	10:69000727..71075070	69000727	71075070	2074343	100	9	SGPL1	ENSG00000166224	protein_coding	70815961	70881173	70815961	70881173	65212	3.5	70691401	71022600	100
10	TBATA	gain	10:69000727..71075070	69000727	71075070	2074343	100	9	TBATA	ENSG00000166220	protein_coding	70771239	70785401	70771239	70785401	14162	3.5	70691401	71022600	100
10	MCU	gain	10:72752969..79526671	72752969	79526671	6773702	68	14	MCU	ENSG00000156026	protein_coding	72692131	72887694	72752969	72887694	134725	4.7	72748801	72798600	33.8697
10	MCU	gain	10:72752969..79526671	72752969	79526671	6773702	68	14	MCU	ENSG00000156026	protein_coding	72692131	72887694	72752969	72887694	134725	7.2	72798601	72814800	12.0238
10	MCU	gain	10:72752969..79526671	72752969	79526671	6773702	68	14	MCU	ENSG00000156026	protein_coding	72692131	72887694	72752969	72887694	134725	8.1	72814801	73016400	54.105
10	OIT3	gain	10:72752969..79526671	72752969	79526671	6773702	100	14	OIT3	ENSG00000138315	protein_coding	72893581	72933033	72893581	72933033	39452	8.1	72814801	73016400	100
10	PLA2G12B	gain	10:72752969..79526671	72752969	79526671	6773702	100	14	PLA2G12B	ENSG00000138308	protein_coding	72935170	72954778	72935170	72954778	19608	8.1	72814801	73016400	100
10	P4HA1	gain	10:72752969..79526671	72752969	79526671	6773702	100	14	P4HA1	ENSG00000122884	protein_coding	73007217	73096974	73007217	73096974	89757	6.9	73016401	73092000	84.2263
10	P4HA1	gain	10:72752969..79526671	72752969	79526671	6773702	100	14	P4HA1	ENSG00000122884	protein_coding	73007217	73096974	73007217	73096974	89757	5.2	73092001	73094400	2.67277
10	P4HA1	gain	10:72752969..79526671	72752969	79526671	6773702	100	14	P4HA1	ENSG00000122884	protein_coding	73007217	73096974	73007217	73096974	89757	6.9	73094401	73107000	2.86663
10	DNAJC9	gain	10:72752969..79526671	72752969	79526671	6773702	100	14	DNAJC9	ENSG00000213551	protein_coding	73183362	73248862	73183362	73248862	65500	5.9	73107001	73305600	100
10	DNAJC9-AS1	gain	10:72752969..79526671	72752969	79526671	6773702	100	14	DNAJC9-AS1	ENSG00000236756	antisense	73247360	73276984	73247360	73276984	29624	5.9	73107001	73305600	100
10	ECD	gain	10:72752969..79526671	72752969	79526671	6773702	100	14	ECD	ENSG00000122882	protein_coding	73130155	73169055	73130155	73169055	38900	5.9	73107001	73305600	100
10	FAM149B1	gain	10:72752969..79526671	72752969	79526671	6773702	100	14	FAM149B1	ENSG00000138286	protein_coding	73168166	73244504	73168166	73244504	76338	5.9	73107001	73305600	100
10	MRPS16	gain	10:72752969..79526671	72752969	79526671	6773702	100	14	MRPS16	ENSG00000182180	protein_coding	73248843	73252693	73248843	73252693	3850	5.9	73107001	73305600	100
10	NUDT13	gain	10:72752969..79526671	72752969	79526671	6773702	100	14	NUDT13	ENSG00000166321	protein_coding	73110375	73131828	73110375	73131828	21453	5.9	73107001	73305600	100
10	ANXA7	gain	10:72752969..79526671	72752969	79526671	6773702	100	14	ANXA7	ENSG00000138279	protein_coding	73375101	73414076	73375101	73414076	38975	8.3	73305601	73443600	100
10	PPP3CB	gain	10:72752969..79526671	72752969	79526671	6773702	100	14	PPP3CB	ENSG00000107758	protein_coding	73436428	73496024	73436428	73496024	59596	9.5	73443601	73480200	61.4118
10	PPP3CB	gain	10:72752969..79526671	72752969	79526671	6773702	100	14	PPP3CB	ENSG00000107758	protein_coding	73436428	73496024	73436428	73496024	59596	6	73480201	73573200	26.5504
10	USP54	gain	10:72752969..79526671	72752969	79526671	6773702	100	14	USP54	ENSG00000166348	protein_coding	73497538	73625953	73497538	73625953	128415	6	73480201	73573200	58.9199
10	AGAP5	gain	10:72752969..79526671	72752969	79526671	6773702	100	14	AGAP5	ENSG00000172650	protein_coding	73674285	73698159	73674285	73698159	23874	7.4	73573201	73830000	100
10	CHCHD1	gain	10:72752969..79526671	72752969	79526671	6773702	100	14	CHCHD1	ENSG00000172586	protein_coding	73782047	73783652	73782047	73783652	1605	7.4	73573201	73830000	100
10	FUT11	gain	10:72752969..79526671	72752969	79526671	6773702	100	14	FUT11	ENSG00000196968	protein_coding	73772291	73780251	73772291	73780251	7960	7.4	73573201	73830000	100
10	MYOZ1	gain	10:72752969..79526671	72752969	79526671	6773702	100	14	MYOZ1	ENSG00000177791	protein_coding	73631654	73641757	73631654	73641757	10103	7.4	73573201	73830000	100
10	NDST2	gain	10:72752969..79526671	72752969	79526671	6773702	100	14	NDST2	ENSG00000166507	protein_coding	73801911	73811798	73801911	73811798	9887	7.4	73573201	73830000	100
10	SEC24C	gain	10:72752969..79526671	72752969	79526671	6773702	100	14	SEC24C	ENSG00000176986	protein_coding	73744384	73772161	73744384	73772161	27777	7.4	73573201	73830000	100
10	SYNPO2L	gain	10:72752969..79526671	72752969	79526671	6773702	100	14	SYNPO2L	ENSG00000166317	protein_coding	73644881	73663803	73644881	73663803	18922	7.4	73573201	73830000	100
10	USP54	gain	10:72752969..79526671	72752969	79526671	6773702	100	14	USP54	ENSG00000166348	protein_coding	73497538	73625953	73497538	73625953	128415	7.4	73573201	73830000	41.0793
10	ZSWIM8	gain	10:72752969..79526671	72752969	79526671	6773702	100	14	ZSWIM8	ENSG00000214655	protein_coding	73785582	73801797	73785582	73801797	16215	7.4	73573201	73830000	100
10	CAMK2G	gain	10:72752969..79526671	72752969	79526671	6773702	100	14	CAMK2G	ENSG00000148660	protein_coding	73812501	73874591	73812501	73874591	62090	7.8	73830001	73836000	9.66178
10	AP3M1	gain	10:72752969..79526671	72752969	79526671	6773702	100	14	AP3M1	ENSG00000185009	protein_coding	74120255	74151063	74120255	74151063	30808	8.7	73836001	74126400	19.9461
10	C10orf55	gain	10:72752969..79526671	72752969	79526671	6773702	100	14	C10orf55	ENSG00000222047	protein_coding	73909969	73922777	73909969	73922777	12808	8.7	73836001	74126400	100
10	CAMK2G	gain	10:72752969..79526671	72752969	79526671	6773702	100	14	CAMK2G	ENSG00000148660	protein_coding	73812501	73874591	73812501	73874591	62090	8.7	73836001	74126400	62.1517
10	PLAU	gain	10:72752969..79526671	72752969	79526671	6773702	100	14	PLAU	ENSG00000122861	protein_coding	73909177	73917497	73909177	73917497	8320	8.7	73836001	74126400	100
10	VCL	gain	10:72752969..79526671	72752969	79526671	6773702	100	14	VCL	ENSG00000035403	protein_coding	73995193	74121363	73995193	74121363	126170	8.7	73836001	74126400	100
10	AP3M1	gain	10:72752969..79526671	72752969	79526671	6773702	100	14	AP3M1	ENSG00000185009	protein_coding	74120255	74151063	74120255	74151063	30808	8.2	74126401	74367600	80.0506
10	ADK	gain	10:72752969..79526671	72752969	79526671	6773702	100	14	ADK	ENSG00000156110	protein_coding	74151185	74709303	74151185	74709303	558118	5.8	74367601	74442600	13.4378
10	ADK	gain	10:72752969..79526671	72752969	79526671	6773702	100	14	ADK	ENSG00000156110	protein_coding	74151185	74709303	74151185	74709303	558118	7	74442601	74727600	47.786
10	DUPD1	gain	10:72752969..79526671	72752969	79526671	6773702	100	14	DUPD1	ENSG00000188716	protein_coding	75037836	75058514	75037836	75058514	20678	7.2	74730001	75122400	100
10	DUSP13	gain	10:72752969..79526671	72752969	79526671	6773702	100	14	DUSP13	ENSG00000079393	protein_coding	75094432	75109221	75094432	75109221	14789	7.2	74730001	75122400	100
10	KAT6B	gain	10:72752969..79526671	72752969	79526671	6773702	100	14	KAT6B	ENSG00000156650	protein_coding	74825582	75032622	74825582	75032622	207040	7.2	74730001	75122400	100
10	SAMD8	gain	10:72752969..79526671	72752969	79526671	6773702	100	14	SAMD8	ENSG00000156671	protein_coding	75099586	75182123	75099586	75182123	82537	7.2	74730001	75122400	27.6409
10	SAMD8	gain	10:72752969..79526671	72752969	79526671	6773702	100	14	SAMD8	ENSG00000156671	protein_coding	75099586	75182123	75099586	75182123	82537	6.1	75122401	75190800	72.3579
10	COMTD1	gain	10:72752969..79526671	72752969	79526671	6773702	100	14	COMTD1	ENSG00000165644	protein_coding	75233969	75236030	75233969	75236030	2061	5	75190801	75271200	100
10	VDAC2	gain	10:72752969..79526671	72752969	79526671	6773702	100	14	VDAC2	ENSG00000165637	protein_coding	75210154	75231448	75210154	75231448	21294	5	75190801	75271200	100
10	ZNF503	gain	10:72752969..79526671	72752969	79526671	6773702	100	14	ZNF503	ENSG00000165655	protein_coding	75397830	75401906	75397830	75401906	4076	6	75334201	75476400	100
10	ZNF503-AS2	gain	10:72752969..79526671	72752969	79526671	6773702	100	14	ZNF503-AS2	ENSG00000237149	antisense	75401519	75408982	75401519	75408982	7463	6	75334201	75476400	100
10	C10orf11	gain	10:72752969..79526671	72752969	79526671	6773702	100	14	C10orf11	ENSG00000148655	protein_coding	75431453	76560167	75431453	76560167	1128714	6.8	75476401	75852000	33.2767
10	C10orf11	gain	10:72752969..79526671	72752969	79526671	6773702	100	14	C10orf11	ENSG00000148655	protein_coding	75431453	76560167	75431453	76560167	1128714	9.1	75852001	75896400	3.93359
10	C10orf11	gain	10:72752969..79526671	72752969	79526671	6773702	100	14	C10orf11	ENSG00000148655	protein_coding	75431453	76560167	75431453	76560167	1128714	11.3	75896401	76165800	23.8678
10	C10orf11	gain	10:72752969..79526671	72752969	79526671	6773702	100	14	C10orf11	ENSG00000148655	protein_coding	75431453	76560167	75431453	76560167	1128714	10.2	76165801	76213800	4.25254
10	C10orf11	gain	10:72752969..79526671	72752969	79526671	6773702	100	14	C10orf11	ENSG00000148655	protein_coding	75431453	76560167	75431453	76560167	1128714	9.3	76213801	76224600	0.956753
10	C10orf11	gain	10:72752969..79526671	72752969	79526671	6773702	100	14	C10orf11	ENSG00000148655	protein_coding	75431453	76560167	75431453	76560167	1128714	7.8	76224601	76395000	15.0967
10	C10orf11	gain	10:72752969..79526671	72752969	79526671	6773702	100	14	C10orf11	ENSG00000148655	protein_coding	75431453	76560167	75431453	76560167	1128714	6.6	76395001	76615800	14.6331
10	KCNMA1	gain	10:72752969..79526671	72752969	79526671	6773702	100	14	KCNMA1	ENSG00000156113	protein_coding	76869601	77638595	76869601	77638595	768994	7.1	76848001	77400600	69.0511
10	KCNMA1	gain	10:72752969..79526671	72752969	79526671	6773702	100	14	KCNMA1	ENSG00000156113	protein_coding	76869601	77638595	76869601	77638595	768994	6.2	77400601	77761800	30.9487
10	DLG5	gain	10:72752969..79526671	72752969	79526671	6773702	100	14	DLG5	ENSG00000151208	protein_coding	77790791	77926526	77790791	77926526	135735	7.5	77761801	77939400	100
10	POLR3A	gain	10:72752969..79526671	72752969	79526671	6773702	100	14	POLR3A	ENSG00000148606	protein_coding	77969251	78029545	77969251	78029545	60294	8.6	77948401	78030000	100
10	RPS24	gain	10:72752969..79526671	72752969	79526671	6773702	100	14	RPS24	ENSG00000138326	protein_coding	78033760	78056812	78033760	78056812	23052	8.4	78031801	78330000	100
10	ZMIZ1	gain	10:72752969..79526671	72752969	79526671	6773702	100	14	ZMIZ1	ENSG00000108175	protein_coding	79069035	79316528	79069035	79316528	247493	10.1	79071001	79242600	69.3349
10	ZMIZ1	gain	10:72752969..79526671	72752969	79526671	6773702	100	14	ZMIZ1	ENSG00000108175	protein_coding	79069035	79316528	79069035	79316528	247493	4.5	79242601	79243800	0.484458
10	ZMIZ1	gain	10:72752969..79526671	72752969	79526671	6773702	100	14	ZMIZ1	ENSG00000108175	protein_coding	79069035	79316528	79069035	79316528	247493	10.2	79243801	79278000	13.8182
10	EIF5AL1	gain	10:72752969..79526671	72752969	79526671	6773702	100	14	EIF5AL1	ENSG00000253626	protein_coding	79512601	79516440	79512601	79516440	3839	8.8	79278001	79530600	100
10	PPIF	gain	10:72752969..79526671	72752969	79526671	6773702	100	14	PPIF	ENSG00000108179	protein_coding	79347469	79355337	79347469	79355337	7868	8.8	79278001	79530600	100
10	ZCCHC24	gain	10:72752969..79526671	72752969	79526671	6773702	100	14	ZCCHC24	ENSG00000165424	protein_coding	79382325	79445627	79382325	79445627	63302	8.8	79278001	79530600	100
10	ZMIZ1	gain	10:72752969..79526671	72752969	79526671	6773702	100	14	ZMIZ1	ENSG00000108175	protein_coding	79069035	79316528	79069035	79316528	247493	8.8	79278001	79530600	15.5669
10	SFTPA2	loss	10:79533860..79763551	79533860	79763551	229691	100	0	SFTPA2	ENSG00000185303	protein_coding	79555852	79560397	79555852	79560397	4545	0	79551001	79564800	100
10	SFTPA1	loss	10:79533860..79763551	79533860	79763551	229691	100	0	SFTPA1	ENSG00000122852	protein_coding	79610939	79615455	79610939	79615455	4516	0	79608001	79616400	100
10	NUTM2B	loss	10:79533860..79763551	79533860	79763551	229691	100	0	NUTM2B	ENSG00000188199	protein_coding	79703227	79714681	79703227	79714681	11454	0.2	79696201	79796400	100
10	SFTPD	gain	10:79799288..80235181	79799288	80235181	435893	100	14	SFTPD	ENSG00000133661	protein_coding	79937740	79982614	79937740	79982614	44874	5.7	79798801	79940400	5.92771
10	ANXA11	gain	10:79799288..80235181	79799288	80235181	435893	100	14	ANXA11	ENSG00000122359	protein_coding	80150889	80205572	80150889	80205572	54683	8.2	79940401	80226600	100
10	PLAC9	gain	10:79799288..80235181	79799288	80235181	435893	100	14	PLAC9	ENSG00000189129	protein_coding	80131682	80145359	80131682	80145359	13677	8.2	79940401	80226600	100
10	SFTPD	gain	10:79799288..80235181	79799288	80235181	435893	100	14	SFTPD	ENSG00000133661	protein_coding	79937740	79982614	79937740	79982614	44874	8.2	79940401	80226600	94.0701
10	TMEM254	gain	10:79799288..80235181	79799288	80235181	435893	100	14	TMEM254	ENSG00000133678	protein_coding	80078646	80092557	80078646	80092557	13911	8.2	79940401	80226600	100
10	MAT1A	loss	10:80237323..80565147	80237323	80565147	327824	100	0	MAT1A	ENSG00000151224	protein_coding	80271820	80289684	80271820	80289684	17864	0	80255101	80294400	100
10	DYDC1	loss	10:80237323..80565147	80237323	80565147	327824	100	0	DYDC1	ENSG00000170788	protein_coding	80336105	80356755	80336105	80356755	20650	0	80334001	80400600	100
10	DYDC2	loss	10:80237323..80565147	80237323	80565147	327824	100	0	DYDC2	ENSG00000133665	protein_coding	80344745	80368073	80344745	80368073	23328	0	80334001	80400600	100
10	TSPAN14	loss	10:80237323..80565147	80237323	80565147	327824	100	0	TSPAN14	ENSG00000108219	protein_coding	80454166	80533123	80454166	80533123	78957	0.3	80478601	80481000	3.03836
10	SH2D4B	loss	10:80237323..80565147	80237323	80565147	327824	25	0	SH2D4B	ENSG00000178217	protein_coding	80537902	80646560	80537902	80565147	27245	0	80481001	80562600	90.6515
10	TSPAN14	loss	10:80237323..80565147	80237323	80565147	327824	100	0	TSPAN14	ENSG00000108219	protein_coding	80454166	80533123	80454166	80533123	78957	0	80481001	80562600	66.0131
10	SH2D4B	loss	10:80237323..80565147	80237323	80565147	327824	25	0	SH2D4B	ENSG00000178217	protein_coding	80537902	80646560	80537902	80565147	27245	1.2	80562601	80723700	9.34483
10	PTEN	loss	10:87911807..88753503	87911807	88753503	841696	55	0	PTEN	ENSG00000171862	protein_coding	87863113	87971930	87911807	87971930	60123	0.9	87897001	87911400	0
10	PTEN	loss	10:87911807..88753503	87911807	88753503	841696	55	0	PTEN	ENSG00000171862	protein_coding	87863113	87971930	87911807	87971930	60123	0	87911401	88010400	100
10	RNLS	loss	10:87911807..88753503	87911807	88753503	841696	100	0	RNLS	ENSG00000184719	protein_coding	88273864	88584530	88273864	88584530	310666	0	88292401	88303800	3.66921
10	RNLS	loss	10:87911807..88753503	87911807	88753503	841696	100	0	RNLS	ENSG00000184719	protein_coding	88273864	88584530	88273864	88584530	310666	0.4	88303801	88309200	1.73788
10	RNLS	loss	10:87911807..88753503	87911807	88753503	841696	100	0	RNLS	ENSG00000184719	protein_coding	88273864	88584530	88273864	88584530	310666	0	88309201	88318800	3.08981
10	RNLS	loss	10:87911807..88753503	87911807	88753503	841696	100	0	RNLS	ENSG00000184719	protein_coding	88273864	88584530	88273864	88584530	310666	0.2	88318801	88328400	3.08981
10	RNLS	loss	10:87911807..88753503	87911807	88753503	841696	100	0	RNLS	ENSG00000184719	protein_coding	88273864	88584530	88273864	88584530	310666	0	88328401	88350000	6.95248
10	RNLS	loss	10:87911807..88753503	87911807	88753503	841696	100	0	RNLS	ENSG00000184719	protein_coding	88273864	88584530	88273864	88584530	310666	0.2	88350001	88355400	1.73788
10	RNLS	loss	10:87911807..88753503	87911807	88753503	841696	100	0	RNLS	ENSG00000184719	protein_coding	88273864	88584530	88273864	88584530	310666	0	88355401	88392600	11.974
10	RNLS	loss	10:87911807..88753503	87911807	88753503	841696	100	0	RNLS	ENSG00000184719	protein_coding	88273864	88584530	88273864	88584530	310666	0.2	88392601	88398000	1.73788
10	RNLS	loss	10:87911807..88753503	87911807	88753503	841696	100	0	RNLS	ENSG00000184719	protein_coding	88273864	88584530	88273864	88584530	310666	0	88398001	88405200	2.31728
10	RNLS	loss	10:87911807..88753503	87911807	88753503	841696	100	0	RNLS	ENSG00000184719	protein_coding	88273864	88584530	88273864	88584530	310666	0.2	88405201	88407600	0.772212
10	RNLS	loss	10:87911807..88753503	87911807	88753503	841696	100	0	RNLS	ENSG00000184719	protein_coding	88273864	88584530	88273864	88584530	310666	0	88407601	88444200	11.7808
10	RNLS	loss	10:87911807..88753503	87911807	88753503	841696	100	0	RNLS	ENSG00000184719	protein_coding	88273864	88584530	88273864	88584530	310666	0.3	88444201	88449600	1.73788
10	RNLS	loss	10:87911807..88753503	87911807	88753503	841696	100	0	RNLS	ENSG00000184719	protein_coding	88273864	88584530	88273864	88584530	310666	0	88449601	88485600	11.5877
10	RNLS	loss	10:87911807..88753503	87911807	88753503	841696	100	0	RNLS	ENSG00000184719	protein_coding	88273864	88584530	88273864	88584530	310666	0.2	88485601	88488600	0.965345
10	LIPJ	loss	10:87911807..88753503	87911807	88753503	841696	100	0	LIPJ	ENSG00000204022	protein_coding	88586753	88606976	88586753	88606976	20223	0	88488601	88608600	100
10	RNLS	loss	10:87911807..88753503	87911807	88753503	841696	100	0	RNLS	ENSG00000184719	protein_coding	88273864	88584530	88273864	88584530	310666	0	88488601	88608600	30.8785
10	LIPF	loss	10:87911807..88753503	87911807	88753503	841696	100	0	LIPF	ENSG00000182333	protein_coding	88664441	88678814	88664441	88678814	14373	0	88639201	88689600	100
10	LIPK	loss	10:87911807..88753503	87911807	88753503	841696	100	0	LIPK	ENSG00000204021	protein_coding	88724544	88752786	88724544	88752786	28242	0.3	88744201	88750800	23.3659
10	LIPK	loss	10:87911807..88753503	87911807	88753503	841696	100	0	LIPK	ENSG00000204021	protein_coding	88724544	88752786	88724544	88752786	28242	0	88750801	88752600	6.36995
10	LIPK	loss	10:87911807..88753503	87911807	88753503	841696	100	0	LIPK	ENSG00000204021	protein_coding	88724544	88752786	88724544	88752786	28242	1.3	88752601	91873800	0.655053
11	OR51A2	loss	11:4947281..4955043	4947281	4955043	7762	28	0	OR51A2	ENSG00000205496	protein_coding	4954772	4955713	4954772	4955043	271	0	4947001	4955400	100
11	OR51A2	loss	11:4947281..4955043	4947281	4955043	7762	28	0	OR51A2	ENSG00000205496	protein_coding	4954772	4955713	4954772	4955043	271	1.7	4955401	5616000	0
11	C11orf73	loss	11:85941783..86742905	85941783	86742905	801122	100	1	C11orf73	ENSG00000149196	protein_coding	86302211	86345931	86302211	86345931	43720	1	85941001	86892600	100
11	CCDC81	loss	11:85941783..86742905	85941783	86742905	801122	100	1	CCDC81	ENSG00000149201	protein_coding	86374736	86423109	86374736	86423109	48373	1	85941001	86892600	100
11	EED	loss	11:85941783..86742905	85941783	86742905	801122	100	1	EED	ENSG00000074266	protein_coding	86244544	86278813	86244544	86278813	34269	1	85941001	86892600	100
11	ME3	loss	11:85941783..86742905	85941783	86742905	801122	100	1	ME3	ENSG00000151376	protein_coding	86441108	86672636	86441108	86672636	231528	1	85941001	86892600	100
11	PICALM	loss	11:85941783..86742905	85941783	86742905	801122	100	1	PICALM	ENSG00000073921	protein_coding	85957684	86069882	85957684	86069882	112198	1	85941001	86892600	100
12	PTHLH	gain	12:27966663..28082859	27966663	28082859	116196	41	14	PTHLH	ENSG00000087494	protein_coding	27958084	27972705	27966663	27972705	6042	3.1	25713601	27963000	0
12	PTHLH	gain	12:27966663..28082859	27966663	28082859	116196	41	14	PTHLH	ENSG00000087494	protein_coding	27958084	27972705	27966663	27972705	6042	7.7	27963001	27994800	100
12	ERGIC2	gain	12:29064976..29492320	29064976	29492320	427344	100	11	ERGIC2	ENSG00000087502	protein_coding	29337352	29381189	29337352	29381189	43837	4.6	29007601	29467200	100
12	FAR2	gain	12:29064976..29492320	29064976	29492320	427344	100	11	FAR2	ENSG00000064763	protein_coding	29149103	29340980	29149103	29340980	191877	4.6	29007601	29467200	100
12	OVCH1	gain	12:29064976..29492320	29064976	29492320	427344	93	11	OVCH1	ENSG00000187950	protein_coding	29412474	29497686	29412474	29492320	79846	4.6	29007601	29467200	68.5394
12	OVCH1	gain	12:29064976..29492320	29064976	29492320	427344	93	11	OVCH1	ENSG00000187950	protein_coding	29412474	29497686	29412474	29492320	79846	3.4	29467201	29575200	31.4593
12	OVCH1	gain	12:29493554..29977941	29493554	29977941	484387	4	9	OVCH1	ENSG00000187950	protein_coding	29412474	29497686	29493554	29497686	4132	4.6	29007601	29467200	0
12	OVCH1	gain	12:29493554..29977941	29493554	29977941	484387	4	9	OVCH1	ENSG00000187950	protein_coding	29412474	29497686	29493554	29497686	4132	3.4	29467201	29575200	100
12	TMTC1	gain	12:29493554..29977941	29493554	29977941	484387	100	9	TMTC1	ENSG00000133687	protein_coding	29500840	29784759	29500840	29784759	283919	1.3	29575201	29601600	9.29807
12	TMTC1	gain	12:29493554..29977941	29493554	29977941	484387	100	9	TMTC1	ENSG00000133687	protein_coding	29500840	29784759	29500840	29784759	283919	3.4	29601601	29643000	14.5813
12	TMTC1	gain	12:29493554..29977941	29493554	29977941	484387	100	9	TMTC1	ENSG00000133687	protein_coding	29500840	29784759	29500840	29784759	283919	1.7	29643001	29644200	0.422304
12	TMTC1	gain	12:29493554..29977941	29493554	29977941	484387	100	9	TMTC1	ENSG00000133687	protein_coding	29500840	29784759	29500840	29784759	283919	3.4	29644201	29710200	23.2457
12	TMTC1	gain	12:29493554..29977941	29493554	29977941	484387	100	9	TMTC1	ENSG00000133687	protein_coding	29500840	29784759	29500840	29784759	283919	1.9	29710201	29711400	0.422304
12	TMTC1	gain	12:29493554..29977941	29493554	29977941	484387	100	9	TMTC1	ENSG00000133687	protein_coding	29500840	29784759	29500840	29784759	283919	3.4	29711401	29791200	25.8377
12	RAN	gain	12:130737685..130993984	130737685	130993984	256299	100	9	RAN	ENSG00000132341	protein_coding	130871879	130877678	130871879	130877678	5799	3	130722001	130995600	100
12	STX2	gain	12:130737685..130993984	130737685	130993984	256299	100	9	STX2	ENSG00000111450	protein_coding	130789600	130839266	130789600	130839266	49666	3	130722001	130995600	100
15	SCAPER	loss	15:76598901..76603435	76598901	76603435	4534	0	0	SCAPER	ENSG00000140386	protein_coding	76347904	76905444	76598901	76603435	4534	0.1	76592401	76603800	100
15	SCAPER	loss	15:76598901..76603435	76598901	76603435	4534	0	0	SCAPER	ENSG00000140386	protein_coding	76347904	76905444	76598901	76603435	4534	0.7	76603801	76605000	0
15	SCAPER	loss	15:76598901..76603435	76598901	76603435	4534	0	0	SCAPER	ENSG00000140386	protein_coding	76347904	76905444	76598901	76603435	4534	1.4	76605001	76904400	0
15	SCAPER	loss	15:76598901..76603435	76598901	76603435	4534	0	0	SCAPER	ENSG00000140386	protein_coding	76347904	76905444	76598901	76603435	4534	1.3	76904401	77137200	0
17	FAM106A	loss	17:18452079..18565884	18452079	18565884	113805	100	0	FAM106A	ENSG00000213077	protein_coding	18524566	18526846	18524566	18526846	2280	0.2	18429001	18561600	100
17	LGALS9C	loss	17:18452079..18565884	18452079	18565884	113805	100	0	LGALS9C	ENSG00000171916	protein_coding	18476737	18494945	18476737	18494945	18208	0.2	18429001	18561600	100
17	DHX58	loss	17:42100950..42518212	42100950	42518212	417262	100	0	DHX58	ENSG00000108771	protein_coding	42101404	42112733	42101404	42112733	11329	1.2	41275801	42103200	15.8531
17	DHX58	loss	17:42100950..42518212	42100950	42518212	417262	100	0	DHX58	ENSG00000108771	protein_coding	42101404	42112733	42101404	42112733	11329	0	42103201	42260400	84.1381
17	GHDC	loss	17:42100950..42518212	42100950	42518212	417262	100	0	GHDC	ENSG00000167925	protein_coding	42188799	42194532	42188799	42194532	5733	0	42103201	42260400	100
17	HCRT	loss	17:42100950..42518212	42100950	42518212	417262	100	0	HCRT	ENSG00000161610	protein_coding	42184060	42185452	42184060	42185452	1392	0	42103201	42260400	100
17	HSPB9	loss	17:42100950..42518212	42100950	42518212	417262	100	0	HSPB9	ENSG00000260325	protein_coding	42121431	42123352	42121431	42123352	1921	0	42103201	42260400	100
17	KAT2A	loss	17:42100950..42518212	42100950	42518212	417262	100	0	KAT2A	ENSG00000108773	protein_coding	42113108	42121358	42113108	42121358	8250	0	42103201	42260400	100
17	KCNH4	loss	17:42100950..42518212	42100950	42518212	417262	100	0	KCNH4	ENSG00000089558	protein_coding	42156891	42181278	42156891	42181278	24387	0	42103201	42260400	100
17	RAB5C	loss	17:42100950..42518212	42100950	42518212	417262	100	0	RAB5C	ENSG00000108774	protein_coding	42124976	42155044	42124976	42155044	30068	0	42103201	42260400	100
17	STAT5B	loss	17:42100950..42518212	42100950	42518212	417262	100	0	STAT5B	ENSG00000173757	protein_coding	42199168	42276707	42199168	42276707	77539	0.1	42260401	42270600	13.1534
17	STAT3	loss	17:42100950..42518212	42100950	42518212	417262	100	0	STAT3	ENSG00000168610	protein_coding	42313324	42388568	42313324	42388568	75244	0	42270601	42325800	16.5807
17	STAT5A	loss	17:42100950..42518212	42100950	42518212	417262	100	0	STAT5A	ENSG00000126561	protein_coding	42287547	42311943	42287547	42311943	24396	0	42270601	42325800	100
17	STAT5B	loss	17:42100950..42518212	42100950	42518212	417262	100	0	STAT5B	ENSG00000173757	protein_coding	42199168	42276707	42199168	42276707	77539	0	42270601	42325800	7.87475
17	PTRF	loss	17:42100950..42518212	42100950	42518212	417262	100	0	PTRF	ENSG00000177469	protein_coding	42402452	42423517	42402452	42423517	21065	0	42325801	42430800	100
17	STAT3	loss	17:42100950..42518212	42100950	42518212	417262	100	0	STAT3	ENSG00000168610	protein_coding	42313324	42388568	42313324	42388568	75244	0	42325801	42430800	83.4179
17	ATP6V0A1	loss	17:42100950..42518212	42100950	42518212	417262	93	0	ATP6V0A1	ENSG00000033627	protein_coding	42458844	42522611	42458844	42518212	59368	0	42502201	42518400	26.9691
17	ATP6V0A1	loss	17:42100950..42518212	42100950	42518212	417262	93	0	ATP6V0A1	ENSG00000033627	protein_coding	42458844	42522611	42458844	42518212	59368	1.3	42518401	43231200	0
19	OR4F17	loss	19:90911..335324	90911	335324	244413	100	0	OR4F17	ENSG00000176695	protein_coding	107461	111696	107461	111696	4235	3.5	1	168900	100
19	MIER2	loss	19:90911..335324	90911	335324	244413	78	0	MIER2	ENSG00000105556	protein_coding	301444	344807	301444	335324	33880	0	259801	339600	100
19	MIER2	loss	19:90911..335324	90911	335324	244413	78	0	MIER2	ENSG00000105556	protein_coding	301444	344807	301444	335324	33880	1.2	339601	1228800	0
19	FFAR3	loss	19:35358592..35375885	35358592	35375885	17293	93	0	FFAR3	ENSG00000185897	protein_coding	35358460	35360485	35358592	35360485	1893	1.2	34392601	35360400	95.5098
19	FFAR3	loss	19:35358592..35375885	35358592	35375885	17293	93	0	FFAR3	ENSG00000185897	protein_coding	35358460	35360485	35358592	35360485	1893	0	35360401	35366400	4.4374
19	GPR42	loss	19:35358592..35375885	35358592	35375885	17293	100	0	GPR42	ENSG00000126251	protein_coding	35370929	35372962	35370929	35372962	2033	0.1	35366401	35372400	72.3561
19	GPR42	loss	19:35358592..35375885	35358592	35375885	17293	100	0	GPR42	ENSG00000126251	protein_coding	35370929	35372962	35370929	35372962	2033	1.3	35372401	35446800	27.5947
19	PAFAH1B3	loss	19:42296200..42328254	42296200	42328254	32054	100	0	PAFAH1B3	ENSG00000079462	protein_coding	42297033	42303546	42297033	42303546	6513	0	42273001	42323400	100
19	PRR19	loss	19:42296200..42328254	42296200	42328254	32054	100	0	PRR19	ENSG00000188368	protein_coding	42302098	42310821	42302098	42310821	8723	0	42273001	42323400	100
19	TMEM145	loss	19:42296200..42328254	42296200	42328254	32054	100	0	TMEM145	ENSG00000167619	protein_coding	42313325	42325062	42313325	42325062	11737	0	42273001	42323400	85.8397
19	MEGF8	loss	19:42296200..42328254	42296200	42328254	32054	4	0	MEGF8	ENSG00000105429	protein_coding	42325609	42378769	42325609	42328254	2645	1.3	42323401	43323600	100
19	TMEM145	loss	19:42296200..42328254	42296200	42328254	32054	100	0	TMEM145	ENSG00000167619	protein_coding	42313325	42325062	42313325	42325062	11737	1.3	42323401	43323600	14.1518
2	VRK2	loss	2:58098432..58240846	58098432	58240846	142414	24	0	VRK2	ENSG00000028116	protein_coding	57907651	58159920	58098432	58159920	61488	1.8	57525601	58092600	0
2	FANCL	loss	2:58098432..58240846	58098432	58240846	142414	99	0	FANCL	ENSG00000115392	protein_coding	58159243	58241372	58159243	58240846	81603	1.3	58092601	58241400	100
2	VRK2	loss	2:58098432..58240846	58098432	58240846	142414	24	0	VRK2	ENSG00000028116	protein_coding	57907651	58159920	58098432	58159920	61488	1.3	58092601	58241400	100
5	CENPK	loss	5:65401659..66886648	65401659	66886648	1484989	100	1	CENPK	ENSG00000123219	protein_coding	65517766	65563171	65517766	65563171	45405	0.8	65410801	65675400	100
5	PPWD1	loss	5:65401659..66886648	65401659	66886648	1484989	100	1	PPWD1	ENSG00000113593	protein_coding	65563236	65587549	65563236	65587549	24313	0.8	65410801	65675400	100
5	TRAPPC13	loss	5:65401659..66886648	65401659	66886648	1484989	100	1	TRAPPC13	ENSG00000113597	protein_coding	65624716	65666233	65624716	65666233	41517	0.8	65410801	65675400	100
5	TRIM23	loss	5:65401659..66886648	65401659	66886648	1484989	100	1	TRIM23	ENSG00000113595	protein_coding	65589680	65625975	65589680	65625975	36295	0.8	65410801	65675400	100
5	SGTB	loss	5:65401659..66886648	65401659	66886648	1484989	100	1	SGTB	ENSG00000197860	protein_coding	65665928	65723035	65665928	65723035	57107	1.2	65675401	65679000	6.3022
5	SGTB	loss	5:65401659..66886648	65401659	66886648	1484989	100	1	SGTB	ENSG00000197860	protein_coding	65665928	65723035	65665928	65723035	57107	0.8	65679001	65721600	74.5951
5	NLN	loss	5:65401659..66886648	65401659	66886648	1484989	100	1	NLN	ENSG00000123213	protein_coding	65722196	65871725	65722196	65871725	149529	0.3	65721601	65722800	0.403935
5	SGTB	loss	5:65401659..66886648	65401659	66886648	1484989	100	1	SGTB	ENSG00000197860	protein_coding	65665928	65723035	65665928	65723035	57107	0.3	65721601	65722800	2.09957
5	NLN	loss	5:65401659..66886648	65401659	66886648	1484989	100	1	NLN	ENSG00000123213	protein_coding	65722196	65871725	65722196	65871725	149529	0.8	65722801	65925000	99.5954
5	SGTB	loss	5:65401659..66886648	65401659	66886648	1484989	100	1	SGTB	ENSG00000197860	protein_coding	65665928	65723035	65665928	65723035	57107	0.8	65722801	65925000	0.409757
5	ERBB2IP	loss	5:65401659..66886648	65401659	66886648	1484989	100	1	ERBB2IP	ENSG00000112851	protein_coding	65926475	66082549	65926475	66082549	156074	0.4	65925001	65926800	0.208235
5	ERBB2IP	loss	5:65401659..66886648	65401659	66886648	1484989	100	1	ERBB2IP	ENSG00000112851	protein_coding	65926475	66082549	65926475	66082549	156074	0.8	65926801	66192600	99.7911
5	SREK1	loss	5:65401659..66886648	65401659	66886648	1484989	100	1	SREK1	ENSG00000153914	protein_coding	66139971	66183615	66139971	66183615	43644	0.8	65926801	66192600	100
5	PIK3R1	loss	5:67765522..68630298	67765522	68630298	864776	100	1	PIK3R1	ENSG00000145675	protein_coding	68215720	68301821	68215720	68301821	86101	0.7	67894201	68566200	100
5	ARRDC3	gain	5:91368584..91386887	91368584	91386887	18303	100	11	ARRDC3	ENSG00000113369	protein_coding	91368724	91383359	91368724	91383359	14635	2.5	91368001	91913400	100
5	CTNNA1	loss	5:138766050..138977457	138766050	138977457	211407	52	0	CTNNA1	ENSG00000044115	protein_coding	138610967	138935034	138766050	138935034	168984	1.4	137520601	138766200	0.0887658
5	CTNNA1	loss	5:138766050..138977457	138766050	138977457	211407	52	0	CTNNA1	ENSG00000044115	protein_coding	138610967	138935034	138766050	138935034	168984	0	138766201	138980400	99.9106
5	LRRTM2	loss	5:138766050..138977457	138766050	138977457	211407	100	0	LRRTM2	ENSG00000146006	protein_coding	138868923	138875368	138868923	138875368	6445	0	138766201	138980400	100
5	SIL1	loss	5:138766050..138977457	138766050	138977457	211407	8	0	SIL1	ENSG00000120725	protein_coding	138946720	139293557	138946720	138977457	30737	0	138766201	138980400	100
5	SIL1	loss	5:138766050..138977457	138766050	138977457	211407	8	0	SIL1	ENSG00000120725	protein_coding	138946720	139293557	138946720	138977457	30737	1.4	138980401	139512000	0
5	FBXO38	gain	5:148433450..149363061	148433450	149363061	929611	15	9	FBXO38	ENSG00000145868	protein_coding	148383935	148442836	148433450	148442836	9386	2.6	148233301	148435800	25.0373
5	FBXO38	gain	5:148433450..149363061	148433450	149363061	929611	15	9	FBXO38	ENSG00000145868	protein_coding	148383935	148442836	148433450	148442836	9386	3.9	148435801	148443000	74.9521
5	HTR4	gain	5:148433450..149363061	148433450	149363061	929611	100	9	HTR4	ENSG00000164270	protein_coding	148451032	148677235	148451032	148677235	226203	2.6	148443001	148461000	4.40666
5	ADRB2	gain	5:148433450..149363061	148433450	149363061	929611	100	9	ADRB2	ENSG00000169252	protein_coding	148825245	148828687	148825245	148828687	3442	3.9	148461001	149003400	100
5	HTR4	gain	5:148433450..149363061	148433450	149363061	929611	100	9	HTR4	ENSG00000164270	protein_coding	148451032	148677235	148451032	148677235	226203	3.9	148461001	149003400	95.5929
5	SH3TC2	gain	5:148433450..149363061	148433450	149363061	929611	100	9	SH3TC2	ENSG00000169247	protein_coding	148923639	149063163	148923639	149063163	139524	3.9	148461001	149003400	57.1665
5	SH3TC2	gain	5:148433450..149363061	148433450	149363061	929611	100	9	SH3TC2	ENSG00000169247	protein_coding	148923639	149063163	148923639	149063163	139524	4.6	149003401	149176800	42.8328
5	ABLIM3	gain	5:148433450..149363061	148433450	149363061	929611	100	9	ABLIM3	ENSG00000173210	protein_coding	149141483	149260542	149141483	149260542	119059	4.9	149176801	149194800	15.1177
5	ABLIM3	gain	5:148433450..149363061	148433450	149363061	929611	100	9	ABLIM3	ENSG00000173210	protein_coding	149141483	149260542	149141483	149260542	119059	4.5	149194801	149225400	25.7007
5	ABLIM3	gain	5:148433450..149363061	148433450	149363061	929611	100	9	ABLIM3	ENSG00000173210	protein_coding	149141483	149260542	149141483	149260542	119059	3.2	149225401	149226600	1.00706
5	ABLIM3	gain	5:148433450..149363061	148433450	149363061	929611	100	9	ABLIM3	ENSG00000173210	protein_coding	149141483	149260542	149141483	149260542	119059	4.6	149226601	149359200	28.5077
5	AFAP1L1	gain	5:148433450..149363061	148433450	149363061	929611	100	9	AFAP1L1	ENSG00000157510	protein_coding	149271871	149341802	149271871	149341802	69931	4.6	149226601	149359200	100
5	GRPEL2	gain	5:148433450..149363061	148433450	149363061	929611	100	9	GRPEL2	ENSG00000164284	protein_coding	149345430	149354583	149345430	149354583	9153	4.6	149226601	149359200	100
5	PCYOX1L	gain	5:148433450..149363061	148433450	149363061	929611	43	9	PCYOX1L	ENSG00000145882	protein_coding	149358007	149369653	149358007	149363061	5054	4.6	149226601	149359200	23.6051
5	PCYOX1L	gain	5:148433450..149363061	148433450	149363061	929611	43	9	PCYOX1L	ENSG00000145882	protein_coding	149358007	149369653	149358007	149363061	5054	3.3	149359201	149649600	76.3751
5	FAM153C	gain	5:177832415..178108061	177832415	178108061	275646	100	10	FAM153C	ENSG00000204677	protein_coding	178006405	178055559	178006405	178055559	49154	4.4	177921001	178126200	100
5	PROP1	gain	5:177832415..178108061	177832415	178108061	275646	100	10	PROP1	ENSG00000175325	protein_coding	177992235	177996242	177992235	177996242	4007	4.4	177921001	178126200	100
8	EYA1	loss	8:71303077..71304365	71303077	71304365	1288	0	0	EYA1	ENSG00000104313	protein_coding	71197433	71362232	71303077	71304365	1288	0	71302801	71305200	100
8	EYA1	loss	8:71303077..71304365	71303077	71304365	1288	0	0	EYA1	ENSG00000104313	protein_coding	71197433	71362232	71303077	71304365	1288	3.3	71305201	71739600	0
8	FAM84B	gain	8:126305658..126636358	126305658	126636358	330700	100	10	FAM84B	ENSG00000168672	protein_coding	126552442	126558393	126552442	126558393	5951	3.6	113046001	128751000	100
8	MYC	gain	8:127717342..127841173	127717342	127841173	123831	100	13	MYC	ENSG00000136997	protein_coding	127735434	127741434	127735434	127741434	6000	3.6	113046001	128751000	100
8	ADCY8	gain	8:130457363..130873220	130457363	130873220	415857	35	12	ADCY8	ENSG00000155897	protein_coding	130780301	131042426	130780301	130873220	92919	3.7	129498001	130932000	100
8	ADCY8	gain	8:130457363..130873220	130457363	130873220	415857	35	12	ADCY8	ENSG00000155897	protein_coding	130780301	131042426	130780301	130873220	92919	3.5	130932001	131229600	0
8	TG	gain	8:132854551..132889226	132854551	132889226	34675	8	14	TG	ENSG00000042832	protein_coding	132866958	133134903	132866958	132889226	22268	3.4	132481201	132884400	78.3276
8	TG	gain	8:132854551..132889226	132854551	132889226	34675	8	14	TG	ENSG00000042832	protein_coding	132866958	133134903	132866958	132889226	22268	3.6	132884401	133213200	21.6679
8	FAM135B	gain	8:138235137..138540402	138235137	138540402	305265	71	11	FAM135B	ENSG00000147724	protein_coding	138130023	138496822	138235137	138496822	261685	7.7	138205801	138207000	0
8	FAM135B	gain	8:138235137..138540402	138235137	138540402	305265	71	11	FAM135B	ENSG00000147724	protein_coding	138130023	138496822	138235137	138496822	261685	3.3	138207001	138691200	100
9	RPS26P3	loss	9:9001075..9415022	9001075	9415022	413947	100	1	RPS26P3	ENSG00000212829	processed_pseudogene	9090898	9091245	9090898	9091245	347	1.2	8949001	9366600	100
Y	SRY	loss	Y:2782398..3076043	2782398	3076043	293645	100	0	SRY	ENSG00000184895	protein_coding	2786855	2787699	2786855	2787699	844	0	1	2800200	100
Y	RPS4Y1	loss	Y:2782398..3076043	2782398	3076043	293645	100	0	RPS4Y1	ENSG00000129824	protein_coding	2841486	2932000	2841486	2932000	90514	0	2856001	2862600	7.29058
Y	RPS4Y1	loss	Y:2782398..3076043	2782398	3076043	293645	100	0	RPS4Y1	ENSG00000129824	protein_coding	2841486	2932000	2841486	2932000	90514	0	2862601	2871600	9.94211
Y	RPS4Y1	loss	Y:2782398..3076043	2782398	3076043	293645	100	0	RPS4Y1	ENSG00000129824	protein_coding	2841486	2932000	2841486	2932000	90514	0	2871601	2899800	31.1543
Y	RPS4Y1	loss	Y:2782398..3076043	2782398	3076043	293645	100	0	RPS4Y1	ENSG00000129824	protein_coding	2841486	2932000	2841486	2932000	90514	0.2	2899801	2905800	6.6277
Y	RPS4Y1	loss	Y:2782398..3076043	2782398	3076043	293645	100	0	RPS4Y1	ENSG00000129824	protein_coding	2841486	2932000	2841486	2932000	90514	0	2905801	2915400	10.605
Y	RPS4Y1	loss	Y:2782398..3076043	2782398	3076043	293645	100	0	RPS4Y1	ENSG00000129824	protein_coding	2841486	2932000	2841486	2932000	90514	0.2	2915401	2925600	11.2679
Y	RPS4Y1	loss	Y:2782398..3076043	2782398	3076043	293645	100	0	RPS4Y1	ENSG00000129824	protein_coding	2841486	2932000	2841486	2932000	90514	0	2925601	2988000	7.06962
Y	ZFY	loss	Y:2782398..3076043	2782398	3076043	293645	100	0	ZFY	ENSG00000067646	protein_coding	2935281	2982506	2935281	2982506	47225	0	2925601	2988000	100
Y	PCDH11Y	loss	Y:4723325..5296907	4723325	5296907	573582	39	0	PCDH11Y	ENSG00000099715	protein_coding	5000226	5742224	5000226	5296907	296681	0	4999201	5007600	2.4855
Y	PCDH11Y	loss	Y:4723325..5296907	4723325	5296907	573582	39	0	PCDH11Y	ENSG00000099715	protein_coding	5000226	5742224	5000226	5296907	296681	0.1	5007601	6234600	97.5142
Y	TSPY2	loss	Y:6075632..6360908	6075632	6360908	285276	100	0	TSPY2	ENSG00000168757	protein_coding	6246223	6249019	6246223	6249019	2796	0	6234601	6278700	100
Y	AMELY	loss	Y:6747321..9758224	6747321	9758224	3010903	100	0	AMELY	ENSG00000099721	protein_coding	6865918	6874027	6865918	6874027	8109	0.1	6813001	6872400	79.9359
Y	AMELY	loss	Y:6747321..9758224	6747321	9758224	3010903	100	0	AMELY	ENSG00000099721	protein_coding	6865918	6874027	6865918	6874027	8109	0	6872401	6878400	20.0518
Y	TBL1Y	loss	Y:6747321..9758224	6747321	9758224	3010903	100	0	TBL1Y	ENSG00000092377	protein_coding	6910686	7091683	6910686	7091683	180997	0	6918601	6933000	7.95538
Y	TBL1Y	loss	Y:6747321..9758224	6747321	9758224	3010903	100	0	TBL1Y	ENSG00000092377	protein_coding	6910686	7091683	6910686	7091683	180997	0	6933001	6946800	7.62388
Y	TBL1Y	loss	Y:6747321..9758224	6747321	9758224	3010903	100	0	TBL1Y	ENSG00000092377	protein_coding	6910686	7091683	6910686	7091683	180997	0.1	6946801	6965400	10.2759
Y	TBL1Y	loss	Y:6747321..9758224	6747321	9758224	3010903	100	0	TBL1Y	ENSG00000092377	protein_coding	6910686	7091683	6910686	7091683	180997	0	6965401	7017000	28.5082
Y	TBL1Y	loss	Y:6747321..9758224	6747321	9758224	3010903	100	0	TBL1Y	ENSG00000092377	protein_coding	6910686	7091683	6910686	7091683	180997	0.1	7017001	7025400	4.64041
Y	TBL1Y	loss	Y:6747321..9758224	6747321	9758224	3010903	100	0	TBL1Y	ENSG00000092377	protein_coding	6910686	7091683	6910686	7091683	180997	0	7025401	7032600	3.97741
Y	TBL1Y	loss	Y:6747321..9758224	6747321	9758224	3010903	100	0	TBL1Y	ENSG00000092377	protein_coding	6910686	7091683	6910686	7091683	180997	0.3	7032601	7035600	1.65693
Y	TBL1Y	loss	Y:6747321..9758224	6747321	9758224	3010903	100	0	TBL1Y	ENSG00000092377	protein_coding	6910686	7091683	6910686	7091683	180997	0	7035601	7045800	5.6349
Y	TBL1Y	loss	Y:6747321..9758224	6747321	9758224	3010903	100	0	TBL1Y	ENSG00000092377	protein_coding	6910686	7091683	6910686	7091683	180997	0.1	7045801	7054200	4.64041
Y	TBL1Y	loss	Y:6747321..9758224	6747321	9758224	3010903	100	0	TBL1Y	ENSG00000092377	protein_coding	6910686	7091683	6910686	7091683	180997	0	7054201	7057200	1.65693
Y	TBL1Y	loss	Y:6747321..9758224	6747321	9758224	3010903	100	0	TBL1Y	ENSG00000092377	protein_coding	6910686	7091683	6910686	7091683	180997	0.1	7057201	7061400	2.31993
Y	TBL1Y	loss	Y:6747321..9758224	6747321	9758224	3010903	100	0	TBL1Y	ENSG00000092377	protein_coding	6910686	7091683	6910686	7091683	180997	0	7061401	7113000	16.7307
Y	PRKY	loss	Y:6747321..9758224	6747321	9758224	3010903	100	0	PRKY	ENSG00000099725	transcribed_unprocessed_pseudogene	7273972	7381548	7273972	7381548	107576	0	7255801	7365600	85.1751
Y	PRKY	loss	Y:6747321..9758224	6747321	9758224	3010903	100	0	PRKY	ENSG00000099725	transcribed_unprocessed_pseudogene	7273972	7381548	7273972	7381548	107576	0	7365601	7428600	14.8239
Y	TSPY1	loss	Y:6747321..9758224	6747321	9758224	3010903	100	0	TSPY1	ENSG00000258992	protein_coding	9466955	9490081	9466955	9490081	23126	0	9288601	9561600	100
Y	TSPY10	loss	Y:6747321..9758224	6747321	9758224	3010903	100	0	TSPY10	ENSG00000236424	protein_coding	9527880	9530682	9527880	9530682	2802	0	9288601	9561600	100
Y	TSPY3	loss	Y:6747321..9758224	6747321	9758224	3010903	100	0	TSPY3	ENSG00000228927	protein_coding	9398421	9401223	9398421	9401223	2802	0	9288601	9561600	100
Y	TSPY4	loss	Y:6747321..9758224	6747321	9758224	3010903	100	0	TSPY4	ENSG00000233803	protein_coding	9337464	9340284	9337464	9340284	2820	0	9288601	9561600	100
Y	TSPY8	loss	Y:6747321..9758224	6747321	9758224	3010903	100	0	TSPY8	ENSG00000229549	protein_coding	9357797	9380870	9357797	9380870	23073	0	9288601	9561600	100
Y	GYG2P1	loss	Y:11680223..24072086	11680223	24072086	12391863	100	0	GYG2P1	ENSG00000206159	transcribed_unprocessed_pseudogene	12354416	12420456	12354416	12420456	66040	0	12277801	12447000	100
Y	DDX3Y	loss	Y:11680223..24072086	11680223	24072086	12391863	100	0	DDX3Y	ENSG00000067048	protein_coding	12904108	12920478	12904108	12920478	16370	0	12651001	12985800	100
Y	USP9Y	loss	Y:11680223..24072086	11680223	24072086	12391863	100	0	USP9Y	ENSG00000114374	protein_coding	12701231	12860839	12701231	12860839	159608	0	12651001	12985800	100
Y	UTY	loss	Y:11680223..24072086	11680223	24072086	12391863	100	0	UTY	ENSG00000183878	protein_coding	13248379	13480673	13248379	13480673	232294	0.1	13251601	13258800	3.09909
Y	UTY	loss	Y:11680223..24072086	11680223	24072086	12391863	100	0	UTY	ENSG00000183878	protein_coding	13248379	13480673	13248379	13480673	232294	0	13258801	13263600	2.06592
Y	UTY	loss	Y:11680223..24072086	11680223	24072086	12391863	100	0	UTY	ENSG00000183878	protein_coding	13248379	13480673	13248379	13480673	232294	0.2	13263601	13269600	2.5825
Y	UTY	loss	Y:11680223..24072086	11680223	24072086	12391863	100	0	UTY	ENSG00000183878	protein_coding	13248379	13480673	13248379	13480673	232294	0	13269601	13283400	5.94032
Y	UTY	loss	Y:11680223..24072086	11680223	24072086	12391863	100	0	UTY	ENSG00000183878	protein_coding	13248379	13480673	13248379	13480673	232294	0.1	13283401	13290600	3.09909
Y	UTY	loss	Y:11680223..24072086	11680223	24072086	12391863	100	0	UTY	ENSG00000183878	protein_coding	13248379	13480673	13248379	13480673	232294	0	13290601	13309800	8.26496
Y	UTY	loss	Y:11680223..24072086	11680223	24072086	12391863	100	0	UTY	ENSG00000183878	protein_coding	13248379	13480673	13248379	13480673	232294	0.1	13309801	13321800	5.16544
Y	UTY	loss	Y:11680223..24072086	11680223	24072086	12391863	100	0	UTY	ENSG00000183878	protein_coding	13248379	13480673	13248379	13480673	232294	0	13321801	13330200	3.61568
Y	UTY	loss	Y:11680223..24072086	11680223	24072086	12391863	100	0	UTY	ENSG00000183878	protein_coding	13248379	13480673	13248379	13480673	232294	0.1	13330201	13336800	2.8408
Y	UTY	loss	Y:11680223..24072086	11680223	24072086	12391863	100	0	UTY	ENSG00000183878	protein_coding	13248379	13480673	13248379	13480673	232294	0	13336801	13379400	18.3384
Y	UTY	loss	Y:11680223..24072086	11680223	24072086	12391863	100	0	UTY	ENSG00000183878	protein_coding	13248379	13480673	13248379	13480673	232294	0	13379401	13383000	1.54933
Y	UTY	loss	Y:11680223..24072086	11680223	24072086	12391863	100	0	UTY	ENSG00000183878	protein_coding	13248379	13480673	13248379	13480673	232294	0	13383001	13386300	1.42018
Y	UTY	loss	Y:11680223..24072086	11680223	24072086	12391863	100	0	UTY	ENSG00000183878	protein_coding	13248379	13480673	13248379	13480673	232294	0	13386301	13414800	12.2685
Y	UTY	loss	Y:11680223..24072086	11680223	24072086	12391863	100	0	UTY	ENSG00000183878	protein_coding	13248379	13480673	13248379	13480673	232294	0	13414801	13422000	3.09909
Y	UTY	loss	Y:11680223..24072086	11680223	24072086	12391863	100	0	UTY	ENSG00000183878	protein_coding	13248379	13480673	13248379	13480673	232294	0	13422001	13458000	15.4972
Y	UTY	loss	Y:11680223..24072086	11680223	24072086	12391863	100	0	UTY	ENSG00000183878	protein_coding	13248379	13480673	13248379	13480673	232294	0	13458001	13482600	9.76005
Y	TMSB4Y	loss	Y:11680223..24072086	11680223	24072086	12391863	100	0	TMSB4Y	ENSG00000154620	protein_coding	13703567	13706024	13703567	13706024	2457	0	13698601	13717800	100
Y	NLGN4Y	loss	Y:11680223..24072086	11680223	24072086	12391863	100	0	NLGN4Y	ENSG00000165246	protein_coding	14522638	14845650	14522638	14845650	323012	0	13717801	14859600	100
Y	VCY	loss	Y:11680223..24072086	11680223	24072086	12391863	100	0	VCY	ENSG00000129864	protein_coding	13985772	13986513	13985772	13986513	741	0	13717801	14859600	100
Y	VCY1B	loss	Y:11680223..24072086	11680223	24072086	12391863	100	0	VCY1B	ENSG00000129862	protein_coding	14056217	14056958	14056217	14056958	741	0	13717801	14859600	100
Y	CDY2A	loss	Y:11680223..24072086	11680223	24072086	12391863	100	0	CDY2A	ENSG00000182415	protein_coding	18025787	18028597	18025787	18028597	2810	0	17453401	18663000	100
Y	CDY2B	loss	Y:11680223..24072086	11680223	24072086	12391863	100	0	CDY2B	ENSG00000129873	protein_coding	17877410	17880220	17877410	17880220	2810	0	17453401	18663000	100
Y	HSFY1	loss	Y:11680223..24072086	11680223	24072086	12391863	100	0	HSFY1	ENSG00000172468	protein_coding	18546671	18588963	18546671	18588963	42292	0	17453401	18663000	100
Y	HSFY2	loss	Y:11680223..24072086	11680223	24072086	12391863	100	0	HSFY2	ENSG00000169953	protein_coding	18731440	18828662	18731440	18828662	97222	0	18663001	19040400	100
Y	BCORP1	loss	Y:11680223..24072086	11680223	24072086	12391863	100	0	BCORP1	ENSG00000215580	transcribed_unprocessed_pseudogene	19455431	19503153	19455431	19503153	47722	0	19446601	19473000	36.8153
Y	BCORP1	loss	Y:11680223..24072086	11680223	24072086	12391863	100	0	BCORP1	ENSG00000215580	transcribed_unprocessed_pseudogene	19455431	19503153	19455431	19503153	47722	0	19473001	19506600	63.1826
Y	KDM5D	loss	Y:11680223..24072086	11680223	24072086	12391863	100	0	KDM5D	ENSG00000012817	protein_coding	19703865	19744939	19703865	19744939	41074	0.1	19713001	19715400	5.84068
Y	KDM5D	loss	Y:11680223..24072086	11680223	24072086	12391863	100	0	KDM5D	ENSG00000012817	protein_coding	19703865	19744939	19703865	19744939	41074	0	19715401	19721400	14.6053
Y	KDM5D	loss	Y:11680223..24072086	11680223	24072086	12391863	100	0	KDM5D	ENSG00000012817	protein_coding	19703865	19744939	19703865	19744939	41074	0.1	19721401	19726800	13.1446
Y	KDM5D	loss	Y:11680223..24072086	11680223	24072086	12391863	100	0	KDM5D	ENSG00000012817	protein_coding	19703865	19744939	19703865	19744939	41074	0	19726801	19747200	44.1593
Y	EIF1AY	loss	Y:11680223..24072086	11680223	24072086	12391863	100	0	EIF1AY	ENSG00000198692	protein_coding	20575725	20593154	20575725	20593154	17429	0	20535001	20603400	100
Y	RPS4Y2	loss	Y:11680223..24072086	11680223	24072086	12391863	100	0	RPS4Y2	ENSG00000280969	protein_coding	20756164	20781032	20756164	20781032	24868	0	20725201	20787000	100
Y	RBMY1A1	loss	Y:11680223..24072086	11680223	24072086	12391863	100	0	RBMY1A1	ENSG00000234414	protein_coding	21511372	21549326	21511372	21549326	37954	0	21490201	21606600	100
Y	RBMY1B	loss	Y:11680223..24072086	11680223	24072086	12391863	100	0	RBMY1B	ENSG00000242875	protein_coding	21511338	21549094	21511338	21549094	37756	0	21490201	21606600	100
Y	PRY2	loss	Y:11680223..24072086	11680223	24072086	12391863	100	0	PRY2	ENSG00000169807	protein_coding	22071756	22096007	22071756	22096007	24251	0	21658201	22226400	100
Y	RBMY1E	loss	Y:11680223..24072086	11680223	24072086	12391863	100	0	RBMY1E	ENSG00000242389	protein_coding	21880076	21918067	21880076	21918067	37991	0	21658201	22226400	100
Y	RBMY1F	loss	Y:11680223..24072086	11680223	24072086	12391863	100	0	RBMY1F	ENSG00000169800	protein_coding	22168542	22182982	22168542	22182982	14440	0	21658201	22226400	100
Y	RBMY1J	loss	Y:11680223..24072086	11680223	24072086	12391863	100	0	RBMY1J	ENSG00000226941	protein_coding	22308823	22417881	22308823	22417881	109058	0	22332601	22337400	4.40041
Y	RBMY1J	loss	Y:11680223..24072086	11680223	24072086	12391863	100	0	RBMY1J	ENSG00000226941	protein_coding	22308823	22417881	22308823	22417881	109058	0.2	22337401	22348200	9.90207
Y	PRY	loss	Y:11680223..24072086	11680223	24072086	12391863	100	0	PRY	ENSG00000169789	protein_coding	22490397	22514637	22490397	22514637	24240	0	22348201	22726800	100
Y	RBMY1J	loss	Y:11680223..24072086	11680223	24072086	12391863	100	0	RBMY1J	ENSG00000226941	protein_coding	22308823	22417881	22308823	22417881	109058	0	22348201	22726800	63.8926
Y	BPY2	loss	Y:11680223..24072086	11680223	24072086	12391863	100	0	BPY2	ENSG00000183753	protein_coding	22973819	23005465	22973819	23005465	31646	0.1	22726801	26340000	100
Y	CDY1B	loss	Y:11680223..24072086	11680223	24072086	12391863	100	0	CDY1B	ENSG00000172352	protein_coding	24045229	24048019	24045229	24048019	2790	0.1	22726801	26340000	100
Y	DAZ1	loss	Y:11680223..24072086	11680223	24072086	12391863	100	0	DAZ1	ENSG00000188120	protein_coding	23129355	23199094	23129355	23199094	69739	0.1	22726801	26340000	100
Y	DAZ2	loss	Y:11680223..24072086	11680223	24072086	12391863	100	0	DAZ2	ENSG00000205944	protein_coding	23219434	23291356	23219434	23291356	71922	0.1	22726801	26340000	100

## Sheet: SVDetect_simNormal
cosmic.CHR	cosmic.gene	cosmic.CN.type	cosmic.CN.segment.position	cosmic.CN.segment.start	cosmic.CN.segment.end	cosmic.CN.segment.length	cosmic.CN.segment.shareOnGene	cosmic.CN	gene.name	gene.ID	gene.type	gene.start	gene.end	evaluation.segment.start	evaluation.segment end	evaluation.segment.length	cnv	cnv.start	cnv.end	cnv.shareOnEvaluationLength
1	LCE3C	loss	1:152583231..152618089	152583231	152618089	34858	19	0	LCE3C	ENSG00000244057	protein_coding	152511535	152601086	152583231	152601086	17855	3.9	152511601	152512000	0
1	LCE3C	loss	1:152583231..152618089	152583231	152618089	34858	19	0	LCE3C	ENSG00000244057	protein_coding	152511535	152601086	152583231	152601086	17855	2.4	152512001	152512400	0
1	LCE3C	loss	1:152583231..152618089	152583231	152618089	34858	19	0	LCE3C	ENSG00000244057	protein_coding	152511535	152601086	152583231	152601086	17855	2.8	152512401	152512800	0
1	LCE3C	loss	1:152583231..152618089	152583231	152618089	34858	19	0	LCE3C	ENSG00000244057	protein_coding	152511535	152601086	152583231	152601086	17855	3.1	152512801	152513200	0
1	LCE3C	loss	1:152583231..152618089	152583231	152618089	34858	19	0	LCE3C	ENSG00000244057	protein_coding	152511535	152601086	152583231	152601086	17855	2.8	152513201	152513600	0
1	LCE3C	loss	1:152583231..152618089	152583231	152618089	34858	19	0	LCE3C	ENSG00000244057	protein_coding	152511535	152601086	152583231	152601086	17855	2.2	152513601	152514000	0
1	LCE3C	loss	1:152583231..152618089	152583231	152618089	34858	19	0	LCE3C	ENSG00000244057	protein_coding	152511535	152601086	152583231	152601086	17855	2.8	152514001	152514400	0
1	LCE3C	loss	1:152583231..152618089	152583231	152618089	34858	19	0	LCE3C	ENSG00000244057	protein_coding	152511535	152601086	152583231	152601086	17855	3	152514401	152514800	0
1	LCE3C	loss	1:152583231..152618089	152583231	152618089	34858	19	0	LCE3C	ENSG00000244057	protein_coding	152511535	152601086	152583231	152601086	17855	2.8	152514801	152515200	0
1	LCE3C	loss	1:152583231..152618089	152583231	152618089	34858	19	0	LCE3C	ENSG00000244057	protein_coding	152511535	152601086	152583231	152601086	17855	3.5	152515201	152515600	0
1	LCE3C	loss	1:152583231..152618089	152583231	152618089	34858	19	0	LCE3C	ENSG00000244057	protein_coding	152511535	152601086	152583231	152601086	17855	2.4	152515601	152516000	0
1	LCE3C	loss	1:152583231..152618089	152583231	152618089	34858	19	0	LCE3C	ENSG00000244057	protein_coding	152511535	152601086	152583231	152601086	17855	3.1	152516001	152516400	0
1	LCE3C	loss	1:152583231..152618089	152583231	152618089	34858	19	0	LCE3C	ENSG00000244057	protein_coding	152511535	152601086	152583231	152601086	17855	2.2	152516401	152516800	0
1	LCE3C	loss	1:152583231..152618089	152583231	152618089	34858	19	0	LCE3C	ENSG00000244057	protein_coding	152511535	152601086	152583231	152601086	17855	2.5	152516801	152517200	0
1	LCE3C	loss	1:152583231..152618089	152583231	152618089	34858	19	0	LCE3C	ENSG00000244057	protein_coding	152511535	152601086	152583231	152601086	17855	2.5	152517201	152517600	0
1	LCE3C	loss	1:152583231..152618089	152583231	152618089	34858	19	0	LCE3C	ENSG00000244057	protein_coding	152511535	152601086	152583231	152601086	17855	2.6	152517601	152518000	0
1	LCE3C	loss	1:152583231..152618089	152583231	152618089	34858	19	0	LCE3C	ENSG00000244057	protein_coding	152511535	152601086	152583231	152601086	17855	2.8	152518001	152518400	0
1	LCE3C	loss	1:152583231..152618089	152583231	152618089	34858	19	0	LCE3C	ENSG00000244057	protein_coding	152511535	152601086	152583231	152601086	17855	2.6	152518401	152518800	0
1	LCE3C	loss	1:152583231..152618089	152583231	152618089	34858	19	0	LCE3C	ENSG00000244057	protein_coding	152511535	152601086	152583231	152601086	17855	2.4	152518801	152519200	0
1	LCE3C	loss	1:152583231..152618089	152583231	152618089	34858	19	0	LCE3C	ENSG00000244057	protein_coding	152511535	152601086	152583231	152601086	17855	2.1	152519201	152519600	0
1	LCE3C	loss	1:152583231..152618089	152583231	152618089	34858	19	0	LCE3C	ENSG00000244057	protein_coding	152511535	152601086	152583231	152601086	17855	1.9	152519601	152520000	0
1	LCE3C	loss	1:152583231..152618089	152583231	152618089	34858	19	0	LCE3C	ENSG00000244057	protein_coding	152511535	152601086	152583231	152601086	17855	2.2	152520001	152520400	0
1	LCE3C	loss	1:152583231..152618089	152583231	152618089	34858	19	0	LCE3C	ENSG00000244057	protein_coding	152511535	152601086	152583231	152601086	17855	2.1	152520401	152520800	0
1	LCE3C	loss	1:152583231..152618089	152583231	152618089	34858	19	0	LCE3C	ENSG00000244057	protein_coding	152511535	152601086	152583231	152601086	17855	2.1	152520801	152521200	0
1	LCE3C	loss	1:152583231..152618089	152583231	152618089	34858	19	0	LCE3C	ENSG00000244057	protein_coding	152511535	152601086	152583231	152601086	17855	2.3	152521201	152521600	0
1	LCE3C	loss	1:152583231..152618089	152583231	152618089	34858	19	0	LCE3C	ENSG00000244057	protein_coding	152511535	152601086	152583231	152601086	17855	2.2	152521601	152522000	0
1	LCE3C	loss	1:152583231..152618089	152583231	152618089	34858	19	0	LCE3C	ENSG00000244057	protein_coding	152511535	152601086	152583231	152601086	17855	2	152522001	152522400	0
1	LCE3C	loss	1:152583231..152618089	152583231	152618089	34858	19	0	LCE3C	ENSG00000244057	protein_coding	152511535	152601086	152583231	152601086	17855	2	152522401	152522800	0
1	LCE3C	loss	1:152583231..152618089	152583231	152618089	34858	19	0	LCE3C	ENSG00000244057	protein_coding	152511535	152601086	152583231	152601086	17855	2	152522801	152523200	0
1	LCE3C	loss	1:152583231..152618089	152583231	152618089	34858	19	0	LCE3C	ENSG00000244057	protein_coding	152511535	152601086	152583231	152601086	17855	2.5	152523201	152523600	0
1	LCE3C	loss	1:152583231..152618089	152583231	152618089	34858	19	0	LCE3C	ENSG00000244057	protein_coding	152511535	152601086	152583231	152601086	17855	2.6	152523601	152524000	0
1	LCE3C	loss	1:152583231..152618089	152583231	152618089	34858	19	0	LCE3C	ENSG00000244057	protein_coding	152511535	152601086	152583231	152601086	17855	2.7	152524001	152524400	0
1	LCE3C	loss	1:152583231..152618089	152583231	152618089	34858	19	0	LCE3C	ENSG00000244057	protein_coding	152511535	152601086	152583231	152601086	17855	2.6	152524401	152524800	0
1	LCE3C	loss	1:152583231..152618089	152583231	152618089	34858	19	0	LCE3C	ENSG00000244057	protein_coding	152511535	152601086	152583231	152601086	17855	2.6	152524801	152525200	0
1	LCE3C	loss	1:152583231..152618089	152583231	152618089	34858	19	0	LCE3C	ENSG00000244057	protein_coding	152511535	152601086	152583231	152601086	17855	2.5	152525201	152525600	0
1	LCE3C	loss	1:152583231..152618089	152583231	152618089	34858	19	0	LCE3C	ENSG00000244057	protein_coding	152511535	152601086	152583231	152601086	17855	2.3	152525601	152526000	0
1	LCE3C	loss	1:152583231..152618089	152583231	152618089	34858	19	0	LCE3C	ENSG00000244057	protein_coding	152511535	152601086	152583231	152601086	17855	2.1	152526001	152526400	0
1	LCE3C	loss	1:152583231..152618089	152583231	152618089	34858	19	0	LCE3C	ENSG00000244057	protein_coding	152511535	152601086	152583231	152601086	17855	2.3	152526401	152526800	0
1	LCE3C	loss	1:152583231..152618089	152583231	152618089	34858	19	0	LCE3C	ENSG00000244057	protein_coding	152511535	152601086	152583231	152601086	17855	2.3	152526801	152527200	0
1	LCE3C	loss	1:152583231..152618089	152583231	152618089	34858	19	0	LCE3C	ENSG00000244057	protein_coding	152511535	152601086	152583231	152601086	17855	2.7	152527201	152527600	0
1	LCE3C	loss	1:152583231..152618089	152583231	152618089	34858	19	0	LCE3C	ENSG00000244057	protein_coding	152511535	152601086	152583231	152601086	17855	2.8	152527601	152528000	0
1	LCE3C	loss	1:152583231..152618089	152583231	152618089	34858	19	0	LCE3C	ENSG00000244057	protein_coding	152511535	152601086	152583231	152601086	17855	2.7	152528001	152528400	0
1	LCE3C	loss	1:152583231..152618089	152583231	152618089	34858	19	0	LCE3C	ENSG00000244057	protein_coding	152511535	152601086	152583231	152601086	17855	2.9	152528401	152528800	0
1	LCE3C	loss	1:152583231..152618089	152583231	152618089	34858	19	0	LCE3C	ENSG00000244057	protein_coding	152511535	152601086	152583231	152601086	17855	2.7	152528801	152529200	0
1	LCE3C	loss	1:152583231..152618089	152583231	152618089	34858	19	0	LCE3C	ENSG00000244057	protein_coding	152511535	152601086	152583231	152601086	17855	2.5	152529201	152529600	0
1	LCE3C	loss	1:152583231..152618089	152583231	152618089	34858	19	0	LCE3C	ENSG00000244057	protein_coding	152511535	152601086	152583231	152601086	17855	2.2	152529601	152530000	0
1	LCE3C	loss	1:152583231..152618089	152583231	152618089	34858	19	0	LCE3C	ENSG00000244057	protein_coding	152511535	152601086	152583231	152601086	17855	2.1	152530001	152530400	0
1	LCE3C	loss	1:152583231..152618089	152583231	152618089	34858	19	0	LCE3C	ENSG00000244057	protein_coding	152511535	152601086	152583231	152601086	17855	2.5	152530401	152530800	0
1	LCE3C	loss	1:152583231..152618089	152583231	152618089	34858	19	0	LCE3C	ENSG00000244057	protein_coding	152511535	152601086	152583231	152601086	17855	2.6	152530801	152531200	0
1	LCE3C	loss	1:152583231..152618089	152583231	152618089	34858	19	0	LCE3C	ENSG00000244057	protein_coding	152511535	152601086	152583231	152601086	17855	2.2	152531201	152531600	0
1	LCE3C	loss	1:152583231..152618089	152583231	152618089	34858	19	0	LCE3C	ENSG00000244057	protein_coding	152511535	152601086	152583231	152601086	17855	2.3	152531601	152532000	0
1	LCE3C	loss	1:152583231..152618089	152583231	152618089	34858	19	0	LCE3C	ENSG00000244057	protein_coding	152511535	152601086	152583231	152601086	17855	2.2	152532001	152532400	0
1	LCE3C	loss	1:152583231..152618089	152583231	152618089	34858	19	0	LCE3C	ENSG00000244057	protein_coding	152511535	152601086	152583231	152601086	17855	2.3	152532401	152532800	0
1	LCE3C	loss	1:152583231..152618089	152583231	152618089	34858	19	0	LCE3C	ENSG00000244057	protein_coding	152511535	152601086	152583231	152601086	17855	2.1	152532801	152533200	0
1	LCE3C	loss	1:152583231..152618089	152583231	152618089	34858	19	0	LCE3C	ENSG00000244057	protein_coding	152511535	152601086	152583231	152601086	17855	2.2	152533201	152533600	0
1	LCE3C	loss	1:152583231..152618089	152583231	152618089	34858	19	0	LCE3C	ENSG00000244057	protein_coding	152511535	152601086	152583231	152601086	17855	1.9	152533601	152534000	0
1	LCE3C	loss	1:152583231..152618089	152583231	152618089	34858	19	0	LCE3C	ENSG00000244057	protein_coding	152511535	152601086	152583231	152601086	17855	2.4	152534001	152534400	0
1	LCE3C	loss	1:152583231..152618089	152583231	152618089	34858	19	0	LCE3C	ENSG00000244057	protein_coding	152511535	152601086	152583231	152601086	17855	2.4	152534401	152534800	0
1	LCE3C	loss	1:152583231..152618089	152583231	152618089	34858	19	0	LCE3C	ENSG00000244057	protein_coding	152511535	152601086	152583231	152601086	17855	2.7	152534801	152535200	0
1	LCE3C	loss	1:152583231..152618089	152583231	152618089	34858	19	0	LCE3C	ENSG00000244057	protein_coding	152511535	152601086	152583231	152601086	17855	2.5	152535201	152535600	0
1	LCE3C	loss	1:152583231..152618089	152583231	152618089	34858	19	0	LCE3C	ENSG00000244057	protein_coding	152511535	152601086	152583231	152601086	17855	2.8	152535601	152536000	0
1	LCE3C	loss	1:152583231..152618089	152583231	152618089	34858	19	0	LCE3C	ENSG00000244057	protein_coding	152511535	152601086	152583231	152601086	17855	3	152536001	152536400	0
1	LCE3C	loss	1:152583231..152618089	152583231	152618089	34858	19	0	LCE3C	ENSG00000244057	protein_coding	152511535	152601086	152583231	152601086	17855	3.6	152536401	152536800	0
1	LCE3C	loss	1:152583231..152618089	152583231	152618089	34858	19	0	LCE3C	ENSG00000244057	protein_coding	152511535	152601086	152583231	152601086	17855	2.7	152536801	152537200	0
1	LCE3C	loss	1:152583231..152618089	152583231	152618089	34858	19	0	LCE3C	ENSG00000244057	protein_coding	152511535	152601086	152583231	152601086	17855	2.1	152537201	152537600	0
1	LCE3C	loss	1:152583231..152618089	152583231	152618089	34858	19	0	LCE3C	ENSG00000244057	protein_coding	152511535	152601086	152583231	152601086	17855	2.9	152537601	152538000	0
1	LCE3C	loss	1:152583231..152618089	152583231	152618089	34858	19	0	LCE3C	ENSG00000244057	protein_coding	152511535	152601086	152583231	152601086	17855	2.5	152538001	152538400	0
1	LCE3C	loss	1:152583231..152618089	152583231	152618089	34858	19	0	LCE3C	ENSG00000244057	protein_coding	152511535	152601086	152583231	152601086	17855	2.4	152538401	152538800	0
1	LCE3C	loss	1:152583231..152618089	152583231	152618089	34858	19	0	LCE3C	ENSG00000244057	protein_coding	152511535	152601086	152583231	152601086	17855	2.1	152538801	152539200	0
1	LCE3C	loss	1:152583231..152618089	152583231	152618089	34858	19	0	LCE3C	ENSG00000244057	protein_coding	152511535	152601086	152583231	152601086	17855	2.7	152539201	152539600	0
1	LCE3C	loss	1:152583231..152618089	152583231	152618089	34858	19	0	LCE3C	ENSG00000244057	protein_coding	152511535	152601086	152583231	152601086	17855	2.1	152539601	152540000	0
1	LCE3C	loss	1:152583231..152618089	152583231	152618089	34858	19	0	LCE3C	ENSG00000244057	protein_coding	152511535	152601086	152583231	152601086	17855	2.4	152540001	152540400	0
1	LCE3C	loss	1:152583231..152618089	152583231	152618089	34858	19	0	LCE3C	ENSG00000244057	protein_coding	152511535	152601086	152583231	152601086	17855	2.6	152540401	152540800	0
1	LCE3C	loss	1:152583231..152618089	152583231	152618089	34858	19	0	LCE3C	ENSG00000244057	protein_coding	152511535	152601086	152583231	152601086	17855	2.7	152540801	152541200	0
1	LCE3C	loss	1:152583231..152618089	152583231	152618089	34858	19	0	LCE3C	ENSG00000244057	protein_coding	152511535	152601086	152583231	152601086	17855	2.6	152541201	152541600	0
1	LCE3C	loss	1:152583231..152618089	152583231	152618089	34858	19	0	LCE3C	ENSG00000244057	protein_coding	152511535	152601086	152583231	152601086	17855	2.5	152541601	152542000	0
1	LCE3C	loss	1:152583231..152618089	152583231	152618089	34858	19	0	LCE3C	ENSG00000244057	protein_coding	152511535	152601086	152583231	152601086	17855	2.4	152542001	152542400	0
1	LCE3C	loss	1:152583231..152618089	152583231	152618089	34858	19	0	LCE3C	ENSG00000244057	protein_coding	152511535	152601086	152583231	152601086	17855	2.3	152542401	152542800	0
1	LCE3C	loss	1:152583231..152618089	152583231	152618089	34858	19	0	LCE3C	ENSG00000244057	protein_coding	152511535	152601086	152583231	152601086	17855	2.2	152542801	152543200	0
1	LCE3C	loss	1:152583231..152618089	152583231	152618089	34858	19	0	LCE3C	ENSG00000244057	protein_coding	152511535	152601086	152583231	152601086	17855	2.4	152543201	152543600	0
1	LCE3C	loss	1:152583231..152618089	152583231	152618089	34858	19	0	LCE3C	ENSG00000244057	protein_coding	152511535	152601086	152583231	152601086	17855	2.7	152543601	152544000	0
1	LCE3C	loss	1:152583231..152618089	152583231	152618089	34858	19	0	LCE3C	ENSG00000244057	protein_coding	152511535	152601086	152583231	152601086	17855	2.2	152544001	152544400	0
1	LCE3C	loss	1:152583231..152618089	152583231	152618089	34858	19	0	LCE3C	ENSG00000244057	protein_coding	152511535	152601086	152583231	152601086	17855	2.2	152544401	152544800	0
1	LCE3C	loss	1:152583231..152618089	152583231	152618089	34858	19	0	LCE3C	ENSG00000244057	protein_coding	152511535	152601086	152583231	152601086	17855	1.9	152544801	152545200	0
1	LCE3C	loss	1:152583231..152618089	152583231	152618089	34858	19	0	LCE3C	ENSG00000244057	protein_coding	152511535	152601086	152583231	152601086	17855	2.1	152545201	152545600	0
1	LCE3C	loss	1:152583231..152618089	152583231	152618089	34858	19	0	LCE3C	ENSG00000244057	protein_coding	152511535	152601086	152583231	152601086	17855	2.6	152545601	152546000	0
1	LCE3C	loss	1:152583231..152618089	152583231	152618089	34858	19	0	LCE3C	ENSG00000244057	protein_coding	152511535	152601086	152583231	152601086	17855	2.7	152546001	152546400	0
1	LCE3C	loss	1:152583231..152618089	152583231	152618089	34858	19	0	LCE3C	ENSG00000244057	protein_coding	152511535	152601086	152583231	152601086	17855	2.6	152546401	152546800	0
1	LCE3C	loss	1:152583231..152618089	152583231	152618089	34858	19	0	LCE3C	ENSG00000244057	protein_coding	152511535	152601086	152583231	152601086	17855	2	152546801	152547200	0
1	LCE3C	loss	1:152583231..152618089	152583231	152618089	34858	19	0	LCE3C	ENSG00000244057	protein_coding	152511535	152601086	152583231	152601086	17855	1.9	152547201	152547600	0
1	LCE3C	loss	1:152583231..152618089	152583231	152618089	34858	19	0	LCE3C	ENSG00000244057	protein_coding	152511535	152601086	152583231	152601086	17855	2.1	152547601	152548000	0
1	LCE3C	loss	1:152583231..152618089	152583231	152618089	34858	19	0	LCE3C	ENSG00000244057	protein_coding	152511535	152601086	152583231	152601086	17855	1.7	152548001	152548400	0
1	LCE3C	loss	1:152583231..152618089	152583231	152618089	34858	19	0	LCE3C	ENSG00000244057	protein_coding	152511535	152601086	152583231	152601086	17855	3.1	152548401	152548800	0
1	LCE3C	loss	1:152583231..152618089	152583231	152618089	34858	19	0	LCE3C	ENSG00000244057	protein_coding	152511535	152601086	152583231	152601086	17855	2	152548801	152549200	0
1	LCE3C	loss	1:152583231..152618089	152583231	152618089	34858	19	0	LCE3C	ENSG00000244057	protein_coding	152511535	152601086	152583231	152601086	17855	2	152549201	152549600	0
1	LCE3C	loss	1:152583231..152618089	152583231	152618089	34858	19	0	LCE3C	ENSG00000244057	protein_coding	152511535	152601086	152583231	152601086	17855	2	152549601	152550000	0
1	LCE3C	loss	1:152583231..152618089	152583231	152618089	34858	19	0	LCE3C	ENSG00000244057	protein_coding	152511535	152601086	152583231	152601086	17855	2	152550001	152550400	0
1	LCE3C	loss	1:152583231..152618089	152583231	152618089	34858	19	0	LCE3C	ENSG00000244057	protein_coding	152511535	152601086	152583231	152601086	17855	2.1	152550401	152550800	0
1	LCE3C	loss	1:152583231..152618089	152583231	152618089	34858	19	0	LCE3C	ENSG00000244057	protein_coding	152511535	152601086	152583231	152601086	17855	1.9	152550801	152551200	0
1	LCE3C	loss	1:152583231..152618089	152583231	152618089	34858	19	0	LCE3C	ENSG00000244057	protein_coding	152511535	152601086	152583231	152601086	17855	2.2	152551201	152551600	0
1	LCE3C	loss	1:152583231..152618089	152583231	152618089	34858	19	0	LCE3C	ENSG00000244057	protein_coding	152511535	152601086	152583231	152601086	17855	2	152551601	152552000	0
1	LCE3C	loss	1:152583231..152618089	152583231	152618089	34858	19	0	LCE3C	ENSG00000244057	protein_coding	152511535	152601086	152583231	152601086	17855	2.1	152552001	152552400	0
1	LCE3C	loss	1:152583231..152618089	152583231	152618089	34858	19	0	LCE3C	ENSG00000244057	protein_coding	152511535	152601086	152583231	152601086	17855	2.3	152552401	152552800	0
1	LCE3C	loss	1:152583231..152618089	152583231	152618089	34858	19	0	LCE3C	ENSG00000244057	protein_coding	152511535	152601086	152583231	152601086	17855	1.8	152552801	152553200	0
1	LCE3C	loss	1:152583231..152618089	152583231	152618089	34858	19	0	LCE3C	ENSG00000244057	protein_coding	152511535	152601086	152583231	152601086	17855	1.9	152553201	152553600	0
1	LCE3C	loss	1:152583231..152618089	152583231	152618089	34858	19	0	LCE3C	ENSG00000244057	protein_coding	152511535	152601086	152583231	152601086	17855	2.2	152553601	152554000	0
1	LCE3C	loss	1:152583231..152618089	152583231	152618089	34858	19	0	LCE3C	ENSG00000244057	protein_coding	152511535	152601086	152583231	152601086	17855	2.3	152554001	152554400	0
1	LCE3C	loss	1:152583231..152618089	152583231	152618089	34858	19	0	LCE3C	ENSG00000244057	protein_coding	152511535	152601086	152583231	152601086	17855	1.5	152554401	152554800	0
1	LCE3C	loss	1:152583231..152618089	152583231	152618089	34858	19	0	LCE3C	ENSG00000244057	protein_coding	152511535	152601086	152583231	152601086	17855	1.4	152554801	152555200	0
1	LCE3C	loss	1:152583231..152618089	152583231	152618089	34858	19	0	LCE3C	ENSG00000244057	protein_coding	152511535	152601086	152583231	152601086	17855	1.9	152555201	152555600	0
1	LCE3C	loss	1:152583231..152618089	152583231	152618089	34858	19	0	LCE3C	ENSG00000244057	protein_coding	152511535	152601086	152583231	152601086	17855	2.2	152555601	152556000	0
1	LCE3C	loss	1:152583231..152618089	152583231	152618089	34858	19	0	LCE3C	ENSG00000244057	protein_coding	152511535	152601086	152583231	152601086	17855	2.2	152556001	152556400	0
1	LCE3C	loss	1:152583231..152618089	152583231	152618089	34858	19	0	LCE3C	ENSG00000244057	protein_coding	152511535	152601086	152583231	152601086	17855	2	152556401	152556800	0
1	LCE3C	loss	1:152583231..152618089	152583231	152618089	34858	19	0	LCE3C	ENSG00000244057	protein_coding	152511535	152601086	152583231	152601086	17855	2.2	152556801	152557200	0
1	LCE3C	loss	1:152583231..152618089	152583231	152618089	34858	19	0	LCE3C	ENSG00000244057	protein_coding	152511535	152601086	152583231	152601086	17855	2.4	152557201	152557600	0
1	LCE3C	loss	1:152583231..152618089	152583231	152618089	34858	19	0	LCE3C	ENSG00000244057	protein_coding	152511535	152601086	152583231	152601086	17855	2.7	152557601	152558000	0
1	LCE3C	loss	1:152583231..152618089	152583231	152618089	34858	19	0	LCE3C	ENSG00000244057	protein_coding	152511535	152601086	152583231	152601086	17855	2.1	152558001	152558400	0
1	LCE3C	loss	1:152583231..152618089	152583231	152618089	34858	19	0	LCE3C	ENSG00000244057	protein_coding	152511535	152601086	152583231	152601086	17855	2.1	152558401	152558800	0
1	LCE3C	loss	1:152583231..152618089	152583231	152618089	34858	19	0	LCE3C	ENSG00000244057	protein_coding	152511535	152601086	152583231	152601086	17855	2.1	152558801	152559200	0
1	LCE3C	loss	1:152583231..152618089	152583231	152618089	34858	19	0	LCE3C	ENSG00000244057	protein_coding	152511535	152601086	152583231	152601086	17855	2.2	152559201	152559600	0
1	LCE3C	loss	1:152583231..152618089	152583231	152618089	34858	19	0	LCE3C	ENSG00000244057	protein_coding	152511535	152601086	152583231	152601086	17855	2.2	152559601	152560000	0
1	LCE3C	loss	1:152583231..152618089	152583231	152618089	34858	19	0	LCE3C	ENSG00000244057	protein_coding	152511535	152601086	152583231	152601086	17855	2.3	152560001	152560400	0
1	LCE3C	loss	1:152583231..152618089	152583231	152618089	34858	19	0	LCE3C	ENSG00000244057	protein_coding	152511535	152601086	152583231	152601086	17855	2.1	152560401	152560800	0
1	LCE3C	loss	1:152583231..152618089	152583231	152618089	34858	19	0	LCE3C	ENSG00000244057	protein_coding	152511535	152601086	152583231	152601086	17855	2.4	152560801	152561200	0
1	LCE3C	loss	1:152583231..152618089	152583231	152618089	34858	19	0	LCE3C	ENSG00000244057	protein_coding	152511535	152601086	152583231	152601086	17855	2.6	152561201	152561600	0
1	LCE3C	loss	1:152583231..152618089	152583231	152618089	34858	19	0	LCE3C	ENSG00000244057	protein_coding	152511535	152601086	152583231	152601086	17855	2.3	152561601	152562000	0
1	LCE3C	loss	1:152583231..152618089	152583231	152618089	34858	19	0	LCE3C	ENSG00000244057	protein_coding	152511535	152601086	152583231	152601086	17855	2.8	152562001	152562400	0
1	LCE3C	loss	1:152583231..152618089	152583231	152618089	34858	19	0	LCE3C	ENSG00000244057	protein_coding	152511535	152601086	152583231	152601086	17855	2.4	152562401	152562800	0
1	LCE3C	loss	1:152583231..152618089	152583231	152618089	34858	19	0	LCE3C	ENSG00000244057	protein_coding	152511535	152601086	152583231	152601086	17855	2.1	152562801	152563200	0
1	LCE3C	loss	1:152583231..152618089	152583231	152618089	34858	19	0	LCE3C	ENSG00000244057	protein_coding	152511535	152601086	152583231	152601086	17855	2.6	152563201	152563600	0
1	LCE3C	loss	1:152583231..152618089	152583231	152618089	34858	19	0	LCE3C	ENSG00000244057	protein_coding	152511535	152601086	152583231	152601086	17855	2.2	152563601	152564000	0
1	LCE3C	loss	1:152583231..152618089	152583231	152618089	34858	19	0	LCE3C	ENSG00000244057	protein_coding	152511535	152601086	152583231	152601086	17855	2.9	152564001	152564400	0
1	LCE3C	loss	1:152583231..152618089	152583231	152618089	34858	19	0	LCE3C	ENSG00000244057	protein_coding	152511535	152601086	152583231	152601086	17855	2.3	152564401	152564800	0
1	LCE3C	loss	1:152583231..152618089	152583231	152618089	34858	19	0	LCE3C	ENSG00000244057	protein_coding	152511535	152601086	152583231	152601086	17855	2.5	152564801	152565200	0
1	LCE3C	loss	1:152583231..152618089	152583231	152618089	34858	19	0	LCE3C	ENSG00000244057	protein_coding	152511535	152601086	152583231	152601086	17855	2.8	152565201	152565600	0
1	LCE3C	loss	1:152583231..152618089	152583231	152618089	34858	19	0	LCE3C	ENSG00000244057	protein_coding	152511535	152601086	152583231	152601086	17855	2.9	152565601	152566000	0
1	LCE3C	loss	1:152583231..152618089	152583231	152618089	34858	19	0	LCE3C	ENSG00000244057	protein_coding	152511535	152601086	152583231	152601086	17855	2.5	152566001	152566400	0
1	LCE3C	loss	1:152583231..152618089	152583231	152618089	34858	19	0	LCE3C	ENSG00000244057	protein_coding	152511535	152601086	152583231	152601086	17855	2.5	152566401	152566800	0
1	LCE3C	loss	1:152583231..152618089	152583231	152618089	34858	19	0	LCE3C	ENSG00000244057	protein_coding	152511535	152601086	152583231	152601086	17855	2.3	152566801	152567200	0
1	LCE3C	loss	1:152583231..152618089	152583231	152618089	34858	19	0	LCE3C	ENSG00000244057	protein_coding	152511535	152601086	152583231	152601086	17855	2.4	152567201	152567600	0
1	LCE3C	loss	1:152583231..152618089	152583231	152618089	34858	19	0	LCE3C	ENSG00000244057	protein_coding	152511535	152601086	152583231	152601086	17855	2	152567601	152568000	0
1	LCE3C	loss	1:152583231..152618089	152583231	152618089	34858	19	0	LCE3C	ENSG00000244057	protein_coding	152511535	152601086	152583231	152601086	17855	2.2	152568001	152568400	0
1	LCE3C	loss	1:152583231..152618089	152583231	152618089	34858	19	0	LCE3C	ENSG00000244057	protein_coding	152511535	152601086	152583231	152601086	17855	2.5	152568401	152568800	0
1	LCE3C	loss	1:152583231..152618089	152583231	152618089	34858	19	0	LCE3C	ENSG00000244057	protein_coding	152511535	152601086	152583231	152601086	17855	2.5	152568801	152569200	0
1	LCE3C	loss	1:152583231..152618089	152583231	152618089	34858	19	0	LCE3C	ENSG00000244057	protein_coding	152511535	152601086	152583231	152601086	17855	2.5	152569201	152569600	0
1	LCE3C	loss	1:152583231..152618089	152583231	152618089	34858	19	0	LCE3C	ENSG00000244057	protein_coding	152511535	152601086	152583231	152601086	17855	2	152569601	152570000	0
1	LCE3C	loss	1:152583231..152618089	152583231	152618089	34858	19	0	LCE3C	ENSG00000244057	protein_coding	152511535	152601086	152583231	152601086	17855	2	152570001	152570400	0
1	LCE3C	loss	1:152583231..152618089	152583231	152618089	34858	19	0	LCE3C	ENSG00000244057	protein_coding	152511535	152601086	152583231	152601086	17855	2.5	152570401	152570800	0
1	LCE3C	loss	1:152583231..152618089	152583231	152618089	34858	19	0	LCE3C	ENSG00000244057	protein_coding	152511535	152601086	152583231	152601086	17855	2.2	152570801	152571200	0
1	LCE3C	loss	1:152583231..152618089	152583231	152618089	34858	19	0	LCE3C	ENSG00000244057	protein_coding	152511535	152601086	152583231	152601086	17855	2.2	152571201	152571600	0
1	LCE3C	loss	1:152583231..152618089	152583231	152618089	34858	19	0	LCE3C	ENSG00000244057	protein_coding	152511535	152601086	152583231	152601086	17855	2.2	152571601	152572000	0
1	LCE3C	loss	1:152583231..152618089	152583231	152618089	34858	19	0	LCE3C	ENSG00000244057	protein_coding	152511535	152601086	152583231	152601086	17855	2.1	152572001	152572400	0
1	LCE3C	loss	1:152583231..152618089	152583231	152618089	34858	19	0	LCE3C	ENSG00000244057	protein_coding	152511535	152601086	152583231	152601086	17855	2.2	152572401	152572800	0
1	LCE3C	loss	1:152583231..152618089	152583231	152618089	34858	19	0	LCE3C	ENSG00000244057	protein_coding	152511535	152601086	152583231	152601086	17855	2.4	152572801	152573200	0
1	LCE3C	loss	1:152583231..152618089	152583231	152618089	34858	19	0	LCE3C	ENSG00000244057	protein_coding	152511535	152601086	152583231	152601086	17855	2.3	152573201	152573600	0
1	LCE3C	loss	1:152583231..152618089	152583231	152618089	34858	19	0	LCE3C	ENSG00000244057	protein_coding	152511535	152601086	152583231	152601086	17855	2.7	152573601	152574000	0
1	LCE3C	loss	1:152583231..152618089	152583231	152618089	34858	19	0	LCE3C	ENSG00000244057	protein_coding	152511535	152601086	152583231	152601086	17855	3	152574001	152574400	0
1	LCE3C	loss	1:152583231..152618089	152583231	152618089	34858	19	0	LCE3C	ENSG00000244057	protein_coding	152511535	152601086	152583231	152601086	17855	2.3	152574401	152574800	0
1	LCE3C	loss	1:152583231..152618089	152583231	152618089	34858	19	0	LCE3C	ENSG00000244057	protein_coding	152511535	152601086	152583231	152601086	17855	2.6	152574801	152575200	0
1	LCE3C	loss	1:152583231..152618089	152583231	152618089	34858	19	0	LCE3C	ENSG00000244057	protein_coding	152511535	152601086	152583231	152601086	17855	2.3	152575201	152575600	0
1	LCE3C	loss	1:152583231..152618089	152583231	152618089	34858	19	0	LCE3C	ENSG00000244057	protein_coding	152511535	152601086	152583231	152601086	17855	2.7	152575601	152576000	0
1	LCE3C	loss	1:152583231..152618089	152583231	152618089	34858	19	0	LCE3C	ENSG00000244057	protein_coding	152511535	152601086	152583231	152601086	17855	2.6	152576001	152576400	0
1	LCE3C	loss	1:152583231..152618089	152583231	152618089	34858	19	0	LCE3C	ENSG00000244057	protein_coding	152511535	152601086	152583231	152601086	17855	2.3	152576401	152576800	0
1	LCE3C	loss	1:152583231..152618089	152583231	152618089	34858	19	0	LCE3C	ENSG00000244057	protein_coding	152511535	152601086	152583231	152601086	17855	2.1	152576801	152577200	0
1	LCE3C	loss	1:152583231..152618089	152583231	152618089	34858	19	0	LCE3C	ENSG00000244057	protein_coding	152511535	152601086	152583231	152601086	17855	1.9	152577201	152577600	0
1	LCE3C	loss	1:152583231..152618089	152583231	152618089	34858	19	0	LCE3C	ENSG00000244057	protein_coding	152511535	152601086	152583231	152601086	17855	2.6	152577601	152578000	0
1	LCE3C	loss	1:152583231..152618089	152583231	152618089	34858	19	0	LCE3C	ENSG00000244057	protein_coding	152511535	152601086	152583231	152601086	17855	2.5	152578001	152578400	0
1	LCE3C	loss	1:152583231..152618089	152583231	152618089	34858	19	0	LCE3C	ENSG00000244057	protein_coding	152511535	152601086	152583231	152601086	17855	2.6	152578401	152578800	0
1	LCE3C	loss	1:152583231..152618089	152583231	152618089	34858	19	0	LCE3C	ENSG00000244057	protein_coding	152511535	152601086	152583231	152601086	17855	2.9	152578801	152579200	0
1	LCE3C	loss	1:152583231..152618089	152583231	152618089	34858	19	0	LCE3C	ENSG00000244057	protein_coding	152511535	152601086	152583231	152601086	17855	2.8	152579201	152579600	0
1	LCE3C	loss	1:152583231..152618089	152583231	152618089	34858	19	0	LCE3C	ENSG00000244057	protein_coding	152511535	152601086	152583231	152601086	17855	3.7	152579601	152580000	0
1	LCE3C	loss	1:152583231..152618089	152583231	152618089	34858	19	0	LCE3C	ENSG00000244057	protein_coding	152511535	152601086	152583231	152601086	17855	2	152580001	152580400	0
1	LCE3C	loss	1:152583231..152618089	152583231	152618089	34858	19	0	LCE3C	ENSG00000244057	protein_coding	152511535	152601086	152583231	152601086	17855	2.2	152580401	152580800	0
1	LCE3C	loss	1:152583231..152618089	152583231	152618089	34858	19	0	LCE3C	ENSG00000244057	protein_coding	152511535	152601086	152583231	152601086	17855	2	152580801	152581200	0
1	LCE3C	loss	1:152583231..152618089	152583231	152618089	34858	19	0	LCE3C	ENSG00000244057	protein_coding	152511535	152601086	152583231	152601086	17855	2.6	152581201	152581600	0
1	LCE3C	loss	1:152583231..152618089	152583231	152618089	34858	19	0	LCE3C	ENSG00000244057	protein_coding	152511535	152601086	152583231	152601086	17855	2.4	152581601	152582000	0
1	LCE3C	loss	1:152583231..152618089	152583231	152618089	34858	19	0	LCE3C	ENSG00000244057	protein_coding	152511535	152601086	152583231	152601086	17855	2.3	152582001	152582400	0
1	LCE3C	loss	1:152583231..152618089	152583231	152618089	34858	19	0	LCE3C	ENSG00000244057	protein_coding	152511535	152601086	152583231	152601086	17855	2.3	152582401	152582800	0
1	LCE3C	loss	1:152583231..152618089	152583231	152618089	34858	19	0	LCE3C	ENSG00000244057	protein_coding	152511535	152601086	152583231	152601086	17855	1.2	152582801	152583200	0
1	LCE3C	loss	1:152583231..152618089	152583231	152618089	34858	19	0	LCE3C	ENSG00000244057	protein_coding	152511535	152601086	152583231	152601086	17855	0.3	152583201	152583600	2.06665
1	LCE3C	loss	1:152583231..152618089	152583231	152618089	34858	19	0	LCE3C	ENSG00000244057	protein_coding	152511535	152601086	152583231	152601086	17855	0.1	152583601	152584000	2.23467
1	LCE3C	loss	1:152583231..152618089	152583231	152618089	34858	19	0	LCE3C	ENSG00000244057	protein_coding	152511535	152601086	152583231	152601086	17855	0.1	152584001	152584400	2.23467
1	LCE3C	loss	1:152583231..152618089	152583231	152618089	34858	19	0	LCE3C	ENSG00000244057	protein_coding	152511535	152601086	152583231	152601086	17855	0.1	152584401	152584800	2.23467
1	LCE3C	loss	1:152583231..152618089	152583231	152618089	34858	19	0	LCE3C	ENSG00000244057	protein_coding	152511535	152601086	152583231	152601086	17855	0.2	152584801	152585200	2.23467
1	LCE3C	loss	1:152583231..152618089	152583231	152618089	34858	19	0	LCE3C	ENSG00000244057	protein_coding	152511535	152601086	152583231	152601086	17855	0.4	152585201	152585600	2.23467
1	LCE3C	loss	1:152583231..152618089	152583231	152618089	34858	19	0	LCE3C	ENSG00000244057	protein_coding	152511535	152601086	152583231	152601086	17855	0.2	152585601	152586000	2.23467
1	LCE3C	loss	1:152583231..152618089	152583231	152618089	34858	19	0	LCE3C	ENSG00000244057	protein_coding	152511535	152601086	152583231	152601086	17855	0.2	152586001	152586400	2.23467
1	LCE3C	loss	1:152583231..152618089	152583231	152618089	34858	19	0	LCE3C	ENSG00000244057	protein_coding	152511535	152601086	152583231	152601086	17855	0.7	152586401	152586800	2.23467
1	LCE3C	loss	1:152583231..152618089	152583231	152618089	34858	19	0	LCE3C	ENSG00000244057	protein_coding	152511535	152601086	152583231	152601086	17855	0.6	152586801	152587200	2.23467
1	LCE3C	loss	1:152583231..152618089	152583231	152618089	34858	19	0	LCE3C	ENSG00000244057	protein_coding	152511535	152601086	152583231	152601086	17855	0.3	152587201	152587600	2.23467
1	LCE3C	loss	1:152583231..152618089	152583231	152618089	34858	19	0	LCE3C	ENSG00000244057	protein_coding	152511535	152601086	152583231	152601086	17855	0.6	152587601	152588000	2.23467
1	LCE3C	loss	1:152583231..152618089	152583231	152618089	34858	19	0	LCE3C	ENSG00000244057	protein_coding	152511535	152601086	152583231	152601086	17855	0.8	152588001	152588400	2.23467
1	LCE3C	loss	1:152583231..152618089	152583231	152618089	34858	19	0	LCE3C	ENSG00000244057	protein_coding	152511535	152601086	152583231	152601086	17855	0.7	152588401	152588800	2.23467
1	LCE3C	loss	1:152583231..152618089	152583231	152618089	34858	19	0	LCE3C	ENSG00000244057	protein_coding	152511535	152601086	152583231	152601086	17855	0.7	152588801	152589200	2.23467
1	LCE3C	loss	1:152583231..152618089	152583231	152618089	34858	19	0	LCE3C	ENSG00000244057	protein_coding	152511535	152601086	152583231	152601086	17855	0.7	152589201	152589600	2.23467
1	LCE3C	loss	1:152583231..152618089	152583231	152618089	34858	19	0	LCE3C	ENSG00000244057	protein_coding	152511535	152601086	152583231	152601086	17855	0.6	152589601	152590000	2.23467
1	LCE3C	loss	1:152583231..152618089	152583231	152618089	34858	19	0	LCE3C	ENSG00000244057	protein_coding	152511535	152601086	152583231	152601086	17855	0.5	152590001	152590400	2.23467
1	LCE3C	loss	1:152583231..152618089	152583231	152618089	34858	19	0	LCE3C	ENSG00000244057	protein_coding	152511535	152601086	152583231	152601086	17855	0.4	152590401	152590800	2.23467
1	LCE3C	loss	1:152583231..152618089	152583231	152618089	34858	19	0	LCE3C	ENSG00000244057	protein_coding	152511535	152601086	152583231	152601086	17855	0.2	152590801	152591200	2.23467
1	LCE3C	loss	1:152583231..152618089	152583231	152618089	34858	19	0	LCE3C	ENSG00000244057	protein_coding	152511535	152601086	152583231	152601086	17855	0.2	152591201	152591600	2.23467
1	LCE3C	loss	1:152583231..152618089	152583231	152618089	34858	19	0	LCE3C	ENSG00000244057	protein_coding	152511535	152601086	152583231	152601086	17855	0.1	152591601	152592000	2.23467
1	LCE3C	loss	1:152583231..152618089	152583231	152618089	34858	19	0	LCE3C	ENSG00000244057	protein_coding	152511535	152601086	152583231	152601086	17855	0.2	152592001	152592400	2.23467
1	LCE3C	loss	1:152583231..152618089	152583231	152618089	34858	19	0	LCE3C	ENSG00000244057	protein_coding	152511535	152601086	152583231	152601086	17855	0.2	152592401	152592800	2.23467
1	LCE3C	loss	1:152583231..152618089	152583231	152618089	34858	19	0	LCE3C	ENSG00000244057	protein_coding	152511535	152601086	152583231	152601086	17855	0.2	152592801	152593200	2.23467
1	LCE3C	loss	1:152583231..152618089	152583231	152618089	34858	19	0	LCE3C	ENSG00000244057	protein_coding	152511535	152601086	152583231	152601086	17855	0.2	152593201	152593600	2.23467
1	LCE3C	loss	1:152583231..152618089	152583231	152618089	34858	19	0	LCE3C	ENSG00000244057	protein_coding	152511535	152601086	152583231	152601086	17855	0.2	152593601	152594000	2.23467
1	LCE3C	loss	1:152583231..152618089	152583231	152618089	34858	19	0	LCE3C	ENSG00000244057	protein_coding	152511535	152601086	152583231	152601086	17855	0.1	152594001	152594400	2.23467
1	LCE3C	loss	1:152583231..152618089	152583231	152618089	34858	19	0	LCE3C	ENSG00000244057	protein_coding	152511535	152601086	152583231	152601086	17855	0.2	152594401	152594800	2.23467
1	LCE3C	loss	1:152583231..152618089	152583231	152618089	34858	19	0	LCE3C	ENSG00000244057	protein_coding	152511535	152601086	152583231	152601086	17855	0.1	152594801	152595200	2.23467
1	LCE3C	loss	1:152583231..152618089	152583231	152618089	34858	19	0	LCE3C	ENSG00000244057	protein_coding	152511535	152601086	152583231	152601086	17855	0.1	152595201	152595600	2.23467
1	LCE3C	loss	1:152583231..152618089	152583231	152618089	34858	19	0	LCE3C	ENSG00000244057	protein_coding	152511535	152601086	152583231	152601086	17855	0.1	152595601	152596000	2.23467
1	LCE3C	loss	1:152583231..152618089	152583231	152618089	34858	19	0	LCE3C	ENSG00000244057	protein_coding	152511535	152601086	152583231	152601086	17855	0.1	152596001	152596400	2.23467
1	LCE3C	loss	1:152583231..152618089	152583231	152618089	34858	19	0	LCE3C	ENSG00000244057	protein_coding	152511535	152601086	152583231	152601086	17855	0.1	152596401	152596800	2.23467
1	LCE3C	loss	1:152583231..152618089	152583231	152618089	34858	19	0	LCE3C	ENSG00000244057	protein_coding	152511535	152601086	152583231	152601086	17855	0.1	152596801	152597200	2.23467
1	LCE3C	loss	1:152583231..152618089	152583231	152618089	34858	19	0	LCE3C	ENSG00000244057	protein_coding	152511535	152601086	152583231	152601086	17855	0.1	152597201	152597600	2.23467
1	LCE3C	loss	1:152583231..152618089	152583231	152618089	34858	19	0	LCE3C	ENSG00000244057	protein_coding	152511535	152601086	152583231	152601086	17855	0.1	152597601	152598000	2.23467
1	LCE3C	loss	1:152583231..152618089	152583231	152618089	34858	19	0	LCE3C	ENSG00000244057	protein_coding	152511535	152601086	152583231	152601086	17855	0.1	152598001	152598400	2.23467
1	LCE3C	loss	1:152583231..152618089	152583231	152618089	34858	19	0	LCE3C	ENSG00000244057	protein_coding	152511535	152601086	152583231	152601086	17855	0.1	152598401	152598800	2.23467
1	LCE3C	loss	1:152583231..152618089	152583231	152618089	34858	19	0	LCE3C	ENSG00000244057	protein_coding	152511535	152601086	152583231	152601086	17855	0.2	152598801	152599200	2.23467
1	LCE3C	loss	1:152583231..152618089	152583231	152618089	34858	19	0	LCE3C	ENSG00000244057	protein_coding	152511535	152601086	152583231	152601086	17855	0.1	152599201	152599600	2.23467
1	LCE3C	loss	1:152583231..152618089	152583231	152618089	34858	19	0	LCE3C	ENSG00000244057	protein_coding	152511535	152601086	152583231	152601086	17855	0.1	152599601	152600000	2.23467
1	LCE3C	loss	1:152583231..152618089	152583231	152618089	34858	19	0	LCE3C	ENSG00000244057	protein_coding	152511535	152601086	152583231	152601086	17855	0.1	152600001	152600400	2.23467
1	LCE3C	loss	1:152583231..152618089	152583231	152618089	34858	19	0	LCE3C	ENSG00000244057	protein_coding	152511535	152601086	152583231	152601086	17855	0.1	152600401	152600800	2.23467
1	LCE3C	loss	1:152583231..152618089	152583231	152618089	34858	19	0	LCE3C	ENSG00000244057	protein_coding	152511535	152601086	152583231	152601086	17855	0.2	152600801	152601200	1.59619
1	LCE3B	loss	1:152583231..152618089	152583231	152618089	34858	100	0	LCE3B	ENSG00000187238	protein_coding	152613811	152614098	152613811	152614098	287	0.1	152613601	152614000	65.8537
1	LCE3B	loss	1:152583231..152618089	152583231	152618089	34858	100	0	LCE3B	ENSG00000187238	protein_coding	152613811	152614098	152613811	152614098	287	0.1	152614001	152614400	33.7979
1	C1orf112	loss	1:169836879..170268311	169836879	170268311	431432	8	1	C1orf112	ENSG00000000460	protein_coding	169662007	169854080	169836879	169854080	17201	1.9	169662401	169662800	0
1	C1orf112	loss	1:169836879..170268311	169836879	170268311	431432	8	1	C1orf112	ENSG00000000460	protein_coding	169662007	169854080	169836879	169854080	17201	2.3	169662801	169663200	0
1	C1orf112	loss	1:169836879..170268311	169836879	170268311	431432	8	1	C1orf112	ENSG00000000460	protein_coding	169662007	169854080	169836879	169854080	17201	2.7	169663201	169663600	0
1	C1orf112	loss	1:169836879..170268311	169836879	170268311	431432	8	1	C1orf112	ENSG00000000460	protein_coding	169662007	169854080	169836879	169854080	17201	1.8	169663601	169664000	0
1	C1orf112	loss	1:169836879..170268311	169836879	170268311	431432	8	1	C1orf112	ENSG00000000460	protein_coding	169662007	169854080	169836879	169854080	17201	2.4	169664001	169664400	0
1	C1orf112	loss	1:169836879..170268311	169836879	170268311	431432	8	1	C1orf112	ENSG00000000460	protein_coding	169662007	169854080	169836879	169854080	17201	2.4	169664401	169664800	0
1	C1orf112	loss	1:169836879..170268311	169836879	170268311	431432	8	1	C1orf112	ENSG00000000460	protein_coding	169662007	169854080	169836879	169854080	17201	2.3	169664801	169665200	0
1	C1orf112	loss	1:169836879..170268311	169836879	170268311	431432	8	1	C1orf112	ENSG00000000460	protein_coding	169662007	169854080	169836879	169854080	17201	2.2	169665201	169665600	0
1	C1orf112	loss	1:169836879..170268311	169836879	170268311	431432	8	1	C1orf112	ENSG00000000460	protein_coding	169662007	169854080	169836879	169854080	17201	2.5	169665601	169666000	0
1	C1orf112	loss	1:169836879..170268311	169836879	170268311	431432	8	1	C1orf112	ENSG00000000460	protein_coding	169662007	169854080	169836879	169854080	17201	2.8	169666001	169666400	0
1	C1orf112	loss	1:169836879..170268311	169836879	170268311	431432	8	1	C1orf112	ENSG00000000460	protein_coding	169662007	169854080	169836879	169854080	17201	2.1	169666401	169666800	0
1	C1orf112	loss	1:169836879..170268311	169836879	170268311	431432	8	1	C1orf112	ENSG00000000460	protein_coding	169662007	169854080	169836879	169854080	17201	2.1	169666801	169667200	0
1	C1orf112	loss	1:169836879..170268311	169836879	170268311	431432	8	1	C1orf112	ENSG00000000460	protein_coding	169662007	169854080	169836879	169854080	17201	2.4	169667201	169667600	0
1	C1orf112	loss	1:169836879..170268311	169836879	170268311	431432	8	1	C1orf112	ENSG00000000460	protein_coding	169662007	169854080	169836879	169854080	17201	2.3	169667601	169668000	0
1	C1orf112	loss	1:169836879..170268311	169836879	170268311	431432	8	1	C1orf112	ENSG00000000460	protein_coding	169662007	169854080	169836879	169854080	17201	5.3	169668001	169668400	0
1	C1orf112	loss	1:169836879..170268311	169836879	170268311	431432	8	1	C1orf112	ENSG00000000460	protein_coding	169662007	169854080	169836879	169854080	17201	2.9	169668401	169668800	0
1	C1orf112	loss	1:169836879..170268311	169836879	170268311	431432	8	1	C1orf112	ENSG00000000460	protein_coding	169662007	169854080	169836879	169854080	17201	2.4	169668801	169669200	0
1	C1orf112	loss	1:169836879..170268311	169836879	170268311	431432	8	1	C1orf112	ENSG00000000460	protein_coding	169662007	169854080	169836879	169854080	17201	2.7	169669201	169669600	0
1	C1orf112	loss	1:169836879..170268311	169836879	170268311	431432	8	1	C1orf112	ENSG00000000460	protein_coding	169662007	169854080	169836879	169854080	17201	2.8	169669601	169670000	0
1	C1orf112	loss	1:169836879..170268311	169836879	170268311	431432	8	1	C1orf112	ENSG00000000460	protein_coding	169662007	169854080	169836879	169854080	17201	2.2	169670001	169670400	0
1	C1orf112	loss	1:169836879..170268311	169836879	170268311	431432	8	1	C1orf112	ENSG00000000460	protein_coding	169662007	169854080	169836879	169854080	17201	2.1	169670401	169670800	0
1	C1orf112	loss	1:169836879..170268311	169836879	170268311	431432	8	1	C1orf112	ENSG00000000460	protein_coding	169662007	169854080	169836879	169854080	17201	2.3	169670801	169671200	0
1	C1orf112	loss	1:169836879..170268311	169836879	170268311	431432	8	1	C1orf112	ENSG00000000460	protein_coding	169662007	169854080	169836879	169854080	17201	2.5	169671201	169671600	0
1	C1orf112	loss	1:169836879..170268311	169836879	170268311	431432	8	1	C1orf112	ENSG00000000460	protein_coding	169662007	169854080	169836879	169854080	17201	2.6	169671601	169672000	0
1	C1orf112	loss	1:169836879..170268311	169836879	170268311	431432	8	1	C1orf112	ENSG00000000460	protein_coding	169662007	169854080	169836879	169854080	17201	2.6	169672001	169672400	0
1	C1orf112	loss	1:169836879..170268311	169836879	170268311	431432	8	1	C1orf112	ENSG00000000460	protein_coding	169662007	169854080	169836879	169854080	17201	2.6	169672401	169672800	0
1	C1orf112	loss	1:169836879..170268311	169836879	170268311	431432	8	1	C1orf112	ENSG00000000460	protein_coding	169662007	169854080	169836879	169854080	17201	2.5	169672801	169673200	0
1	C1orf112	loss	1:169836879..170268311	169836879	170268311	431432	8	1	C1orf112	ENSG00000000460	protein_coding	169662007	169854080	169836879	169854080	17201	2.9	169673201	169673600	0
1	C1orf112	loss	1:169836879..170268311	169836879	170268311	431432	8	1	C1orf112	ENSG00000000460	protein_coding	169662007	169854080	169836879	169854080	17201	2.4	169673601	169674000	0
1	C1orf112	loss	1:169836879..170268311	169836879	170268311	431432	8	1	C1orf112	ENSG00000000460	protein_coding	169662007	169854080	169836879	169854080	17201	2.4	169674001	169674400	0
1	C1orf112	loss	1:169836879..170268311	169836879	170268311	431432	8	1	C1orf112	ENSG00000000460	protein_coding	169662007	169854080	169836879	169854080	17201	2.5	169674401	169674800	0
1	C1orf112	loss	1:169836879..170268311	169836879	170268311	431432	8	1	C1orf112	ENSG00000000460	protein_coding	169662007	169854080	169836879	169854080	17201	3.1	169674801	169675200	0
1	C1orf112	loss	1:169836879..170268311	169836879	170268311	431432	8	1	C1orf112	ENSG00000000460	protein_coding	169662007	169854080	169836879	169854080	17201	2.6	169675201	169675600	0
1	C1orf112	loss	1:169836879..170268311	169836879	170268311	431432	8	1	C1orf112	ENSG00000000460	protein_coding	169662007	169854080	169836879	169854080	17201	2.5	169675601	169676000	0
1	C1orf112	loss	1:169836879..170268311	169836879	170268311	431432	8	1	C1orf112	ENSG00000000460	protein_coding	169662007	169854080	169836879	169854080	17201	2.4	169676001	169676400	0
1	C1orf112	loss	1:169836879..170268311	169836879	170268311	431432	8	1	C1orf112	ENSG00000000460	protein_coding	169662007	169854080	169836879	169854080	17201	2.5	169676401	169676800	0
1	C1orf112	loss	1:169836879..170268311	169836879	170268311	431432	8	1	C1orf112	ENSG00000000460	protein_coding	169662007	169854080	169836879	169854080	17201	2.2	169676801	169677200	0
1	C1orf112	loss	1:169836879..170268311	169836879	170268311	431432	8	1	C1orf112	ENSG00000000460	protein_coding	169662007	169854080	169836879	169854080	17201	2.7	169677201	169677600	0
1	C1orf112	loss	1:169836879..170268311	169836879	170268311	431432	8	1	C1orf112	ENSG00000000460	protein_coding	169662007	169854080	169836879	169854080	17201	2.3	169677601	169678000	0
1	C1orf112	loss	1:169836879..170268311	169836879	170268311	431432	8	1	C1orf112	ENSG00000000460	protein_coding	169662007	169854080	169836879	169854080	17201	2.1	169678001	169678400	0
1	C1orf112	loss	1:169836879..170268311	169836879	170268311	431432	8	1	C1orf112	ENSG00000000460	protein_coding	169662007	169854080	169836879	169854080	17201	2.3	169678401	169678800	0
1	C1orf112	loss	1:169836879..170268311	169836879	170268311	431432	8	1	C1orf112	ENSG00000000460	protein_coding	169662007	169854080	169836879	169854080	17201	2.1	169678801	169679200	0
1	C1orf112	loss	1:169836879..170268311	169836879	170268311	431432	8	1	C1orf112	ENSG00000000460	protein_coding	169662007	169854080	169836879	169854080	17201	2.2	169679201	169679600	0
1	C1orf112	loss	1:169836879..170268311	169836879	170268311	431432	8	1	C1orf112	ENSG00000000460	protein_coding	169662007	169854080	169836879	169854080	17201	2	169679601	169680000	0
1	C1orf112	loss	1:169836879..170268311	169836879	170268311	431432	8	1	C1orf112	ENSG00000000460	protein_coding	169662007	169854080	169836879	169854080	17201	2.3	169680001	169680400	0
1	C1orf112	loss	1:169836879..170268311	169836879	170268311	431432	8	1	C1orf112	ENSG00000000460	protein_coding	169662007	169854080	169836879	169854080	17201	2.3	169680401	169680800	0
1	C1orf112	loss	1:169836879..170268311	169836879	170268311	431432	8	1	C1orf112	ENSG00000000460	protein_coding	169662007	169854080	169836879	169854080	17201	2.2	169680801	169681200	0
1	C1orf112	loss	1:169836879..170268311	169836879	170268311	431432	8	1	C1orf112	ENSG00000000460	protein_coding	169662007	169854080	169836879	169854080	17201	2.5	169681201	169681600	0
1	C1orf112	loss	1:169836879..170268311	169836879	170268311	431432	8	1	C1orf112	ENSG00000000460	protein_coding	169662007	169854080	169836879	169854080	17201	2.5	169681601	169682000	0
1	C1orf112	loss	1:169836879..170268311	169836879	170268311	431432	8	1	C1orf112	ENSG00000000460	protein_coding	169662007	169854080	169836879	169854080	17201	2.1	169682001	169682400	0
1	C1orf112	loss	1:169836879..170268311	169836879	170268311	431432	8	1	C1orf112	ENSG00000000460	protein_coding	169662007	169854080	169836879	169854080	17201	2	169682401	169682800	0
1	C1orf112	loss	1:169836879..170268311	169836879	170268311	431432	8	1	C1orf112	ENSG00000000460	protein_coding	169662007	169854080	169836879	169854080	17201	2.1	169682801	169683200	0
1	C1orf112	loss	1:169836879..170268311	169836879	170268311	431432	8	1	C1orf112	ENSG00000000460	protein_coding	169662007	169854080	169836879	169854080	17201	2.6	169683201	169683600	0
1	C1orf112	loss	1:169836879..170268311	169836879	170268311	431432	8	1	C1orf112	ENSG00000000460	protein_coding	169662007	169854080	169836879	169854080	17201	2.8	169683601	169684000	0
1	C1orf112	loss	1:169836879..170268311	169836879	170268311	431432	8	1	C1orf112	ENSG00000000460	protein_coding	169662007	169854080	169836879	169854080	17201	2.8	169684001	169684400	0
1	C1orf112	loss	1:169836879..170268311	169836879	170268311	431432	8	1	C1orf112	ENSG00000000460	protein_coding	169662007	169854080	169836879	169854080	17201	3.1	169684401	169684800	0
1	C1orf112	loss	1:169836879..170268311	169836879	170268311	431432	8	1	C1orf112	ENSG00000000460	protein_coding	169662007	169854080	169836879	169854080	17201	2.3	169684801	169685200	0
1	C1orf112	loss	1:169836879..170268311	169836879	170268311	431432	8	1	C1orf112	ENSG00000000460	protein_coding	169662007	169854080	169836879	169854080	17201	2	169685201	169685600	0
1	C1orf112	loss	1:169836879..170268311	169836879	170268311	431432	8	1	C1orf112	ENSG00000000460	protein_coding	169662007	169854080	169836879	169854080	17201	1.8	169685601	169686000	0
1	C1orf112	loss	1:169836879..170268311	169836879	170268311	431432	8	1	C1orf112	ENSG00000000460	protein_coding	169662007	169854080	169836879	169854080	17201	2	169686001	169686400	0
1	C1orf112	loss	1:169836879..170268311	169836879	170268311	431432	8	1	C1orf112	ENSG00000000460	protein_coding	169662007	169854080	169836879	169854080	17201	1.8	169686401	169686800	0
1	C1orf112	loss	1:169836879..170268311	169836879	170268311	431432	8	1	C1orf112	ENSG00000000460	protein_coding	169662007	169854080	169836879	169854080	17201	1.8	169686801	169687200	0
1	C1orf112	loss	1:169836879..170268311	169836879	170268311	431432	8	1	C1orf112	ENSG00000000460	protein_coding	169662007	169854080	169836879	169854080	17201	2	169687201	169687600	0
1	C1orf112	loss	1:169836879..170268311	169836879	170268311	431432	8	1	C1orf112	ENSG00000000460	protein_coding	169662007	169854080	169836879	169854080	17201	2.2	169687601	169688000	0
1	C1orf112	loss	1:169836879..170268311	169836879	170268311	431432	8	1	C1orf112	ENSG00000000460	protein_coding	169662007	169854080	169836879	169854080	17201	2	169688001	169688400	0
1	C1orf112	loss	1:169836879..170268311	169836879	170268311	431432	8	1	C1orf112	ENSG00000000460	protein_coding	169662007	169854080	169836879	169854080	17201	2.3	169688401	169688800	0
1	C1orf112	loss	1:169836879..170268311	169836879	170268311	431432	8	1	C1orf112	ENSG00000000460	protein_coding	169662007	169854080	169836879	169854080	17201	2.5	169688801	169689200	0
1	C1orf112	loss	1:169836879..170268311	169836879	170268311	431432	8	1	C1orf112	ENSG00000000460	protein_coding	169662007	169854080	169836879	169854080	17201	2.4	169689201	169689600	0
1	C1orf112	loss	1:169836879..170268311	169836879	170268311	431432	8	1	C1orf112	ENSG00000000460	protein_coding	169662007	169854080	169836879	169854080	17201	2.4	169689601	169690000	0
1	C1orf112	loss	1:169836879..170268311	169836879	170268311	431432	8	1	C1orf112	ENSG00000000460	protein_coding	169662007	169854080	169836879	169854080	17201	2.2	169690001	169690400	0
1	C1orf112	loss	1:169836879..170268311	169836879	170268311	431432	8	1	C1orf112	ENSG00000000460	protein_coding	169662007	169854080	169836879	169854080	17201	2.7	169690401	169690800	0
1	C1orf112	loss	1:169836879..170268311	169836879	170268311	431432	8	1	C1orf112	ENSG00000000460	protein_coding	169662007	169854080	169836879	169854080	17201	2.6	169690801	169691200	0
1	C1orf112	loss	1:169836879..170268311	169836879	170268311	431432	8	1	C1orf112	ENSG00000000460	protein_coding	169662007	169854080	169836879	169854080	17201	2.6	169691201	169691600	0
1	C1orf112	loss	1:169836879..170268311	169836879	170268311	431432	8	1	C1orf112	ENSG00000000460	protein_coding	169662007	169854080	169836879	169854080	17201	2.5	169691601	169692000	0
1	C1orf112	loss	1:169836879..170268311	169836879	170268311	431432	8	1	C1orf112	ENSG00000000460	protein_coding	169662007	169854080	169836879	169854080	17201	2.9	169692001	169692400	0
1	C1orf112	loss	1:169836879..170268311	169836879	170268311	431432	8	1	C1orf112	ENSG00000000460	protein_coding	169662007	169854080	169836879	169854080	17201	2	169692401	169692800	0
1	C1orf112	loss	1:169836879..170268311	169836879	170268311	431432	8	1	C1orf112	ENSG00000000460	protein_coding	169662007	169854080	169836879	169854080	17201	2	169692801	169693200	0
1	C1orf112	loss	1:169836879..170268311	169836879	170268311	431432	8	1	C1orf112	ENSG00000000460	protein_coding	169662007	169854080	169836879	169854080	17201	2.4	169693201	169693600	0
1	C1orf112	loss	1:169836879..170268311	169836879	170268311	431432	8	1	C1orf112	ENSG00000000460	protein_coding	169662007	169854080	169836879	169854080	17201	2.1	169693601	169694000	0
1	C1orf112	loss	1:169836879..170268311	169836879	170268311	431432	8	1	C1orf112	ENSG00000000460	protein_coding	169662007	169854080	169836879	169854080	17201	2.4	169694001	169694400	0
1	C1orf112	loss	1:169836879..170268311	169836879	170268311	431432	8	1	C1orf112	ENSG00000000460	protein_coding	169662007	169854080	169836879	169854080	17201	2.1	169694401	169694800	0
1	C1orf112	loss	1:169836879..170268311	169836879	170268311	431432	8	1	C1orf112	ENSG00000000460	protein_coding	169662007	169854080	169836879	169854080	17201	2.2	169694801	169695200	0
1	C1orf112	loss	1:169836879..170268311	169836879	170268311	431432	8	1	C1orf112	ENSG00000000460	protein_coding	169662007	169854080	169836879	169854080	17201	2.2	169695201	169695600	0
1	C1orf112	loss	1:169836879..170268311	169836879	170268311	431432	8	1	C1orf112	ENSG00000000460	protein_coding	169662007	169854080	169836879	169854080	17201	1.9	169695601	169696000	0
1	C1orf112	loss	1:169836879..170268311	169836879	170268311	431432	8	1	C1orf112	ENSG00000000460	protein_coding	169662007	169854080	169836879	169854080	17201	2.4	169696001	169696400	0
1	C1orf112	loss	1:169836879..170268311	169836879	170268311	431432	8	1	C1orf112	ENSG00000000460	protein_coding	169662007	169854080	169836879	169854080	17201	2.4	169696401	169696800	0
1	C1orf112	loss	1:169836879..170268311	169836879	170268311	431432	8	1	C1orf112	ENSG00000000460	protein_coding	169662007	169854080	169836879	169854080	17201	2.1	169696801	169697200	0
1	C1orf112	loss	1:169836879..170268311	169836879	170268311	431432	8	1	C1orf112	ENSG00000000460	protein_coding	169662007	169854080	169836879	169854080	17201	2.5	169697201	169697600	0
1	C1orf112	loss	1:169836879..170268311	169836879	170268311	431432	8	1	C1orf112	ENSG00000000460	protein_coding	169662007	169854080	169836879	169854080	17201	2.3	169697601	169698000	0
1	C1orf112	loss	1:169836879..170268311	169836879	170268311	431432	8	1	C1orf112	ENSG00000000460	protein_coding	169662007	169854080	169836879	169854080	17201	2.2	169698001	169698400	0
1	C1orf112	loss	1:169836879..170268311	169836879	170268311	431432	8	1	C1orf112	ENSG00000000460	protein_coding	169662007	169854080	169836879	169854080	17201	2.3	169698401	169698800	0
1	C1orf112	loss	1:169836879..170268311	169836879	170268311	431432	8	1	C1orf112	ENSG00000000460	protein_coding	169662007	169854080	169836879	169854080	17201	2.4	169698801	169699200	0
1	C1orf112	loss	1:169836879..170268311	169836879	170268311	431432	8	1	C1orf112	ENSG00000000460	protein_coding	169662007	169854080	169836879	169854080	17201	1.9	169699201	169699600	0
1	C1orf112	loss	1:169836879..170268311	169836879	170268311	431432	8	1	C1orf112	ENSG00000000460	protein_coding	169662007	169854080	169836879	169854080	17201	2.2	169699601	169700000	0
1	C1orf112	loss	1:169836879..170268311	169836879	170268311	431432	8	1	C1orf112	ENSG00000000460	protein_coding	169662007	169854080	169836879	169854080	17201	2.2	169700001	169700400	0
1	C1orf112	loss	1:169836879..170268311	169836879	170268311	431432	8	1	C1orf112	ENSG00000000460	protein_coding	169662007	169854080	169836879	169854080	17201	2.6	169700401	169700800	0
1	C1orf112	loss	1:169836879..170268311	169836879	170268311	431432	8	1	C1orf112	ENSG00000000460	protein_coding	169662007	169854080	169836879	169854080	17201	2.9	169700801	169701200	0
1	C1orf112	loss	1:169836879..170268311	169836879	170268311	431432	8	1	C1orf112	ENSG00000000460	protein_coding	169662007	169854080	169836879	169854080	17201	2.1	169701201	169701600	0
1	C1orf112	loss	1:169836879..170268311	169836879	170268311	431432	8	1	C1orf112	ENSG00000000460	protein_coding	169662007	169854080	169836879	169854080	17201	2.1	169701601	169702000	0
1	C1orf112	loss	1:169836879..170268311	169836879	170268311	431432	8	1	C1orf112	ENSG00000000460	protein_coding	169662007	169854080	169836879	169854080	17201	2.2	169702001	169702400	0
1	C1orf112	loss	1:169836879..170268311	169836879	170268311	431432	8	1	C1orf112	ENSG00000000460	protein_coding	169662007	169854080	169836879	169854080	17201	2.7	169702401	169702800	0
1	C1orf112	loss	1:169836879..170268311	169836879	170268311	431432	8	1	C1orf112	ENSG00000000460	protein_coding	169662007	169854080	169836879	169854080	17201	2.4	169702801	169703200	0
1	C1orf112	loss	1:169836879..170268311	169836879	170268311	431432	8	1	C1orf112	ENSG00000000460	protein_coding	169662007	169854080	169836879	169854080	17201	2.7	169703201	169703600	0
1	C1orf112	loss	1:169836879..170268311	169836879	170268311	431432	8	1	C1orf112	ENSG00000000460	protein_coding	169662007	169854080	169836879	169854080	17201	2.7	169703601	169704000	0
1	C1orf112	loss	1:169836879..170268311	169836879	170268311	431432	8	1	C1orf112	ENSG00000000460	protein_coding	169662007	169854080	169836879	169854080	17201	2.4	169704001	169704400	0
1	C1orf112	loss	1:169836879..170268311	169836879	170268311	431432	8	1	C1orf112	ENSG00000000460	protein_coding	169662007	169854080	169836879	169854080	17201	1.8	169704401	169704800	0
1	C1orf112	loss	1:169836879..170268311	169836879	170268311	431432	8	1	C1orf112	ENSG00000000460	protein_coding	169662007	169854080	169836879	169854080	17201	1.9	169704801	169705200	0
1	C1orf112	loss	1:169836879..170268311	169836879	170268311	431432	8	1	C1orf112	ENSG00000000460	protein_coding	169662007	169854080	169836879	169854080	17201	2.1	169705201	169705600	0
1	C1orf112	loss	1:169836879..170268311	169836879	170268311	431432	8	1	C1orf112	ENSG00000000460	protein_coding	169662007	169854080	169836879	169854080	17201	2.2	169705601	169706000	0
1	C1orf112	loss	1:169836879..170268311	169836879	170268311	431432	8	1	C1orf112	ENSG00000000460	protein_coding	169662007	169854080	169836879	169854080	17201	2.5	169706001	169706400	0
1	C1orf112	loss	1:169836879..170268311	169836879	170268311	431432	8	1	C1orf112	ENSG00000000460	protein_coding	169662007	169854080	169836879	169854080	17201	2.1	169706401	169706800	0
1	C1orf112	loss	1:169836879..170268311	169836879	170268311	431432	8	1	C1orf112	ENSG00000000460	protein_coding	169662007	169854080	169836879	169854080	17201	2.5	169706801	169707200	0
1	C1orf112	loss	1:169836879..170268311	169836879	170268311	431432	8	1	C1orf112	ENSG00000000460	protein_coding	169662007	169854080	169836879	169854080	17201	2.5	169707201	169707600	0
1	C1orf112	loss	1:169836879..170268311	169836879	170268311	431432	8	1	C1orf112	ENSG00000000460	protein_coding	169662007	169854080	169836879	169854080	17201	1.7	169707601	169708000	0
1	C1orf112	loss	1:169836879..170268311	169836879	170268311	431432	8	1	C1orf112	ENSG00000000460	protein_coding	169662007	169854080	169836879	169854080	17201	2	169708001	169708400	0
1	C1orf112	loss	1:169836879..170268311	169836879	170268311	431432	8	1	C1orf112	ENSG00000000460	protein_coding	169662007	169854080	169836879	169854080	17201	2.1	169708401	169708800	0
1	C1orf112	loss	1:169836879..170268311	169836879	170268311	431432	8	1	C1orf112	ENSG00000000460	protein_coding	169662007	169854080	169836879	169854080	17201	2.2	169708801	169709200	0
1	C1orf112	loss	1:169836879..170268311	169836879	170268311	431432	8	1	C1orf112	ENSG00000000460	protein_coding	169662007	169854080	169836879	169854080	17201	2	169709201	169709600	0
1	C1orf112	loss	1:169836879..170268311	169836879	170268311	431432	8	1	C1orf112	ENSG00000000460	protein_coding	169662007	169854080	169836879	169854080	17201	1.9	169709601	169710000	0
1	C1orf112	loss	1:169836879..170268311	169836879	170268311	431432	8	1	C1orf112	ENSG00000000460	protein_coding	169662007	169854080	169836879	169854080	17201	1.9	169710001	169710400	0
1	C1orf112	loss	1:169836879..170268311	169836879	170268311	431432	8	1	C1orf112	ENSG00000000460	protein_coding	169662007	169854080	169836879	169854080	17201	2.1	169710401	169710800	0
1	C1orf112	loss	1:169836879..170268311	169836879	170268311	431432	8	1	C1orf112	ENSG00000000460	protein_coding	169662007	169854080	169836879	169854080	17201	1.7	169710801	169711200	0
1	C1orf112	loss	1:169836879..170268311	169836879	170268311	431432	8	1	C1orf112	ENSG00000000460	protein_coding	169662007	169854080	169836879	169854080	17201	1.9	169711201	169711600	0
1	C1orf112	loss	1:169836879..170268311	169836879	170268311	431432	8	1	C1orf112	ENSG00000000460	protein_coding	169662007	169854080	169836879	169854080	17201	2.2	169711601	169712000	0
1	C1orf112	loss	1:169836879..170268311	169836879	170268311	431432	8	1	C1orf112	ENSG00000000460	protein_coding	169662007	169854080	169836879	169854080	17201	2.4	169712001	169712400	0
1	C1orf112	loss	1:169836879..170268311	169836879	170268311	431432	8	1	C1orf112	ENSG00000000460	protein_coding	169662007	169854080	169836879	169854080	17201	2.3	169712401	169712800	0
1	C1orf112	loss	1:169836879..170268311	169836879	170268311	431432	8	1	C1orf112	ENSG00000000460	protein_coding	169662007	169854080	169836879	169854080	17201	2.2	169712801	169713200	0
1	C1orf112	loss	1:169836879..170268311	169836879	170268311	431432	8	1	C1orf112	ENSG00000000460	protein_coding	169662007	169854080	169836879	169854080	17201	2.1	169713201	169713600	0
1	C1orf112	loss	1:169836879..170268311	169836879	170268311	431432	8	1	C1orf112	ENSG00000000460	protein_coding	169662007	169854080	169836879	169854080	17201	2.1	169713601	169714000	0
1	C1orf112	loss	1:169836879..170268311	169836879	170268311	431432	8	1	C1orf112	ENSG00000000460	protein_coding	169662007	169854080	169836879	169854080	17201	1.8	169714001	169714400	0
1	C1orf112	loss	1:169836879..170268311	169836879	170268311	431432	8	1	C1orf112	ENSG00000000460	protein_coding	169662007	169854080	169836879	169854080	17201	2	169714401	169714800	0
1	C1orf112	loss	1:169836879..170268311	169836879	170268311	431432	8	1	C1orf112	ENSG00000000460	protein_coding	169662007	169854080	169836879	169854080	17201	2.2	169714801	169715200	0
1	C1orf112	loss	1:169836879..170268311	169836879	170268311	431432	8	1	C1orf112	ENSG00000000460	protein_coding	169662007	169854080	169836879	169854080	17201	2.5	169715201	169715600	0
1	C1orf112	loss	1:169836879..170268311	169836879	170268311	431432	8	1	C1orf112	ENSG00000000460	protein_coding	169662007	169854080	169836879	169854080	17201	2.6	169715601	169716000	0
1	C1orf112	loss	1:169836879..170268311	169836879	170268311	431432	8	1	C1orf112	ENSG00000000460	protein_coding	169662007	169854080	169836879	169854080	17201	2.5	169716001	169716400	0
1	C1orf112	loss	1:169836879..170268311	169836879	170268311	431432	8	1	C1orf112	ENSG00000000460	protein_coding	169662007	169854080	169836879	169854080	17201	2.1	169716401	169716800	0
1	C1orf112	loss	1:169836879..170268311	169836879	170268311	431432	8	1	C1orf112	ENSG00000000460	protein_coding	169662007	169854080	169836879	169854080	17201	2.2	169716801	169717200	0
1	C1orf112	loss	1:169836879..170268311	169836879	170268311	431432	8	1	C1orf112	ENSG00000000460	protein_coding	169662007	169854080	169836879	169854080	17201	2.9	169717201	169717600	0
1	C1orf112	loss	1:169836879..170268311	169836879	170268311	431432	8	1	C1orf112	ENSG00000000460	protein_coding	169662007	169854080	169836879	169854080	17201	2.5	169717601	169718000	0
1	C1orf112	loss	1:169836879..170268311	169836879	170268311	431432	8	1	C1orf112	ENSG00000000460	protein_coding	169662007	169854080	169836879	169854080	17201	2	169718001	169718400	0
1	C1orf112	loss	1:169836879..170268311	169836879	170268311	431432	8	1	C1orf112	ENSG00000000460	protein_coding	169662007	169854080	169836879	169854080	17201	2.5	169718401	169718800	0
1	C1orf112	loss	1:169836879..170268311	169836879	170268311	431432	8	1	C1orf112	ENSG00000000460	protein_coding	169662007	169854080	169836879	169854080	17201	2.4	169718801	169719200	0
1	C1orf112	loss	1:169836879..170268311	169836879	170268311	431432	8	1	C1orf112	ENSG00000000460	protein_coding	169662007	169854080	169836879	169854080	17201	2.2	169719201	169719600	0
1	C1orf112	loss	1:169836879..170268311	169836879	170268311	431432	8	1	C1orf112	ENSG00000000460	protein_coding	169662007	169854080	169836879	169854080	17201	2.3	169719601	169720000	0
1	C1orf112	loss	1:169836879..170268311	169836879	170268311	431432	8	1	C1orf112	ENSG00000000460	protein_coding	169662007	169854080	169836879	169854080	17201	2.4	169720001	169720400	0
1	C1orf112	loss	1:169836879..170268311	169836879	170268311	431432	8	1	C1orf112	ENSG00000000460	protein_coding	169662007	169854080	169836879	169854080	17201	2.3	169720401	169720800	0
1	C1orf112	loss	1:169836879..170268311	169836879	170268311	431432	8	1	C1orf112	ENSG00000000460	protein_coding	169662007	169854080	169836879	169854080	17201	2.9	169720801	169721200	0
1	C1orf112	loss	1:169836879..170268311	169836879	170268311	431432	8	1	C1orf112	ENSG00000000460	protein_coding	169662007	169854080	169836879	169854080	17201	2.5	169721201	169721600	0
1	C1orf112	loss	1:169836879..170268311	169836879	170268311	431432	8	1	C1orf112	ENSG00000000460	protein_coding	169662007	169854080	169836879	169854080	17201	2.2	169721601	169722000	0
1	C1orf112	loss	1:169836879..170268311	169836879	170268311	431432	8	1	C1orf112	ENSG00000000460	protein_coding	169662007	169854080	169836879	169854080	17201	2.3	169722001	169722400	0
1	C1orf112	loss	1:169836879..170268311	169836879	170268311	431432	8	1	C1orf112	ENSG00000000460	protein_coding	169662007	169854080	169836879	169854080	17201	2	169722401	169722800	0
1	C1orf112	loss	1:169836879..170268311	169836879	170268311	431432	8	1	C1orf112	ENSG00000000460	protein_coding	169662007	169854080	169836879	169854080	17201	2.3	169722801	169723200	0
1	C1orf112	loss	1:169836879..170268311	169836879	170268311	431432	8	1	C1orf112	ENSG00000000460	protein_coding	169662007	169854080	169836879	169854080	17201	1.9	169723201	169723600	0
1	C1orf112	loss	1:169836879..170268311	169836879	170268311	431432	8	1	C1orf112	ENSG00000000460	protein_coding	169662007	169854080	169836879	169854080	17201	2.2	169723601	169724000	0
1	C1orf112	loss	1:169836879..170268311	169836879	170268311	431432	8	1	C1orf112	ENSG00000000460	protein_coding	169662007	169854080	169836879	169854080	17201	2.7	169724001	169724400	0
1	C1orf112	loss	1:169836879..170268311	169836879	170268311	431432	8	1	C1orf112	ENSG00000000460	protein_coding	169662007	169854080	169836879	169854080	17201	2.8	169724401	169724800	0
1	C1orf112	loss	1:169836879..170268311	169836879	170268311	431432	8	1	C1orf112	ENSG00000000460	protein_coding	169662007	169854080	169836879	169854080	17201	2.5	169724801	169725200	0
1	C1orf112	loss	1:169836879..170268311	169836879	170268311	431432	8	1	C1orf112	ENSG00000000460	protein_coding	169662007	169854080	169836879	169854080	17201	2.1	169725201	169725600	0
1	C1orf112	loss	1:169836879..170268311	169836879	170268311	431432	8	1	C1orf112	ENSG00000000460	protein_coding	169662007	169854080	169836879	169854080	17201	2.2	169725601	169726000	0
1	C1orf112	loss	1:169836879..170268311	169836879	170268311	431432	8	1	C1orf112	ENSG00000000460	protein_coding	169662007	169854080	169836879	169854080	17201	1.7	169726001	169726400	0
1	C1orf112	loss	1:169836879..170268311	169836879	170268311	431432	8	1	C1orf112	ENSG00000000460	protein_coding	169662007	169854080	169836879	169854080	17201	2.3	169726401	169726800	0
1	C1orf112	loss	1:169836879..170268311	169836879	170268311	431432	8	1	C1orf112	ENSG00000000460	protein_coding	169662007	169854080	169836879	169854080	17201	2.4	169726801	169727200	0
1	C1orf112	loss	1:169836879..170268311	169836879	170268311	431432	8	1	C1orf112	ENSG00000000460	protein_coding	169662007	169854080	169836879	169854080	17201	2.2	169727201	169727600	0
1	C1orf112	loss	1:169836879..170268311	169836879	170268311	431432	8	1	C1orf112	ENSG00000000460	protein_coding	169662007	169854080	169836879	169854080	17201	2	169727601	169728000	0
1	C1orf112	loss	1:169836879..170268311	169836879	170268311	431432	8	1	C1orf112	ENSG00000000460	protein_coding	169662007	169854080	169836879	169854080	17201	3	169728001	169728400	0
1	C1orf112	loss	1:169836879..170268311	169836879	170268311	431432	8	1	C1orf112	ENSG00000000460	protein_coding	169662007	169854080	169836879	169854080	17201	2.5	169728401	169728800	0
1	C1orf112	loss	1:169836879..170268311	169836879	170268311	431432	8	1	C1orf112	ENSG00000000460	protein_coding	169662007	169854080	169836879	169854080	17201	2.5	169728801	169729200	0
1	C1orf112	loss	1:169836879..170268311	169836879	170268311	431432	8	1	C1orf112	ENSG00000000460	protein_coding	169662007	169854080	169836879	169854080	17201	2.2	169729201	169729600	0
1	C1orf112	loss	1:169836879..170268311	169836879	170268311	431432	8	1	C1orf112	ENSG00000000460	protein_coding	169662007	169854080	169836879	169854080	17201	2.1	169729601	169730000	0
1	C1orf112	loss	1:169836879..170268311	169836879	170268311	431432	8	1	C1orf112	ENSG00000000460	protein_coding	169662007	169854080	169836879	169854080	17201	2.3	169730001	169730400	0
1	C1orf112	loss	1:169836879..170268311	169836879	170268311	431432	8	1	C1orf112	ENSG00000000460	protein_coding	169662007	169854080	169836879	169854080	17201	2.5	169730401	169730800	0
1	C1orf112	loss	1:169836879..170268311	169836879	170268311	431432	8	1	C1orf112	ENSG00000000460	protein_coding	169662007	169854080	169836879	169854080	17201	2.2	169730801	169731200	0
1	C1orf112	loss	1:169836879..170268311	169836879	170268311	431432	8	1	C1orf112	ENSG00000000460	protein_coding	169662007	169854080	169836879	169854080	17201	2.1	169731201	169731600	0
1	C1orf112	loss	1:169836879..170268311	169836879	170268311	431432	8	1	C1orf112	ENSG00000000460	protein_coding	169662007	169854080	169836879	169854080	17201	2.6	169731601	169732000	0
1	C1orf112	loss	1:169836879..170268311	169836879	170268311	431432	8	1	C1orf112	ENSG00000000460	protein_coding	169662007	169854080	169836879	169854080	17201	2.3	169732001	169732400	0
1	C1orf112	loss	1:169836879..170268311	169836879	170268311	431432	8	1	C1orf112	ENSG00000000460	protein_coding	169662007	169854080	169836879	169854080	17201	3.1	169732401	169732800	0
1	C1orf112	loss	1:169836879..170268311	169836879	170268311	431432	8	1	C1orf112	ENSG00000000460	protein_coding	169662007	169854080	169836879	169854080	17201	2.7	169732801	169733200	0
1	C1orf112	loss	1:169836879..170268311	169836879	170268311	431432	8	1	C1orf112	ENSG00000000460	protein_coding	169662007	169854080	169836879	169854080	17201	2.2	169733201	169733600	0
1	C1orf112	loss	1:169836879..170268311	169836879	170268311	431432	8	1	C1orf112	ENSG00000000460	protein_coding	169662007	169854080	169836879	169854080	17201	2.3	169733601	169734000	0
1	C1orf112	loss	1:169836879..170268311	169836879	170268311	431432	8	1	C1orf112	ENSG00000000460	protein_coding	169662007	169854080	169836879	169854080	17201	2.3	169734001	169734400	0
1	C1orf112	loss	1:169836879..170268311	169836879	170268311	431432	8	1	C1orf112	ENSG00000000460	protein_coding	169662007	169854080	169836879	169854080	17201	2.6	169734401	169734800	0
1	C1orf112	loss	1:169836879..170268311	169836879	170268311	431432	8	1	C1orf112	ENSG00000000460	protein_coding	169662007	169854080	169836879	169854080	17201	1.9	169734801	169735200	0
1	C1orf112	loss	1:169836879..170268311	169836879	170268311	431432	8	1	C1orf112	ENSG00000000460	protein_coding	169662007	169854080	169836879	169854080	17201	2	169735201	169735600	0
1	C1orf112	loss	1:169836879..170268311	169836879	170268311	431432	8	1	C1orf112	ENSG00000000460	protein_coding	169662007	169854080	169836879	169854080	17201	2	169735601	169736000	0
1	C1orf112	loss	1:169836879..170268311	169836879	170268311	431432	8	1	C1orf112	ENSG00000000460	protein_coding	169662007	169854080	169836879	169854080	17201	2	169736001	169736400	0
1	C1orf112	loss	1:169836879..170268311	169836879	170268311	431432	8	1	C1orf112	ENSG00000000460	protein_coding	169662007	169854080	169836879	169854080	17201	2.1	169736401	169736800	0
1	C1orf112	loss	1:169836879..170268311	169836879	170268311	431432	8	1	C1orf112	ENSG00000000460	protein_coding	169662007	169854080	169836879	169854080	17201	2.2	169736801	169737200	0
1	C1orf112	loss	1:169836879..170268311	169836879	170268311	431432	8	1	C1orf112	ENSG00000000460	protein_coding	169662007	169854080	169836879	169854080	17201	1.9	169737201	169737600	0
1	C1orf112	loss	1:169836879..170268311	169836879	170268311	431432	8	1	C1orf112	ENSG00000000460	protein_coding	169662007	169854080	169836879	169854080	17201	2.5	169737601	169738000	0
1	C1orf112	loss	1:169836879..170268311	169836879	170268311	431432	8	1	C1orf112	ENSG00000000460	protein_coding	169662007	169854080	169836879	169854080	17201	2.4	169738001	169738400	0
1	C1orf112	loss	1:169836879..170268311	169836879	170268311	431432	8	1	C1orf112	ENSG00000000460	protein_coding	169662007	169854080	169836879	169854080	17201	2.6	169738401	169738800	0
1	C1orf112	loss	1:169836879..170268311	169836879	170268311	431432	8	1	C1orf112	ENSG00000000460	protein_coding	169662007	169854080	169836879	169854080	17201	3	169738801	169739200	0
1	C1orf112	loss	1:169836879..170268311	169836879	170268311	431432	8	1	C1orf112	ENSG00000000460	protein_coding	169662007	169854080	169836879	169854080	17201	2.3	169739201	169739600	0
1	C1orf112	loss	1:169836879..170268311	169836879	170268311	431432	8	1	C1orf112	ENSG00000000460	protein_coding	169662007	169854080	169836879	169854080	17201	2.1	169739601	169740000	0
1	C1orf112	loss	1:169836879..170268311	169836879	170268311	431432	8	1	C1orf112	ENSG00000000460	protein_coding	169662007	169854080	169836879	169854080	17201	1.9	169740001	169740400	0
1	C1orf112	loss	1:169836879..170268311	169836879	170268311	431432	8	1	C1orf112	ENSG00000000460	protein_coding	169662007	169854080	169836879	169854080	17201	2.2	169740401	169740800	0
1	C1orf112	loss	1:169836879..170268311	169836879	170268311	431432	8	1	C1orf112	ENSG00000000460	protein_coding	169662007	169854080	169836879	169854080	17201	2.5	169740801	169741200	0
1	C1orf112	loss	1:169836879..170268311	169836879	170268311	431432	8	1	C1orf112	ENSG00000000460	protein_coding	169662007	169854080	169836879	169854080	17201	2.9	169741201	169741600	0
1	C1orf112	loss	1:169836879..170268311	169836879	170268311	431432	8	1	C1orf112	ENSG00000000460	protein_coding	169662007	169854080	169836879	169854080	17201	2.5	169741601	169742000	0
1	C1orf112	loss	1:169836879..170268311	169836879	170268311	431432	8	1	C1orf112	ENSG00000000460	protein_coding	169662007	169854080	169836879	169854080	17201	2.3	169742001	169742400	0
1	C1orf112	loss	1:169836879..170268311	169836879	170268311	431432	8	1	C1orf112	ENSG00000000460	protein_coding	169662007	169854080	169836879	169854080	17201	2.4	169742401	169742800	0
1	C1orf112	loss	1:169836879..170268311	169836879	170268311	431432	8	1	C1orf112	ENSG00000000460	protein_coding	169662007	169854080	169836879	169854080	17201	2.5	169742801	169743200	0
1	C1orf112	loss	1:169836879..170268311	169836879	170268311	431432	8	1	C1orf112	ENSG00000000460	protein_coding	169662007	169854080	169836879	169854080	17201	2.4	169743201	169743600	0
1	C1orf112	loss	1:169836879..170268311	169836879	170268311	431432	8	1	C1orf112	ENSG00000000460	protein_coding	169662007	169854080	169836879	169854080	17201	2.1	169743601	169744000	0
1	C1orf112	loss	1:169836879..170268311	169836879	170268311	431432	8	1	C1orf112	ENSG00000000460	protein_coding	169662007	169854080	169836879	169854080	17201	2.5	169744001	169744400	0
1	C1orf112	loss	1:169836879..170268311	169836879	170268311	431432	8	1	C1orf112	ENSG00000000460	protein_coding	169662007	169854080	169836879	169854080	17201	2.3	169744401	169744800	0
1	C1orf112	loss	1:169836879..170268311	169836879	170268311	431432	8	1	C1orf112	ENSG00000000460	protein_coding	169662007	169854080	169836879	169854080	17201	2.8	169744801	169745200	0
1	C1orf112	loss	1:169836879..170268311	169836879	170268311	431432	8	1	C1orf112	ENSG00000000460	protein_coding	169662007	169854080	169836879	169854080	17201	2.3	169745201	169745600	0
1	C1orf112	loss	1:169836879..170268311	169836879	170268311	431432	8	1	C1orf112	ENSG00000000460	protein_coding	169662007	169854080	169836879	169854080	17201	2.2	169745601	169746000	0
1	C1orf112	loss	1:169836879..170268311	169836879	170268311	431432	8	1	C1orf112	ENSG00000000460	protein_coding	169662007	169854080	169836879	169854080	17201	2.7	169746001	169746400	0
1	C1orf112	loss	1:169836879..170268311	169836879	170268311	431432	8	1	C1orf112	ENSG00000000460	protein_coding	169662007	169854080	169836879	169854080	17201	2.3	169746401	169746800	0
1	C1orf112	loss	1:169836879..170268311	169836879	170268311	431432	8	1	C1orf112	ENSG00000000460	protein_coding	169662007	169854080	169836879	169854080	17201	1.9	169746801	169747200	0
1	C1orf112	loss	1:169836879..170268311	169836879	170268311	431432	8	1	C1orf112	ENSG00000000460	protein_coding	169662007	169854080	169836879	169854080	17201	2	169747201	169747600	0
1	C1orf112	loss	1:169836879..170268311	169836879	170268311	431432	8	1	C1orf112	ENSG00000000460	protein_coding	169662007	169854080	169836879	169854080	17201	2	169747601	169748000	0
1	C1orf112	loss	1:169836879..170268311	169836879	170268311	431432	8	1	C1orf112	ENSG00000000460	protein_coding	169662007	169854080	169836879	169854080	17201	2	169748001	169748400	0
1	C1orf112	loss	1:169836879..170268311	169836879	170268311	431432	8	1	C1orf112	ENSG00000000460	protein_coding	169662007	169854080	169836879	169854080	17201	2.3	169748401	169748800	0
1	C1orf112	loss	1:169836879..170268311	169836879	170268311	431432	8	1	C1orf112	ENSG00000000460	protein_coding	169662007	169854080	169836879	169854080	17201	2	169748801	169749200	0
1	C1orf112	loss	1:169836879..170268311	169836879	170268311	431432	8	1	C1orf112	ENSG00000000460	protein_coding	169662007	169854080	169836879	169854080	17201	2	169749201	169749600	0
1	C1orf112	loss	1:169836879..170268311	169836879	170268311	431432	8	1	C1orf112	ENSG00000000460	protein_coding	169662007	169854080	169836879	169854080	17201	2.2	169749601	169750000	0
1	C1orf112	loss	1:169836879..170268311	169836879	170268311	431432	8	1	C1orf112	ENSG00000000460	protein_coding	169662007	169854080	169836879	169854080	17201	2.4	169750001	169750400	0
1	C1orf112	loss	1:169836879..170268311	169836879	170268311	431432	8	1	C1orf112	ENSG00000000460	protein_coding	169662007	169854080	169836879	169854080	17201	2.2	169750401	169750800	0
1	C1orf112	loss	1:169836879..170268311	169836879	170268311	431432	8	1	C1orf112	ENSG00000000460	protein_coding	169662007	169854080	169836879	169854080	17201	2.4	169750801	169751200	0
1	C1orf112	loss	1:169836879..170268311	169836879	170268311	431432	8	1	C1orf112	ENSG00000000460	protein_coding	169662007	169854080	169836879	169854080	17201	2.2	169751201	169751600	0
1	C1orf112	loss	1:169836879..170268311	169836879	170268311	431432	8	1	C1orf112	ENSG00000000460	protein_coding	169662007	169854080	169836879	169854080	17201	2.4	169751601	169752000	0
1	C1orf112	loss	1:169836879..170268311	169836879	170268311	431432	8	1	C1orf112	ENSG00000000460	protein_coding	169662007	169854080	169836879	169854080	17201	2.5	169752001	169752400	0
1	C1orf112	loss	1:169836879..170268311	169836879	170268311	431432	8	1	C1orf112	ENSG00000000460	protein_coding	169662007	169854080	169836879	169854080	17201	2.2	169752401	169752800	0
1	C1orf112	loss	1:169836879..170268311	169836879	170268311	431432	8	1	C1orf112	ENSG00000000460	protein_coding	169662007	169854080	169836879	169854080	17201	2.3	169752801	169753200	0
1	C1orf112	loss	1:169836879..170268311	169836879	170268311	431432	8	1	C1orf112	ENSG00000000460	protein_coding	169662007	169854080	169836879	169854080	17201	2.1	169753201	169753600	0
1	C1orf112	loss	1:169836879..170268311	169836879	170268311	431432	8	1	C1orf112	ENSG00000000460	protein_coding	169662007	169854080	169836879	169854080	17201	2.2	169753601	169754000	0
1	C1orf112	loss	1:169836879..170268311	169836879	170268311	431432	8	1	C1orf112	ENSG00000000460	protein_coding	169662007	169854080	169836879	169854080	17201	2.5	169754001	169754400	0
1	C1orf112	loss	1:169836879..170268311	169836879	170268311	431432	8	1	C1orf112	ENSG00000000460	protein_coding	169662007	169854080	169836879	169854080	17201	2.3	169754401	169754800	0
1	C1orf112	loss	1:169836879..170268311	169836879	170268311	431432	8	1	C1orf112	ENSG00000000460	protein_coding	169662007	169854080	169836879	169854080	17201	3.2	169754801	169755200	0
1	C1orf112	loss	1:169836879..170268311	169836879	170268311	431432	8	1	C1orf112	ENSG00000000460	protein_coding	169662007	169854080	169836879	169854080	17201	2.4	169755201	169755600	0
1	C1orf112	loss	1:169836879..170268311	169836879	170268311	431432	8	1	C1orf112	ENSG00000000460	protein_coding	169662007	169854080	169836879	169854080	17201	2.1	169755601	169756000	0
1	C1orf112	loss	1:169836879..170268311	169836879	170268311	431432	8	1	C1orf112	ENSG00000000460	protein_coding	169662007	169854080	169836879	169854080	17201	2.3	169756001	169756400	0
1	C1orf112	loss	1:169836879..170268311	169836879	170268311	431432	8	1	C1orf112	ENSG00000000460	protein_coding	169662007	169854080	169836879	169854080	17201	2.8	169756401	169756800	0
1	C1orf112	loss	1:169836879..170268311	169836879	170268311	431432	8	1	C1orf112	ENSG00000000460	protein_coding	169662007	169854080	169836879	169854080	17201	2.5	169756801	169757200	0
1	C1orf112	loss	1:169836879..170268311	169836879	170268311	431432	8	1	C1orf112	ENSG00000000460	protein_coding	169662007	169854080	169836879	169854080	17201	2.2	169757201	169757600	0
1	C1orf112	loss	1:169836879..170268311	169836879	170268311	431432	8	1	C1orf112	ENSG00000000460	protein_coding	169662007	169854080	169836879	169854080	17201	2.1	169757601	169758000	0
1	C1orf112	loss	1:169836879..170268311	169836879	170268311	431432	8	1	C1orf112	ENSG00000000460	protein_coding	169662007	169854080	169836879	169854080	17201	2.5	169758001	169758400	0
1	C1orf112	loss	1:169836879..170268311	169836879	170268311	431432	8	1	C1orf112	ENSG00000000460	protein_coding	169662007	169854080	169836879	169854080	17201	2.1	169758401	169758800	0
1	C1orf112	loss	1:169836879..170268311	169836879	170268311	431432	8	1	C1orf112	ENSG00000000460	protein_coding	169662007	169854080	169836879	169854080	17201	1.8	169758801	169759200	0
1	C1orf112	loss	1:169836879..170268311	169836879	170268311	431432	8	1	C1orf112	ENSG00000000460	protein_coding	169662007	169854080	169836879	169854080	17201	2.4	169759201	169759600	0
1	C1orf112	loss	1:169836879..170268311	169836879	170268311	431432	8	1	C1orf112	ENSG00000000460	protein_coding	169662007	169854080	169836879	169854080	17201	2.5	169759601	169760000	0
1	C1orf112	loss	1:169836879..170268311	169836879	170268311	431432	8	1	C1orf112	ENSG00000000460	protein_coding	169662007	169854080	169836879	169854080	17201	2.1	169760001	169760400	0
1	C1orf112	loss	1:169836879..170268311	169836879	170268311	431432	8	1	C1orf112	ENSG00000000460	protein_coding	169662007	169854080	169836879	169854080	17201	2	169760401	169760800	0
1	C1orf112	loss	1:169836879..170268311	169836879	170268311	431432	8	1	C1orf112	ENSG00000000460	protein_coding	169662007	169854080	169836879	169854080	17201	2.1	169760801	169761200	0
1	C1orf112	loss	1:169836879..170268311	169836879	170268311	431432	8	1	C1orf112	ENSG00000000460	protein_coding	169662007	169854080	169836879	169854080	17201	2.1	169761201	169761600	0
1	C1orf112	loss	1:169836879..170268311	169836879	170268311	431432	8	1	C1orf112	ENSG00000000460	protein_coding	169662007	169854080	169836879	169854080	17201	2.3	169761601	169762000	0
1	C1orf112	loss	1:169836879..170268311	169836879	170268311	431432	8	1	C1orf112	ENSG00000000460	protein_coding	169662007	169854080	169836879	169854080	17201	2.2	169762001	169762400	0
1	C1orf112	loss	1:169836879..170268311	169836879	170268311	431432	8	1	C1orf112	ENSG00000000460	protein_coding	169662007	169854080	169836879	169854080	17201	2.1	169762401	169762800	0
1	C1orf112	loss	1:169836879..170268311	169836879	170268311	431432	8	1	C1orf112	ENSG00000000460	protein_coding	169662007	169854080	169836879	169854080	17201	2.4	169762801	169763200	0
1	C1orf112	loss	1:169836879..170268311	169836879	170268311	431432	8	1	C1orf112	ENSG00000000460	protein_coding	169662007	169854080	169836879	169854080	17201	2.6	169763201	169763600	0
1	C1orf112	loss	1:169836879..170268311	169836879	170268311	431432	8	1	C1orf112	ENSG00000000460	protein_coding	169662007	169854080	169836879	169854080	17201	2.2	169763601	169764000	0
1	C1orf112	loss	1:169836879..170268311	169836879	170268311	431432	8	1	C1orf112	ENSG00000000460	protein_coding	169662007	169854080	169836879	169854080	17201	3.1	169764001	169764400	0
1	C1orf112	loss	1:169836879..170268311	169836879	170268311	431432	8	1	C1orf112	ENSG00000000460	protein_coding	169662007	169854080	169836879	169854080	17201	2.6	169764401	169764800	0
1	C1orf112	loss	1:169836879..170268311	169836879	170268311	431432	8	1	C1orf112	ENSG00000000460	protein_coding	169662007	169854080	169836879	169854080	17201	2.5	169764801	169765200	0
1	C1orf112	loss	1:169836879..170268311	169836879	170268311	431432	8	1	C1orf112	ENSG00000000460	protein_coding	169662007	169854080	169836879	169854080	17201	2.7	169765201	169765600	0
1	C1orf112	loss	1:169836879..170268311	169836879	170268311	431432	8	1	C1orf112	ENSG00000000460	protein_coding	169662007	169854080	169836879	169854080	17201	2.1	169765601	169766000	0
1	C1orf112	loss	1:169836879..170268311	169836879	170268311	431432	8	1	C1orf112	ENSG00000000460	protein_coding	169662007	169854080	169836879	169854080	17201	2.6	169766001	169766400	0
1	C1orf112	loss	1:169836879..170268311	169836879	170268311	431432	8	1	C1orf112	ENSG00000000460	protein_coding	169662007	169854080	169836879	169854080	17201	2.2	169766401	169766800	0
1	C1orf112	loss	1:169836879..170268311	169836879	170268311	431432	8	1	C1orf112	ENSG00000000460	protein_coding	169662007	169854080	169836879	169854080	17201	2.6	169766801	169767200	0
1	C1orf112	loss	1:169836879..170268311	169836879	170268311	431432	8	1	C1orf112	ENSG00000000460	protein_coding	169662007	169854080	169836879	169854080	17201	2.5	169767201	169767600	0
1	C1orf112	loss	1:169836879..170268311	169836879	170268311	431432	8	1	C1orf112	ENSG00000000460	protein_coding	169662007	169854080	169836879	169854080	17201	2.4	169767601	169768000	0
1	C1orf112	loss	1:169836879..170268311	169836879	170268311	431432	8	1	C1orf112	ENSG00000000460	protein_coding	169662007	169854080	169836879	169854080	17201	2	169768001	169768400	0
1	C1orf112	loss	1:169836879..170268311	169836879	170268311	431432	8	1	C1orf112	ENSG00000000460	protein_coding	169662007	169854080	169836879	169854080	17201	1.9	169768401	169768800	0
1	C1orf112	loss	1:169836879..170268311	169836879	170268311	431432	8	1	C1orf112	ENSG00000000460	protein_coding	169662007	169854080	169836879	169854080	17201	2.3	169768801	169769200	0
1	C1orf112	loss	1:169836879..170268311	169836879	170268311	431432	8	1	C1orf112	ENSG00000000460	protein_coding	169662007	169854080	169836879	169854080	17201	2.5	169769201	169769600	0
1	C1orf112	loss	1:169836879..170268311	169836879	170268311	431432	8	1	C1orf112	ENSG00000000460	protein_coding	169662007	169854080	169836879	169854080	17201	2.3	169769601	169770000	0
1	C1orf112	loss	1:169836879..170268311	169836879	170268311	431432	8	1	C1orf112	ENSG00000000460	protein_coding	169662007	169854080	169836879	169854080	17201	2.2	169770001	169770400	0
1	C1orf112	loss	1:169836879..170268311	169836879	170268311	431432	8	1	C1orf112	ENSG00000000460	protein_coding	169662007	169854080	169836879	169854080	17201	2.1	169770401	169770800	0
1	C1orf112	loss	1:169836879..170268311	169836879	170268311	431432	8	1	C1orf112	ENSG00000000460	protein_coding	169662007	169854080	169836879	169854080	17201	2.1	169770801	169771200	0
1	C1orf112	loss	1:169836879..170268311	169836879	170268311	431432	8	1	C1orf112	ENSG00000000460	protein_coding	169662007	169854080	169836879	169854080	17201	2.2	169771201	169771600	0
1	C1orf112	loss	1:169836879..170268311	169836879	170268311	431432	8	1	C1orf112	ENSG00000000460	protein_coding	169662007	169854080	169836879	169854080	17201	2.3	169771601	169772000	0
1	C1orf112	loss	1:169836879..170268311	169836879	170268311	431432	8	1	C1orf112	ENSG00000000460	protein_coding	169662007	169854080	169836879	169854080	17201	2.5	169772001	169772400	0
1	C1orf112	loss	1:169836879..170268311	169836879	170268311	431432	8	1	C1orf112	ENSG00000000460	protein_coding	169662007	169854080	169836879	169854080	17201	2.3	169772401	169772800	0
1	C1orf112	loss	1:169836879..170268311	169836879	170268311	431432	8	1	C1orf112	ENSG00000000460	protein_coding	169662007	169854080	169836879	169854080	17201	2.4	169772801	169773200	0
1	C1orf112	loss	1:169836879..170268311	169836879	170268311	431432	8	1	C1orf112	ENSG00000000460	protein_coding	169662007	169854080	169836879	169854080	17201	2.4	169773201	169773600	0
1	C1orf112	loss	1:169836879..170268311	169836879	170268311	431432	8	1	C1orf112	ENSG00000000460	protein_coding	169662007	169854080	169836879	169854080	17201	2.5	169773601	169774000	0
1	C1orf112	loss	1:169836879..170268311	169836879	170268311	431432	8	1	C1orf112	ENSG00000000460	protein_coding	169662007	169854080	169836879	169854080	17201	2.1	169774001	169774400	0
1	C1orf112	loss	1:169836879..170268311	169836879	170268311	431432	8	1	C1orf112	ENSG00000000460	protein_coding	169662007	169854080	169836879	169854080	17201	2.1	169774401	169774800	0
1	C1orf112	loss	1:169836879..170268311	169836879	170268311	431432	8	1	C1orf112	ENSG00000000460	protein_coding	169662007	169854080	169836879	169854080	17201	2.3	169774801	169775200	0
1	C1orf112	loss	1:169836879..170268311	169836879	170268311	431432	8	1	C1orf112	ENSG00000000460	protein_coding	169662007	169854080	169836879	169854080	17201	2.1	169775201	169775600	0
1	C1orf112	loss	1:169836879..170268311	169836879	170268311	431432	8	1	C1orf112	ENSG00000000460	protein_coding	169662007	169854080	169836879	169854080	17201	2.1	169775601	169776000	0
1	C1orf112	loss	1:169836879..170268311	169836879	170268311	431432	8	1	C1orf112	ENSG00000000460	protein_coding	169662007	169854080	169836879	169854080	17201	2.4	169776001	169776400	0
1	C1orf112	loss	1:169836879..170268311	169836879	170268311	431432	8	1	C1orf112	ENSG00000000460	protein_coding	169662007	169854080	169836879	169854080	17201	2	169776401	169776800	0
1	C1orf112	loss	1:169836879..170268311	169836879	170268311	431432	8	1	C1orf112	ENSG00000000460	protein_coding	169662007	169854080	169836879	169854080	17201	1.9	169776801	169777200	0
1	C1orf112	loss	1:169836879..170268311	169836879	170268311	431432	8	1	C1orf112	ENSG00000000460	protein_coding	169662007	169854080	169836879	169854080	17201	2.6	169777201	169777600	0
1	C1orf112	loss	1:169836879..170268311	169836879	170268311	431432	8	1	C1orf112	ENSG00000000460	protein_coding	169662007	169854080	169836879	169854080	17201	1.8	169777601	169778000	0
1	C1orf112	loss	1:169836879..170268311	169836879	170268311	431432	8	1	C1orf112	ENSG00000000460	protein_coding	169662007	169854080	169836879	169854080	17201	1.9	169778001	169778400	0
1	C1orf112	loss	1:169836879..170268311	169836879	170268311	431432	8	1	C1orf112	ENSG00000000460	protein_coding	169662007	169854080	169836879	169854080	17201	2.7	169778401	169778800	0
1	C1orf112	loss	1:169836879..170268311	169836879	170268311	431432	8	1	C1orf112	ENSG00000000460	protein_coding	169662007	169854080	169836879	169854080	17201	2.4	169778801	169779200	0
1	C1orf112	loss	1:169836879..170268311	169836879	170268311	431432	8	1	C1orf112	ENSG00000000460	protein_coding	169662007	169854080	169836879	169854080	17201	2.3	169779201	169779600	0
1	C1orf112	loss	1:169836879..170268311	169836879	170268311	431432	8	1	C1orf112	ENSG00000000460	protein_coding	169662007	169854080	169836879	169854080	17201	2.3	169779601	169780000	0
1	C1orf112	loss	1:169836879..170268311	169836879	170268311	431432	8	1	C1orf112	ENSG00000000460	protein_coding	169662007	169854080	169836879	169854080	17201	2.7	169780001	169780400	0
1	C1orf112	loss	1:169836879..170268311	169836879	170268311	431432	8	1	C1orf112	ENSG00000000460	protein_coding	169662007	169854080	169836879	169854080	17201	2.3	169780401	169780800	0
1	C1orf112	loss	1:169836879..170268311	169836879	170268311	431432	8	1	C1orf112	ENSG00000000460	protein_coding	169662007	169854080	169836879	169854080	17201	2.2	169780801	169781200	0
1	C1orf112	loss	1:169836879..170268311	169836879	170268311	431432	8	1	C1orf112	ENSG00000000460	protein_coding	169662007	169854080	169836879	169854080	17201	2	169781201	169781600	0
1	C1orf112	loss	1:169836879..170268311	169836879	170268311	431432	8	1	C1orf112	ENSG00000000460	protein_coding	169662007	169854080	169836879	169854080	17201	1.9	169781601	169782000	0
1	C1orf112	loss	1:169836879..170268311	169836879	170268311	431432	8	1	C1orf112	ENSG00000000460	protein_coding	169662007	169854080	169836879	169854080	17201	2.1	169782001	169782400	0
1	C1orf112	loss	1:169836879..170268311	169836879	170268311	431432	8	1	C1orf112	ENSG00000000460	protein_coding	169662007	169854080	169836879	169854080	17201	2.1	169782401	169782800	0
1	C1orf112	loss	1:169836879..170268311	169836879	170268311	431432	8	1	C1orf112	ENSG00000000460	protein_coding	169662007	169854080	169836879	169854080	17201	2.4	169782801	169783200	0
1	C1orf112	loss	1:169836879..170268311	169836879	170268311	431432	8	1	C1orf112	ENSG00000000460	protein_coding	169662007	169854080	169836879	169854080	17201	2.6	169783201	169783600	0
1	C1orf112	loss	1:169836879..170268311	169836879	170268311	431432	8	1	C1orf112	ENSG00000000460	protein_coding	169662007	169854080	169836879	169854080	17201	2.2	169783601	169784000	0
1	C1orf112	loss	1:169836879..170268311	169836879	170268311	431432	8	1	C1orf112	ENSG00000000460	protein_coding	169662007	169854080	169836879	169854080	17201	2.1	169784001	169784400	0
1	C1orf112	loss	1:169836879..170268311	169836879	170268311	431432	8	1	C1orf112	ENSG00000000460	protein_coding	169662007	169854080	169836879	169854080	17201	2.3	169784401	169784800	0
1	C1orf112	loss	1:169836879..170268311	169836879	170268311	431432	8	1	C1orf112	ENSG00000000460	protein_coding	169662007	169854080	169836879	169854080	17201	2.3	169784801	169785200	0
1	C1orf112	loss	1:169836879..170268311	169836879	170268311	431432	8	1	C1orf112	ENSG00000000460	protein_coding	169662007	169854080	169836879	169854080	17201	2.7	169785201	169785600	0
1	C1orf112	loss	1:169836879..170268311	169836879	170268311	431432	8	1	C1orf112	ENSG00000000460	protein_coding	169662007	169854080	169836879	169854080	17201	2.4	169785601	169786000	0
1	C1orf112	loss	1:169836879..170268311	169836879	170268311	431432	8	1	C1orf112	ENSG00000000460	protein_coding	169662007	169854080	169836879	169854080	17201	2.5	169786001	169786400	0
1	C1orf112	loss	1:169836879..170268311	169836879	170268311	431432	8	1	C1orf112	ENSG00000000460	protein_coding	169662007	169854080	169836879	169854080	17201	2	169786401	169786800	0
1	C1orf112	loss	1:169836879..170268311	169836879	170268311	431432	8	1	C1orf112	ENSG00000000460	protein_coding	169662007	169854080	169836879	169854080	17201	2.4	169786801	169787200	0
1	C1orf112	loss	1:169836879..170268311	169836879	170268311	431432	8	1	C1orf112	ENSG00000000460	protein_coding	169662007	169854080	169836879	169854080	17201	2.3	169787201	169787600	0
1	C1orf112	loss	1:169836879..170268311	169836879	170268311	431432	8	1	C1orf112	ENSG00000000460	protein_coding	169662007	169854080	169836879	169854080	17201	2.4	169787601	169788000	0
1	C1orf112	loss	1:169836879..170268311	169836879	170268311	431432	8	1	C1orf112	ENSG00000000460	protein_coding	169662007	169854080	169836879	169854080	17201	2.2	169788001	169788400	0
1	C1orf112	loss	1:169836879..170268311	169836879	170268311	431432	8	1	C1orf112	ENSG00000000460	protein_coding	169662007	169854080	169836879	169854080	17201	1.8	169788401	169788800	0
1	C1orf112	loss	1:169836879..170268311	169836879	170268311	431432	8	1	C1orf112	ENSG00000000460	protein_coding	169662007	169854080	169836879	169854080	17201	2.1	169788801	169789200	0
1	C1orf112	loss	1:169836879..170268311	169836879	170268311	431432	8	1	C1orf112	ENSG00000000460	protein_coding	169662007	169854080	169836879	169854080	17201	2.6	169789201	169789600	0
1	C1orf112	loss	1:169836879..170268311	169836879	170268311	431432	8	1	C1orf112	ENSG00000000460	protein_coding	169662007	169854080	169836879	169854080	17201	2.5	169789601	169790000	0
1	C1orf112	loss	1:169836879..170268311	169836879	170268311	431432	8	1	C1orf112	ENSG00000000460	protein_coding	169662007	169854080	169836879	169854080	17201	2.2	169790001	169790400	0
1	C1orf112	loss	1:169836879..170268311	169836879	170268311	431432	8	1	C1orf112	ENSG00000000460	protein_coding	169662007	169854080	169836879	169854080	17201	2.3	169790401	169790800	0
1	C1orf112	loss	1:169836879..170268311	169836879	170268311	431432	8	1	C1orf112	ENSG00000000460	protein_coding	169662007	169854080	169836879	169854080	17201	2.8	169790801	169791200	0
1	C1orf112	loss	1:169836879..170268311	169836879	170268311	431432	8	1	C1orf112	ENSG00000000460	protein_coding	169662007	169854080	169836879	169854080	17201	2.5	169791201	169791600	0
1	C1orf112	loss	1:169836879..170268311	169836879	170268311	431432	8	1	C1orf112	ENSG00000000460	protein_coding	169662007	169854080	169836879	169854080	17201	2.1	169791601	169792000	0
1	C1orf112	loss	1:169836879..170268311	169836879	170268311	431432	8	1	C1orf112	ENSG00000000460	protein_coding	169662007	169854080	169836879	169854080	17201	2.8	169792001	169792400	0
1	C1orf112	loss	1:169836879..170268311	169836879	170268311	431432	8	1	C1orf112	ENSG00000000460	protein_coding	169662007	169854080	169836879	169854080	17201	2.2	169792401	169792800	0
1	C1orf112	loss	1:169836879..170268311	169836879	170268311	431432	8	1	C1orf112	ENSG00000000460	protein_coding	169662007	169854080	169836879	169854080	17201	2	169792801	169793200	0
1	C1orf112	loss	1:169836879..170268311	169836879	170268311	431432	8	1	C1orf112	ENSG00000000460	protein_coding	169662007	169854080	169836879	169854080	17201	2.6	169793201	169793600	0
1	C1orf112	loss	1:169836879..170268311	169836879	170268311	431432	8	1	C1orf112	ENSG00000000460	protein_coding	169662007	169854080	169836879	169854080	17201	2.8	169793601	169794000	0
1	C1orf112	loss	1:169836879..170268311	169836879	170268311	431432	8	1	C1orf112	ENSG00000000460	protein_coding	169662007	169854080	169836879	169854080	17201	2.6	169794001	169794400	0
1	C1orf112	loss	1:169836879..170268311	169836879	170268311	431432	8	1	C1orf112	ENSG00000000460	protein_coding	169662007	169854080	169836879	169854080	17201	2.5	169794401	169794800	0
1	C1orf112	loss	1:169836879..170268311	169836879	170268311	431432	8	1	C1orf112	ENSG00000000460	protein_coding	169662007	169854080	169836879	169854080	17201	3.5	169794801	169795200	0
1	C1orf112	loss	1:169836879..170268311	169836879	170268311	431432	8	1	C1orf112	ENSG00000000460	protein_coding	169662007	169854080	169836879	169854080	17201	2.4	169795201	169795600	0
1	C1orf112	loss	1:169836879..170268311	169836879	170268311	431432	8	1	C1orf112	ENSG00000000460	protein_coding	169662007	169854080	169836879	169854080	17201	2.1	169795601	169796000	0
1	C1orf112	loss	1:169836879..170268311	169836879	170268311	431432	8	1	C1orf112	ENSG00000000460	protein_coding	169662007	169854080	169836879	169854080	17201	2.1	169796001	169796400	0
1	C1orf112	loss	1:169836879..170268311	169836879	170268311	431432	8	1	C1orf112	ENSG00000000460	protein_coding	169662007	169854080	169836879	169854080	17201	2.4	169796401	169796800	0
1	C1orf112	loss	1:169836879..170268311	169836879	170268311	431432	8	1	C1orf112	ENSG00000000460	protein_coding	169662007	169854080	169836879	169854080	17201	2.6	169796801	169797200	0
1	C1orf112	loss	1:169836879..170268311	169836879	170268311	431432	8	1	C1orf112	ENSG00000000460	protein_coding	169662007	169854080	169836879	169854080	17201	2.1	169797201	169797600	0
1	C1orf112	loss	1:169836879..170268311	169836879	170268311	431432	8	1	C1orf112	ENSG00000000460	protein_coding	169662007	169854080	169836879	169854080	17201	2.4	169797601	169798000	0
1	C1orf112	loss	1:169836879..170268311	169836879	170268311	431432	8	1	C1orf112	ENSG00000000460	protein_coding	169662007	169854080	169836879	169854080	17201	2.5	169798001	169798400	0
1	C1orf112	loss	1:169836879..170268311	169836879	170268311	431432	8	1	C1orf112	ENSG00000000460	protein_coding	169662007	169854080	169836879	169854080	17201	2.4	169798401	169798800	0
1	C1orf112	loss	1:169836879..170268311	169836879	170268311	431432	8	1	C1orf112	ENSG00000000460	protein_coding	169662007	169854080	169836879	169854080	17201	2.1	169798801	169799200	0
1	C1orf112	loss	1:169836879..170268311	169836879	170268311	431432	8	1	C1orf112	ENSG00000000460	protein_coding	169662007	169854080	169836879	169854080	17201	2.2	169799201	169799600	0
1	C1orf112	loss	1:169836879..170268311	169836879	170268311	431432	8	1	C1orf112	ENSG00000000460	protein_coding	169662007	169854080	169836879	169854080	17201	2.6	169799601	169800000	0
1	C1orf112	loss	1:169836879..170268311	169836879	170268311	431432	8	1	C1orf112	ENSG00000000460	protein_coding	169662007	169854080	169836879	169854080	17201	2.2	169800001	169800400	0
1	C1orf112	loss	1:169836879..170268311	169836879	170268311	431432	8	1	C1orf112	ENSG00000000460	protein_coding	169662007	169854080	169836879	169854080	17201	2.4	169800401	169800800	0
1	C1orf112	loss	1:169836879..170268311	169836879	170268311	431432	8	1	C1orf112	ENSG00000000460	protein_coding	169662007	169854080	169836879	169854080	17201	2.4	169800801	169801200	0
1	C1orf112	loss	1:169836879..170268311	169836879	170268311	431432	8	1	C1orf112	ENSG00000000460	protein_coding	169662007	169854080	169836879	169854080	17201	2.2	169801201	169801600	0
1	C1orf112	loss	1:169836879..170268311	169836879	170268311	431432	8	1	C1orf112	ENSG00000000460	protein_coding	169662007	169854080	169836879	169854080	17201	2.5	169801601	169802000	0
1	C1orf112	loss	1:169836879..170268311	169836879	170268311	431432	8	1	C1orf112	ENSG00000000460	protein_coding	169662007	169854080	169836879	169854080	17201	2.2	169802001	169802400	0
1	C1orf112	loss	1:169836879..170268311	169836879	170268311	431432	8	1	C1orf112	ENSG00000000460	protein_coding	169662007	169854080	169836879	169854080	17201	2.2	169802401	169802800	0
1	C1orf112	loss	1:169836879..170268311	169836879	170268311	431432	8	1	C1orf112	ENSG00000000460	protein_coding	169662007	169854080	169836879	169854080	17201	2.9	169802801	169803200	0
1	C1orf112	loss	1:169836879..170268311	169836879	170268311	431432	8	1	C1orf112	ENSG00000000460	protein_coding	169662007	169854080	169836879	169854080	17201	2.6	169803201	169803600	0
1	C1orf112	loss	1:169836879..170268311	169836879	170268311	431432	8	1	C1orf112	ENSG00000000460	protein_coding	169662007	169854080	169836879	169854080	17201	2.6	169803601	169804000	0
1	C1orf112	loss	1:169836879..170268311	169836879	170268311	431432	8	1	C1orf112	ENSG00000000460	protein_coding	169662007	169854080	169836879	169854080	17201	2	169804001	169804400	0
1	C1orf112	loss	1:169836879..170268311	169836879	170268311	431432	8	1	C1orf112	ENSG00000000460	protein_coding	169662007	169854080	169836879	169854080	17201	2.2	169804401	169804800	0
1	C1orf112	loss	1:169836879..170268311	169836879	170268311	431432	8	1	C1orf112	ENSG00000000460	protein_coding	169662007	169854080	169836879	169854080	17201	2.5	169804801	169805200	0
1	C1orf112	loss	1:169836879..170268311	169836879	170268311	431432	8	1	C1orf112	ENSG00000000460	protein_coding	169662007	169854080	169836879	169854080	17201	2.5	169805201	169805600	0
1	C1orf112	loss	1:169836879..170268311	169836879	170268311	431432	8	1	C1orf112	ENSG00000000460	protein_coding	169662007	169854080	169836879	169854080	17201	2.2	169805601	169806000	0
1	C1orf112	loss	1:169836879..170268311	169836879	170268311	431432	8	1	C1orf112	ENSG00000000460	protein_coding	169662007	169854080	169836879	169854080	17201	2.2	169806001	169806400	0
1	C1orf112	loss	1:169836879..170268311	169836879	170268311	431432	8	1	C1orf112	ENSG00000000460	protein_coding	169662007	169854080	169836879	169854080	17201	2.7	169806401	169806800	0
1	C1orf112	loss	1:169836879..170268311	169836879	170268311	431432	8	1	C1orf112	ENSG00000000460	protein_coding	169662007	169854080	169836879	169854080	17201	2.9	169806801	169807200	0
1	C1orf112	loss	1:169836879..170268311	169836879	170268311	431432	8	1	C1orf112	ENSG00000000460	protein_coding	169662007	169854080	169836879	169854080	17201	2.7	169807201	169807600	0
1	C1orf112	loss	1:169836879..170268311	169836879	170268311	431432	8	1	C1orf112	ENSG00000000460	protein_coding	169662007	169854080	169836879	169854080	17201	2.6	169807601	169808000	0
1	C1orf112	loss	1:169836879..170268311	169836879	170268311	431432	8	1	C1orf112	ENSG00000000460	protein_coding	169662007	169854080	169836879	169854080	17201	2.1	169808001	169808400	0
1	C1orf112	loss	1:169836879..170268311	169836879	170268311	431432	8	1	C1orf112	ENSG00000000460	protein_coding	169662007	169854080	169836879	169854080	17201	2.2	169808401	169808800	0
1	C1orf112	loss	1:169836879..170268311	169836879	170268311	431432	8	1	C1orf112	ENSG00000000460	protein_coding	169662007	169854080	169836879	169854080	17201	2	169808801	169809200	0
1	C1orf112	loss	1:169836879..170268311	169836879	170268311	431432	8	1	C1orf112	ENSG00000000460	protein_coding	169662007	169854080	169836879	169854080	17201	2.3	169809201	169809600	0
1	C1orf112	loss	1:169836879..170268311	169836879	170268311	431432	8	1	C1orf112	ENSG00000000460	protein_coding	169662007	169854080	169836879	169854080	17201	2.1	169809601	169810000	0
1	C1orf112	loss	1:169836879..170268311	169836879	170268311	431432	8	1	C1orf112	ENSG00000000460	protein_coding	169662007	169854080	169836879	169854080	17201	2.2	169810001	169810400	0
1	C1orf112	loss	1:169836879..170268311	169836879	170268311	431432	8	1	C1orf112	ENSG00000000460	protein_coding	169662007	169854080	169836879	169854080	17201	2.1	169810401	169810800	0
1	C1orf112	loss	1:169836879..170268311	169836879	170268311	431432	8	1	C1orf112	ENSG00000000460	protein_coding	169662007	169854080	169836879	169854080	17201	2.3	169810801	169811200	0
1	C1orf112	loss	1:169836879..170268311	169836879	170268311	431432	8	1	C1orf112	ENSG00000000460	protein_coding	169662007	169854080	169836879	169854080	17201	2.1	169811201	169811600	0
1	C1orf112	loss	1:169836879..170268311	169836879	170268311	431432	8	1	C1orf112	ENSG00000000460	protein_coding	169662007	169854080	169836879	169854080	17201	2.9	169811601	169812000	0
1	C1orf112	loss	1:169836879..170268311	169836879	170268311	431432	8	1	C1orf112	ENSG00000000460	protein_coding	169662007	169854080	169836879	169854080	17201	2.3	169812001	169812400	0
1	C1orf112	loss	1:169836879..170268311	169836879	170268311	431432	8	1	C1orf112	ENSG00000000460	protein_coding	169662007	169854080	169836879	169854080	17201	2.2	169812401	169812800	0
1	C1orf112	loss	1:169836879..170268311	169836879	170268311	431432	8	1	C1orf112	ENSG00000000460	protein_coding	169662007	169854080	169836879	169854080	17201	2.6	169812801	169813200	0
1	C1orf112	loss	1:169836879..170268311	169836879	170268311	431432	8	1	C1orf112	ENSG00000000460	protein_coding	169662007	169854080	169836879	169854080	17201	2.7	169813201	169813600	0
1	C1orf112	loss	1:169836879..170268311	169836879	170268311	431432	8	1	C1orf112	ENSG00000000460	protein_coding	169662007	169854080	169836879	169854080	17201	2.3	169813601	169814000	0
1	C1orf112	loss	1:169836879..170268311	169836879	170268311	431432	8	1	C1orf112	ENSG00000000460	protein_coding	169662007	169854080	169836879	169854080	17201	2.1	169814001	169814400	0
1	C1orf112	loss	1:169836879..170268311	169836879	170268311	431432	8	1	C1orf112	ENSG00000000460	protein_coding	169662007	169854080	169836879	169854080	17201	2.1	169814401	169814800	0
1	C1orf112	loss	1:169836879..170268311	169836879	170268311	431432	8	1	C1orf112	ENSG00000000460	protein_coding	169662007	169854080	169836879	169854080	17201	2.8	169814801	169815200	0
1	C1orf112	loss	1:169836879..170268311	169836879	170268311	431432	8	1	C1orf112	ENSG00000000460	protein_coding	169662007	169854080	169836879	169854080	17201	2.4	169815201	169815600	0
1	C1orf112	loss	1:169836879..170268311	169836879	170268311	431432	8	1	C1orf112	ENSG00000000460	protein_coding	169662007	169854080	169836879	169854080	17201	2.4	169815601	169816000	0
1	C1orf112	loss	1:169836879..170268311	169836879	170268311	431432	8	1	C1orf112	ENSG00000000460	protein_coding	169662007	169854080	169836879	169854080	17201	2.6	169816001	169816400	0
1	C1orf112	loss	1:169836879..170268311	169836879	170268311	431432	8	1	C1orf112	ENSG00000000460	protein_coding	169662007	169854080	169836879	169854080	17201	2.6	169816401	169816800	0
1	C1orf112	loss	1:169836879..170268311	169836879	170268311	431432	8	1	C1orf112	ENSG00000000460	protein_coding	169662007	169854080	169836879	169854080	17201	2.5	169816801	169817200	0
1	C1orf112	loss	1:169836879..170268311	169836879	170268311	431432	8	1	C1orf112	ENSG00000000460	protein_coding	169662007	169854080	169836879	169854080	17201	2.8	169817201	169817600	0
1	C1orf112	loss	1:169836879..170268311	169836879	170268311	431432	8	1	C1orf112	ENSG00000000460	protein_coding	169662007	169854080	169836879	169854080	17201	1.9	169817601	169818000	0
1	C1orf112	loss	1:169836879..170268311	169836879	170268311	431432	8	1	C1orf112	ENSG00000000460	protein_coding	169662007	169854080	169836879	169854080	17201	1.9	169818001	169818400	0
1	C1orf112	loss	1:169836879..170268311	169836879	170268311	431432	8	1	C1orf112	ENSG00000000460	protein_coding	169662007	169854080	169836879	169854080	17201	2	169818401	169818800	0
1	C1orf112	loss	1:169836879..170268311	169836879	170268311	431432	8	1	C1orf112	ENSG00000000460	protein_coding	169662007	169854080	169836879	169854080	17201	2.2	169818801	169819200	0
1	C1orf112	loss	1:169836879..170268311	169836879	170268311	431432	8	1	C1orf112	ENSG00000000460	protein_coding	169662007	169854080	169836879	169854080	17201	2.8	169819201	169819600	0
1	C1orf112	loss	1:169836879..170268311	169836879	170268311	431432	8	1	C1orf112	ENSG00000000460	protein_coding	169662007	169854080	169836879	169854080	17201	2.7	169819601	169820000	0
1	C1orf112	loss	1:169836879..170268311	169836879	170268311	431432	8	1	C1orf112	ENSG00000000460	protein_coding	169662007	169854080	169836879	169854080	17201	2.2	169820001	169820400	0
1	C1orf112	loss	1:169836879..170268311	169836879	170268311	431432	8	1	C1orf112	ENSG00000000460	protein_coding	169662007	169854080	169836879	169854080	17201	2.3	169820401	169820800	0
1	C1orf112	loss	1:169836879..170268311	169836879	170268311	431432	8	1	C1orf112	ENSG00000000460	protein_coding	169662007	169854080	169836879	169854080	17201	2.4	169820801	169821200	0
1	C1orf112	loss	1:169836879..170268311	169836879	170268311	431432	8	1	C1orf112	ENSG00000000460	protein_coding	169662007	169854080	169836879	169854080	17201	2.4	169821201	169821600	0
1	C1orf112	loss	1:169836879..170268311	169836879	170268311	431432	8	1	C1orf112	ENSG00000000460	protein_coding	169662007	169854080	169836879	169854080	17201	2.6	169821601	169822000	0
1	C1orf112	loss	1:169836879..170268311	169836879	170268311	431432	8	1	C1orf112	ENSG00000000460	protein_coding	169662007	169854080	169836879	169854080	17201	2.2	169822001	169822400	0
1	C1orf112	loss	1:169836879..170268311	169836879	170268311	431432	8	1	C1orf112	ENSG00000000460	protein_coding	169662007	169854080	169836879	169854080	17201	2.2	169822401	169822800	0
1	C1orf112	loss	1:169836879..170268311	169836879	170268311	431432	8	1	C1orf112	ENSG00000000460	protein_coding	169662007	169854080	169836879	169854080	17201	2.4	169822801	169823200	0
1	C1orf112	loss	1:169836879..170268311	169836879	170268311	431432	8	1	C1orf112	ENSG00000000460	protein_coding	169662007	169854080	169836879	169854080	17201	2.4	169823201	169823600	0
1	C1orf112	loss	1:169836879..170268311	169836879	170268311	431432	8	1	C1orf112	ENSG00000000460	protein_coding	169662007	169854080	169836879	169854080	17201	2.5	169823601	169824000	0
1	C1orf112	loss	1:169836879..170268311	169836879	170268311	431432	8	1	C1orf112	ENSG00000000460	protein_coding	169662007	169854080	169836879	169854080	17201	2.1	169824001	169824400	0
1	C1orf112	loss	1:169836879..170268311	169836879	170268311	431432	8	1	C1orf112	ENSG00000000460	protein_coding	169662007	169854080	169836879	169854080	17201	2.3	169824401	169824800	0
1	C1orf112	loss	1:169836879..170268311	169836879	170268311	431432	8	1	C1orf112	ENSG00000000460	protein_coding	169662007	169854080	169836879	169854080	17201	2.6	169824801	169825200	0
1	C1orf112	loss	1:169836879..170268311	169836879	170268311	431432	8	1	C1orf112	ENSG00000000460	protein_coding	169662007	169854080	169836879	169854080	17201	2.4	169825201	169825600	0
1	C1orf112	loss	1:169836879..170268311	169836879	170268311	431432	8	1	C1orf112	ENSG00000000460	protein_coding	169662007	169854080	169836879	169854080	17201	2.5	169825601	169826000	0
1	C1orf112	loss	1:169836879..170268311	169836879	170268311	431432	8	1	C1orf112	ENSG00000000460	protein_coding	169662007	169854080	169836879	169854080	17201	3.1	169826001	169826400	0
1	C1orf112	loss	1:169836879..170268311	169836879	170268311	431432	8	1	C1orf112	ENSG00000000460	protein_coding	169662007	169854080	169836879	169854080	17201	2.4	169826401	169826800	0
1	C1orf112	loss	1:169836879..170268311	169836879	170268311	431432	8	1	C1orf112	ENSG00000000460	protein_coding	169662007	169854080	169836879	169854080	17201	2.1	169826801	169827200	0
1	C1orf112	loss	1:169836879..170268311	169836879	170268311	431432	8	1	C1orf112	ENSG00000000460	protein_coding	169662007	169854080	169836879	169854080	17201	2.5	169827201	169827600	0
1	C1orf112	loss	1:169836879..170268311	169836879	170268311	431432	8	1	C1orf112	ENSG00000000460	protein_coding	169662007	169854080	169836879	169854080	17201	2.1	169827601	169828000	0
1	C1orf112	loss	1:169836879..170268311	169836879	170268311	431432	8	1	C1orf112	ENSG00000000460	protein_coding	169662007	169854080	169836879	169854080	17201	2.2	169828001	169828400	0
1	C1orf112	loss	1:169836879..170268311	169836879	170268311	431432	8	1	C1orf112	ENSG00000000460	protein_coding	169662007	169854080	169836879	169854080	17201	2.5	169828401	169828800	0
1	C1orf112	loss	1:169836879..170268311	169836879	170268311	431432	8	1	C1orf112	ENSG00000000460	protein_coding	169662007	169854080	169836879	169854080	17201	1.7	169828801	169829200	0
1	C1orf112	loss	1:169836879..170268311	169836879	170268311	431432	8	1	C1orf112	ENSG00000000460	protein_coding	169662007	169854080	169836879	169854080	17201	2.6	169829201	169829600	0
1	C1orf112	loss	1:169836879..170268311	169836879	170268311	431432	8	1	C1orf112	ENSG00000000460	protein_coding	169662007	169854080	169836879	169854080	17201	2.5	169829601	169830000	0
1	C1orf112	loss	1:169836879..170268311	169836879	170268311	431432	8	1	C1orf112	ENSG00000000460	protein_coding	169662007	169854080	169836879	169854080	17201	2.1	169830001	169830400	0
1	C1orf112	loss	1:169836879..170268311	169836879	170268311	431432	8	1	C1orf112	ENSG00000000460	protein_coding	169662007	169854080	169836879	169854080	17201	2.2	169830401	169830800	0
1	C1orf112	loss	1:169836879..170268311	169836879	170268311	431432	8	1	C1orf112	ENSG00000000460	protein_coding	169662007	169854080	169836879	169854080	17201	2.3	169830801	169831200	0
1	C1orf112	loss	1:169836879..170268311	169836879	170268311	431432	8	1	C1orf112	ENSG00000000460	protein_coding	169662007	169854080	169836879	169854080	17201	2	169831201	169831600	0
1	C1orf112	loss	1:169836879..170268311	169836879	170268311	431432	8	1	C1orf112	ENSG00000000460	protein_coding	169662007	169854080	169836879	169854080	17201	2.7	169831601	169832000	0
1	C1orf112	loss	1:169836879..170268311	169836879	170268311	431432	8	1	C1orf112	ENSG00000000460	protein_coding	169662007	169854080	169836879	169854080	17201	1.9	169832001	169832400	0
1	C1orf112	loss	1:169836879..170268311	169836879	170268311	431432	8	1	C1orf112	ENSG00000000460	protein_coding	169662007	169854080	169836879	169854080	17201	2.9	169832401	169832800	0
1	C1orf112	loss	1:169836879..170268311	169836879	170268311	431432	8	1	C1orf112	ENSG00000000460	protein_coding	169662007	169854080	169836879	169854080	17201	2.4	169832801	169833200	0
1	C1orf112	loss	1:169836879..170268311	169836879	170268311	431432	8	1	C1orf112	ENSG00000000460	protein_coding	169662007	169854080	169836879	169854080	17201	2.4	169833201	169833600	0
1	C1orf112	loss	1:169836879..170268311	169836879	170268311	431432	8	1	C1orf112	ENSG00000000460	protein_coding	169662007	169854080	169836879	169854080	17201	2.3	169833601	169834000	0
1	C1orf112	loss	1:169836879..170268311	169836879	170268311	431432	8	1	C1orf112	ENSG00000000460	protein_coding	169662007	169854080	169836879	169854080	17201	2.1	169834001	169834400	0
1	C1orf112	loss	1:169836879..170268311	169836879	170268311	431432	8	1	C1orf112	ENSG00000000460	protein_coding	169662007	169854080	169836879	169854080	17201	2.2	169834401	169834800	0
1	C1orf112	loss	1:169836879..170268311	169836879	170268311	431432	8	1	C1orf112	ENSG00000000460	protein_coding	169662007	169854080	169836879	169854080	17201	1.2	169834801	169835200	0
1	C1orf112	loss	1:169836879..170268311	169836879	170268311	431432	8	1	C1orf112	ENSG00000000460	protein_coding	169662007	169854080	169836879	169854080	17201	1.3	169835201	169835600	0
1	C1orf112	loss	1:169836879..170268311	169836879	170268311	431432	8	1	C1orf112	ENSG00000000460	protein_coding	169662007	169854080	169836879	169854080	17201	1.4	169835601	169836000	0
1	C1orf112	loss	1:169836879..170268311	169836879	170268311	431432	8	1	C1orf112	ENSG00000000460	protein_coding	169662007	169854080	169836879	169854080	17201	1.4	169836001	169836400	0
1	C1orf112	loss	1:169836879..170268311	169836879	170268311	431432	8	1	C1orf112	ENSG00000000460	protein_coding	169662007	169854080	169836879	169854080	17201	1.3	169836401	169836800	0
1	C1orf112	loss	1:169836879..170268311	169836879	170268311	431432	8	1	C1orf112	ENSG00000000460	protein_coding	169662007	169854080	169836879	169854080	17201	1.4	169836801	169837200	1.86617
1	C1orf112	loss	1:169836879..170268311	169836879	170268311	431432	8	1	C1orf112	ENSG00000000460	protein_coding	169662007	169854080	169836879	169854080	17201	1.3	169837201	169837600	2.31963
1	C1orf112	loss	1:169836879..170268311	169836879	170268311	431432	8	1	C1orf112	ENSG00000000460	protein_coding	169662007	169854080	169836879	169854080	17201	1.8	169837601	169838000	2.31963
1	C1orf112	loss	1:169836879..170268311	169836879	170268311	431432	8	1	C1orf112	ENSG00000000460	protein_coding	169662007	169854080	169836879	169854080	17201	1.4	169838001	169838400	2.31963
1	C1orf112	loss	1:169836879..170268311	169836879	170268311	431432	8	1	C1orf112	ENSG00000000460	protein_coding	169662007	169854080	169836879	169854080	17201	1.6	169838401	169838800	2.31963
1	C1orf112	loss	1:169836879..170268311	169836879	170268311	431432	8	1	C1orf112	ENSG00000000460	protein_coding	169662007	169854080	169836879	169854080	17201	2.2	169838801	169839200	2.31963
1	C1orf112	loss	1:169836879..170268311	169836879	170268311	431432	8	1	C1orf112	ENSG00000000460	protein_coding	169662007	169854080	169836879	169854080	17201	1.8	169839201	169839600	2.31963
1	C1orf112	loss	1:169836879..170268311	169836879	170268311	431432	8	1	C1orf112	ENSG00000000460	protein_coding	169662007	169854080	169836879	169854080	17201	2	169839601	169840000	2.31963
1	C1orf112	loss	1:169836879..170268311	169836879	170268311	431432	8	1	C1orf112	ENSG00000000460	protein_coding	169662007	169854080	169836879	169854080	17201	1.5	169840001	169840400	2.31963
1	C1orf112	loss	1:169836879..170268311	169836879	170268311	431432	8	1	C1orf112	ENSG00000000460	protein_coding	169662007	169854080	169836879	169854080	17201	1.3	169840401	169840800	2.31963
1	C1orf112	loss	1:169836879..170268311	169836879	170268311	431432	8	1	C1orf112	ENSG00000000460	protein_coding	169662007	169854080	169836879	169854080	17201	1.6	169840801	169841200	2.31963
1	C1orf112	loss	1:169836879..170268311	169836879	170268311	431432	8	1	C1orf112	ENSG00000000460	protein_coding	169662007	169854080	169836879	169854080	17201	1.6	169841201	169841600	2.31963
1	C1orf112	loss	1:169836879..170268311	169836879	170268311	431432	8	1	C1orf112	ENSG00000000460	protein_coding	169662007	169854080	169836879	169854080	17201	1.3	169841601	169842000	2.31963
1	C1orf112	loss	1:169836879..170268311	169836879	170268311	431432	8	1	C1orf112	ENSG00000000460	protein_coding	169662007	169854080	169836879	169854080	17201	1.1	169842001	169842400	2.31963
1	C1orf112	loss	1:169836879..170268311	169836879	170268311	431432	8	1	C1orf112	ENSG00000000460	protein_coding	169662007	169854080	169836879	169854080	17201	1	169842401	169842800	2.31963
1	C1orf112	loss	1:169836879..170268311	169836879	170268311	431432	8	1	C1orf112	ENSG00000000460	protein_coding	169662007	169854080	169836879	169854080	17201	1.3	169842801	169843200	2.31963
1	C1orf112	loss	1:169836879..170268311	169836879	170268311	431432	8	1	C1orf112	ENSG00000000460	protein_coding	169662007	169854080	169836879	169854080	17201	1.3	169843201	169843600	2.31963
1	C1orf112	loss	1:169836879..170268311	169836879	170268311	431432	8	1	C1orf112	ENSG00000000460	protein_coding	169662007	169854080	169836879	169854080	17201	1.5	169843601	169844000	2.31963
1	C1orf112	loss	1:169836879..170268311	169836879	170268311	431432	8	1	C1orf112	ENSG00000000460	protein_coding	169662007	169854080	169836879	169854080	17201	1.4	169844001	169844400	2.31963
1	C1orf112	loss	1:169836879..170268311	169836879	170268311	431432	8	1	C1orf112	ENSG00000000460	protein_coding	169662007	169854080	169836879	169854080	17201	1.2	169844401	169844800	2.31963
1	C1orf112	loss	1:169836879..170268311	169836879	170268311	431432	8	1	C1orf112	ENSG00000000460	protein_coding	169662007	169854080	169836879	169854080	17201	1.5	169844801	169845200	2.31963
1	C1orf112	loss	1:169836879..170268311	169836879	170268311	431432	8	1	C1orf112	ENSG00000000460	protein_coding	169662007	169854080	169836879	169854080	17201	1.6	169845201	169845600	2.31963
1	C1orf112	loss	1:169836879..170268311	169836879	170268311	431432	8	1	C1orf112	ENSG00000000460	protein_coding	169662007	169854080	169836879	169854080	17201	1.6	169845601	169846000	2.31963
1	C1orf112	loss	1:169836879..170268311	169836879	170268311	431432	8	1	C1orf112	ENSG00000000460	protein_coding	169662007	169854080	169836879	169854080	17201	1.4	169846001	169846400	2.31963
1	C1orf112	loss	1:169836879..170268311	169836879	170268311	431432	8	1	C1orf112	ENSG00000000460	protein_coding	169662007	169854080	169836879	169854080	17201	1.4	169846401	169846800	2.31963
1	C1orf112	loss	1:169836879..170268311	169836879	170268311	431432	8	1	C1orf112	ENSG00000000460	protein_coding	169662007	169854080	169836879	169854080	17201	1.6	169846801	169847200	2.31963
1	C1orf112	loss	1:169836879..170268311	169836879	170268311	431432	8	1	C1orf112	ENSG00000000460	protein_coding	169662007	169854080	169836879	169854080	17201	1.8	169847201	169847600	2.31963
1	C1orf112	loss	1:169836879..170268311	169836879	170268311	431432	8	1	C1orf112	ENSG00000000460	protein_coding	169662007	169854080	169836879	169854080	17201	1.2	169847601	169848000	2.31963
1	C1orf112	loss	1:169836879..170268311	169836879	170268311	431432	8	1	C1orf112	ENSG00000000460	protein_coding	169662007	169854080	169836879	169854080	17201	1.2	169848001	169848400	2.31963
1	C1orf112	loss	1:169836879..170268311	169836879	170268311	431432	8	1	C1orf112	ENSG00000000460	protein_coding	169662007	169854080	169836879	169854080	17201	1.5	169848401	169848800	2.31963
1	C1orf112	loss	1:169836879..170268311	169836879	170268311	431432	8	1	C1orf112	ENSG00000000460	protein_coding	169662007	169854080	169836879	169854080	17201	1.5	169848801	169849200	2.31963
1	C1orf112	loss	1:169836879..170268311	169836879	170268311	431432	8	1	C1orf112	ENSG00000000460	protein_coding	169662007	169854080	169836879	169854080	17201	1.3	169849201	169849600	2.31963
1	C1orf112	loss	1:169836879..170268311	169836879	170268311	431432	8	1	C1orf112	ENSG00000000460	protein_coding	169662007	169854080	169836879	169854080	17201	1.2	169849601	169850000	2.31963
1	C1orf112	loss	1:169836879..170268311	169836879	170268311	431432	8	1	C1orf112	ENSG00000000460	protein_coding	169662007	169854080	169836879	169854080	17201	1.4	169850001	169850400	2.31963
1	SCYL3	loss	1:169836879..170268311	169836879	170268311	431432	100	1	SCYL3	ENSG00000000457	protein_coding	169849631	169894267	169849631	169894267	44636	1.4	169850001	169850400	0.893897
1	C1orf112	loss	1:169836879..170268311	169836879	170268311	431432	8	1	C1orf112	ENSG00000000460	protein_coding	169662007	169854080	169836879	169854080	17201	1.6	169850401	169850800	2.31963
1	SCYL3	loss	1:169836879..170268311	169836879	170268311	431432	100	1	SCYL3	ENSG00000000457	protein_coding	169849631	169894267	169849631	169894267	44636	1.6	169850401	169850800	0.893897
1	C1orf112	loss	1:169836879..170268311	169836879	170268311	431432	8	1	C1orf112	ENSG00000000460	protein_coding	169662007	169854080	169836879	169854080	17201	1.2	169850801	169851200	2.31963
1	SCYL3	loss	1:169836879..170268311	169836879	170268311	431432	100	1	SCYL3	ENSG00000000457	protein_coding	169849631	169894267	169849631	169894267	44636	1.2	169850801	169851200	0.893897
1	C1orf112	loss	1:169836879..170268311	169836879	170268311	431432	8	1	C1orf112	ENSG00000000460	protein_coding	169662007	169854080	169836879	169854080	17201	1.3	169851201	169851600	2.31963
1	SCYL3	loss	1:169836879..170268311	169836879	170268311	431432	100	1	SCYL3	ENSG00000000457	protein_coding	169849631	169894267	169849631	169894267	44636	1.3	169851201	169851600	0.893897
1	C1orf112	loss	1:169836879..170268311	169836879	170268311	431432	8	1	C1orf112	ENSG00000000460	protein_coding	169662007	169854080	169836879	169854080	17201	1.3	169851601	169852000	2.31963
1	SCYL3	loss	1:169836879..170268311	169836879	170268311	431432	100	1	SCYL3	ENSG00000000457	protein_coding	169849631	169894267	169849631	169894267	44636	1.3	169851601	169852000	0.893897
1	C1orf112	loss	1:169836879..170268311	169836879	170268311	431432	8	1	C1orf112	ENSG00000000460	protein_coding	169662007	169854080	169836879	169854080	17201	1.4	169852001	169852400	2.31963
1	SCYL3	loss	1:169836879..170268311	169836879	170268311	431432	100	1	SCYL3	ENSG00000000457	protein_coding	169849631	169894267	169849631	169894267	44636	1.4	169852001	169852400	0.893897
1	C1orf112	loss	1:169836879..170268311	169836879	170268311	431432	8	1	C1orf112	ENSG00000000460	protein_coding	169662007	169854080	169836879	169854080	17201	1.4	169852401	169852800	2.31963
1	SCYL3	loss	1:169836879..170268311	169836879	170268311	431432	100	1	SCYL3	ENSG00000000457	protein_coding	169849631	169894267	169849631	169894267	44636	1.4	169852401	169852800	0.893897
1	C1orf112	loss	1:169836879..170268311	169836879	170268311	431432	8	1	C1orf112	ENSG00000000460	protein_coding	169662007	169854080	169836879	169854080	17201	1.2	169852801	169853200	2.31963
1	SCYL3	loss	1:169836879..170268311	169836879	170268311	431432	100	1	SCYL3	ENSG00000000457	protein_coding	169849631	169894267	169849631	169894267	44636	1.2	169852801	169853200	0.893897
1	C1orf112	loss	1:169836879..170268311	169836879	170268311	431432	8	1	C1orf112	ENSG00000000460	protein_coding	169662007	169854080	169836879	169854080	17201	1.4	169853201	169853600	2.31963
1	SCYL3	loss	1:169836879..170268311	169836879	170268311	431432	100	1	SCYL3	ENSG00000000457	protein_coding	169849631	169894267	169849631	169894267	44636	1.4	169853201	169853600	0.893897
1	C1orf112	loss	1:169836879..170268311	169836879	170268311	431432	8	1	C1orf112	ENSG00000000460	protein_coding	169662007	169854080	169836879	169854080	17201	1.1	169853601	169854000	2.31963
1	SCYL3	loss	1:169836879..170268311	169836879	170268311	431432	100	1	SCYL3	ENSG00000000457	protein_coding	169849631	169894267	169849631	169894267	44636	1.1	169853601	169854000	0.893897
1	C1orf112	loss	1:169836879..170268311	169836879	170268311	431432	8	1	C1orf112	ENSG00000000460	protein_coding	169662007	169854080	169836879	169854080	17201	1.3	169854001	169854400	0.459276
1	SCYL3	loss	1:169836879..170268311	169836879	170268311	431432	100	1	SCYL3	ENSG00000000457	protein_coding	169849631	169894267	169849631	169894267	44636	1.3	169854001	169854400	0.893897
1	SCYL3	loss	1:169836879..170268311	169836879	170268311	431432	100	1	SCYL3	ENSG00000000457	protein_coding	169849631	169894267	169849631	169894267	44636	1.5	169854401	169854800	0.893897
1	SCYL3	loss	1:169836879..170268311	169836879	170268311	431432	100	1	SCYL3	ENSG00000000457	protein_coding	169849631	169894267	169849631	169894267	44636	1.4	169854801	169855200	0.893897
1	SCYL3	loss	1:169836879..170268311	169836879	170268311	431432	100	1	SCYL3	ENSG00000000457	protein_coding	169849631	169894267	169849631	169894267	44636	1.6	169855201	169855600	0.893897
1	SCYL3	loss	1:169836879..170268311	169836879	170268311	431432	100	1	SCYL3	ENSG00000000457	protein_coding	169849631	169894267	169849631	169894267	44636	1.2	169855601	169856000	0.893897
1	SCYL3	loss	1:169836879..170268311	169836879	170268311	431432	100	1	SCYL3	ENSG00000000457	protein_coding	169849631	169894267	169849631	169894267	44636	1.2	169856001	169856400	0.893897
1	SCYL3	loss	1:169836879..170268311	169836879	170268311	431432	100	1	SCYL3	ENSG00000000457	protein_coding	169849631	169894267	169849631	169894267	44636	1.3	169856401	169856800	0.893897
1	SCYL3	loss	1:169836879..170268311	169836879	170268311	431432	100	1	SCYL3	ENSG00000000457	protein_coding	169849631	169894267	169849631	169894267	44636	1.4	169856801	169857200	0.893897
1	SCYL3	loss	1:169836879..170268311	169836879	170268311	431432	100	1	SCYL3	ENSG00000000457	protein_coding	169849631	169894267	169849631	169894267	44636	1.3	169857201	169857600	0.893897
1	SCYL3	loss	1:169836879..170268311	169836879	170268311	431432	100	1	SCYL3	ENSG00000000457	protein_coding	169849631	169894267	169849631	169894267	44636	1.3	169857601	169858000	0.893897
1	SCYL3	loss	1:169836879..170268311	169836879	170268311	431432	100	1	SCYL3	ENSG00000000457	protein_coding	169849631	169894267	169849631	169894267	44636	1.6	169858001	169858400	0.893897
1	SCYL3	loss	1:169836879..170268311	169836879	170268311	431432	100	1	SCYL3	ENSG00000000457	protein_coding	169849631	169894267	169849631	169894267	44636	1.8	169858401	169858800	0.893897
1	SCYL3	loss	1:169836879..170268311	169836879	170268311	431432	100	1	SCYL3	ENSG00000000457	protein_coding	169849631	169894267	169849631	169894267	44636	1.6	169858801	169859200	0.893897
1	SCYL3	loss	1:169836879..170268311	169836879	170268311	431432	100	1	SCYL3	ENSG00000000457	protein_coding	169849631	169894267	169849631	169894267	44636	1.2	169859201	169859600	0.893897
1	SCYL3	loss	1:169836879..170268311	169836879	170268311	431432	100	1	SCYL3	ENSG00000000457	protein_coding	169849631	169894267	169849631	169894267	44636	1.3	169859601	169860000	0.893897
1	SCYL3	loss	1:169836879..170268311	169836879	170268311	431432	100	1	SCYL3	ENSG00000000457	protein_coding	169849631	169894267	169849631	169894267	44636	1.5	169860001	169860400	0.893897
1	SCYL3	loss	1:169836879..170268311	169836879	170268311	431432	100	1	SCYL3	ENSG00000000457	protein_coding	169849631	169894267	169849631	169894267	44636	1.3	169860401	169860800	0.893897
1	SCYL3	loss	1:169836879..170268311	169836879	170268311	431432	100	1	SCYL3	ENSG00000000457	protein_coding	169849631	169894267	169849631	169894267	44636	1.2	169860801	169861200	0.893897
1	SCYL3	loss	1:169836879..170268311	169836879	170268311	431432	100	1	SCYL3	ENSG00000000457	protein_coding	169849631	169894267	169849631	169894267	44636	1.2	169861201	169861600	0.893897
1	SCYL3	loss	1:169836879..170268311	169836879	170268311	431432	100	1	SCYL3	ENSG00000000457	protein_coding	169849631	169894267	169849631	169894267	44636	1.4	169861601	169862000	0.893897
1	SCYL3	loss	1:169836879..170268311	169836879	170268311	431432	100	1	SCYL3	ENSG00000000457	protein_coding	169849631	169894267	169849631	169894267	44636	1.3	169862001	169862400	0.893897
1	SCYL3	loss	1:169836879..170268311	169836879	170268311	431432	100	1	SCYL3	ENSG00000000457	protein_coding	169849631	169894267	169849631	169894267	44636	1.4	169862401	169862800	0.893897
1	SCYL3	loss	1:169836879..170268311	169836879	170268311	431432	100	1	SCYL3	ENSG00000000457	protein_coding	169849631	169894267	169849631	169894267	44636	1.6	169862801	169863200	0.893897
1	SCYL3	loss	1:169836879..170268311	169836879	170268311	431432	100	1	SCYL3	ENSG00000000457	protein_coding	169849631	169894267	169849631	169894267	44636	1.4	169863201	169863600	0.893897
1	SCYL3	loss	1:169836879..170268311	169836879	170268311	431432	100	1	SCYL3	ENSG00000000457	protein_coding	169849631	169894267	169849631	169894267	44636	1.5	169863601	169864000	0.893897
1	SCYL3	loss	1:169836879..170268311	169836879	170268311	431432	100	1	SCYL3	ENSG00000000457	protein_coding	169849631	169894267	169849631	169894267	44636	1.5	169864001	169864400	0.893897
1	SCYL3	loss	1:169836879..170268311	169836879	170268311	431432	100	1	SCYL3	ENSG00000000457	protein_coding	169849631	169894267	169849631	169894267	44636	1.5	169864401	169864800	0.893897
1	SCYL3	loss	1:169836879..170268311	169836879	170268311	431432	100	1	SCYL3	ENSG00000000457	protein_coding	169849631	169894267	169849631	169894267	44636	1.7	169864801	169865200	0.893897
1	SCYL3	loss	1:169836879..170268311	169836879	170268311	431432	100	1	SCYL3	ENSG00000000457	protein_coding	169849631	169894267	169849631	169894267	44636	1.9	169865201	169865600	0.893897
1	SCYL3	loss	1:169836879..170268311	169836879	170268311	431432	100	1	SCYL3	ENSG00000000457	protein_coding	169849631	169894267	169849631	169894267	44636	2.7	169865601	169866000	0.893897
1	SCYL3	loss	1:169836879..170268311	169836879	170268311	431432	100	1	SCYL3	ENSG00000000457	protein_coding	169849631	169894267	169849631	169894267	44636	2.7	169866001	169866400	0.893897
1	SCYL3	loss	1:169836879..170268311	169836879	170268311	431432	100	1	SCYL3	ENSG00000000457	protein_coding	169849631	169894267	169849631	169894267	44636	2.2	169866401	169866800	0.893897
1	SCYL3	loss	1:169836879..170268311	169836879	170268311	431432	100	1	SCYL3	ENSG00000000457	protein_coding	169849631	169894267	169849631	169894267	44636	2.6	169866801	169867200	0.893897
1	SCYL3	loss	1:169836879..170268311	169836879	170268311	431432	100	1	SCYL3	ENSG00000000457	protein_coding	169849631	169894267	169849631	169894267	44636	3.1	169867201	169867600	0.893897
1	SCYL3	loss	1:169836879..170268311	169836879	170268311	431432	100	1	SCYL3	ENSG00000000457	protein_coding	169849631	169894267	169849631	169894267	44636	2.4	169867601	169868000	0.893897
1	SCYL3	loss	1:169836879..170268311	169836879	170268311	431432	100	1	SCYL3	ENSG00000000457	protein_coding	169849631	169894267	169849631	169894267	44636	2.4	169868001	169868400	0.893897
1	SCYL3	loss	1:169836879..170268311	169836879	170268311	431432	100	1	SCYL3	ENSG00000000457	protein_coding	169849631	169894267	169849631	169894267	44636	2.1	169868401	169868800	0.893897
1	SCYL3	loss	1:169836879..170268311	169836879	170268311	431432	100	1	SCYL3	ENSG00000000457	protein_coding	169849631	169894267	169849631	169894267	44636	2.1	169868801	169869200	0.893897
1	SCYL3	loss	1:169836879..170268311	169836879	170268311	431432	100	1	SCYL3	ENSG00000000457	protein_coding	169849631	169894267	169849631	169894267	44636	2.3	169869201	169869600	0.893897
1	SCYL3	loss	1:169836879..170268311	169836879	170268311	431432	100	1	SCYL3	ENSG00000000457	protein_coding	169849631	169894267	169849631	169894267	44636	2.5	169869601	169870000	0.893897
1	SCYL3	loss	1:169836879..170268311	169836879	170268311	431432	100	1	SCYL3	ENSG00000000457	protein_coding	169849631	169894267	169849631	169894267	44636	2.3	169870001	169870400	0.893897
1	SCYL3	loss	1:169836879..170268311	169836879	170268311	431432	100	1	SCYL3	ENSG00000000457	protein_coding	169849631	169894267	169849631	169894267	44636	2.4	169870401	169870800	0.893897
1	SCYL3	loss	1:169836879..170268311	169836879	170268311	431432	100	1	SCYL3	ENSG00000000457	protein_coding	169849631	169894267	169849631	169894267	44636	2.2	169870801	169871200	0.893897
1	SCYL3	loss	1:169836879..170268311	169836879	170268311	431432	100	1	SCYL3	ENSG00000000457	protein_coding	169849631	169894267	169849631	169894267	44636	2.7	169871201	169871600	0.893897
1	SCYL3	loss	1:169836879..170268311	169836879	170268311	431432	100	1	SCYL3	ENSG00000000457	protein_coding	169849631	169894267	169849631	169894267	44636	2.7	169871601	169872000	0.893897
1	SCYL3	loss	1:169836879..170268311	169836879	170268311	431432	100	1	SCYL3	ENSG00000000457	protein_coding	169849631	169894267	169849631	169894267	44636	3.2	169872001	169872400	0.893897
1	SCYL3	loss	1:169836879..170268311	169836879	170268311	431432	100	1	SCYL3	ENSG00000000457	protein_coding	169849631	169894267	169849631	169894267	44636	2.6	169872401	169872800	0.893897
1	SCYL3	loss	1:169836879..170268311	169836879	170268311	431432	100	1	SCYL3	ENSG00000000457	protein_coding	169849631	169894267	169849631	169894267	44636	2.5	169872801	169873200	0.893897
1	SCYL3	loss	1:169836879..170268311	169836879	170268311	431432	100	1	SCYL3	ENSG00000000457	protein_coding	169849631	169894267	169849631	169894267	44636	2.5	169873201	169873600	0.893897
1	SCYL3	loss	1:169836879..170268311	169836879	170268311	431432	100	1	SCYL3	ENSG00000000457	protein_coding	169849631	169894267	169849631	169894267	44636	2.2	169873601	169874000	0.893897
1	SCYL3	loss	1:169836879..170268311	169836879	170268311	431432	100	1	SCYL3	ENSG00000000457	protein_coding	169849631	169894267	169849631	169894267	44636	2	169874001	169874400	0.893897
1	SCYL3	loss	1:169836879..170268311	169836879	170268311	431432	100	1	SCYL3	ENSG00000000457	protein_coding	169849631	169894267	169849631	169894267	44636	2.1	169874401	169874800	0.893897
1	SCYL3	loss	1:169836879..170268311	169836879	170268311	431432	100	1	SCYL3	ENSG00000000457	protein_coding	169849631	169894267	169849631	169894267	44636	2.4	169874801	169875200	0.893897
1	SCYL3	loss	1:169836879..170268311	169836879	170268311	431432	100	1	SCYL3	ENSG00000000457	protein_coding	169849631	169894267	169849631	169894267	44636	2.5	169875201	169875600	0.893897
1	SCYL3	loss	1:169836879..170268311	169836879	170268311	431432	100	1	SCYL3	ENSG00000000457	protein_coding	169849631	169894267	169849631	169894267	44636	2.4	169875601	169876000	0.893897
1	SCYL3	loss	1:169836879..170268311	169836879	170268311	431432	100	1	SCYL3	ENSG00000000457	protein_coding	169849631	169894267	169849631	169894267	44636	2.2	169876001	169876400	0.893897
1	SCYL3	loss	1:169836879..170268311	169836879	170268311	431432	100	1	SCYL3	ENSG00000000457	protein_coding	169849631	169894267	169849631	169894267	44636	2.3	169876401	169876800	0.893897
1	SCYL3	loss	1:169836879..170268311	169836879	170268311	431432	100	1	SCYL3	ENSG00000000457	protein_coding	169849631	169894267	169849631	169894267	44636	2.2	169876801	169877200	0.893897
1	SCYL3	loss	1:169836879..170268311	169836879	170268311	431432	100	1	SCYL3	ENSG00000000457	protein_coding	169849631	169894267	169849631	169894267	44636	2.2	169877201	169877600	0.893897
1	SCYL3	loss	1:169836879..170268311	169836879	170268311	431432	100	1	SCYL3	ENSG00000000457	protein_coding	169849631	169894267	169849631	169894267	44636	2.3	169877601	169878000	0.893897
1	SCYL3	loss	1:169836879..170268311	169836879	170268311	431432	100	1	SCYL3	ENSG00000000457	protein_coding	169849631	169894267	169849631	169894267	44636	3.4	169878001	169878400	0.893897
1	SCYL3	loss	1:169836879..170268311	169836879	170268311	431432	100	1	SCYL3	ENSG00000000457	protein_coding	169849631	169894267	169849631	169894267	44636	2.5	169878401	169878800	0.893897
1	SCYL3	loss	1:169836879..170268311	169836879	170268311	431432	100	1	SCYL3	ENSG00000000457	protein_coding	169849631	169894267	169849631	169894267	44636	2.7	169878801	169879200	0.893897
1	SCYL3	loss	1:169836879..170268311	169836879	170268311	431432	100	1	SCYL3	ENSG00000000457	protein_coding	169849631	169894267	169849631	169894267	44636	2.8	169879201	169879600	0.893897
1	SCYL3	loss	1:169836879..170268311	169836879	170268311	431432	100	1	SCYL3	ENSG00000000457	protein_coding	169849631	169894267	169849631	169894267	44636	3.2	169879601	169880000	0.893897
1	SCYL3	loss	1:169836879..170268311	169836879	170268311	431432	100	1	SCYL3	ENSG00000000457	protein_coding	169849631	169894267	169849631	169894267	44636	2.8	169880001	169880400	0.893897
1	SCYL3	loss	1:169836879..170268311	169836879	170268311	431432	100	1	SCYL3	ENSG00000000457	protein_coding	169849631	169894267	169849631	169894267	44636	2.3	169880401	169880800	0.893897
1	SCYL3	loss	1:169836879..170268311	169836879	170268311	431432	100	1	SCYL3	ENSG00000000457	protein_coding	169849631	169894267	169849631	169894267	44636	2.6	169880801	169881200	0.893897
1	SCYL3	loss	1:169836879..170268311	169836879	170268311	431432	100	1	SCYL3	ENSG00000000457	protein_coding	169849631	169894267	169849631	169894267	44636	2.3	169881201	169881600	0.893897
1	SCYL3	loss	1:169836879..170268311	169836879	170268311	431432	100	1	SCYL3	ENSG00000000457	protein_coding	169849631	169894267	169849631	169894267	44636	2.7	169881601	169882000	0.893897
1	SCYL3	loss	1:169836879..170268311	169836879	170268311	431432	100	1	SCYL3	ENSG00000000457	protein_coding	169849631	169894267	169849631	169894267	44636	4.5	169882001	169882400	0.893897
1	SCYL3	loss	1:169836879..170268311	169836879	170268311	431432	100	1	SCYL3	ENSG00000000457	protein_coding	169849631	169894267	169849631	169894267	44636	2.5	169882401	169882800	0.893897
1	SCYL3	loss	1:169836879..170268311	169836879	170268311	431432	100	1	SCYL3	ENSG00000000457	protein_coding	169849631	169894267	169849631	169894267	44636	2.7	169882801	169883200	0.893897
1	SCYL3	loss	1:169836879..170268311	169836879	170268311	431432	100	1	SCYL3	ENSG00000000457	protein_coding	169849631	169894267	169849631	169894267	44636	2.5	169883201	169883600	0.893897
1	SCYL3	loss	1:169836879..170268311	169836879	170268311	431432	100	1	SCYL3	ENSG00000000457	protein_coding	169849631	169894267	169849631	169894267	44636	2.4	169883601	169884000	0.893897
1	SCYL3	loss	1:169836879..170268311	169836879	170268311	431432	100	1	SCYL3	ENSG00000000457	protein_coding	169849631	169894267	169849631	169894267	44636	2.6	169884001	169884400	0.893897
1	SCYL3	loss	1:169836879..170268311	169836879	170268311	431432	100	1	SCYL3	ENSG00000000457	protein_coding	169849631	169894267	169849631	169894267	44636	2.1	169884401	169884800	0.893897
1	SCYL3	loss	1:169836879..170268311	169836879	170268311	431432	100	1	SCYL3	ENSG00000000457	protein_coding	169849631	169894267	169849631	169894267	44636	1.6	169884801	169885200	0.893897
1	SCYL3	loss	1:169836879..170268311	169836879	170268311	431432	100	1	SCYL3	ENSG00000000457	protein_coding	169849631	169894267	169849631	169894267	44636	1.2	169885201	169885600	0.893897
1	SCYL3	loss	1:169836879..170268311	169836879	170268311	431432	100	1	SCYL3	ENSG00000000457	protein_coding	169849631	169894267	169849631	169894267	44636	1.2	169885601	169886000	0.893897
1	SCYL3	loss	1:169836879..170268311	169836879	170268311	431432	100	1	SCYL3	ENSG00000000457	protein_coding	169849631	169894267	169849631	169894267	44636	1.3	169886001	169886400	0.893897
1	SCYL3	loss	1:169836879..170268311	169836879	170268311	431432	100	1	SCYL3	ENSG00000000457	protein_coding	169849631	169894267	169849631	169894267	44636	1.1	169886401	169886800	0.893897
1	SCYL3	loss	1:169836879..170268311	169836879	170268311	431432	100	1	SCYL3	ENSG00000000457	protein_coding	169849631	169894267	169849631	169894267	44636	1.3	169886801	169887200	0.893897
1	SCYL3	loss	1:169836879..170268311	169836879	170268311	431432	100	1	SCYL3	ENSG00000000457	protein_coding	169849631	169894267	169849631	169894267	44636	1.6	169887201	169887600	0.893897
1	SCYL3	loss	1:169836879..170268311	169836879	170268311	431432	100	1	SCYL3	ENSG00000000457	protein_coding	169849631	169894267	169849631	169894267	44636	1.6	169887601	169888000	0.893897
1	SCYL3	loss	1:169836879..170268311	169836879	170268311	431432	100	1	SCYL3	ENSG00000000457	protein_coding	169849631	169894267	169849631	169894267	44636	1.6	169888001	169888400	0.893897
1	SCYL3	loss	1:169836879..170268311	169836879	170268311	431432	100	1	SCYL3	ENSG00000000457	protein_coding	169849631	169894267	169849631	169894267	44636	1.5	169888401	169888800	0.893897
1	SCYL3	loss	1:169836879..170268311	169836879	170268311	431432	100	1	SCYL3	ENSG00000000457	protein_coding	169849631	169894267	169849631	169894267	44636	1.6	169888801	169889200	0.893897
1	SCYL3	loss	1:169836879..170268311	169836879	170268311	431432	100	1	SCYL3	ENSG00000000457	protein_coding	169849631	169894267	169849631	169894267	44636	1.3	169889201	169889600	0.893897
1	SCYL3	loss	1:169836879..170268311	169836879	170268311	431432	100	1	SCYL3	ENSG00000000457	protein_coding	169849631	169894267	169849631	169894267	44636	1.4	169889601	169890000	0.893897
1	SCYL3	loss	1:169836879..170268311	169836879	170268311	431432	100	1	SCYL3	ENSG00000000457	protein_coding	169849631	169894267	169849631	169894267	44636	1.3	169890001	169890400	0.893897
1	SCYL3	loss	1:169836879..170268311	169836879	170268311	431432	100	1	SCYL3	ENSG00000000457	protein_coding	169849631	169894267	169849631	169894267	44636	1.4	169890401	169890800	0.893897
1	SCYL3	loss	1:169836879..170268311	169836879	170268311	431432	100	1	SCYL3	ENSG00000000457	protein_coding	169849631	169894267	169849631	169894267	44636	1.6	169890801	169891200	0.893897
1	SCYL3	loss	1:169836879..170268311	169836879	170268311	431432	100	1	SCYL3	ENSG00000000457	protein_coding	169849631	169894267	169849631	169894267	44636	1.5	169891201	169891600	0.893897
1	SCYL3	loss	1:169836879..170268311	169836879	170268311	431432	100	1	SCYL3	ENSG00000000457	protein_coding	169849631	169894267	169849631	169894267	44636	1.5	169891601	169892000	0.893897
1	SCYL3	loss	1:169836879..170268311	169836879	170268311	431432	100	1	SCYL3	ENSG00000000457	protein_coding	169849631	169894267	169849631	169894267	44636	1.2	169892001	169892400	0.893897
1	SCYL3	loss	1:169836879..170268311	169836879	170268311	431432	100	1	SCYL3	ENSG00000000457	protein_coding	169849631	169894267	169849631	169894267	44636	1.5	169892401	169892800	0.893897
1	SCYL3	loss	1:169836879..170268311	169836879	170268311	431432	100	1	SCYL3	ENSG00000000457	protein_coding	169849631	169894267	169849631	169894267	44636	1.4	169892801	169893200	0.893897
1	SCYL3	loss	1:169836879..170268311	169836879	170268311	431432	100	1	SCYL3	ENSG00000000457	protein_coding	169849631	169894267	169849631	169894267	44636	3	169893201	169893600	0.893897
1	SCYL3	loss	1:169836879..170268311	169836879	170268311	431432	100	1	SCYL3	ENSG00000000457	protein_coding	169849631	169894267	169849631	169894267	44636	2.2	169893601	169894000	0.893897
1	SCYL3	loss	1:169836879..170268311	169836879	170268311	431432	100	1	SCYL3	ENSG00000000457	protein_coding	169849631	169894267	169849631	169894267	44636	1.5	169894001	169894400	0.595932
1	KIFAP3	loss	1:169836879..170268311	169836879	170268311	431432	100	1	KIFAP3	ENSG00000075945	protein_coding	169921326	170085208	169921326	170085208	163882	1.6	169921601	169922000	0.243468
1	KIFAP3	loss	1:169836879..170268311	169836879	170268311	431432	100	1	KIFAP3	ENSG00000075945	protein_coding	169921326	170085208	169921326	170085208	163882	1.2	169922001	169922400	0.243468
1	KIFAP3	loss	1:169836879..170268311	169836879	170268311	431432	100	1	KIFAP3	ENSG00000075945	protein_coding	169921326	170085208	169921326	170085208	163882	1.3	169922401	169922800	0.243468
1	KIFAP3	loss	1:169836879..170268311	169836879	170268311	431432	100	1	KIFAP3	ENSG00000075945	protein_coding	169921326	170085208	169921326	170085208	163882	1.3	169922801	169923200	0.243468
1	KIFAP3	loss	1:169836879..170268311	169836879	170268311	431432	100	1	KIFAP3	ENSG00000075945	protein_coding	169921326	170085208	169921326	170085208	163882	1.3	169923201	169923600	0.243468
1	KIFAP3	loss	1:169836879..170268311	169836879	170268311	431432	100	1	KIFAP3	ENSG00000075945	protein_coding	169921326	170085208	169921326	170085208	163882	1.1	169923601	169924000	0.243468
1	KIFAP3	loss	1:169836879..170268311	169836879	170268311	431432	100	1	KIFAP3	ENSG00000075945	protein_coding	169921326	170085208	169921326	170085208	163882	1.3	169924001	169924400	0.243468
1	KIFAP3	loss	1:169836879..170268311	169836879	170268311	431432	100	1	KIFAP3	ENSG00000075945	protein_coding	169921326	170085208	169921326	170085208	163882	1.7	169924401	169924800	0.243468
1	KIFAP3	loss	1:169836879..170268311	169836879	170268311	431432	100	1	KIFAP3	ENSG00000075945	protein_coding	169921326	170085208	169921326	170085208	163882	1.7	169924801	169925200	0.243468
1	KIFAP3	loss	1:169836879..170268311	169836879	170268311	431432	100	1	KIFAP3	ENSG00000075945	protein_coding	169921326	170085208	169921326	170085208	163882	1.4	169925201	169925600	0.243468
1	KIFAP3	loss	1:169836879..170268311	169836879	170268311	431432	100	1	KIFAP3	ENSG00000075945	protein_coding	169921326	170085208	169921326	170085208	163882	1.5	169925601	169926000	0.243468
1	KIFAP3	loss	1:169836879..170268311	169836879	170268311	431432	100	1	KIFAP3	ENSG00000075945	protein_coding	169921326	170085208	169921326	170085208	163882	1.3	169926001	169926400	0.243468
1	KIFAP3	loss	1:169836879..170268311	169836879	170268311	431432	100	1	KIFAP3	ENSG00000075945	protein_coding	169921326	170085208	169921326	170085208	163882	1.4	169926401	169926800	0.243468
1	KIFAP3	loss	1:169836879..170268311	169836879	170268311	431432	100	1	KIFAP3	ENSG00000075945	protein_coding	169921326	170085208	169921326	170085208	163882	1.5	169926801	169927200	0.243468
1	KIFAP3	loss	1:169836879..170268311	169836879	170268311	431432	100	1	KIFAP3	ENSG00000075945	protein_coding	169921326	170085208	169921326	170085208	163882	1.4	169927201	169927600	0.243468
1	KIFAP3	loss	1:169836879..170268311	169836879	170268311	431432	100	1	KIFAP3	ENSG00000075945	protein_coding	169921326	170085208	169921326	170085208	163882	1.7	169927601	169928000	0.243468
1	KIFAP3	loss	1:169836879..170268311	169836879	170268311	431432	100	1	KIFAP3	ENSG00000075945	protein_coding	169921326	170085208	169921326	170085208	163882	1.7	169928001	169928400	0.243468
1	KIFAP3	loss	1:169836879..170268311	169836879	170268311	431432	100	1	KIFAP3	ENSG00000075945	protein_coding	169921326	170085208	169921326	170085208	163882	1.6	169928401	169928800	0.243468
1	KIFAP3	loss	1:169836879..170268311	169836879	170268311	431432	100	1	KIFAP3	ENSG00000075945	protein_coding	169921326	170085208	169921326	170085208	163882	1.3	169928801	169929200	0.243468
1	KIFAP3	loss	1:169836879..170268311	169836879	170268311	431432	100	1	KIFAP3	ENSG00000075945	protein_coding	169921326	170085208	169921326	170085208	163882	1.4	169929201	169929600	0.243468
1	KIFAP3	loss	1:169836879..170268311	169836879	170268311	431432	100	1	KIFAP3	ENSG00000075945	protein_coding	169921326	170085208	169921326	170085208	163882	1.1	169929601	169930000	0.243468
1	KIFAP3	loss	1:169836879..170268311	169836879	170268311	431432	100	1	KIFAP3	ENSG00000075945	protein_coding	169921326	170085208	169921326	170085208	163882	1.1	169930001	169930400	0.243468
1	KIFAP3	loss	1:169836879..170268311	169836879	170268311	431432	100	1	KIFAP3	ENSG00000075945	protein_coding	169921326	170085208	169921326	170085208	163882	1.5	169930401	169930800	0.243468
1	KIFAP3	loss	1:169836879..170268311	169836879	170268311	431432	100	1	KIFAP3	ENSG00000075945	protein_coding	169921326	170085208	169921326	170085208	163882	1.3	169930801	169931200	0.243468
1	KIFAP3	loss	1:169836879..170268311	169836879	170268311	431432	100	1	KIFAP3	ENSG00000075945	protein_coding	169921326	170085208	169921326	170085208	163882	1.3	169931201	169931600	0.243468
1	KIFAP3	loss	1:169836879..170268311	169836879	170268311	431432	100	1	KIFAP3	ENSG00000075945	protein_coding	169921326	170085208	169921326	170085208	163882	1.2	169931601	169932000	0.243468
1	KIFAP3	loss	1:169836879..170268311	169836879	170268311	431432	100	1	KIFAP3	ENSG00000075945	protein_coding	169921326	170085208	169921326	170085208	163882	1.7	169932001	169932400	0.243468
1	KIFAP3	loss	1:169836879..170268311	169836879	170268311	431432	100	1	KIFAP3	ENSG00000075945	protein_coding	169921326	170085208	169921326	170085208	163882	1.3	169932401	169932800	0.243468
1	KIFAP3	loss	1:169836879..170268311	169836879	170268311	431432	100	1	KIFAP3	ENSG00000075945	protein_coding	169921326	170085208	169921326	170085208	163882	1.2	169932801	169933200	0.243468
1	KIFAP3	loss	1:169836879..170268311	169836879	170268311	431432	100	1	KIFAP3	ENSG00000075945	protein_coding	169921326	170085208	169921326	170085208	163882	1.1	169933201	169933600	0.243468
1	KIFAP3	loss	1:169836879..170268311	169836879	170268311	431432	100	1	KIFAP3	ENSG00000075945	protein_coding	169921326	170085208	169921326	170085208	163882	1.4	169933601	169934000	0.243468
1	KIFAP3	loss	1:169836879..170268311	169836879	170268311	431432	100	1	KIFAP3	ENSG00000075945	protein_coding	169921326	170085208	169921326	170085208	163882	1.8	169934001	169934400	0.243468
1	KIFAP3	loss	1:169836879..170268311	169836879	170268311	431432	100	1	KIFAP3	ENSG00000075945	protein_coding	169921326	170085208	169921326	170085208	163882	1.4	169934401	169934800	0.243468
1	KIFAP3	loss	1:169836879..170268311	169836879	170268311	431432	100	1	KIFAP3	ENSG00000075945	protein_coding	169921326	170085208	169921326	170085208	163882	1.2	169934801	169935200	0.243468
1	KIFAP3	loss	1:169836879..170268311	169836879	170268311	431432	100	1	KIFAP3	ENSG00000075945	protein_coding	169921326	170085208	169921326	170085208	163882	1.5	169935201	169935600	0.243468
1	KIFAP3	loss	1:169836879..170268311	169836879	170268311	431432	100	1	KIFAP3	ENSG00000075945	protein_coding	169921326	170085208	169921326	170085208	163882	1.3	169935601	169936000	0.243468
1	KIFAP3	loss	1:169836879..170268311	169836879	170268311	431432	100	1	KIFAP3	ENSG00000075945	protein_coding	169921326	170085208	169921326	170085208	163882	1.3	169936001	169936400	0.243468
1	KIFAP3	loss	1:169836879..170268311	169836879	170268311	431432	100	1	KIFAP3	ENSG00000075945	protein_coding	169921326	170085208	169921326	170085208	163882	1.5	169936401	169936800	0.243468
1	KIFAP3	loss	1:169836879..170268311	169836879	170268311	431432	100	1	KIFAP3	ENSG00000075945	protein_coding	169921326	170085208	169921326	170085208	163882	1.4	169936801	169937200	0.243468
1	KIFAP3	loss	1:169836879..170268311	169836879	170268311	431432	100	1	KIFAP3	ENSG00000075945	protein_coding	169921326	170085208	169921326	170085208	163882	1.2	169937201	169937600	0.243468
1	KIFAP3	loss	1:169836879..170268311	169836879	170268311	431432	100	1	KIFAP3	ENSG00000075945	protein_coding	169921326	170085208	169921326	170085208	163882	1.2	169937601	169938000	0.243468
1	KIFAP3	loss	1:169836879..170268311	169836879	170268311	431432	100	1	KIFAP3	ENSG00000075945	protein_coding	169921326	170085208	169921326	170085208	163882	1.5	169938001	169938400	0.243468
1	KIFAP3	loss	1:169836879..170268311	169836879	170268311	431432	100	1	KIFAP3	ENSG00000075945	protein_coding	169921326	170085208	169921326	170085208	163882	1.5	169938401	169938800	0.243468
1	KIFAP3	loss	1:169836879..170268311	169836879	170268311	431432	100	1	KIFAP3	ENSG00000075945	protein_coding	169921326	170085208	169921326	170085208	163882	1.2	169938801	169939200	0.243468
1	KIFAP3	loss	1:169836879..170268311	169836879	170268311	431432	100	1	KIFAP3	ENSG00000075945	protein_coding	169921326	170085208	169921326	170085208	163882	1.1	169939201	169939600	0.243468
1	KIFAP3	loss	1:169836879..170268311	169836879	170268311	431432	100	1	KIFAP3	ENSG00000075945	protein_coding	169921326	170085208	169921326	170085208	163882	1.4	169939601	169940000	0.243468
1	KIFAP3	loss	1:169836879..170268311	169836879	170268311	431432	100	1	KIFAP3	ENSG00000075945	protein_coding	169921326	170085208	169921326	170085208	163882	1.1	169940001	169940400	0.243468
1	KIFAP3	loss	1:169836879..170268311	169836879	170268311	431432	100	1	KIFAP3	ENSG00000075945	protein_coding	169921326	170085208	169921326	170085208	163882	1.3	169940401	169940800	0.243468
1	KIFAP3	loss	1:169836879..170268311	169836879	170268311	431432	100	1	KIFAP3	ENSG00000075945	protein_coding	169921326	170085208	169921326	170085208	163882	1.4	169940801	169941200	0.243468
1	KIFAP3	loss	1:169836879..170268311	169836879	170268311	431432	100	1	KIFAP3	ENSG00000075945	protein_coding	169921326	170085208	169921326	170085208	163882	1.3	169941201	169941600	0.243468
1	KIFAP3	loss	1:169836879..170268311	169836879	170268311	431432	100	1	KIFAP3	ENSG00000075945	protein_coding	169921326	170085208	169921326	170085208	163882	1.5	169941601	169942000	0.243468
1	KIFAP3	loss	1:169836879..170268311	169836879	170268311	431432	100	1	KIFAP3	ENSG00000075945	protein_coding	169921326	170085208	169921326	170085208	163882	1.6	169942001	169942400	0.243468
1	KIFAP3	loss	1:169836879..170268311	169836879	170268311	431432	100	1	KIFAP3	ENSG00000075945	protein_coding	169921326	170085208	169921326	170085208	163882	1.4	169942401	169942800	0.243468
1	KIFAP3	loss	1:169836879..170268311	169836879	170268311	431432	100	1	KIFAP3	ENSG00000075945	protein_coding	169921326	170085208	169921326	170085208	163882	1.4	169942801	169943200	0.243468
1	KIFAP3	loss	1:169836879..170268311	169836879	170268311	431432	100	1	KIFAP3	ENSG00000075945	protein_coding	169921326	170085208	169921326	170085208	163882	1.2	169943201	169943600	0.243468
1	KIFAP3	loss	1:169836879..170268311	169836879	170268311	431432	100	1	KIFAP3	ENSG00000075945	protein_coding	169921326	170085208	169921326	170085208	163882	1.4	169943601	169944000	0.243468
1	KIFAP3	loss	1:169836879..170268311	169836879	170268311	431432	100	1	KIFAP3	ENSG00000075945	protein_coding	169921326	170085208	169921326	170085208	163882	1.6	169944001	169944400	0.243468
1	KIFAP3	loss	1:169836879..170268311	169836879	170268311	431432	100	1	KIFAP3	ENSG00000075945	protein_coding	169921326	170085208	169921326	170085208	163882	1.2	169944401	169944800	0.243468
1	KIFAP3	loss	1:169836879..170268311	169836879	170268311	431432	100	1	KIFAP3	ENSG00000075945	protein_coding	169921326	170085208	169921326	170085208	163882	1.6	169944801	169945200	0.243468
1	KIFAP3	loss	1:169836879..170268311	169836879	170268311	431432	100	1	KIFAP3	ENSG00000075945	protein_coding	169921326	170085208	169921326	170085208	163882	1.9	169945201	169945600	0.243468
1	KIFAP3	loss	1:169836879..170268311	169836879	170268311	431432	100	1	KIFAP3	ENSG00000075945	protein_coding	169921326	170085208	169921326	170085208	163882	1.3	169945601	169946000	0.243468
1	KIFAP3	loss	1:169836879..170268311	169836879	170268311	431432	100	1	KIFAP3	ENSG00000075945	protein_coding	169921326	170085208	169921326	170085208	163882	1.4	169946001	169946400	0.243468
1	KIFAP3	loss	1:169836879..170268311	169836879	170268311	431432	100	1	KIFAP3	ENSG00000075945	protein_coding	169921326	170085208	169921326	170085208	163882	1.4	169946401	169946800	0.243468
1	KIFAP3	loss	1:169836879..170268311	169836879	170268311	431432	100	1	KIFAP3	ENSG00000075945	protein_coding	169921326	170085208	169921326	170085208	163882	1.3	169946801	169947200	0.243468
1	KIFAP3	loss	1:169836879..170268311	169836879	170268311	431432	100	1	KIFAP3	ENSG00000075945	protein_coding	169921326	170085208	169921326	170085208	163882	1.2	169947201	169947600	0.243468
1	KIFAP3	loss	1:169836879..170268311	169836879	170268311	431432	100	1	KIFAP3	ENSG00000075945	protein_coding	169921326	170085208	169921326	170085208	163882	1.3	169947601	169948000	0.243468
1	KIFAP3	loss	1:169836879..170268311	169836879	170268311	431432	100	1	KIFAP3	ENSG00000075945	protein_coding	169921326	170085208	169921326	170085208	163882	1.2	169948001	169948400	0.243468
1	KIFAP3	loss	1:169836879..170268311	169836879	170268311	431432	100	1	KIFAP3	ENSG00000075945	protein_coding	169921326	170085208	169921326	170085208	163882	1.2	169948401	169948800	0.243468
1	KIFAP3	loss	1:169836879..170268311	169836879	170268311	431432	100	1	KIFAP3	ENSG00000075945	protein_coding	169921326	170085208	169921326	170085208	163882	1.5	169948801	169949200	0.243468
1	KIFAP3	loss	1:169836879..170268311	169836879	170268311	431432	100	1	KIFAP3	ENSG00000075945	protein_coding	169921326	170085208	169921326	170085208	163882	1.4	169949201	169949600	0.243468
1	KIFAP3	loss	1:169836879..170268311	169836879	170268311	431432	100	1	KIFAP3	ENSG00000075945	protein_coding	169921326	170085208	169921326	170085208	163882	1.4	169949601	169950000	0.243468
1	KIFAP3	loss	1:169836879..170268311	169836879	170268311	431432	100	1	KIFAP3	ENSG00000075945	protein_coding	169921326	170085208	169921326	170085208	163882	1.3	169950001	169950400	0.243468
1	KIFAP3	loss	1:169836879..170268311	169836879	170268311	431432	100	1	KIFAP3	ENSG00000075945	protein_coding	169921326	170085208	169921326	170085208	163882	1.6	169950401	169950800	0.243468
1	KIFAP3	loss	1:169836879..170268311	169836879	170268311	431432	100	1	KIFAP3	ENSG00000075945	protein_coding	169921326	170085208	169921326	170085208	163882	1.3	169950801	169951200	0.243468
1	KIFAP3	loss	1:169836879..170268311	169836879	170268311	431432	100	1	KIFAP3	ENSG00000075945	protein_coding	169921326	170085208	169921326	170085208	163882	1.2	169951201	169951600	0.243468
1	KIFAP3	loss	1:169836879..170268311	169836879	170268311	431432	100	1	KIFAP3	ENSG00000075945	protein_coding	169921326	170085208	169921326	170085208	163882	1.3	169951601	169952000	0.243468
1	KIFAP3	loss	1:169836879..170268311	169836879	170268311	431432	100	1	KIFAP3	ENSG00000075945	protein_coding	169921326	170085208	169921326	170085208	163882	1.1	169952001	169952400	0.243468
1	KIFAP3	loss	1:169836879..170268311	169836879	170268311	431432	100	1	KIFAP3	ENSG00000075945	protein_coding	169921326	170085208	169921326	170085208	163882	1.2	169952401	169952800	0.243468
1	KIFAP3	loss	1:169836879..170268311	169836879	170268311	431432	100	1	KIFAP3	ENSG00000075945	protein_coding	169921326	170085208	169921326	170085208	163882	1.2	169952801	169953200	0.243468
1	KIFAP3	loss	1:169836879..170268311	169836879	170268311	431432	100	1	KIFAP3	ENSG00000075945	protein_coding	169921326	170085208	169921326	170085208	163882	1.3	169953201	169953600	0.243468
1	KIFAP3	loss	1:169836879..170268311	169836879	170268311	431432	100	1	KIFAP3	ENSG00000075945	protein_coding	169921326	170085208	169921326	170085208	163882	1.7	169953601	169954000	0.243468
1	KIFAP3	loss	1:169836879..170268311	169836879	170268311	431432	100	1	KIFAP3	ENSG00000075945	protein_coding	169921326	170085208	169921326	170085208	163882	1.6	169954001	169954400	0.243468
1	KIFAP3	loss	1:169836879..170268311	169836879	170268311	431432	100	1	KIFAP3	ENSG00000075945	protein_coding	169921326	170085208	169921326	170085208	163882	1.5	169954401	169954800	0.243468
1	KIFAP3	loss	1:169836879..170268311	169836879	170268311	431432	100	1	KIFAP3	ENSG00000075945	protein_coding	169921326	170085208	169921326	170085208	163882	1.3	169954801	169955200	0.243468
1	KIFAP3	loss	1:169836879..170268311	169836879	170268311	431432	100	1	KIFAP3	ENSG00000075945	protein_coding	169921326	170085208	169921326	170085208	163882	1.4	169955201	169955600	0.243468
1	KIFAP3	loss	1:169836879..170268311	169836879	170268311	431432	100	1	KIFAP3	ENSG00000075945	protein_coding	169921326	170085208	169921326	170085208	163882	1.5	169955601	169956000	0.243468
1	KIFAP3	loss	1:169836879..170268311	169836879	170268311	431432	100	1	KIFAP3	ENSG00000075945	protein_coding	169921326	170085208	169921326	170085208	163882	1.5	169956001	169956400	0.243468
1	KIFAP3	loss	1:169836879..170268311	169836879	170268311	431432	100	1	KIFAP3	ENSG00000075945	protein_coding	169921326	170085208	169921326	170085208	163882	1.4	169956401	169956800	0.243468
1	KIFAP3	loss	1:169836879..170268311	169836879	170268311	431432	100	1	KIFAP3	ENSG00000075945	protein_coding	169921326	170085208	169921326	170085208	163882	1.2	169956801	169957200	0.243468
1	KIFAP3	loss	1:169836879..170268311	169836879	170268311	431432	100	1	KIFAP3	ENSG00000075945	protein_coding	169921326	170085208	169921326	170085208	163882	1.2	169957201	169957600	0.243468
1	KIFAP3	loss	1:169836879..170268311	169836879	170268311	431432	100	1	KIFAP3	ENSG00000075945	protein_coding	169921326	170085208	169921326	170085208	163882	1.4	169957601	169958000	0.243468
1	KIFAP3	loss	1:169836879..170268311	169836879	170268311	431432	100	1	KIFAP3	ENSG00000075945	protein_coding	169921326	170085208	169921326	170085208	163882	1.2	169958001	169958400	0.243468
1	KIFAP3	loss	1:169836879..170268311	169836879	170268311	431432	100	1	KIFAP3	ENSG00000075945	protein_coding	169921326	170085208	169921326	170085208	163882	1.1	169958401	169958800	0.243468
1	KIFAP3	loss	1:169836879..170268311	169836879	170268311	431432	100	1	KIFAP3	ENSG00000075945	protein_coding	169921326	170085208	169921326	170085208	163882	1.4	169958801	169959200	0.243468
1	KIFAP3	loss	1:169836879..170268311	169836879	170268311	431432	100	1	KIFAP3	ENSG00000075945	protein_coding	169921326	170085208	169921326	170085208	163882	1.6	169959201	169959600	0.243468
1	KIFAP3	loss	1:169836879..170268311	169836879	170268311	431432	100	1	KIFAP3	ENSG00000075945	protein_coding	169921326	170085208	169921326	170085208	163882	1.3	169959601	169960000	0.243468
1	KIFAP3	loss	1:169836879..170268311	169836879	170268311	431432	100	1	KIFAP3	ENSG00000075945	protein_coding	169921326	170085208	169921326	170085208	163882	1.1	169960001	169960400	0.243468
1	KIFAP3	loss	1:169836879..170268311	169836879	170268311	431432	100	1	KIFAP3	ENSG00000075945	protein_coding	169921326	170085208	169921326	170085208	163882	0.9	169960401	169960800	0.243468
1	KIFAP3	loss	1:169836879..170268311	169836879	170268311	431432	100	1	KIFAP3	ENSG00000075945	protein_coding	169921326	170085208	169921326	170085208	163882	1.2	169960801	169961200	0.243468
1	KIFAP3	loss	1:169836879..170268311	169836879	170268311	431432	100	1	KIFAP3	ENSG00000075945	protein_coding	169921326	170085208	169921326	170085208	163882	1.2	169961201	169961600	0.243468
1	KIFAP3	loss	1:169836879..170268311	169836879	170268311	431432	100	1	KIFAP3	ENSG00000075945	protein_coding	169921326	170085208	169921326	170085208	163882	1.6	169961601	169962000	0.243468
1	KIFAP3	loss	1:169836879..170268311	169836879	170268311	431432	100	1	KIFAP3	ENSG00000075945	protein_coding	169921326	170085208	169921326	170085208	163882	1.4	169962001	169962400	0.243468
1	KIFAP3	loss	1:169836879..170268311	169836879	170268311	431432	100	1	KIFAP3	ENSG00000075945	protein_coding	169921326	170085208	169921326	170085208	163882	1.3	169962401	169962800	0.243468
1	KIFAP3	loss	1:169836879..170268311	169836879	170268311	431432	100	1	KIFAP3	ENSG00000075945	protein_coding	169921326	170085208	169921326	170085208	163882	1.6	169962801	169963200	0.243468
1	KIFAP3	loss	1:169836879..170268311	169836879	170268311	431432	100	1	KIFAP3	ENSG00000075945	protein_coding	169921326	170085208	169921326	170085208	163882	1.5	169963201	169963600	0.243468
1	KIFAP3	loss	1:169836879..170268311	169836879	170268311	431432	100	1	KIFAP3	ENSG00000075945	protein_coding	169921326	170085208	169921326	170085208	163882	1.4	169963601	169964000	0.243468
1	KIFAP3	loss	1:169836879..170268311	169836879	170268311	431432	100	1	KIFAP3	ENSG00000075945	protein_coding	169921326	170085208	169921326	170085208	163882	1.9	169964001	169964400	0.243468
1	KIFAP3	loss	1:169836879..170268311	169836879	170268311	431432	100	1	KIFAP3	ENSG00000075945	protein_coding	169921326	170085208	169921326	170085208	163882	1.7	169964401	169964800	0.243468
1	KIFAP3	loss	1:169836879..170268311	169836879	170268311	431432	100	1	KIFAP3	ENSG00000075945	protein_coding	169921326	170085208	169921326	170085208	163882	1.4	169964801	169965200	0.243468
1	KIFAP3	loss	1:169836879..170268311	169836879	170268311	431432	100	1	KIFAP3	ENSG00000075945	protein_coding	169921326	170085208	169921326	170085208	163882	1.4	169965201	169965600	0.243468
1	KIFAP3	loss	1:169836879..170268311	169836879	170268311	431432	100	1	KIFAP3	ENSG00000075945	protein_coding	169921326	170085208	169921326	170085208	163882	1.3	169965601	169966000	0.243468
1	KIFAP3	loss	1:169836879..170268311	169836879	170268311	431432	100	1	KIFAP3	ENSG00000075945	protein_coding	169921326	170085208	169921326	170085208	163882	1.1	169966001	169966400	0.243468
1	KIFAP3	loss	1:169836879..170268311	169836879	170268311	431432	100	1	KIFAP3	ENSG00000075945	protein_coding	169921326	170085208	169921326	170085208	163882	1.5	169966401	169966800	0.243468
1	KIFAP3	loss	1:169836879..170268311	169836879	170268311	431432	100	1	KIFAP3	ENSG00000075945	protein_coding	169921326	170085208	169921326	170085208	163882	1.2	169966801	169967200	0.243468
1	KIFAP3	loss	1:169836879..170268311	169836879	170268311	431432	100	1	KIFAP3	ENSG00000075945	protein_coding	169921326	170085208	169921326	170085208	163882	1.3	169967201	169967600	0.243468
1	KIFAP3	loss	1:169836879..170268311	169836879	170268311	431432	100	1	KIFAP3	ENSG00000075945	protein_coding	169921326	170085208	169921326	170085208	163882	1.7	169967601	169968000	0.243468
1	KIFAP3	loss	1:169836879..170268311	169836879	170268311	431432	100	1	KIFAP3	ENSG00000075945	protein_coding	169921326	170085208	169921326	170085208	163882	1.3	169968001	169968400	0.243468
1	KIFAP3	loss	1:169836879..170268311	169836879	170268311	431432	100	1	KIFAP3	ENSG00000075945	protein_coding	169921326	170085208	169921326	170085208	163882	1.3	169968401	169968800	0.243468
1	KIFAP3	loss	1:169836879..170268311	169836879	170268311	431432	100	1	KIFAP3	ENSG00000075945	protein_coding	169921326	170085208	169921326	170085208	163882	1.5	169968801	169969200	0.243468
1	KIFAP3	loss	1:169836879..170268311	169836879	170268311	431432	100	1	KIFAP3	ENSG00000075945	protein_coding	169921326	170085208	169921326	170085208	163882	1.3	169969201	169969600	0.243468
1	KIFAP3	loss	1:169836879..170268311	169836879	170268311	431432	100	1	KIFAP3	ENSG00000075945	protein_coding	169921326	170085208	169921326	170085208	163882	1.3	169969601	169970000	0.243468
1	KIFAP3	loss	1:169836879..170268311	169836879	170268311	431432	100	1	KIFAP3	ENSG00000075945	protein_coding	169921326	170085208	169921326	170085208	163882	1.2	169970001	169970400	0.243468
1	KIFAP3	loss	1:169836879..170268311	169836879	170268311	431432	100	1	KIFAP3	ENSG00000075945	protein_coding	169921326	170085208	169921326	170085208	163882	1.3	169970401	169970800	0.243468
1	KIFAP3	loss	1:169836879..170268311	169836879	170268311	431432	100	1	KIFAP3	ENSG00000075945	protein_coding	169921326	170085208	169921326	170085208	163882	2	169970801	169971200	0.243468
1	KIFAP3	loss	1:169836879..170268311	169836879	170268311	431432	100	1	KIFAP3	ENSG00000075945	protein_coding	169921326	170085208	169921326	170085208	163882	1.1	169971201	169971600	0.243468
1	KIFAP3	loss	1:169836879..170268311	169836879	170268311	431432	100	1	KIFAP3	ENSG00000075945	protein_coding	169921326	170085208	169921326	170085208	163882	1.1	169971601	169972000	0.243468
1	KIFAP3	loss	1:169836879..170268311	169836879	170268311	431432	100	1	KIFAP3	ENSG00000075945	protein_coding	169921326	170085208	169921326	170085208	163882	1.3	169972001	169972400	0.243468
1	KIFAP3	loss	1:169836879..170268311	169836879	170268311	431432	100	1	KIFAP3	ENSG00000075945	protein_coding	169921326	170085208	169921326	170085208	163882	1.1	169972401	169972800	0.243468
1	KIFAP3	loss	1:169836879..170268311	169836879	170268311	431432	100	1	KIFAP3	ENSG00000075945	protein_coding	169921326	170085208	169921326	170085208	163882	0.9	169972801	169973200	0.243468
1	KIFAP3	loss	1:169836879..170268311	169836879	170268311	431432	100	1	KIFAP3	ENSG00000075945	protein_coding	169921326	170085208	169921326	170085208	163882	1.3	169973201	169973600	0.243468
1	KIFAP3	loss	1:169836879..170268311	169836879	170268311	431432	100	1	KIFAP3	ENSG00000075945	protein_coding	169921326	170085208	169921326	170085208	163882	1.3	169973601	169974000	0.243468
1	KIFAP3	loss	1:169836879..170268311	169836879	170268311	431432	100	1	KIFAP3	ENSG00000075945	protein_coding	169921326	170085208	169921326	170085208	163882	1.4	169974001	169974400	0.243468
1	KIFAP3	loss	1:169836879..170268311	169836879	170268311	431432	100	1	KIFAP3	ENSG00000075945	protein_coding	169921326	170085208	169921326	170085208	163882	1.4	169974401	169974800	0.243468
1	KIFAP3	loss	1:169836879..170268311	169836879	170268311	431432	100	1	KIFAP3	ENSG00000075945	protein_coding	169921326	170085208	169921326	170085208	163882	1.3	169974801	169975200	0.243468
1	KIFAP3	loss	1:169836879..170268311	169836879	170268311	431432	100	1	KIFAP3	ENSG00000075945	protein_coding	169921326	170085208	169921326	170085208	163882	1.3	169975201	169975600	0.243468
1	KIFAP3	loss	1:169836879..170268311	169836879	170268311	431432	100	1	KIFAP3	ENSG00000075945	protein_coding	169921326	170085208	169921326	170085208	163882	1.3	169975601	169976000	0.243468
1	KIFAP3	loss	1:169836879..170268311	169836879	170268311	431432	100	1	KIFAP3	ENSG00000075945	protein_coding	169921326	170085208	169921326	170085208	163882	1.3	169976001	169976400	0.243468
1	KIFAP3	loss	1:169836879..170268311	169836879	170268311	431432	100	1	KIFAP3	ENSG00000075945	protein_coding	169921326	170085208	169921326	170085208	163882	1.2	169976401	169976800	0.243468
1	KIFAP3	loss	1:169836879..170268311	169836879	170268311	431432	100	1	KIFAP3	ENSG00000075945	protein_coding	169921326	170085208	169921326	170085208	163882	1.3	169976801	169977200	0.243468
1	KIFAP3	loss	1:169836879..170268311	169836879	170268311	431432	100	1	KIFAP3	ENSG00000075945	protein_coding	169921326	170085208	169921326	170085208	163882	1.5	169977201	169977600	0.243468
1	KIFAP3	loss	1:169836879..170268311	169836879	170268311	431432	100	1	KIFAP3	ENSG00000075945	protein_coding	169921326	170085208	169921326	170085208	163882	1.2	169977601	169978000	0.243468
1	KIFAP3	loss	1:169836879..170268311	169836879	170268311	431432	100	1	KIFAP3	ENSG00000075945	protein_coding	169921326	170085208	169921326	170085208	163882	1.2	169978001	169978400	0.243468
1	KIFAP3	loss	1:169836879..170268311	169836879	170268311	431432	100	1	KIFAP3	ENSG00000075945	protein_coding	169921326	170085208	169921326	170085208	163882	1.5	169978401	169978800	0.243468
1	KIFAP3	loss	1:169836879..170268311	169836879	170268311	431432	100	1	KIFAP3	ENSG00000075945	protein_coding	169921326	170085208	169921326	170085208	163882	1.4	169978801	169979200	0.243468
1	KIFAP3	loss	1:169836879..170268311	169836879	170268311	431432	100	1	KIFAP3	ENSG00000075945	protein_coding	169921326	170085208	169921326	170085208	163882	1.4	169979201	169979600	0.243468
1	KIFAP3	loss	1:169836879..170268311	169836879	170268311	431432	100	1	KIFAP3	ENSG00000075945	protein_coding	169921326	170085208	169921326	170085208	163882	1.4	169979601	169980000	0.243468
1	KIFAP3	loss	1:169836879..170268311	169836879	170268311	431432	100	1	KIFAP3	ENSG00000075945	protein_coding	169921326	170085208	169921326	170085208	163882	1.6	169980001	169980400	0.243468
1	KIFAP3	loss	1:169836879..170268311	169836879	170268311	431432	100	1	KIFAP3	ENSG00000075945	protein_coding	169921326	170085208	169921326	170085208	163882	1.4	169980401	169980800	0.243468
1	KIFAP3	loss	1:169836879..170268311	169836879	170268311	431432	100	1	KIFAP3	ENSG00000075945	protein_coding	169921326	170085208	169921326	170085208	163882	1.5	169980801	169981200	0.243468
1	KIFAP3	loss	1:169836879..170268311	169836879	170268311	431432	100	1	KIFAP3	ENSG00000075945	protein_coding	169921326	170085208	169921326	170085208	163882	1.5	169981201	169981600	0.243468
1	KIFAP3	loss	1:169836879..170268311	169836879	170268311	431432	100	1	KIFAP3	ENSG00000075945	protein_coding	169921326	170085208	169921326	170085208	163882	1.5	169981601	169982000	0.243468
1	KIFAP3	loss	1:169836879..170268311	169836879	170268311	431432	100	1	KIFAP3	ENSG00000075945	protein_coding	169921326	170085208	169921326	170085208	163882	1.5	169982001	169982400	0.243468
1	KIFAP3	loss	1:169836879..170268311	169836879	170268311	431432	100	1	KIFAP3	ENSG00000075945	protein_coding	169921326	170085208	169921326	170085208	163882	1.3	169982401	169982800	0.243468
1	KIFAP3	loss	1:169836879..170268311	169836879	170268311	431432	100	1	KIFAP3	ENSG00000075945	protein_coding	169921326	170085208	169921326	170085208	163882	1.2	169982801	169983200	0.243468
1	KIFAP3	loss	1:169836879..170268311	169836879	170268311	431432	100	1	KIFAP3	ENSG00000075945	protein_coding	169921326	170085208	169921326	170085208	163882	1.4	169983201	169983600	0.243468
1	KIFAP3	loss	1:169836879..170268311	169836879	170268311	431432	100	1	KIFAP3	ENSG00000075945	protein_coding	169921326	170085208	169921326	170085208	163882	1.2	169983601	169984000	0.243468
1	KIFAP3	loss	1:169836879..170268311	169836879	170268311	431432	100	1	KIFAP3	ENSG00000075945	protein_coding	169921326	170085208	169921326	170085208	163882	1.3	169984001	169984400	0.243468
1	KIFAP3	loss	1:169836879..170268311	169836879	170268311	431432	100	1	KIFAP3	ENSG00000075945	protein_coding	169921326	170085208	169921326	170085208	163882	1.4	169984401	169984800	0.243468
1	KIFAP3	loss	1:169836879..170268311	169836879	170268311	431432	100	1	KIFAP3	ENSG00000075945	protein_coding	169921326	170085208	169921326	170085208	163882	1.1	169984801	169985200	0.243468
1	KIFAP3	loss	1:169836879..170268311	169836879	170268311	431432	100	1	KIFAP3	ENSG00000075945	protein_coding	169921326	170085208	169921326	170085208	163882	1.7	169985201	169985600	0.243468
1	KIFAP3	loss	1:169836879..170268311	169836879	170268311	431432	100	1	KIFAP3	ENSG00000075945	protein_coding	169921326	170085208	169921326	170085208	163882	1.5	169985601	169986000	0.243468
1	KIFAP3	loss	1:169836879..170268311	169836879	170268311	431432	100	1	KIFAP3	ENSG00000075945	protein_coding	169921326	170085208	169921326	170085208	163882	1.4	169986001	169986400	0.243468
1	KIFAP3	loss	1:169836879..170268311	169836879	170268311	431432	100	1	KIFAP3	ENSG00000075945	protein_coding	169921326	170085208	169921326	170085208	163882	1.3	169986401	169986800	0.243468
1	KIFAP3	loss	1:169836879..170268311	169836879	170268311	431432	100	1	KIFAP3	ENSG00000075945	protein_coding	169921326	170085208	169921326	170085208	163882	1.1	169986801	169987200	0.243468
1	KIFAP3	loss	1:169836879..170268311	169836879	170268311	431432	100	1	KIFAP3	ENSG00000075945	protein_coding	169921326	170085208	169921326	170085208	163882	1.2	169987201	169987600	0.243468
1	KIFAP3	loss	1:169836879..170268311	169836879	170268311	431432	100	1	KIFAP3	ENSG00000075945	protein_coding	169921326	170085208	169921326	170085208	163882	1.6	169987601	169988000	0.243468
1	KIFAP3	loss	1:169836879..170268311	169836879	170268311	431432	100	1	KIFAP3	ENSG00000075945	protein_coding	169921326	170085208	169921326	170085208	163882	1.4	169988001	169988400	0.243468
1	KIFAP3	loss	1:169836879..170268311	169836879	170268311	431432	100	1	KIFAP3	ENSG00000075945	protein_coding	169921326	170085208	169921326	170085208	163882	1.3	169988401	169988800	0.243468
1	KIFAP3	loss	1:169836879..170268311	169836879	170268311	431432	100	1	KIFAP3	ENSG00000075945	protein_coding	169921326	170085208	169921326	170085208	163882	1.3	169988801	169989200	0.243468
1	KIFAP3	loss	1:169836879..170268311	169836879	170268311	431432	100	1	KIFAP3	ENSG00000075945	protein_coding	169921326	170085208	169921326	170085208	163882	1.2	169989201	169989600	0.243468
1	KIFAP3	loss	1:169836879..170268311	169836879	170268311	431432	100	1	KIFAP3	ENSG00000075945	protein_coding	169921326	170085208	169921326	170085208	163882	1.1	169989601	169990000	0.243468
1	KIFAP3	loss	1:169836879..170268311	169836879	170268311	431432	100	1	KIFAP3	ENSG00000075945	protein_coding	169921326	170085208	169921326	170085208	163882	1.2	169990001	169990400	0.243468
1	KIFAP3	loss	1:169836879..170268311	169836879	170268311	431432	100	1	KIFAP3	ENSG00000075945	protein_coding	169921326	170085208	169921326	170085208	163882	1.2	169990401	169990800	0.243468
1	KIFAP3	loss	1:169836879..170268311	169836879	170268311	431432	100	1	KIFAP3	ENSG00000075945	protein_coding	169921326	170085208	169921326	170085208	163882	1.5	169990801	169991200	0.243468
1	KIFAP3	loss	1:169836879..170268311	169836879	170268311	431432	100	1	KIFAP3	ENSG00000075945	protein_coding	169921326	170085208	169921326	170085208	163882	1.5	169991201	169991600	0.243468
1	KIFAP3	loss	1:169836879..170268311	169836879	170268311	431432	100	1	KIFAP3	ENSG00000075945	protein_coding	169921326	170085208	169921326	170085208	163882	1.6	169991601	169992000	0.243468
1	KIFAP3	loss	1:169836879..170268311	169836879	170268311	431432	100	1	KIFAP3	ENSG00000075945	protein_coding	169921326	170085208	169921326	170085208	163882	1.7	169992001	169992400	0.243468
1	KIFAP3	loss	1:169836879..170268311	169836879	170268311	431432	100	1	KIFAP3	ENSG00000075945	protein_coding	169921326	170085208	169921326	170085208	163882	1.5	169992401	169992800	0.243468
1	KIFAP3	loss	1:169836879..170268311	169836879	170268311	431432	100	1	KIFAP3	ENSG00000075945	protein_coding	169921326	170085208	169921326	170085208	163882	1.3	169992801	169993200	0.243468
1	KIFAP3	loss	1:169836879..170268311	169836879	170268311	431432	100	1	KIFAP3	ENSG00000075945	protein_coding	169921326	170085208	169921326	170085208	163882	1.1	169993201	169993600	0.243468
1	KIFAP3	loss	1:169836879..170268311	169836879	170268311	431432	100	1	KIFAP3	ENSG00000075945	protein_coding	169921326	170085208	169921326	170085208	163882	1.5	169993601	169994000	0.243468
1	KIFAP3	loss	1:169836879..170268311	169836879	170268311	431432	100	1	KIFAP3	ENSG00000075945	protein_coding	169921326	170085208	169921326	170085208	163882	1.4	169994001	169994400	0.243468
1	KIFAP3	loss	1:169836879..170268311	169836879	170268311	431432	100	1	KIFAP3	ENSG00000075945	protein_coding	169921326	170085208	169921326	170085208	163882	1.4	169994401	169994800	0.243468
1	KIFAP3	loss	1:169836879..170268311	169836879	170268311	431432	100	1	KIFAP3	ENSG00000075945	protein_coding	169921326	170085208	169921326	170085208	163882	1.2	169994801	169995200	0.243468
1	KIFAP3	loss	1:169836879..170268311	169836879	170268311	431432	100	1	KIFAP3	ENSG00000075945	protein_coding	169921326	170085208	169921326	170085208	163882	1.3	169995201	169995600	0.243468
1	KIFAP3	loss	1:169836879..170268311	169836879	170268311	431432	100	1	KIFAP3	ENSG00000075945	protein_coding	169921326	170085208	169921326	170085208	163882	1.6	169995601	169996000	0.243468
1	KIFAP3	loss	1:169836879..170268311	169836879	170268311	431432	100	1	KIFAP3	ENSG00000075945	protein_coding	169921326	170085208	169921326	170085208	163882	1.2	169996001	169996400	0.243468
1	KIFAP3	loss	1:169836879..170268311	169836879	170268311	431432	100	1	KIFAP3	ENSG00000075945	protein_coding	169921326	170085208	169921326	170085208	163882	1.2	169996401	169996800	0.243468
1	KIFAP3	loss	1:169836879..170268311	169836879	170268311	431432	100	1	KIFAP3	ENSG00000075945	protein_coding	169921326	170085208	169921326	170085208	163882	1.3	169996801	169997200	0.243468
1	KIFAP3	loss	1:169836879..170268311	169836879	170268311	431432	100	1	KIFAP3	ENSG00000075945	protein_coding	169921326	170085208	169921326	170085208	163882	1.3	169997201	169997600	0.243468
1	KIFAP3	loss	1:169836879..170268311	169836879	170268311	431432	100	1	KIFAP3	ENSG00000075945	protein_coding	169921326	170085208	169921326	170085208	163882	1.5	169997601	169998000	0.243468
1	KIFAP3	loss	1:169836879..170268311	169836879	170268311	431432	100	1	KIFAP3	ENSG00000075945	protein_coding	169921326	170085208	169921326	170085208	163882	1.6	169998001	169998400	0.243468
1	KIFAP3	loss	1:169836879..170268311	169836879	170268311	431432	100	1	KIFAP3	ENSG00000075945	protein_coding	169921326	170085208	169921326	170085208	163882	1.3	169998401	169998800	0.243468
1	KIFAP3	loss	1:169836879..170268311	169836879	170268311	431432	100	1	KIFAP3	ENSG00000075945	protein_coding	169921326	170085208	169921326	170085208	163882	1.4	169998801	169999200	0.243468
1	KIFAP3	loss	1:169836879..170268311	169836879	170268311	431432	100	1	KIFAP3	ENSG00000075945	protein_coding	169921326	170085208	169921326	170085208	163882	1.3	169999201	169999600	0.243468
1	KIFAP3	loss	1:169836879..170268311	169836879	170268311	431432	100	1	KIFAP3	ENSG00000075945	protein_coding	169921326	170085208	169921326	170085208	163882	1.4	169999601	170000000	0.243468
1	KIFAP3	loss	1:169836879..170268311	169836879	170268311	431432	100	1	KIFAP3	ENSG00000075945	protein_coding	169921326	170085208	169921326	170085208	163882	1.6	170000001	170000400	0.243468
1	KIFAP3	loss	1:169836879..170268311	169836879	170268311	431432	100	1	KIFAP3	ENSG00000075945	protein_coding	169921326	170085208	169921326	170085208	163882	1.2	170000401	170000800	0.243468
1	KIFAP3	loss	1:169836879..170268311	169836879	170268311	431432	100	1	KIFAP3	ENSG00000075945	protein_coding	169921326	170085208	169921326	170085208	163882	1.1	170000801	170001200	0.243468
1	KIFAP3	loss	1:169836879..170268311	169836879	170268311	431432	100	1	KIFAP3	ENSG00000075945	protein_coding	169921326	170085208	169921326	170085208	163882	1.3	170001201	170001600	0.243468
1	KIFAP3	loss	1:169836879..170268311	169836879	170268311	431432	100	1	KIFAP3	ENSG00000075945	protein_coding	169921326	170085208	169921326	170085208	163882	1.4	170001601	170002000	0.243468
1	KIFAP3	loss	1:169836879..170268311	169836879	170268311	431432	100	1	KIFAP3	ENSG00000075945	protein_coding	169921326	170085208	169921326	170085208	163882	1.2	170002001	170002400	0.243468
1	KIFAP3	loss	1:169836879..170268311	169836879	170268311	431432	100	1	KIFAP3	ENSG00000075945	protein_coding	169921326	170085208	169921326	170085208	163882	1.3	170002401	170002800	0.243468
1	KIFAP3	loss	1:169836879..170268311	169836879	170268311	431432	100	1	KIFAP3	ENSG00000075945	protein_coding	169921326	170085208	169921326	170085208	163882	1.4	170002801	170003200	0.243468
1	KIFAP3	loss	1:169836879..170268311	169836879	170268311	431432	100	1	KIFAP3	ENSG00000075945	protein_coding	169921326	170085208	169921326	170085208	163882	1.5	170003201	170003600	0.243468
1	KIFAP3	loss	1:169836879..170268311	169836879	170268311	431432	100	1	KIFAP3	ENSG00000075945	protein_coding	169921326	170085208	169921326	170085208	163882	1.5	170003601	170004000	0.243468
1	KIFAP3	loss	1:169836879..170268311	169836879	170268311	431432	100	1	KIFAP3	ENSG00000075945	protein_coding	169921326	170085208	169921326	170085208	163882	1.6	170004001	170004400	0.243468
1	KIFAP3	loss	1:169836879..170268311	169836879	170268311	431432	100	1	KIFAP3	ENSG00000075945	protein_coding	169921326	170085208	169921326	170085208	163882	1.6	170004401	170004800	0.243468
1	KIFAP3	loss	1:169836879..170268311	169836879	170268311	431432	100	1	KIFAP3	ENSG00000075945	protein_coding	169921326	170085208	169921326	170085208	163882	1.5	170004801	170005200	0.243468
1	KIFAP3	loss	1:169836879..170268311	169836879	170268311	431432	100	1	KIFAP3	ENSG00000075945	protein_coding	169921326	170085208	169921326	170085208	163882	1.5	170005201	170005600	0.243468
1	KIFAP3	loss	1:169836879..170268311	169836879	170268311	431432	100	1	KIFAP3	ENSG00000075945	protein_coding	169921326	170085208	169921326	170085208	163882	1.6	170005601	170006000	0.243468
1	KIFAP3	loss	1:169836879..170268311	169836879	170268311	431432	100	1	KIFAP3	ENSG00000075945	protein_coding	169921326	170085208	169921326	170085208	163882	1.6	170006001	170006400	0.243468
1	KIFAP3	loss	1:169836879..170268311	169836879	170268311	431432	100	1	KIFAP3	ENSG00000075945	protein_coding	169921326	170085208	169921326	170085208	163882	1.2	170006401	170006800	0.243468
1	KIFAP3	loss	1:169836879..170268311	169836879	170268311	431432	100	1	KIFAP3	ENSG00000075945	protein_coding	169921326	170085208	169921326	170085208	163882	1.3	170006801	170007200	0.243468
1	KIFAP3	loss	1:169836879..170268311	169836879	170268311	431432	100	1	KIFAP3	ENSG00000075945	protein_coding	169921326	170085208	169921326	170085208	163882	1.3	170007201	170007600	0.243468
1	KIFAP3	loss	1:169836879..170268311	169836879	170268311	431432	100	1	KIFAP3	ENSG00000075945	protein_coding	169921326	170085208	169921326	170085208	163882	1.4	170007601	170008000	0.243468
1	KIFAP3	loss	1:169836879..170268311	169836879	170268311	431432	100	1	KIFAP3	ENSG00000075945	protein_coding	169921326	170085208	169921326	170085208	163882	1.8	170008001	170008400	0.243468
1	KIFAP3	loss	1:169836879..170268311	169836879	170268311	431432	100	1	KIFAP3	ENSG00000075945	protein_coding	169921326	170085208	169921326	170085208	163882	1.6	170008401	170008800	0.243468
1	KIFAP3	loss	1:169836879..170268311	169836879	170268311	431432	100	1	KIFAP3	ENSG00000075945	protein_coding	169921326	170085208	169921326	170085208	163882	1.8	170008801	170009200	0.243468
1	KIFAP3	loss	1:169836879..170268311	169836879	170268311	431432	100	1	KIFAP3	ENSG00000075945	protein_coding	169921326	170085208	169921326	170085208	163882	1.7	170009201	170009600	0.243468
1	KIFAP3	loss	1:169836879..170268311	169836879	170268311	431432	100	1	KIFAP3	ENSG00000075945	protein_coding	169921326	170085208	169921326	170085208	163882	1.8	170009601	170010000	0.243468
1	KIFAP3	loss	1:169836879..170268311	169836879	170268311	431432	100	1	KIFAP3	ENSG00000075945	protein_coding	169921326	170085208	169921326	170085208	163882	1.3	170010001	170010400	0.243468
1	KIFAP3	loss	1:169836879..170268311	169836879	170268311	431432	100	1	KIFAP3	ENSG00000075945	protein_coding	169921326	170085208	169921326	170085208	163882	1	170010401	170010800	0.243468
1	KIFAP3	loss	1:169836879..170268311	169836879	170268311	431432	100	1	KIFAP3	ENSG00000075945	protein_coding	169921326	170085208	169921326	170085208	163882	1.5	170010801	170011200	0.243468
1	KIFAP3	loss	1:169836879..170268311	169836879	170268311	431432	100	1	KIFAP3	ENSG00000075945	protein_coding	169921326	170085208	169921326	170085208	163882	1.4	170011201	170011600	0.243468
1	KIFAP3	loss	1:169836879..170268311	169836879	170268311	431432	100	1	KIFAP3	ENSG00000075945	protein_coding	169921326	170085208	169921326	170085208	163882	1.2	170011601	170012000	0.243468
1	KIFAP3	loss	1:169836879..170268311	169836879	170268311	431432	100	1	KIFAP3	ENSG00000075945	protein_coding	169921326	170085208	169921326	170085208	163882	1.1	170012001	170012400	0.243468
1	KIFAP3	loss	1:169836879..170268311	169836879	170268311	431432	100	1	KIFAP3	ENSG00000075945	protein_coding	169921326	170085208	169921326	170085208	163882	1.2	170012401	170012800	0.243468
1	KIFAP3	loss	1:169836879..170268311	169836879	170268311	431432	100	1	KIFAP3	ENSG00000075945	protein_coding	169921326	170085208	169921326	170085208	163882	1	170012801	170013200	0.243468
1	KIFAP3	loss	1:169836879..170268311	169836879	170268311	431432	100	1	KIFAP3	ENSG00000075945	protein_coding	169921326	170085208	169921326	170085208	163882	0.9	170013201	170013600	0.243468
1	KIFAP3	loss	1:169836879..170268311	169836879	170268311	431432	100	1	KIFAP3	ENSG00000075945	protein_coding	169921326	170085208	169921326	170085208	163882	1.2	170013601	170014000	0.243468
1	KIFAP3	loss	1:169836879..170268311	169836879	170268311	431432	100	1	KIFAP3	ENSG00000075945	protein_coding	169921326	170085208	169921326	170085208	163882	1.3	170014001	170014400	0.243468
1	KIFAP3	loss	1:169836879..170268311	169836879	170268311	431432	100	1	KIFAP3	ENSG00000075945	protein_coding	169921326	170085208	169921326	170085208	163882	1.4	170014401	170014800	0.243468
1	KIFAP3	loss	1:169836879..170268311	169836879	170268311	431432	100	1	KIFAP3	ENSG00000075945	protein_coding	169921326	170085208	169921326	170085208	163882	1.5	170014801	170015200	0.243468
1	KIFAP3	loss	1:169836879..170268311	169836879	170268311	431432	100	1	KIFAP3	ENSG00000075945	protein_coding	169921326	170085208	169921326	170085208	163882	1.4	170015201	170015600	0.243468
1	KIFAP3	loss	1:169836879..170268311	169836879	170268311	431432	100	1	KIFAP3	ENSG00000075945	protein_coding	169921326	170085208	169921326	170085208	163882	1.2	170015601	170016000	0.243468
1	KIFAP3	loss	1:169836879..170268311	169836879	170268311	431432	100	1	KIFAP3	ENSG00000075945	protein_coding	169921326	170085208	169921326	170085208	163882	1	170016001	170016400	0.243468
1	KIFAP3	loss	1:169836879..170268311	169836879	170268311	431432	100	1	KIFAP3	ENSG00000075945	protein_coding	169921326	170085208	169921326	170085208	163882	1.3	170016401	170016800	0.243468
1	KIFAP3	loss	1:169836879..170268311	169836879	170268311	431432	100	1	KIFAP3	ENSG00000075945	protein_coding	169921326	170085208	169921326	170085208	163882	1.4	170016801	170017200	0.243468
1	KIFAP3	loss	1:169836879..170268311	169836879	170268311	431432	100	1	KIFAP3	ENSG00000075945	protein_coding	169921326	170085208	169921326	170085208	163882	1.4	170017201	170017600	0.243468
1	KIFAP3	loss	1:169836879..170268311	169836879	170268311	431432	100	1	KIFAP3	ENSG00000075945	protein_coding	169921326	170085208	169921326	170085208	163882	1.4	170017601	170018000	0.243468
1	KIFAP3	loss	1:169836879..170268311	169836879	170268311	431432	100	1	KIFAP3	ENSG00000075945	protein_coding	169921326	170085208	169921326	170085208	163882	1.4	170018001	170018400	0.243468
1	KIFAP3	loss	1:169836879..170268311	169836879	170268311	431432	100	1	KIFAP3	ENSG00000075945	protein_coding	169921326	170085208	169921326	170085208	163882	1.4	170018401	170018800	0.243468
1	KIFAP3	loss	1:169836879..170268311	169836879	170268311	431432	100	1	KIFAP3	ENSG00000075945	protein_coding	169921326	170085208	169921326	170085208	163882	1.4	170018801	170019200	0.243468
1	KIFAP3	loss	1:169836879..170268311	169836879	170268311	431432	100	1	KIFAP3	ENSG00000075945	protein_coding	169921326	170085208	169921326	170085208	163882	1.2	170019201	170019600	0.243468
1	KIFAP3	loss	1:169836879..170268311	169836879	170268311	431432	100	1	KIFAP3	ENSG00000075945	protein_coding	169921326	170085208	169921326	170085208	163882	1.4	170019601	170020000	0.243468
1	KIFAP3	loss	1:169836879..170268311	169836879	170268311	431432	100	1	KIFAP3	ENSG00000075945	protein_coding	169921326	170085208	169921326	170085208	163882	1.4	170020001	170020400	0.243468
1	KIFAP3	loss	1:169836879..170268311	169836879	170268311	431432	100	1	KIFAP3	ENSG00000075945	protein_coding	169921326	170085208	169921326	170085208	163882	1.4	170020401	170020800	0.243468
1	KIFAP3	loss	1:169836879..170268311	169836879	170268311	431432	100	1	KIFAP3	ENSG00000075945	protein_coding	169921326	170085208	169921326	170085208	163882	1.1	170020801	170021200	0.243468
1	KIFAP3	loss	1:169836879..170268311	169836879	170268311	431432	100	1	KIFAP3	ENSG00000075945	protein_coding	169921326	170085208	169921326	170085208	163882	1.3	170021201	170021600	0.243468
1	KIFAP3	loss	1:169836879..170268311	169836879	170268311	431432	100	1	KIFAP3	ENSG00000075945	protein_coding	169921326	170085208	169921326	170085208	163882	1.3	170021601	170022000	0.243468
1	KIFAP3	loss	1:169836879..170268311	169836879	170268311	431432	100	1	KIFAP3	ENSG00000075945	protein_coding	169921326	170085208	169921326	170085208	163882	1.3	170022001	170022400	0.243468
1	KIFAP3	loss	1:169836879..170268311	169836879	170268311	431432	100	1	KIFAP3	ENSG00000075945	protein_coding	169921326	170085208	169921326	170085208	163882	1.2	170022401	170022800	0.243468
1	KIFAP3	loss	1:169836879..170268311	169836879	170268311	431432	100	1	KIFAP3	ENSG00000075945	protein_coding	169921326	170085208	169921326	170085208	163882	1.1	170022801	170023200	0.243468
1	KIFAP3	loss	1:169836879..170268311	169836879	170268311	431432	100	1	KIFAP3	ENSG00000075945	protein_coding	169921326	170085208	169921326	170085208	163882	1.1	170023201	170023600	0.243468
1	KIFAP3	loss	1:169836879..170268311	169836879	170268311	431432	100	1	KIFAP3	ENSG00000075945	protein_coding	169921326	170085208	169921326	170085208	163882	1.2	170023601	170024000	0.243468
1	KIFAP3	loss	1:169836879..170268311	169836879	170268311	431432	100	1	KIFAP3	ENSG00000075945	protein_coding	169921326	170085208	169921326	170085208	163882	1.5	170024001	170024400	0.243468
1	KIFAP3	loss	1:169836879..170268311	169836879	170268311	431432	100	1	KIFAP3	ENSG00000075945	protein_coding	169921326	170085208	169921326	170085208	163882	1.5	170024401	170024800	0.243468
1	KIFAP3	loss	1:169836879..170268311	169836879	170268311	431432	100	1	KIFAP3	ENSG00000075945	protein_coding	169921326	170085208	169921326	170085208	163882	1.3	170024801	170025200	0.243468
1	KIFAP3	loss	1:169836879..170268311	169836879	170268311	431432	100	1	KIFAP3	ENSG00000075945	protein_coding	169921326	170085208	169921326	170085208	163882	1.2	170025201	170025600	0.243468
1	KIFAP3	loss	1:169836879..170268311	169836879	170268311	431432	100	1	KIFAP3	ENSG00000075945	protein_coding	169921326	170085208	169921326	170085208	163882	1.3	170025601	170026000	0.243468
1	KIFAP3	loss	1:169836879..170268311	169836879	170268311	431432	100	1	KIFAP3	ENSG00000075945	protein_coding	169921326	170085208	169921326	170085208	163882	1.4	170026001	170026400	0.243468
1	KIFAP3	loss	1:169836879..170268311	169836879	170268311	431432	100	1	KIFAP3	ENSG00000075945	protein_coding	169921326	170085208	169921326	170085208	163882	1.3	170026401	170026800	0.243468
1	KIFAP3	loss	1:169836879..170268311	169836879	170268311	431432	100	1	KIFAP3	ENSG00000075945	protein_coding	169921326	170085208	169921326	170085208	163882	1.4	170026801	170027200	0.243468
1	KIFAP3	loss	1:169836879..170268311	169836879	170268311	431432	100	1	KIFAP3	ENSG00000075945	protein_coding	169921326	170085208	169921326	170085208	163882	1.5	170027201	170027600	0.243468
1	KIFAP3	loss	1:169836879..170268311	169836879	170268311	431432	100	1	KIFAP3	ENSG00000075945	protein_coding	169921326	170085208	169921326	170085208	163882	1.5	170027601	170028000	0.243468
1	KIFAP3	loss	1:169836879..170268311	169836879	170268311	431432	100	1	KIFAP3	ENSG00000075945	protein_coding	169921326	170085208	169921326	170085208	163882	1.5	170028001	170028400	0.243468
1	KIFAP3	loss	1:169836879..170268311	169836879	170268311	431432	100	1	KIFAP3	ENSG00000075945	protein_coding	169921326	170085208	169921326	170085208	163882	1.5	170028401	170028800	0.243468
1	KIFAP3	loss	1:169836879..170268311	169836879	170268311	431432	100	1	KIFAP3	ENSG00000075945	protein_coding	169921326	170085208	169921326	170085208	163882	1.4	170028801	170029200	0.243468
1	KIFAP3	loss	1:169836879..170268311	169836879	170268311	431432	100	1	KIFAP3	ENSG00000075945	protein_coding	169921326	170085208	169921326	170085208	163882	1.4	170029201	170029600	0.243468
1	KIFAP3	loss	1:169836879..170268311	169836879	170268311	431432	100	1	KIFAP3	ENSG00000075945	protein_coding	169921326	170085208	169921326	170085208	163882	1.2	170029601	170030000	0.243468
1	KIFAP3	loss	1:169836879..170268311	169836879	170268311	431432	100	1	KIFAP3	ENSG00000075945	protein_coding	169921326	170085208	169921326	170085208	163882	1.3	170030001	170030400	0.243468
1	KIFAP3	loss	1:169836879..170268311	169836879	170268311	431432	100	1	KIFAP3	ENSG00000075945	protein_coding	169921326	170085208	169921326	170085208	163882	1.9	170030401	170030800	0.243468
1	KIFAP3	loss	1:169836879..170268311	169836879	170268311	431432	100	1	KIFAP3	ENSG00000075945	protein_coding	169921326	170085208	169921326	170085208	163882	1.3	170030801	170031200	0.243468
1	KIFAP3	loss	1:169836879..170268311	169836879	170268311	431432	100	1	KIFAP3	ENSG00000075945	protein_coding	169921326	170085208	169921326	170085208	163882	1.2	170031201	170031600	0.243468
1	KIFAP3	loss	1:169836879..170268311	169836879	170268311	431432	100	1	KIFAP3	ENSG00000075945	protein_coding	169921326	170085208	169921326	170085208	163882	1.4	170031601	170032000	0.243468
1	KIFAP3	loss	1:169836879..170268311	169836879	170268311	431432	100	1	KIFAP3	ENSG00000075945	protein_coding	169921326	170085208	169921326	170085208	163882	1.1	170032001	170032400	0.243468
1	KIFAP3	loss	1:169836879..170268311	169836879	170268311	431432	100	1	KIFAP3	ENSG00000075945	protein_coding	169921326	170085208	169921326	170085208	163882	1.3	170032401	170032800	0.243468
1	KIFAP3	loss	1:169836879..170268311	169836879	170268311	431432	100	1	KIFAP3	ENSG00000075945	protein_coding	169921326	170085208	169921326	170085208	163882	1.4	170032801	170033200	0.243468
1	KIFAP3	loss	1:169836879..170268311	169836879	170268311	431432	100	1	KIFAP3	ENSG00000075945	protein_coding	169921326	170085208	169921326	170085208	163882	1.7	170033201	170033600	0.243468
1	KIFAP3	loss	1:169836879..170268311	169836879	170268311	431432	100	1	KIFAP3	ENSG00000075945	protein_coding	169921326	170085208	169921326	170085208	163882	1.5	170033601	170034000	0.243468
1	KIFAP3	loss	1:169836879..170268311	169836879	170268311	431432	100	1	KIFAP3	ENSG00000075945	protein_coding	169921326	170085208	169921326	170085208	163882	1.4	170034001	170034400	0.243468
1	KIFAP3	loss	1:169836879..170268311	169836879	170268311	431432	100	1	KIFAP3	ENSG00000075945	protein_coding	169921326	170085208	169921326	170085208	163882	1.3	170034401	170034800	0.243468
1	KIFAP3	loss	1:169836879..170268311	169836879	170268311	431432	100	1	KIFAP3	ENSG00000075945	protein_coding	169921326	170085208	169921326	170085208	163882	1.4	170034801	170035200	0.243468
1	KIFAP3	loss	1:169836879..170268311	169836879	170268311	431432	100	1	KIFAP3	ENSG00000075945	protein_coding	169921326	170085208	169921326	170085208	163882	1.3	170035201	170035600	0.243468
1	KIFAP3	loss	1:169836879..170268311	169836879	170268311	431432	100	1	KIFAP3	ENSG00000075945	protein_coding	169921326	170085208	169921326	170085208	163882	1.4	170035601	170036000	0.243468
1	KIFAP3	loss	1:169836879..170268311	169836879	170268311	431432	100	1	KIFAP3	ENSG00000075945	protein_coding	169921326	170085208	169921326	170085208	163882	1.3	170036001	170036400	0.243468
1	KIFAP3	loss	1:169836879..170268311	169836879	170268311	431432	100	1	KIFAP3	ENSG00000075945	protein_coding	169921326	170085208	169921326	170085208	163882	1.1	170036401	170036800	0.243468
1	KIFAP3	loss	1:169836879..170268311	169836879	170268311	431432	100	1	KIFAP3	ENSG00000075945	protein_coding	169921326	170085208	169921326	170085208	163882	1.2	170036801	170037200	0.243468
1	KIFAP3	loss	1:169836879..170268311	169836879	170268311	431432	100	1	KIFAP3	ENSG00000075945	protein_coding	169921326	170085208	169921326	170085208	163882	1.5	170037201	170037600	0.243468
1	KIFAP3	loss	1:169836879..170268311	169836879	170268311	431432	100	1	KIFAP3	ENSG00000075945	protein_coding	169921326	170085208	169921326	170085208	163882	1.3	170037601	170038000	0.243468
1	KIFAP3	loss	1:169836879..170268311	169836879	170268311	431432	100	1	KIFAP3	ENSG00000075945	protein_coding	169921326	170085208	169921326	170085208	163882	1.4	170038001	170038400	0.243468
1	KIFAP3	loss	1:169836879..170268311	169836879	170268311	431432	100	1	KIFAP3	ENSG00000075945	protein_coding	169921326	170085208	169921326	170085208	163882	1.4	170038401	170038800	0.243468
1	KIFAP3	loss	1:169836879..170268311	169836879	170268311	431432	100	1	KIFAP3	ENSG00000075945	protein_coding	169921326	170085208	169921326	170085208	163882	1.5	170038801	170039200	0.243468
1	KIFAP3	loss	1:169836879..170268311	169836879	170268311	431432	100	1	KIFAP3	ENSG00000075945	protein_coding	169921326	170085208	169921326	170085208	163882	1.3	170039201	170039600	0.243468
1	KIFAP3	loss	1:169836879..170268311	169836879	170268311	431432	100	1	KIFAP3	ENSG00000075945	protein_coding	169921326	170085208	169921326	170085208	163882	1.4	170039601	170040000	0.243468
1	KIFAP3	loss	1:169836879..170268311	169836879	170268311	431432	100	1	KIFAP3	ENSG00000075945	protein_coding	169921326	170085208	169921326	170085208	163882	1.2	170040001	170040400	0.243468
1	KIFAP3	loss	1:169836879..170268311	169836879	170268311	431432	100	1	KIFAP3	ENSG00000075945	protein_coding	169921326	170085208	169921326	170085208	163882	1.1	170040401	170040800	0.243468
1	KIFAP3	loss	1:169836879..170268311	169836879	170268311	431432	100	1	KIFAP3	ENSG00000075945	protein_coding	169921326	170085208	169921326	170085208	163882	1.4	170040801	170041200	0.243468
1	KIFAP3	loss	1:169836879..170268311	169836879	170268311	431432	100	1	KIFAP3	ENSG00000075945	protein_coding	169921326	170085208	169921326	170085208	163882	1.5	170041201	170041600	0.243468
1	KIFAP3	loss	1:169836879..170268311	169836879	170268311	431432	100	1	KIFAP3	ENSG00000075945	protein_coding	169921326	170085208	169921326	170085208	163882	1.4	170041601	170042000	0.243468
1	KIFAP3	loss	1:169836879..170268311	169836879	170268311	431432	100	1	KIFAP3	ENSG00000075945	protein_coding	169921326	170085208	169921326	170085208	163882	1.3	170042001	170042400	0.243468
1	KIFAP3	loss	1:169836879..170268311	169836879	170268311	431432	100	1	KIFAP3	ENSG00000075945	protein_coding	169921326	170085208	169921326	170085208	163882	1.6	170042401	170042800	0.243468
1	KIFAP3	loss	1:169836879..170268311	169836879	170268311	431432	100	1	KIFAP3	ENSG00000075945	protein_coding	169921326	170085208	169921326	170085208	163882	1.2	170042801	170043200	0.243468
1	KIFAP3	loss	1:169836879..170268311	169836879	170268311	431432	100	1	KIFAP3	ENSG00000075945	protein_coding	169921326	170085208	169921326	170085208	163882	1.2	170043201	170043600	0.243468
1	KIFAP3	loss	1:169836879..170268311	169836879	170268311	431432	100	1	KIFAP3	ENSG00000075945	protein_coding	169921326	170085208	169921326	170085208	163882	1.7	170043601	170044000	0.243468
1	KIFAP3	loss	1:169836879..170268311	169836879	170268311	431432	100	1	KIFAP3	ENSG00000075945	protein_coding	169921326	170085208	169921326	170085208	163882	1.2	170044001	170044400	0.243468
1	KIFAP3	loss	1:169836879..170268311	169836879	170268311	431432	100	1	KIFAP3	ENSG00000075945	protein_coding	169921326	170085208	169921326	170085208	163882	1.3	170044401	170044800	0.243468
1	KIFAP3	loss	1:169836879..170268311	169836879	170268311	431432	100	1	KIFAP3	ENSG00000075945	protein_coding	169921326	170085208	169921326	170085208	163882	1.2	170044801	170045200	0.243468
1	KIFAP3	loss	1:169836879..170268311	169836879	170268311	431432	100	1	KIFAP3	ENSG00000075945	protein_coding	169921326	170085208	169921326	170085208	163882	1.1	170045201	170045600	0.243468
1	KIFAP3	loss	1:169836879..170268311	169836879	170268311	431432	100	1	KIFAP3	ENSG00000075945	protein_coding	169921326	170085208	169921326	170085208	163882	1.5	170045601	170046000	0.243468
1	KIFAP3	loss	1:169836879..170268311	169836879	170268311	431432	100	1	KIFAP3	ENSG00000075945	protein_coding	169921326	170085208	169921326	170085208	163882	1.5	170046001	170046400	0.243468
1	KIFAP3	loss	1:169836879..170268311	169836879	170268311	431432	100	1	KIFAP3	ENSG00000075945	protein_coding	169921326	170085208	169921326	170085208	163882	1.4	170046401	170046800	0.243468
1	KIFAP3	loss	1:169836879..170268311	169836879	170268311	431432	100	1	KIFAP3	ENSG00000075945	protein_coding	169921326	170085208	169921326	170085208	163882	1.3	170046801	170047200	0.243468
1	KIFAP3	loss	1:169836879..170268311	169836879	170268311	431432	100	1	KIFAP3	ENSG00000075945	protein_coding	169921326	170085208	169921326	170085208	163882	1.4	170047201	170047600	0.243468
1	KIFAP3	loss	1:169836879..170268311	169836879	170268311	431432	100	1	KIFAP3	ENSG00000075945	protein_coding	169921326	170085208	169921326	170085208	163882	1.4	170047601	170048000	0.243468
1	KIFAP3	loss	1:169836879..170268311	169836879	170268311	431432	100	1	KIFAP3	ENSG00000075945	protein_coding	169921326	170085208	169921326	170085208	163882	1.5	170048001	170048400	0.243468
1	KIFAP3	loss	1:169836879..170268311	169836879	170268311	431432	100	1	KIFAP3	ENSG00000075945	protein_coding	169921326	170085208	169921326	170085208	163882	1.3	170048401	170048800	0.243468
1	KIFAP3	loss	1:169836879..170268311	169836879	170268311	431432	100	1	KIFAP3	ENSG00000075945	protein_coding	169921326	170085208	169921326	170085208	163882	1.6	170048801	170049200	0.243468
1	KIFAP3	loss	1:169836879..170268311	169836879	170268311	431432	100	1	KIFAP3	ENSG00000075945	protein_coding	169921326	170085208	169921326	170085208	163882	1.7	170049201	170049600	0.243468
1	KIFAP3	loss	1:169836879..170268311	169836879	170268311	431432	100	1	KIFAP3	ENSG00000075945	protein_coding	169921326	170085208	169921326	170085208	163882	1.3	170049601	170050000	0.243468
1	KIFAP3	loss	1:169836879..170268311	169836879	170268311	431432	100	1	KIFAP3	ENSG00000075945	protein_coding	169921326	170085208	169921326	170085208	163882	1.6	170050001	170050400	0.243468
1	KIFAP3	loss	1:169836879..170268311	169836879	170268311	431432	100	1	KIFAP3	ENSG00000075945	protein_coding	169921326	170085208	169921326	170085208	163882	1.7	170050401	170050800	0.243468
1	KIFAP3	loss	1:169836879..170268311	169836879	170268311	431432	100	1	KIFAP3	ENSG00000075945	protein_coding	169921326	170085208	169921326	170085208	163882	1.6	170050801	170051200	0.243468
1	KIFAP3	loss	1:169836879..170268311	169836879	170268311	431432	100	1	KIFAP3	ENSG00000075945	protein_coding	169921326	170085208	169921326	170085208	163882	1.3	170051201	170051600	0.243468
1	KIFAP3	loss	1:169836879..170268311	169836879	170268311	431432	100	1	KIFAP3	ENSG00000075945	protein_coding	169921326	170085208	169921326	170085208	163882	1.3	170051601	170052000	0.243468
1	KIFAP3	loss	1:169836879..170268311	169836879	170268311	431432	100	1	KIFAP3	ENSG00000075945	protein_coding	169921326	170085208	169921326	170085208	163882	1.4	170052001	170052400	0.243468
1	KIFAP3	loss	1:169836879..170268311	169836879	170268311	431432	100	1	KIFAP3	ENSG00000075945	protein_coding	169921326	170085208	169921326	170085208	163882	1.4	170052401	170052800	0.243468
1	KIFAP3	loss	1:169836879..170268311	169836879	170268311	431432	100	1	KIFAP3	ENSG00000075945	protein_coding	169921326	170085208	169921326	170085208	163882	1.8	170052801	170053200	0.243468
1	KIFAP3	loss	1:169836879..170268311	169836879	170268311	431432	100	1	KIFAP3	ENSG00000075945	protein_coding	169921326	170085208	169921326	170085208	163882	1.7	170053201	170053600	0.243468
1	KIFAP3	loss	1:169836879..170268311	169836879	170268311	431432	100	1	KIFAP3	ENSG00000075945	protein_coding	169921326	170085208	169921326	170085208	163882	1.6	170053601	170054000	0.243468
1	KIFAP3	loss	1:169836879..170268311	169836879	170268311	431432	100	1	KIFAP3	ENSG00000075945	protein_coding	169921326	170085208	169921326	170085208	163882	1.8	170054001	170054400	0.243468
1	KIFAP3	loss	1:169836879..170268311	169836879	170268311	431432	100	1	KIFAP3	ENSG00000075945	protein_coding	169921326	170085208	169921326	170085208	163882	1.7	170054401	170054800	0.243468
1	KIFAP3	loss	1:169836879..170268311	169836879	170268311	431432	100	1	KIFAP3	ENSG00000075945	protein_coding	169921326	170085208	169921326	170085208	163882	1.4	170054801	170055200	0.243468
1	KIFAP3	loss	1:169836879..170268311	169836879	170268311	431432	100	1	KIFAP3	ENSG00000075945	protein_coding	169921326	170085208	169921326	170085208	163882	1.1	170055201	170055600	0.243468
1	KIFAP3	loss	1:169836879..170268311	169836879	170268311	431432	100	1	KIFAP3	ENSG00000075945	protein_coding	169921326	170085208	169921326	170085208	163882	1.1	170055601	170056000	0.243468
1	KIFAP3	loss	1:169836879..170268311	169836879	170268311	431432	100	1	KIFAP3	ENSG00000075945	protein_coding	169921326	170085208	169921326	170085208	163882	1.3	170056001	170056400	0.243468
1	KIFAP3	loss	1:169836879..170268311	169836879	170268311	431432	100	1	KIFAP3	ENSG00000075945	protein_coding	169921326	170085208	169921326	170085208	163882	1.6	170056401	170056800	0.243468
1	KIFAP3	loss	1:169836879..170268311	169836879	170268311	431432	100	1	KIFAP3	ENSG00000075945	protein_coding	169921326	170085208	169921326	170085208	163882	1.7	170056801	170057200	0.243468
1	KIFAP3	loss	1:169836879..170268311	169836879	170268311	431432	100	1	KIFAP3	ENSG00000075945	protein_coding	169921326	170085208	169921326	170085208	163882	1.5	170057201	170057600	0.243468
1	KIFAP3	loss	1:169836879..170268311	169836879	170268311	431432	100	1	KIFAP3	ENSG00000075945	protein_coding	169921326	170085208	169921326	170085208	163882	1.6	170057601	170058000	0.243468
1	KIFAP3	loss	1:169836879..170268311	169836879	170268311	431432	100	1	KIFAP3	ENSG00000075945	protein_coding	169921326	170085208	169921326	170085208	163882	1.6	170058001	170058400	0.243468
1	KIFAP3	loss	1:169836879..170268311	169836879	170268311	431432	100	1	KIFAP3	ENSG00000075945	protein_coding	169921326	170085208	169921326	170085208	163882	1.2	170058401	170058800	0.243468
1	KIFAP3	loss	1:169836879..170268311	169836879	170268311	431432	100	1	KIFAP3	ENSG00000075945	protein_coding	169921326	170085208	169921326	170085208	163882	1.4	170058801	170059200	0.243468
1	KIFAP3	loss	1:169836879..170268311	169836879	170268311	431432	100	1	KIFAP3	ENSG00000075945	protein_coding	169921326	170085208	169921326	170085208	163882	1.4	170059201	170059600	0.243468
1	KIFAP3	loss	1:169836879..170268311	169836879	170268311	431432	100	1	KIFAP3	ENSG00000075945	protein_coding	169921326	170085208	169921326	170085208	163882	1.3	170059601	170060000	0.243468
1	KIFAP3	loss	1:169836879..170268311	169836879	170268311	431432	100	1	KIFAP3	ENSG00000075945	protein_coding	169921326	170085208	169921326	170085208	163882	1.3	170060001	170060400	0.243468
1	KIFAP3	loss	1:169836879..170268311	169836879	170268311	431432	100	1	KIFAP3	ENSG00000075945	protein_coding	169921326	170085208	169921326	170085208	163882	1.2	170060401	170060800	0.243468
1	KIFAP3	loss	1:169836879..170268311	169836879	170268311	431432	100	1	KIFAP3	ENSG00000075945	protein_coding	169921326	170085208	169921326	170085208	163882	1.6	170060801	170061200	0.243468
1	KIFAP3	loss	1:169836879..170268311	169836879	170268311	431432	100	1	KIFAP3	ENSG00000075945	protein_coding	169921326	170085208	169921326	170085208	163882	1.3	170061201	170061600	0.243468
1	KIFAP3	loss	1:169836879..170268311	169836879	170268311	431432	100	1	KIFAP3	ENSG00000075945	protein_coding	169921326	170085208	169921326	170085208	163882	1.8	170061601	170062000	0.243468
1	KIFAP3	loss	1:169836879..170268311	169836879	170268311	431432	100	1	KIFAP3	ENSG00000075945	protein_coding	169921326	170085208	169921326	170085208	163882	2.2	170062001	170062400	0.243468
1	KIFAP3	loss	1:169836879..170268311	169836879	170268311	431432	100	1	KIFAP3	ENSG00000075945	protein_coding	169921326	170085208	169921326	170085208	163882	1.3	170062401	170062800	0.243468
1	KIFAP3	loss	1:169836879..170268311	169836879	170268311	431432	100	1	KIFAP3	ENSG00000075945	protein_coding	169921326	170085208	169921326	170085208	163882	1.1	170062801	170063200	0.243468
1	KIFAP3	loss	1:169836879..170268311	169836879	170268311	431432	100	1	KIFAP3	ENSG00000075945	protein_coding	169921326	170085208	169921326	170085208	163882	1.5	170063201	170063600	0.243468
1	KIFAP3	loss	1:169836879..170268311	169836879	170268311	431432	100	1	KIFAP3	ENSG00000075945	protein_coding	169921326	170085208	169921326	170085208	163882	1.4	170063601	170064000	0.243468
1	KIFAP3	loss	1:169836879..170268311	169836879	170268311	431432	100	1	KIFAP3	ENSG00000075945	protein_coding	169921326	170085208	169921326	170085208	163882	1.4	170064001	170064400	0.243468
1	KIFAP3	loss	1:169836879..170268311	169836879	170268311	431432	100	1	KIFAP3	ENSG00000075945	protein_coding	169921326	170085208	169921326	170085208	163882	2.1	170064401	170064800	0.243468
1	KIFAP3	loss	1:169836879..170268311	169836879	170268311	431432	100	1	KIFAP3	ENSG00000075945	protein_coding	169921326	170085208	169921326	170085208	163882	1.3	170064801	170065200	0.243468
1	KIFAP3	loss	1:169836879..170268311	169836879	170268311	431432	100	1	KIFAP3	ENSG00000075945	protein_coding	169921326	170085208	169921326	170085208	163882	1.1	170065201	170065600	0.243468
1	KIFAP3	loss	1:169836879..170268311	169836879	170268311	431432	100	1	KIFAP3	ENSG00000075945	protein_coding	169921326	170085208	169921326	170085208	163882	1.1	170065601	170066000	0.243468
1	KIFAP3	loss	1:169836879..170268311	169836879	170268311	431432	100	1	KIFAP3	ENSG00000075945	protein_coding	169921326	170085208	169921326	170085208	163882	1.1	170066001	170066400	0.243468
1	KIFAP3	loss	1:169836879..170268311	169836879	170268311	431432	100	1	KIFAP3	ENSG00000075945	protein_coding	169921326	170085208	169921326	170085208	163882	1.3	170066401	170066800	0.243468
1	KIFAP3	loss	1:169836879..170268311	169836879	170268311	431432	100	1	KIFAP3	ENSG00000075945	protein_coding	169921326	170085208	169921326	170085208	163882	1.7	170066801	170067200	0.243468
1	KIFAP3	loss	1:169836879..170268311	169836879	170268311	431432	100	1	KIFAP3	ENSG00000075945	protein_coding	169921326	170085208	169921326	170085208	163882	1.5	170067201	170067600	0.243468
1	KIFAP3	loss	1:169836879..170268311	169836879	170268311	431432	100	1	KIFAP3	ENSG00000075945	protein_coding	169921326	170085208	169921326	170085208	163882	1.6	170067601	170068000	0.243468
1	KIFAP3	loss	1:169836879..170268311	169836879	170268311	431432	100	1	KIFAP3	ENSG00000075945	protein_coding	169921326	170085208	169921326	170085208	163882	1.5	170068001	170068400	0.243468
1	KIFAP3	loss	1:169836879..170268311	169836879	170268311	431432	100	1	KIFAP3	ENSG00000075945	protein_coding	169921326	170085208	169921326	170085208	163882	1.5	170068401	170068800	0.243468
1	KIFAP3	loss	1:169836879..170268311	169836879	170268311	431432	100	1	KIFAP3	ENSG00000075945	protein_coding	169921326	170085208	169921326	170085208	163882	1.6	170068801	170069200	0.243468
1	KIFAP3	loss	1:169836879..170268311	169836879	170268311	431432	100	1	KIFAP3	ENSG00000075945	protein_coding	169921326	170085208	169921326	170085208	163882	1.1	170069201	170069600	0.243468
1	KIFAP3	loss	1:169836879..170268311	169836879	170268311	431432	100	1	KIFAP3	ENSG00000075945	protein_coding	169921326	170085208	169921326	170085208	163882	1.6	170069601	170070000	0.243468
1	KIFAP3	loss	1:169836879..170268311	169836879	170268311	431432	100	1	KIFAP3	ENSG00000075945	protein_coding	169921326	170085208	169921326	170085208	163882	2.1	170070001	170070400	0.243468
1	KIFAP3	loss	1:169836879..170268311	169836879	170268311	431432	100	1	KIFAP3	ENSG00000075945	protein_coding	169921326	170085208	169921326	170085208	163882	1.5	170070401	170070800	0.243468
1	KIFAP3	loss	1:169836879..170268311	169836879	170268311	431432	100	1	KIFAP3	ENSG00000075945	protein_coding	169921326	170085208	169921326	170085208	163882	1.7	170070801	170071200	0.243468
1	KIFAP3	loss	1:169836879..170268311	169836879	170268311	431432	100	1	KIFAP3	ENSG00000075945	protein_coding	169921326	170085208	169921326	170085208	163882	1.7	170071201	170071600	0.243468
1	KIFAP3	loss	1:169836879..170268311	169836879	170268311	431432	100	1	KIFAP3	ENSG00000075945	protein_coding	169921326	170085208	169921326	170085208	163882	1.3	170071601	170072000	0.243468
1	KIFAP3	loss	1:169836879..170268311	169836879	170268311	431432	100	1	KIFAP3	ENSG00000075945	protein_coding	169921326	170085208	169921326	170085208	163882	1.3	170072001	170072400	0.243468
1	KIFAP3	loss	1:169836879..170268311	169836879	170268311	431432	100	1	KIFAP3	ENSG00000075945	protein_coding	169921326	170085208	169921326	170085208	163882	1.5	170072401	170072800	0.243468
1	KIFAP3	loss	1:169836879..170268311	169836879	170268311	431432	100	1	KIFAP3	ENSG00000075945	protein_coding	169921326	170085208	169921326	170085208	163882	1.2	170072801	170073200	0.243468
1	KIFAP3	loss	1:169836879..170268311	169836879	170268311	431432	100	1	KIFAP3	ENSG00000075945	protein_coding	169921326	170085208	169921326	170085208	163882	1.1	170073201	170073600	0.243468
1	KIFAP3	loss	1:169836879..170268311	169836879	170268311	431432	100	1	KIFAP3	ENSG00000075945	protein_coding	169921326	170085208	169921326	170085208	163882	1.5	170073601	170074000	0.243468
1	KIFAP3	loss	1:169836879..170268311	169836879	170268311	431432	100	1	KIFAP3	ENSG00000075945	protein_coding	169921326	170085208	169921326	170085208	163882	1.6	170074001	170074400	0.243468
1	KIFAP3	loss	1:169836879..170268311	169836879	170268311	431432	100	1	KIFAP3	ENSG00000075945	protein_coding	169921326	170085208	169921326	170085208	163882	2.1	170074401	170074800	0.243468
1	KIFAP3	loss	1:169836879..170268311	169836879	170268311	431432	100	1	KIFAP3	ENSG00000075945	protein_coding	169921326	170085208	169921326	170085208	163882	1.4	170074801	170075200	0.243468
1	KIFAP3	loss	1:169836879..170268311	169836879	170268311	431432	100	1	KIFAP3	ENSG00000075945	protein_coding	169921326	170085208	169921326	170085208	163882	1.4	170075201	170075600	0.243468
1	KIFAP3	loss	1:169836879..170268311	169836879	170268311	431432	100	1	KIFAP3	ENSG00000075945	protein_coding	169921326	170085208	169921326	170085208	163882	1.5	170075601	170076000	0.243468
1	KIFAP3	loss	1:169836879..170268311	169836879	170268311	431432	100	1	KIFAP3	ENSG00000075945	protein_coding	169921326	170085208	169921326	170085208	163882	1.6	170076001	170076400	0.243468
1	KIFAP3	loss	1:169836879..170268311	169836879	170268311	431432	100	1	KIFAP3	ENSG00000075945	protein_coding	169921326	170085208	169921326	170085208	163882	1.5	170076401	170076800	0.243468
1	KIFAP3	loss	1:169836879..170268311	169836879	170268311	431432	100	1	KIFAP3	ENSG00000075945	protein_coding	169921326	170085208	169921326	170085208	163882	1.5	170076801	170077200	0.243468
1	KIFAP3	loss	1:169836879..170268311	169836879	170268311	431432	100	1	KIFAP3	ENSG00000075945	protein_coding	169921326	170085208	169921326	170085208	163882	1.6	170077201	170077600	0.243468
1	KIFAP3	loss	1:169836879..170268311	169836879	170268311	431432	100	1	KIFAP3	ENSG00000075945	protein_coding	169921326	170085208	169921326	170085208	163882	1.6	170077601	170078000	0.243468
1	KIFAP3	loss	1:169836879..170268311	169836879	170268311	431432	100	1	KIFAP3	ENSG00000075945	protein_coding	169921326	170085208	169921326	170085208	163882	1.5	170078001	170078400	0.243468
1	KIFAP3	loss	1:169836879..170268311	169836879	170268311	431432	100	1	KIFAP3	ENSG00000075945	protein_coding	169921326	170085208	169921326	170085208	163882	1.5	170078401	170078800	0.243468
1	KIFAP3	loss	1:169836879..170268311	169836879	170268311	431432	100	1	KIFAP3	ENSG00000075945	protein_coding	169921326	170085208	169921326	170085208	163882	1.4	170078801	170079200	0.243468
1	KIFAP3	loss	1:169836879..170268311	169836879	170268311	431432	100	1	KIFAP3	ENSG00000075945	protein_coding	169921326	170085208	169921326	170085208	163882	1.3	170079201	170079600	0.243468
1	KIFAP3	loss	1:169836879..170268311	169836879	170268311	431432	100	1	KIFAP3	ENSG00000075945	protein_coding	169921326	170085208	169921326	170085208	163882	1.2	170079601	170080000	0.243468
1	KIFAP3	loss	1:169836879..170268311	169836879	170268311	431432	100	1	KIFAP3	ENSG00000075945	protein_coding	169921326	170085208	169921326	170085208	163882	1.3	170080001	170080400	0.243468
1	KIFAP3	loss	1:169836879..170268311	169836879	170268311	431432	100	1	KIFAP3	ENSG00000075945	protein_coding	169921326	170085208	169921326	170085208	163882	1.2	170080401	170080800	0.243468
1	KIFAP3	loss	1:169836879..170268311	169836879	170268311	431432	100	1	KIFAP3	ENSG00000075945	protein_coding	169921326	170085208	169921326	170085208	163882	1.3	170080801	170081200	0.243468
1	KIFAP3	loss	1:169836879..170268311	169836879	170268311	431432	100	1	KIFAP3	ENSG00000075945	protein_coding	169921326	170085208	169921326	170085208	163882	1.4	170081201	170081600	0.243468
1	KIFAP3	loss	1:169836879..170268311	169836879	170268311	431432	100	1	KIFAP3	ENSG00000075945	protein_coding	169921326	170085208	169921326	170085208	163882	1.3	170081601	170082000	0.243468
1	KIFAP3	loss	1:169836879..170268311	169836879	170268311	431432	100	1	KIFAP3	ENSG00000075945	protein_coding	169921326	170085208	169921326	170085208	163882	1.4	170082001	170082400	0.243468
1	KIFAP3	loss	1:169836879..170268311	169836879	170268311	431432	100	1	KIFAP3	ENSG00000075945	protein_coding	169921326	170085208	169921326	170085208	163882	1.5	170082401	170082800	0.243468
1	KIFAP3	loss	1:169836879..170268311	169836879	170268311	431432	100	1	KIFAP3	ENSG00000075945	protein_coding	169921326	170085208	169921326	170085208	163882	1.3	170082801	170083200	0.243468
1	KIFAP3	loss	1:169836879..170268311	169836879	170268311	431432	100	1	KIFAP3	ENSG00000075945	protein_coding	169921326	170085208	169921326	170085208	163882	1.7	170083201	170083600	0.243468
1	KIFAP3	loss	1:169836879..170268311	169836879	170268311	431432	100	1	KIFAP3	ENSG00000075945	protein_coding	169921326	170085208	169921326	170085208	163882	1.3	170083601	170084000	0.243468
1	KIFAP3	loss	1:169836879..170268311	169836879	170268311	431432	100	1	KIFAP3	ENSG00000075945	protein_coding	169921326	170085208	169921326	170085208	163882	1.5	170084001	170084400	0.243468
1	KIFAP3	loss	1:169836879..170268311	169836879	170268311	431432	100	1	KIFAP3	ENSG00000075945	protein_coding	169921326	170085208	169921326	170085208	163882	1.4	170084401	170084800	0.243468
1	KIFAP3	loss	1:169836879..170268311	169836879	170268311	431432	100	1	KIFAP3	ENSG00000075945	protein_coding	169921326	170085208	169921326	170085208	163882	1.2	170084801	170085200	0.243468
1	KIFAP3	loss	1:169836879..170268311	169836879	170268311	431432	100	1	KIFAP3	ENSG00000075945	protein_coding	169921326	170085208	169921326	170085208	163882	1.3	170085201	170085600	0.00427137
1	METTL11B	loss	1:169836879..170268311	169836879	170268311	431432	100	1	METTL11B	ENSG00000203740	protein_coding	170146001	170167790	170146001	170167790	21789	1.3	170146401	170146800	1.8312
1	METTL11B	loss	1:169836879..170268311	169836879	170268311	431432	100	1	METTL11B	ENSG00000203740	protein_coding	170146001	170167790	170146001	170167790	21789	1.2	170146801	170147200	1.8312
1	METTL11B	loss	1:169836879..170268311	169836879	170268311	431432	100	1	METTL11B	ENSG00000203740	protein_coding	170146001	170167790	170146001	170167790	21789	1.5	170147201	170147600	1.8312
1	METTL11B	loss	1:169836879..170268311	169836879	170268311	431432	100	1	METTL11B	ENSG00000203740	protein_coding	170146001	170167790	170146001	170167790	21789	1.7	170147601	170148000	1.8312
1	METTL11B	loss	1:169836879..170268311	169836879	170268311	431432	100	1	METTL11B	ENSG00000203740	protein_coding	170146001	170167790	170146001	170167790	21789	1.2	170148001	170148400	1.8312
1	METTL11B	loss	1:169836879..170268311	169836879	170268311	431432	100	1	METTL11B	ENSG00000203740	protein_coding	170146001	170167790	170146001	170167790	21789	1.2	170148401	170148800	1.8312
1	METTL11B	loss	1:169836879..170268311	169836879	170268311	431432	100	1	METTL11B	ENSG00000203740	protein_coding	170146001	170167790	170146001	170167790	21789	1.5	170148801	170149200	1.8312
1	METTL11B	loss	1:169836879..170268311	169836879	170268311	431432	100	1	METTL11B	ENSG00000203740	protein_coding	170146001	170167790	170146001	170167790	21789	1.7	170149201	170149600	1.8312
1	METTL11B	loss	1:169836879..170268311	169836879	170268311	431432	100	1	METTL11B	ENSG00000203740	protein_coding	170146001	170167790	170146001	170167790	21789	1.4	170149601	170150000	1.8312
1	METTL11B	loss	1:169836879..170268311	169836879	170268311	431432	100	1	METTL11B	ENSG00000203740	protein_coding	170146001	170167790	170146001	170167790	21789	1.7	170150001	170150400	1.8312
1	METTL11B	loss	1:169836879..170268311	169836879	170268311	431432	100	1	METTL11B	ENSG00000203740	protein_coding	170146001	170167790	170146001	170167790	21789	1.4	170150401	170150800	1.8312
1	METTL11B	loss	1:169836879..170268311	169836879	170268311	431432	100	1	METTL11B	ENSG00000203740	protein_coding	170146001	170167790	170146001	170167790	21789	1.2	170150801	170151200	1.8312
1	METTL11B	loss	1:169836879..170268311	169836879	170268311	431432	100	1	METTL11B	ENSG00000203740	protein_coding	170146001	170167790	170146001	170167790	21789	1.5	170151201	170151600	1.8312
1	METTL11B	loss	1:169836879..170268311	169836879	170268311	431432	100	1	METTL11B	ENSG00000203740	protein_coding	170146001	170167790	170146001	170167790	21789	1.2	170151601	170152000	1.8312
1	METTL11B	loss	1:169836879..170268311	169836879	170268311	431432	100	1	METTL11B	ENSG00000203740	protein_coding	170146001	170167790	170146001	170167790	21789	1.3	170152001	170152400	1.8312
1	METTL11B	loss	1:169836879..170268311	169836879	170268311	431432	100	1	METTL11B	ENSG00000203740	protein_coding	170146001	170167790	170146001	170167790	21789	1.3	170152401	170152800	1.8312
1	METTL11B	loss	1:169836879..170268311	169836879	170268311	431432	100	1	METTL11B	ENSG00000203740	protein_coding	170146001	170167790	170146001	170167790	21789	1.3	170152801	170153200	1.8312
1	METTL11B	loss	1:169836879..170268311	169836879	170268311	431432	100	1	METTL11B	ENSG00000203740	protein_coding	170146001	170167790	170146001	170167790	21789	1.5	170153201	170153600	1.8312
1	METTL11B	loss	1:169836879..170268311	169836879	170268311	431432	100	1	METTL11B	ENSG00000203740	protein_coding	170146001	170167790	170146001	170167790	21789	1.4	170153601	170154000	1.8312
1	METTL11B	loss	1:169836879..170268311	169836879	170268311	431432	100	1	METTL11B	ENSG00000203740	protein_coding	170146001	170167790	170146001	170167790	21789	1.8	170154001	170154400	1.8312
1	METTL11B	loss	1:169836879..170268311	169836879	170268311	431432	100	1	METTL11B	ENSG00000203740	protein_coding	170146001	170167790	170146001	170167790	21789	1.5	170154401	170154800	1.8312
1	METTL11B	loss	1:169836879..170268311	169836879	170268311	431432	100	1	METTL11B	ENSG00000203740	protein_coding	170146001	170167790	170146001	170167790	21789	1.8	170154801	170155200	1.8312
1	METTL11B	loss	1:169836879..170268311	169836879	170268311	431432	100	1	METTL11B	ENSG00000203740	protein_coding	170146001	170167790	170146001	170167790	21789	1.6	170155201	170155600	1.8312
1	METTL11B	loss	1:169836879..170268311	169836879	170268311	431432	100	1	METTL11B	ENSG00000203740	protein_coding	170146001	170167790	170146001	170167790	21789	1.3	170155601	170156000	1.8312
1	METTL11B	loss	1:169836879..170268311	169836879	170268311	431432	100	1	METTL11B	ENSG00000203740	protein_coding	170146001	170167790	170146001	170167790	21789	1.4	170156001	170156400	1.8312
1	METTL11B	loss	1:169836879..170268311	169836879	170268311	431432	100	1	METTL11B	ENSG00000203740	protein_coding	170146001	170167790	170146001	170167790	21789	1.2	170156401	170156800	1.8312
1	METTL11B	loss	1:169836879..170268311	169836879	170268311	431432	100	1	METTL11B	ENSG00000203740	protein_coding	170146001	170167790	170146001	170167790	21789	1.2	170156801	170157200	1.8312
1	METTL11B	loss	1:169836879..170268311	169836879	170268311	431432	100	1	METTL11B	ENSG00000203740	protein_coding	170146001	170167790	170146001	170167790	21789	1.2	170157201	170157600	1.8312
1	METTL11B	loss	1:169836879..170268311	169836879	170268311	431432	100	1	METTL11B	ENSG00000203740	protein_coding	170146001	170167790	170146001	170167790	21789	1.2	170157601	170158000	1.8312
1	METTL11B	loss	1:169836879..170268311	169836879	170268311	431432	100	1	METTL11B	ENSG00000203740	protein_coding	170146001	170167790	170146001	170167790	21789	1.2	170158001	170158400	1.8312
1	METTL11B	loss	1:169836879..170268311	169836879	170268311	431432	100	1	METTL11B	ENSG00000203740	protein_coding	170146001	170167790	170146001	170167790	21789	1.6	170158401	170158800	1.8312
1	METTL11B	loss	1:169836879..170268311	169836879	170268311	431432	100	1	METTL11B	ENSG00000203740	protein_coding	170146001	170167790	170146001	170167790	21789	1.4	170158801	170159200	1.8312
1	METTL11B	loss	1:169836879..170268311	169836879	170268311	431432	100	1	METTL11B	ENSG00000203740	protein_coding	170146001	170167790	170146001	170167790	21789	1.7	170159201	170159600	1.8312
1	METTL11B	loss	1:169836879..170268311	169836879	170268311	431432	100	1	METTL11B	ENSG00000203740	protein_coding	170146001	170167790	170146001	170167790	21789	1.3	170159601	170160000	1.8312
1	METTL11B	loss	1:169836879..170268311	169836879	170268311	431432	100	1	METTL11B	ENSG00000203740	protein_coding	170146001	170167790	170146001	170167790	21789	1.4	170160001	170160400	1.8312
1	METTL11B	loss	1:169836879..170268311	169836879	170268311	431432	100	1	METTL11B	ENSG00000203740	protein_coding	170146001	170167790	170146001	170167790	21789	1.2	170160401	170160800	1.8312
1	METTL11B	loss	1:169836879..170268311	169836879	170268311	431432	100	1	METTL11B	ENSG00000203740	protein_coding	170146001	170167790	170146001	170167790	21789	1.6	170160801	170161200	1.8312
1	METTL11B	loss	1:169836879..170268311	169836879	170268311	431432	100	1	METTL11B	ENSG00000203740	protein_coding	170146001	170167790	170146001	170167790	21789	1.7	170161201	170161600	1.8312
1	METTL11B	loss	1:169836879..170268311	169836879	170268311	431432	100	1	METTL11B	ENSG00000203740	protein_coding	170146001	170167790	170146001	170167790	21789	1.6	170161601	170162000	1.8312
1	METTL11B	loss	1:169836879..170268311	169836879	170268311	431432	100	1	METTL11B	ENSG00000203740	protein_coding	170146001	170167790	170146001	170167790	21789	1.3	170162001	170162400	1.8312
1	METTL11B	loss	1:169836879..170268311	169836879	170268311	431432	100	1	METTL11B	ENSG00000203740	protein_coding	170146001	170167790	170146001	170167790	21789	1.3	170162401	170162800	1.8312
1	METTL11B	loss	1:169836879..170268311	169836879	170268311	431432	100	1	METTL11B	ENSG00000203740	protein_coding	170146001	170167790	170146001	170167790	21789	1.4	170162801	170163200	1.8312
1	METTL11B	loss	1:169836879..170268311	169836879	170268311	431432	100	1	METTL11B	ENSG00000203740	protein_coding	170146001	170167790	170146001	170167790	21789	1.5	170163201	170163600	1.8312
1	METTL11B	loss	1:169836879..170268311	169836879	170268311	431432	100	1	METTL11B	ENSG00000203740	protein_coding	170146001	170167790	170146001	170167790	21789	1.5	170163601	170164000	1.8312
1	METTL11B	loss	1:169836879..170268311	169836879	170268311	431432	100	1	METTL11B	ENSG00000203740	protein_coding	170146001	170167790	170146001	170167790	21789	1.7	170164001	170164400	1.8312
1	METTL11B	loss	1:169836879..170268311	169836879	170268311	431432	100	1	METTL11B	ENSG00000203740	protein_coding	170146001	170167790	170146001	170167790	21789	1.2	170164401	170164800	1.8312
1	METTL11B	loss	1:169836879..170268311	169836879	170268311	431432	100	1	METTL11B	ENSG00000203740	protein_coding	170146001	170167790	170146001	170167790	21789	1.3	170164801	170165200	1.8312
1	METTL11B	loss	1:169836879..170268311	169836879	170268311	431432	100	1	METTL11B	ENSG00000203740	protein_coding	170146001	170167790	170146001	170167790	21789	1.4	170165201	170165600	1.8312
1	METTL11B	loss	1:169836879..170268311	169836879	170268311	431432	100	1	METTL11B	ENSG00000203740	protein_coding	170146001	170167790	170146001	170167790	21789	1.3	170165601	170166000	1.8312
1	METTL11B	loss	1:169836879..170268311	169836879	170268311	431432	100	1	METTL11B	ENSG00000203740	protein_coding	170146001	170167790	170146001	170167790	21789	1.4	170166001	170166400	1.8312
1	METTL11B	loss	1:169836879..170268311	169836879	170268311	431432	100	1	METTL11B	ENSG00000203740	protein_coding	170146001	170167790	170146001	170167790	21789	1.6	170166401	170166800	1.8312
1	METTL11B	loss	1:169836879..170268311	169836879	170268311	431432	100	1	METTL11B	ENSG00000203740	protein_coding	170146001	170167790	170146001	170167790	21789	1.6	170166801	170167200	1.8312
1	METTL11B	loss	1:169836879..170268311	169836879	170268311	431432	100	1	METTL11B	ENSG00000203740	protein_coding	170146001	170167790	170146001	170167790	21789	1.2	170167201	170167600	1.8312
1	METTL11B	loss	1:169836879..170268311	169836879	170268311	431432	100	1	METTL11B	ENSG00000203740	protein_coding	170146001	170167790	170146001	170167790	21789	1.5	170167601	170168000	0.86741
1	PRRX1	loss	1:170608094..170839122	170608094	170839122	231028	100	1	PRRX1	ENSG00000116132	protein_coding	170662728	170739419	170662728	170739419	76691	1.2	170662801	170663200	0.52027
1	PRRX1	loss	1:170608094..170839122	170608094	170839122	231028	100	1	PRRX1	ENSG00000116132	protein_coding	170662728	170739419	170662728	170739419	76691	1.2	170663201	170663600	0.52027
1	PRRX1	loss	1:170608094..170839122	170608094	170839122	231028	100	1	PRRX1	ENSG00000116132	protein_coding	170662728	170739419	170662728	170739419	76691	1.5	170663601	170664000	0.52027
1	PRRX1	loss	1:170608094..170839122	170608094	170839122	231028	100	1	PRRX1	ENSG00000116132	protein_coding	170662728	170739419	170662728	170739419	76691	2	170664001	170664400	0.52027
1	PRRX1	loss	1:170608094..170839122	170608094	170839122	231028	100	1	PRRX1	ENSG00000116132	protein_coding	170662728	170739419	170662728	170739419	76691	2.1	170664401	170664800	0.52027
1	PRRX1	loss	1:170608094..170839122	170608094	170839122	231028	100	1	PRRX1	ENSG00000116132	protein_coding	170662728	170739419	170662728	170739419	76691	2.1	170664801	170665200	0.52027
1	PRRX1	loss	1:170608094..170839122	170608094	170839122	231028	100	1	PRRX1	ENSG00000116132	protein_coding	170662728	170739419	170662728	170739419	76691	1.4	170665201	170665600	0.52027
1	PRRX1	loss	1:170608094..170839122	170608094	170839122	231028	100	1	PRRX1	ENSG00000116132	protein_coding	170662728	170739419	170662728	170739419	76691	1.3	170665601	170666000	0.52027
1	PRRX1	loss	1:170608094..170839122	170608094	170839122	231028	100	1	PRRX1	ENSG00000116132	protein_coding	170662728	170739419	170662728	170739419	76691	1.4	170666001	170666400	0.52027
1	PRRX1	loss	1:170608094..170839122	170608094	170839122	231028	100	1	PRRX1	ENSG00000116132	protein_coding	170662728	170739419	170662728	170739419	76691	1.5	170666401	170666800	0.52027
1	PRRX1	loss	1:170608094..170839122	170608094	170839122	231028	100	1	PRRX1	ENSG00000116132	protein_coding	170662728	170739419	170662728	170739419	76691	1.7	170666801	170667200	0.52027
1	PRRX1	loss	1:170608094..170839122	170608094	170839122	231028	100	1	PRRX1	ENSG00000116132	protein_coding	170662728	170739419	170662728	170739419	76691	1.2	170667201	170667600	0.52027
1	PRRX1	loss	1:170608094..170839122	170608094	170839122	231028	100	1	PRRX1	ENSG00000116132	protein_coding	170662728	170739419	170662728	170739419	76691	1.5	170667601	170668000	0.52027
1	PRRX1	loss	1:170608094..170839122	170608094	170839122	231028	100	1	PRRX1	ENSG00000116132	protein_coding	170662728	170739419	170662728	170739419	76691	1.6	170668001	170668400	0.52027
1	PRRX1	loss	1:170608094..170839122	170608094	170839122	231028	100	1	PRRX1	ENSG00000116132	protein_coding	170662728	170739419	170662728	170739419	76691	1.7	170668401	170668800	0.52027
1	PRRX1	loss	1:170608094..170839122	170608094	170839122	231028	100	1	PRRX1	ENSG00000116132	protein_coding	170662728	170739419	170662728	170739419	76691	1.3	170668801	170669200	0.52027
1	PRRX1	loss	1:170608094..170839122	170608094	170839122	231028	100	1	PRRX1	ENSG00000116132	protein_coding	170662728	170739419	170662728	170739419	76691	1.4	170669201	170669600	0.52027
1	PRRX1	loss	1:170608094..170839122	170608094	170839122	231028	100	1	PRRX1	ENSG00000116132	protein_coding	170662728	170739419	170662728	170739419	76691	1.8	170669601	170670000	0.52027
1	PRRX1	loss	1:170608094..170839122	170608094	170839122	231028	100	1	PRRX1	ENSG00000116132	protein_coding	170662728	170739419	170662728	170739419	76691	1.5	170670001	170670400	0.52027
1	PRRX1	loss	1:170608094..170839122	170608094	170839122	231028	100	1	PRRX1	ENSG00000116132	protein_coding	170662728	170739419	170662728	170739419	76691	1.5	170670401	170670800	0.52027
1	PRRX1	loss	1:170608094..170839122	170608094	170839122	231028	100	1	PRRX1	ENSG00000116132	protein_coding	170662728	170739419	170662728	170739419	76691	1.3	170670801	170671200	0.52027
1	PRRX1	loss	1:170608094..170839122	170608094	170839122	231028	100	1	PRRX1	ENSG00000116132	protein_coding	170662728	170739419	170662728	170739419	76691	1.9	170671201	170671600	0.52027
1	PRRX1	loss	1:170608094..170839122	170608094	170839122	231028	100	1	PRRX1	ENSG00000116132	protein_coding	170662728	170739419	170662728	170739419	76691	1.3	170671601	170672000	0.52027
1	PRRX1	loss	1:170608094..170839122	170608094	170839122	231028	100	1	PRRX1	ENSG00000116132	protein_coding	170662728	170739419	170662728	170739419	76691	1.3	170672001	170672400	0.52027
1	PRRX1	loss	1:170608094..170839122	170608094	170839122	231028	100	1	PRRX1	ENSG00000116132	protein_coding	170662728	170739419	170662728	170739419	76691	1.5	170672401	170672800	0.52027
1	PRRX1	loss	1:170608094..170839122	170608094	170839122	231028	100	1	PRRX1	ENSG00000116132	protein_coding	170662728	170739419	170662728	170739419	76691	1.4	170672801	170673200	0.52027
1	PRRX1	loss	1:170608094..170839122	170608094	170839122	231028	100	1	PRRX1	ENSG00000116132	protein_coding	170662728	170739419	170662728	170739419	76691	1.3	170673201	170673600	0.52027
1	PRRX1	loss	1:170608094..170839122	170608094	170839122	231028	100	1	PRRX1	ENSG00000116132	protein_coding	170662728	170739419	170662728	170739419	76691	1.3	170673601	170674000	0.52027
1	PRRX1	loss	1:170608094..170839122	170608094	170839122	231028	100	1	PRRX1	ENSG00000116132	protein_coding	170662728	170739419	170662728	170739419	76691	1.5	170674001	170674400	0.52027
1	PRRX1	loss	1:170608094..170839122	170608094	170839122	231028	100	1	PRRX1	ENSG00000116132	protein_coding	170662728	170739419	170662728	170739419	76691	1.2	170674401	170674800	0.52027
1	PRRX1	loss	1:170608094..170839122	170608094	170839122	231028	100	1	PRRX1	ENSG00000116132	protein_coding	170662728	170739419	170662728	170739419	76691	1.7	170674801	170675200	0.52027
1	PRRX1	loss	1:170608094..170839122	170608094	170839122	231028	100	1	PRRX1	ENSG00000116132	protein_coding	170662728	170739419	170662728	170739419	76691	1.2	170675201	170675600	0.52027
1	PRRX1	loss	1:170608094..170839122	170608094	170839122	231028	100	1	PRRX1	ENSG00000116132	protein_coding	170662728	170739419	170662728	170739419	76691	1.1	170675601	170676000	0.52027
1	PRRX1	loss	1:170608094..170839122	170608094	170839122	231028	100	1	PRRX1	ENSG00000116132	protein_coding	170662728	170739419	170662728	170739419	76691	1.4	170676001	170676400	0.52027
1	PRRX1	loss	1:170608094..170839122	170608094	170839122	231028	100	1	PRRX1	ENSG00000116132	protein_coding	170662728	170739419	170662728	170739419	76691	1.6	170676401	170676800	0.52027
1	PRRX1	loss	1:170608094..170839122	170608094	170839122	231028	100	1	PRRX1	ENSG00000116132	protein_coding	170662728	170739419	170662728	170739419	76691	1.4	170676801	170677200	0.52027
1	PRRX1	loss	1:170608094..170839122	170608094	170839122	231028	100	1	PRRX1	ENSG00000116132	protein_coding	170662728	170739419	170662728	170739419	76691	1.7	170677201	170677600	0.52027
1	PRRX1	loss	1:170608094..170839122	170608094	170839122	231028	100	1	PRRX1	ENSG00000116132	protein_coding	170662728	170739419	170662728	170739419	76691	1.3	170677601	170678000	0.52027
1	PRRX1	loss	1:170608094..170839122	170608094	170839122	231028	100	1	PRRX1	ENSG00000116132	protein_coding	170662728	170739419	170662728	170739419	76691	1.5	170678001	170678400	0.52027
1	PRRX1	loss	1:170608094..170839122	170608094	170839122	231028	100	1	PRRX1	ENSG00000116132	protein_coding	170662728	170739419	170662728	170739419	76691	1.7	170678401	170678800	0.52027
1	PRRX1	loss	1:170608094..170839122	170608094	170839122	231028	100	1	PRRX1	ENSG00000116132	protein_coding	170662728	170739419	170662728	170739419	76691	1.4	170678801	170679200	0.52027
1	PRRX1	loss	1:170608094..170839122	170608094	170839122	231028	100	1	PRRX1	ENSG00000116132	protein_coding	170662728	170739419	170662728	170739419	76691	1.4	170679201	170679600	0.52027
1	PRRX1	loss	1:170608094..170839122	170608094	170839122	231028	100	1	PRRX1	ENSG00000116132	protein_coding	170662728	170739419	170662728	170739419	76691	1.7	170679601	170680000	0.52027
1	PRRX1	loss	1:170608094..170839122	170608094	170839122	231028	100	1	PRRX1	ENSG00000116132	protein_coding	170662728	170739419	170662728	170739419	76691	1.3	170680001	170680400	0.52027
1	PRRX1	loss	1:170608094..170839122	170608094	170839122	231028	100	1	PRRX1	ENSG00000116132	protein_coding	170662728	170739419	170662728	170739419	76691	1.2	170680401	170680800	0.52027
1	PRRX1	loss	1:170608094..170839122	170608094	170839122	231028	100	1	PRRX1	ENSG00000116132	protein_coding	170662728	170739419	170662728	170739419	76691	1.6	170680801	170681200	0.52027
1	PRRX1	loss	1:170608094..170839122	170608094	170839122	231028	100	1	PRRX1	ENSG00000116132	protein_coding	170662728	170739419	170662728	170739419	76691	1.6	170681201	170681600	0.52027
1	PRRX1	loss	1:170608094..170839122	170608094	170839122	231028	100	1	PRRX1	ENSG00000116132	protein_coding	170662728	170739419	170662728	170739419	76691	1.5	170681601	170682000	0.52027
1	PRRX1	loss	1:170608094..170839122	170608094	170839122	231028	100	1	PRRX1	ENSG00000116132	protein_coding	170662728	170739419	170662728	170739419	76691	1.4	170682001	170682400	0.52027
1	PRRX1	loss	1:170608094..170839122	170608094	170839122	231028	100	1	PRRX1	ENSG00000116132	protein_coding	170662728	170739419	170662728	170739419	76691	1.3	170682401	170682800	0.52027
1	PRRX1	loss	1:170608094..170839122	170608094	170839122	231028	100	1	PRRX1	ENSG00000116132	protein_coding	170662728	170739419	170662728	170739419	76691	1.3	170682801	170683200	0.52027
1	PRRX1	loss	1:170608094..170839122	170608094	170839122	231028	100	1	PRRX1	ENSG00000116132	protein_coding	170662728	170739419	170662728	170739419	76691	1.6	170683201	170683600	0.52027
1	PRRX1	loss	1:170608094..170839122	170608094	170839122	231028	100	1	PRRX1	ENSG00000116132	protein_coding	170662728	170739419	170662728	170739419	76691	1.5	170683601	170684000	0.52027
1	PRRX1	loss	1:170608094..170839122	170608094	170839122	231028	100	1	PRRX1	ENSG00000116132	protein_coding	170662728	170739419	170662728	170739419	76691	1.5	170684001	170684400	0.52027
1	PRRX1	loss	1:170608094..170839122	170608094	170839122	231028	100	1	PRRX1	ENSG00000116132	protein_coding	170662728	170739419	170662728	170739419	76691	1.4	170684401	170684800	0.52027
1	PRRX1	loss	1:170608094..170839122	170608094	170839122	231028	100	1	PRRX1	ENSG00000116132	protein_coding	170662728	170739419	170662728	170739419	76691	1.2	170684801	170685200	0.52027
1	PRRX1	loss	1:170608094..170839122	170608094	170839122	231028	100	1	PRRX1	ENSG00000116132	protein_coding	170662728	170739419	170662728	170739419	76691	1.6	170685201	170685600	0.52027
1	PRRX1	loss	1:170608094..170839122	170608094	170839122	231028	100	1	PRRX1	ENSG00000116132	protein_coding	170662728	170739419	170662728	170739419	76691	1.6	170685601	170686000	0.52027
1	PRRX1	loss	1:170608094..170839122	170608094	170839122	231028	100	1	PRRX1	ENSG00000116132	protein_coding	170662728	170739419	170662728	170739419	76691	1.4	170686001	170686400	0.52027
1	PRRX1	loss	1:170608094..170839122	170608094	170839122	231028	100	1	PRRX1	ENSG00000116132	protein_coding	170662728	170739419	170662728	170739419	76691	1.4	170686401	170686800	0.52027
1	PRRX1	loss	1:170608094..170839122	170608094	170839122	231028	100	1	PRRX1	ENSG00000116132	protein_coding	170662728	170739419	170662728	170739419	76691	1.5	170686801	170687200	0.52027
1	PRRX1	loss	1:170608094..170839122	170608094	170839122	231028	100	1	PRRX1	ENSG00000116132	protein_coding	170662728	170739419	170662728	170739419	76691	1.4	170687201	170687600	0.52027
1	PRRX1	loss	1:170608094..170839122	170608094	170839122	231028	100	1	PRRX1	ENSG00000116132	protein_coding	170662728	170739419	170662728	170739419	76691	1.1	170687601	170688000	0.52027
1	PRRX1	loss	1:170608094..170839122	170608094	170839122	231028	100	1	PRRX1	ENSG00000116132	protein_coding	170662728	170739419	170662728	170739419	76691	1.1	170688001	170688400	0.52027
1	PRRX1	loss	1:170608094..170839122	170608094	170839122	231028	100	1	PRRX1	ENSG00000116132	protein_coding	170662728	170739419	170662728	170739419	76691	1.2	170688401	170688800	0.52027
1	PRRX1	loss	1:170608094..170839122	170608094	170839122	231028	100	1	PRRX1	ENSG00000116132	protein_coding	170662728	170739419	170662728	170739419	76691	1.4	170688801	170689200	0.52027
1	PRRX1	loss	1:170608094..170839122	170608094	170839122	231028	100	1	PRRX1	ENSG00000116132	protein_coding	170662728	170739419	170662728	170739419	76691	1.1	170689201	170689600	0.52027
1	PRRX1	loss	1:170608094..170839122	170608094	170839122	231028	100	1	PRRX1	ENSG00000116132	protein_coding	170662728	170739419	170662728	170739419	76691	1.2	170689601	170690000	0.52027
1	PRRX1	loss	1:170608094..170839122	170608094	170839122	231028	100	1	PRRX1	ENSG00000116132	protein_coding	170662728	170739419	170662728	170739419	76691	1.4	170690001	170690400	0.52027
1	PRRX1	loss	1:170608094..170839122	170608094	170839122	231028	100	1	PRRX1	ENSG00000116132	protein_coding	170662728	170739419	170662728	170739419	76691	1.4	170690401	170690800	0.52027
1	PRRX1	loss	1:170608094..170839122	170608094	170839122	231028	100	1	PRRX1	ENSG00000116132	protein_coding	170662728	170739419	170662728	170739419	76691	1.6	170690801	170691200	0.52027
1	PRRX1	loss	1:170608094..170839122	170608094	170839122	231028	100	1	PRRX1	ENSG00000116132	protein_coding	170662728	170739419	170662728	170739419	76691	1.4	170691201	170691600	0.52027
1	PRRX1	loss	1:170608094..170839122	170608094	170839122	231028	100	1	PRRX1	ENSG00000116132	protein_coding	170662728	170739419	170662728	170739419	76691	1.4	170691601	170692000	0.52027
1	PRRX1	loss	1:170608094..170839122	170608094	170839122	231028	100	1	PRRX1	ENSG00000116132	protein_coding	170662728	170739419	170662728	170739419	76691	1.1	170692001	170692400	0.52027
1	PRRX1	loss	1:170608094..170839122	170608094	170839122	231028	100	1	PRRX1	ENSG00000116132	protein_coding	170662728	170739419	170662728	170739419	76691	1.3	170692401	170692800	0.52027
1	PRRX1	loss	1:170608094..170839122	170608094	170839122	231028	100	1	PRRX1	ENSG00000116132	protein_coding	170662728	170739419	170662728	170739419	76691	1.4	170692801	170693200	0.52027
1	PRRX1	loss	1:170608094..170839122	170608094	170839122	231028	100	1	PRRX1	ENSG00000116132	protein_coding	170662728	170739419	170662728	170739419	76691	1.3	170693201	170693600	0.52027
1	PRRX1	loss	1:170608094..170839122	170608094	170839122	231028	100	1	PRRX1	ENSG00000116132	protein_coding	170662728	170739419	170662728	170739419	76691	1.2	170693601	170694000	0.52027
1	PRRX1	loss	1:170608094..170839122	170608094	170839122	231028	100	1	PRRX1	ENSG00000116132	protein_coding	170662728	170739419	170662728	170739419	76691	1.3	170694001	170694400	0.52027
1	PRRX1	loss	1:170608094..170839122	170608094	170839122	231028	100	1	PRRX1	ENSG00000116132	protein_coding	170662728	170739419	170662728	170739419	76691	1.4	170694401	170694800	0.52027
1	PRRX1	loss	1:170608094..170839122	170608094	170839122	231028	100	1	PRRX1	ENSG00000116132	protein_coding	170662728	170739419	170662728	170739419	76691	1.5	170694801	170695200	0.52027
1	PRRX1	loss	1:170608094..170839122	170608094	170839122	231028	100	1	PRRX1	ENSG00000116132	protein_coding	170662728	170739419	170662728	170739419	76691	1.5	170695201	170695600	0.52027
1	PRRX1	loss	1:170608094..170839122	170608094	170839122	231028	100	1	PRRX1	ENSG00000116132	protein_coding	170662728	170739419	170662728	170739419	76691	1.8	170695601	170696000	0.52027
1	PRRX1	loss	1:170608094..170839122	170608094	170839122	231028	100	1	PRRX1	ENSG00000116132	protein_coding	170662728	170739419	170662728	170739419	76691	1.4	170696001	170696400	0.52027
1	PRRX1	loss	1:170608094..170839122	170608094	170839122	231028	100	1	PRRX1	ENSG00000116132	protein_coding	170662728	170739419	170662728	170739419	76691	1.4	170696401	170696800	0.52027
1	PRRX1	loss	1:170608094..170839122	170608094	170839122	231028	100	1	PRRX1	ENSG00000116132	protein_coding	170662728	170739419	170662728	170739419	76691	1.4	170696801	170697200	0.52027
1	PRRX1	loss	1:170608094..170839122	170608094	170839122	231028	100	1	PRRX1	ENSG00000116132	protein_coding	170662728	170739419	170662728	170739419	76691	0.8	170697201	170697600	0.52027
1	PRRX1	loss	1:170608094..170839122	170608094	170839122	231028	100	1	PRRX1	ENSG00000116132	protein_coding	170662728	170739419	170662728	170739419	76691	1.3	170697601	170698000	0.52027
1	PRRX1	loss	1:170608094..170839122	170608094	170839122	231028	100	1	PRRX1	ENSG00000116132	protein_coding	170662728	170739419	170662728	170739419	76691	1.2	170698001	170698400	0.52027
1	PRRX1	loss	1:170608094..170839122	170608094	170839122	231028	100	1	PRRX1	ENSG00000116132	protein_coding	170662728	170739419	170662728	170739419	76691	1.6	170698401	170698800	0.52027
1	PRRX1	loss	1:170608094..170839122	170608094	170839122	231028	100	1	PRRX1	ENSG00000116132	protein_coding	170662728	170739419	170662728	170739419	76691	1.6	170698801	170699200	0.52027
1	PRRX1	loss	1:170608094..170839122	170608094	170839122	231028	100	1	PRRX1	ENSG00000116132	protein_coding	170662728	170739419	170662728	170739419	76691	1.2	170699201	170699600	0.52027
1	PRRX1	loss	1:170608094..170839122	170608094	170839122	231028	100	1	PRRX1	ENSG00000116132	protein_coding	170662728	170739419	170662728	170739419	76691	1.5	170699601	170700000	0.52027
1	PRRX1	loss	1:170608094..170839122	170608094	170839122	231028	100	1	PRRX1	ENSG00000116132	protein_coding	170662728	170739419	170662728	170739419	76691	1.2	170700001	170700400	0.52027
1	PRRX1	loss	1:170608094..170839122	170608094	170839122	231028	100	1	PRRX1	ENSG00000116132	protein_coding	170662728	170739419	170662728	170739419	76691	1.4	170700401	170700800	0.52027
1	PRRX1	loss	1:170608094..170839122	170608094	170839122	231028	100	1	PRRX1	ENSG00000116132	protein_coding	170662728	170739419	170662728	170739419	76691	1.3	170700801	170701200	0.52027
1	PRRX1	loss	1:170608094..170839122	170608094	170839122	231028	100	1	PRRX1	ENSG00000116132	protein_coding	170662728	170739419	170662728	170739419	76691	1	170701201	170701600	0.52027
1	PRRX1	loss	1:170608094..170839122	170608094	170839122	231028	100	1	PRRX1	ENSG00000116132	protein_coding	170662728	170739419	170662728	170739419	76691	1.1	170701601	170702000	0.52027
1	PRRX1	loss	1:170608094..170839122	170608094	170839122	231028	100	1	PRRX1	ENSG00000116132	protein_coding	170662728	170739419	170662728	170739419	76691	1.6	170702001	170702400	0.52027
1	PRRX1	loss	1:170608094..170839122	170608094	170839122	231028	100	1	PRRX1	ENSG00000116132	protein_coding	170662728	170739419	170662728	170739419	76691	1.5	170702401	170702800	0.52027
1	PRRX1	loss	1:170608094..170839122	170608094	170839122	231028	100	1	PRRX1	ENSG00000116132	protein_coding	170662728	170739419	170662728	170739419	76691	1.5	170702801	170703200	0.52027
1	PRRX1	loss	1:170608094..170839122	170608094	170839122	231028	100	1	PRRX1	ENSG00000116132	protein_coding	170662728	170739419	170662728	170739419	76691	1.1	170703201	170703600	0.52027
1	PRRX1	loss	1:170608094..170839122	170608094	170839122	231028	100	1	PRRX1	ENSG00000116132	protein_coding	170662728	170739419	170662728	170739419	76691	1.2	170703601	170704000	0.52027
1	PRRX1	loss	1:170608094..170839122	170608094	170839122	231028	100	1	PRRX1	ENSG00000116132	protein_coding	170662728	170739419	170662728	170739419	76691	1.5	170704001	170704400	0.52027
1	PRRX1	loss	1:170608094..170839122	170608094	170839122	231028	100	1	PRRX1	ENSG00000116132	protein_coding	170662728	170739419	170662728	170739419	76691	1.3	170704401	170704800	0.52027
1	PRRX1	loss	1:170608094..170839122	170608094	170839122	231028	100	1	PRRX1	ENSG00000116132	protein_coding	170662728	170739419	170662728	170739419	76691	1.3	170704801	170705200	0.52027
1	PRRX1	loss	1:170608094..170839122	170608094	170839122	231028	100	1	PRRX1	ENSG00000116132	protein_coding	170662728	170739419	170662728	170739419	76691	1.3	170705201	170705600	0.52027
1	PRRX1	loss	1:170608094..170839122	170608094	170839122	231028	100	1	PRRX1	ENSG00000116132	protein_coding	170662728	170739419	170662728	170739419	76691	1.4	170705601	170706000	0.52027
1	PRRX1	loss	1:170608094..170839122	170608094	170839122	231028	100	1	PRRX1	ENSG00000116132	protein_coding	170662728	170739419	170662728	170739419	76691	1.2	170706001	170706400	0.52027
1	PRRX1	loss	1:170608094..170839122	170608094	170839122	231028	100	1	PRRX1	ENSG00000116132	protein_coding	170662728	170739419	170662728	170739419	76691	1.4	170706401	170706800	0.52027
1	PRRX1	loss	1:170608094..170839122	170608094	170839122	231028	100	1	PRRX1	ENSG00000116132	protein_coding	170662728	170739419	170662728	170739419	76691	1.6	170706801	170707200	0.52027
1	PRRX1	loss	1:170608094..170839122	170608094	170839122	231028	100	1	PRRX1	ENSG00000116132	protein_coding	170662728	170739419	170662728	170739419	76691	1.6	170707201	170707600	0.52027
1	PRRX1	loss	1:170608094..170839122	170608094	170839122	231028	100	1	PRRX1	ENSG00000116132	protein_coding	170662728	170739419	170662728	170739419	76691	1.4	170707601	170708000	0.52027
1	PRRX1	loss	1:170608094..170839122	170608094	170839122	231028	100	1	PRRX1	ENSG00000116132	protein_coding	170662728	170739419	170662728	170739419	76691	1.1	170708001	170708400	0.52027
1	PRRX1	loss	1:170608094..170839122	170608094	170839122	231028	100	1	PRRX1	ENSG00000116132	protein_coding	170662728	170739419	170662728	170739419	76691	1.4	170708401	170708800	0.52027
1	PRRX1	loss	1:170608094..170839122	170608094	170839122	231028	100	1	PRRX1	ENSG00000116132	protein_coding	170662728	170739419	170662728	170739419	76691	1.6	170708801	170709200	0.52027
1	PRRX1	loss	1:170608094..170839122	170608094	170839122	231028	100	1	PRRX1	ENSG00000116132	protein_coding	170662728	170739419	170662728	170739419	76691	1.1	170709201	170709600	0.52027
1	PRRX1	loss	1:170608094..170839122	170608094	170839122	231028	100	1	PRRX1	ENSG00000116132	protein_coding	170662728	170739419	170662728	170739419	76691	1.6	170709601	170710000	0.52027
1	PRRX1	loss	1:170608094..170839122	170608094	170839122	231028	100	1	PRRX1	ENSG00000116132	protein_coding	170662728	170739419	170662728	170739419	76691	1.5	170710001	170710400	0.52027
1	PRRX1	loss	1:170608094..170839122	170608094	170839122	231028	100	1	PRRX1	ENSG00000116132	protein_coding	170662728	170739419	170662728	170739419	76691	1.5	170710401	170710800	0.52027
1	PRRX1	loss	1:170608094..170839122	170608094	170839122	231028	100	1	PRRX1	ENSG00000116132	protein_coding	170662728	170739419	170662728	170739419	76691	1.4	170710801	170711200	0.52027
1	PRRX1	loss	1:170608094..170839122	170608094	170839122	231028	100	1	PRRX1	ENSG00000116132	protein_coding	170662728	170739419	170662728	170739419	76691	1.3	170711201	170711600	0.52027
1	PRRX1	loss	1:170608094..170839122	170608094	170839122	231028	100	1	PRRX1	ENSG00000116132	protein_coding	170662728	170739419	170662728	170739419	76691	1.2	170711601	170712000	0.52027
1	PRRX1	loss	1:170608094..170839122	170608094	170839122	231028	100	1	PRRX1	ENSG00000116132	protein_coding	170662728	170739419	170662728	170739419	76691	1.5	170712001	170712400	0.52027
1	PRRX1	loss	1:170608094..170839122	170608094	170839122	231028	100	1	PRRX1	ENSG00000116132	protein_coding	170662728	170739419	170662728	170739419	76691	1.5	170712401	170712800	0.52027
1	PRRX1	loss	1:170608094..170839122	170608094	170839122	231028	100	1	PRRX1	ENSG00000116132	protein_coding	170662728	170739419	170662728	170739419	76691	1.6	170712801	170713200	0.52027
1	PRRX1	loss	1:170608094..170839122	170608094	170839122	231028	100	1	PRRX1	ENSG00000116132	protein_coding	170662728	170739419	170662728	170739419	76691	1.4	170713201	170713600	0.52027
1	PRRX1	loss	1:170608094..170839122	170608094	170839122	231028	100	1	PRRX1	ENSG00000116132	protein_coding	170662728	170739419	170662728	170739419	76691	1.2	170713601	170714000	0.52027
1	PRRX1	loss	1:170608094..170839122	170608094	170839122	231028	100	1	PRRX1	ENSG00000116132	protein_coding	170662728	170739419	170662728	170739419	76691	1.2	170714001	170714400	0.52027
1	PRRX1	loss	1:170608094..170839122	170608094	170839122	231028	100	1	PRRX1	ENSG00000116132	protein_coding	170662728	170739419	170662728	170739419	76691	1.3	170714401	170714800	0.52027
1	PRRX1	loss	1:170608094..170839122	170608094	170839122	231028	100	1	PRRX1	ENSG00000116132	protein_coding	170662728	170739419	170662728	170739419	76691	1.1	170714801	170715200	0.52027
1	PRRX1	loss	1:170608094..170839122	170608094	170839122	231028	100	1	PRRX1	ENSG00000116132	protein_coding	170662728	170739419	170662728	170739419	76691	1.1	170715201	170715600	0.52027
1	PRRX1	loss	1:170608094..170839122	170608094	170839122	231028	100	1	PRRX1	ENSG00000116132	protein_coding	170662728	170739419	170662728	170739419	76691	1.3	170715601	170716000	0.52027
1	PRRX1	loss	1:170608094..170839122	170608094	170839122	231028	100	1	PRRX1	ENSG00000116132	protein_coding	170662728	170739419	170662728	170739419	76691	1.2	170716001	170716400	0.52027
1	PRRX1	loss	1:170608094..170839122	170608094	170839122	231028	100	1	PRRX1	ENSG00000116132	protein_coding	170662728	170739419	170662728	170739419	76691	1.5	170716401	170716800	0.52027
1	PRRX1	loss	1:170608094..170839122	170608094	170839122	231028	100	1	PRRX1	ENSG00000116132	protein_coding	170662728	170739419	170662728	170739419	76691	1.3	170716801	170717200	0.52027
1	PRRX1	loss	1:170608094..170839122	170608094	170839122	231028	100	1	PRRX1	ENSG00000116132	protein_coding	170662728	170739419	170662728	170739419	76691	1.1	170717201	170717600	0.52027
1	PRRX1	loss	1:170608094..170839122	170608094	170839122	231028	100	1	PRRX1	ENSG00000116132	protein_coding	170662728	170739419	170662728	170739419	76691	1.3	170717601	170718000	0.52027
1	PRRX1	loss	1:170608094..170839122	170608094	170839122	231028	100	1	PRRX1	ENSG00000116132	protein_coding	170662728	170739419	170662728	170739419	76691	1.8	170718001	170718400	0.52027
1	PRRX1	loss	1:170608094..170839122	170608094	170839122	231028	100	1	PRRX1	ENSG00000116132	protein_coding	170662728	170739419	170662728	170739419	76691	1.6	170718401	170718800	0.52027
1	PRRX1	loss	1:170608094..170839122	170608094	170839122	231028	100	1	PRRX1	ENSG00000116132	protein_coding	170662728	170739419	170662728	170739419	76691	1.3	170718801	170719200	0.52027
1	PRRX1	loss	1:170608094..170839122	170608094	170839122	231028	100	1	PRRX1	ENSG00000116132	protein_coding	170662728	170739419	170662728	170739419	76691	1.4	170719201	170719600	0.52027
1	PRRX1	loss	1:170608094..170839122	170608094	170839122	231028	100	1	PRRX1	ENSG00000116132	protein_coding	170662728	170739419	170662728	170739419	76691	1.7	170719601	170720000	0.52027
1	PRRX1	loss	1:170608094..170839122	170608094	170839122	231028	100	1	PRRX1	ENSG00000116132	protein_coding	170662728	170739419	170662728	170739419	76691	1.4	170720001	170720400	0.52027
1	PRRX1	loss	1:170608094..170839122	170608094	170839122	231028	100	1	PRRX1	ENSG00000116132	protein_coding	170662728	170739419	170662728	170739419	76691	1.5	170720401	170720800	0.52027
1	PRRX1	loss	1:170608094..170839122	170608094	170839122	231028	100	1	PRRX1	ENSG00000116132	protein_coding	170662728	170739419	170662728	170739419	76691	1.4	170720801	170721200	0.52027
1	PRRX1	loss	1:170608094..170839122	170608094	170839122	231028	100	1	PRRX1	ENSG00000116132	protein_coding	170662728	170739419	170662728	170739419	76691	1.3	170721201	170721600	0.52027
1	PRRX1	loss	1:170608094..170839122	170608094	170839122	231028	100	1	PRRX1	ENSG00000116132	protein_coding	170662728	170739419	170662728	170739419	76691	1.3	170721601	170722000	0.52027
1	PRRX1	loss	1:170608094..170839122	170608094	170839122	231028	100	1	PRRX1	ENSG00000116132	protein_coding	170662728	170739419	170662728	170739419	76691	1.4	170722001	170722400	0.52027
1	PRRX1	loss	1:170608094..170839122	170608094	170839122	231028	100	1	PRRX1	ENSG00000116132	protein_coding	170662728	170739419	170662728	170739419	76691	1.8	170722401	170722800	0.52027
1	PRRX1	loss	1:170608094..170839122	170608094	170839122	231028	100	1	PRRX1	ENSG00000116132	protein_coding	170662728	170739419	170662728	170739419	76691	1.5	170722801	170723200	0.52027
1	PRRX1	loss	1:170608094..170839122	170608094	170839122	231028	100	1	PRRX1	ENSG00000116132	protein_coding	170662728	170739419	170662728	170739419	76691	1.2	170723201	170723600	0.52027
1	PRRX1	loss	1:170608094..170839122	170608094	170839122	231028	100	1	PRRX1	ENSG00000116132	protein_coding	170662728	170739419	170662728	170739419	76691	1.5	170723601	170724000	0.52027
1	PRRX1	loss	1:170608094..170839122	170608094	170839122	231028	100	1	PRRX1	ENSG00000116132	protein_coding	170662728	170739419	170662728	170739419	76691	1.4	170724001	170724400	0.52027
1	PRRX1	loss	1:170608094..170839122	170608094	170839122	231028	100	1	PRRX1	ENSG00000116132	protein_coding	170662728	170739419	170662728	170739419	76691	1.2	170724401	170724800	0.52027
1	PRRX1	loss	1:170608094..170839122	170608094	170839122	231028	100	1	PRRX1	ENSG00000116132	protein_coding	170662728	170739419	170662728	170739419	76691	1.4	170724801	170725200	0.52027
1	PRRX1	loss	1:170608094..170839122	170608094	170839122	231028	100	1	PRRX1	ENSG00000116132	protein_coding	170662728	170739419	170662728	170739419	76691	1.6	170725201	170725600	0.52027
1	PRRX1	loss	1:170608094..170839122	170608094	170839122	231028	100	1	PRRX1	ENSG00000116132	protein_coding	170662728	170739419	170662728	170739419	76691	1.5	170725601	170726000	0.52027
1	PRRX1	loss	1:170608094..170839122	170608094	170839122	231028	100	1	PRRX1	ENSG00000116132	protein_coding	170662728	170739419	170662728	170739419	76691	1.6	170726001	170726400	0.52027
1	PRRX1	loss	1:170608094..170839122	170608094	170839122	231028	100	1	PRRX1	ENSG00000116132	protein_coding	170662728	170739419	170662728	170739419	76691	1.8	170726401	170726800	0.52027
1	PRRX1	loss	1:170608094..170839122	170608094	170839122	231028	100	1	PRRX1	ENSG00000116132	protein_coding	170662728	170739419	170662728	170739419	76691	1.5	170726801	170727200	0.52027
1	PRRX1	loss	1:170608094..170839122	170608094	170839122	231028	100	1	PRRX1	ENSG00000116132	protein_coding	170662728	170739419	170662728	170739419	76691	1.4	170727201	170727600	0.52027
1	PRRX1	loss	1:170608094..170839122	170608094	170839122	231028	100	1	PRRX1	ENSG00000116132	protein_coding	170662728	170739419	170662728	170739419	76691	1.5	170727601	170728000	0.52027
1	PRRX1	loss	1:170608094..170839122	170608094	170839122	231028	100	1	PRRX1	ENSG00000116132	protein_coding	170662728	170739419	170662728	170739419	76691	1.5	170728001	170728400	0.52027
1	PRRX1	loss	1:170608094..170839122	170608094	170839122	231028	100	1	PRRX1	ENSG00000116132	protein_coding	170662728	170739419	170662728	170739419	76691	1.3	170728401	170728800	0.52027
1	PRRX1	loss	1:170608094..170839122	170608094	170839122	231028	100	1	PRRX1	ENSG00000116132	protein_coding	170662728	170739419	170662728	170739419	76691	1.2	170728801	170729200	0.52027
1	PRRX1	loss	1:170608094..170839122	170608094	170839122	231028	100	1	PRRX1	ENSG00000116132	protein_coding	170662728	170739419	170662728	170739419	76691	1.5	170729201	170729600	0.52027
1	PRRX1	loss	1:170608094..170839122	170608094	170839122	231028	100	1	PRRX1	ENSG00000116132	protein_coding	170662728	170739419	170662728	170739419	76691	1.4	170729601	170730000	0.52027
1	PRRX1	loss	1:170608094..170839122	170608094	170839122	231028	100	1	PRRX1	ENSG00000116132	protein_coding	170662728	170739419	170662728	170739419	76691	1.3	170730001	170730400	0.52027
1	PRRX1	loss	1:170608094..170839122	170608094	170839122	231028	100	1	PRRX1	ENSG00000116132	protein_coding	170662728	170739419	170662728	170739419	76691	1.2	170730401	170730800	0.52027
1	PRRX1	loss	1:170608094..170839122	170608094	170839122	231028	100	1	PRRX1	ENSG00000116132	protein_coding	170662728	170739419	170662728	170739419	76691	1.2	170730801	170731200	0.52027
1	PRRX1	loss	1:170608094..170839122	170608094	170839122	231028	100	1	PRRX1	ENSG00000116132	protein_coding	170662728	170739419	170662728	170739419	76691	1.5	170731201	170731600	0.52027
1	PRRX1	loss	1:170608094..170839122	170608094	170839122	231028	100	1	PRRX1	ENSG00000116132	protein_coding	170662728	170739419	170662728	170739419	76691	1.7	170731601	170732000	0.52027
1	PRRX1	loss	1:170608094..170839122	170608094	170839122	231028	100	1	PRRX1	ENSG00000116132	protein_coding	170662728	170739419	170662728	170739419	76691	1.4	170732001	170732400	0.52027
1	PRRX1	loss	1:170608094..170839122	170608094	170839122	231028	100	1	PRRX1	ENSG00000116132	protein_coding	170662728	170739419	170662728	170739419	76691	1.6	170732401	170732800	0.52027
1	PRRX1	loss	1:170608094..170839122	170608094	170839122	231028	100	1	PRRX1	ENSG00000116132	protein_coding	170662728	170739419	170662728	170739419	76691	1.9	170732801	170733200	0.52027
1	PRRX1	loss	1:170608094..170839122	170608094	170839122	231028	100	1	PRRX1	ENSG00000116132	protein_coding	170662728	170739419	170662728	170739419	76691	1.5	170733201	170733600	0.52027
1	PRRX1	loss	1:170608094..170839122	170608094	170839122	231028	100	1	PRRX1	ENSG00000116132	protein_coding	170662728	170739419	170662728	170739419	76691	1.4	170733601	170734000	0.52027
1	PRRX1	loss	1:170608094..170839122	170608094	170839122	231028	100	1	PRRX1	ENSG00000116132	protein_coding	170662728	170739419	170662728	170739419	76691	1.4	170734001	170734400	0.52027
1	PRRX1	loss	1:170608094..170839122	170608094	170839122	231028	100	1	PRRX1	ENSG00000116132	protein_coding	170662728	170739419	170662728	170739419	76691	1.3	170734401	170734800	0.52027
1	PRRX1	loss	1:170608094..170839122	170608094	170839122	231028	100	1	PRRX1	ENSG00000116132	protein_coding	170662728	170739419	170662728	170739419	76691	1.3	170734801	170735200	0.52027
1	PRRX1	loss	1:170608094..170839122	170608094	170839122	231028	100	1	PRRX1	ENSG00000116132	protein_coding	170662728	170739419	170662728	170739419	76691	1.4	170735201	170735600	0.52027
1	PRRX1	loss	1:170608094..170839122	170608094	170839122	231028	100	1	PRRX1	ENSG00000116132	protein_coding	170662728	170739419	170662728	170739419	76691	1.4	170735601	170736000	0.52027
1	PRRX1	loss	1:170608094..170839122	170608094	170839122	231028	100	1	PRRX1	ENSG00000116132	protein_coding	170662728	170739419	170662728	170739419	76691	1.5	170736001	170736400	0.52027
1	PRRX1	loss	1:170608094..170839122	170608094	170839122	231028	100	1	PRRX1	ENSG00000116132	protein_coding	170662728	170739419	170662728	170739419	76691	1.1	170736401	170736800	0.52027
1	PRRX1	loss	1:170608094..170839122	170608094	170839122	231028	100	1	PRRX1	ENSG00000116132	protein_coding	170662728	170739419	170662728	170739419	76691	1.3	170736801	170737200	0.52027
1	PRRX1	loss	1:170608094..170839122	170608094	170839122	231028	100	1	PRRX1	ENSG00000116132	protein_coding	170662728	170739419	170662728	170739419	76691	1.1	170737201	170737600	0.52027
1	PRRX1	loss	1:170608094..170839122	170608094	170839122	231028	100	1	PRRX1	ENSG00000116132	protein_coding	170662728	170739419	170662728	170739419	76691	1.2	170737601	170738000	0.52027
1	PRRX1	loss	1:170608094..170839122	170608094	170839122	231028	100	1	PRRX1	ENSG00000116132	protein_coding	170662728	170739419	170662728	170739419	76691	1.1	170738001	170738400	0.52027
1	PRRX1	loss	1:170608094..170839122	170608094	170839122	231028	100	1	PRRX1	ENSG00000116132	protein_coding	170662728	170739419	170662728	170739419	76691	1.6	170738401	170738800	0.52027
1	PRRX1	loss	1:170608094..170839122	170608094	170839122	231028	100	1	PRRX1	ENSG00000116132	protein_coding	170662728	170739419	170662728	170739419	76691	1.3	170738801	170739200	0.52027
1	PRRX1	loss	1:170608094..170839122	170608094	170839122	231028	100	1	PRRX1	ENSG00000116132	protein_coding	170662728	170739419	170662728	170739419	76691	1.2	170739201	170739600	0.284258
1	MYOC	gain	1:171431513..172146014	171431513	172146014	714501	100	10	MYOC	ENSG00000034971	protein_coding	171635417	171652683	171635417	171652683	17266	3.7	171635601	171636000	2.3109
1	MYOC	gain	1:171431513..172146014	171431513	172146014	714501	100	10	MYOC	ENSG00000034971	protein_coding	171635417	171652683	171635417	171652683	17266	3.7	171636001	171636400	2.3109
1	MYOC	gain	1:171431513..172146014	171431513	172146014	714501	100	10	MYOC	ENSG00000034971	protein_coding	171635417	171652683	171635417	171652683	17266	3.9	171636401	171636800	2.3109
1	MYOC	gain	1:171431513..172146014	171431513	172146014	714501	100	10	MYOC	ENSG00000034971	protein_coding	171635417	171652683	171635417	171652683	17266	3.6	171636801	171637200	2.3109
1	MYOC	gain	1:171431513..172146014	171431513	172146014	714501	100	10	MYOC	ENSG00000034971	protein_coding	171635417	171652683	171635417	171652683	17266	4.1	171637201	171637600	2.3109
1	MYOC	gain	1:171431513..172146014	171431513	172146014	714501	100	10	MYOC	ENSG00000034971	protein_coding	171635417	171652683	171635417	171652683	17266	3.8	171637601	171638000	2.3109
1	MYOC	gain	1:171431513..172146014	171431513	172146014	714501	100	10	MYOC	ENSG00000034971	protein_coding	171635417	171652683	171635417	171652683	17266	4.4	171638001	171638400	2.3109
1	MYOC	gain	1:171431513..172146014	171431513	172146014	714501	100	10	MYOC	ENSG00000034971	protein_coding	171635417	171652683	171635417	171652683	17266	4.1	171638401	171638800	2.3109
1	MYOC	gain	1:171431513..172146014	171431513	172146014	714501	100	10	MYOC	ENSG00000034971	protein_coding	171635417	171652683	171635417	171652683	17266	4.1	171638801	171639200	2.3109
1	MYOC	gain	1:171431513..172146014	171431513	172146014	714501	100	10	MYOC	ENSG00000034971	protein_coding	171635417	171652683	171635417	171652683	17266	4	171639201	171639600	2.3109
1	MYOC	gain	1:171431513..172146014	171431513	172146014	714501	100	10	MYOC	ENSG00000034971	protein_coding	171635417	171652683	171635417	171652683	17266	4.9	171639601	171640000	2.3109
1	MYOC	gain	1:171431513..172146014	171431513	172146014	714501	100	10	MYOC	ENSG00000034971	protein_coding	171635417	171652683	171635417	171652683	17266	4.3	171640001	171640400	2.3109
1	MYOC	gain	1:171431513..172146014	171431513	172146014	714501	100	10	MYOC	ENSG00000034971	protein_coding	171635417	171652683	171635417	171652683	17266	3.7	171640401	171640800	2.3109
1	MYOC	gain	1:171431513..172146014	171431513	172146014	714501	100	10	MYOC	ENSG00000034971	protein_coding	171635417	171652683	171635417	171652683	17266	3.2	171640801	171641200	2.3109
1	MYOC	gain	1:171431513..172146014	171431513	172146014	714501	100	10	MYOC	ENSG00000034971	protein_coding	171635417	171652683	171635417	171652683	17266	3.7	171641201	171641600	2.3109
1	MYOC	gain	1:171431513..172146014	171431513	172146014	714501	100	10	MYOC	ENSG00000034971	protein_coding	171635417	171652683	171635417	171652683	17266	3.9	171641601	171642000	2.3109
1	MYOC	gain	1:171431513..172146014	171431513	172146014	714501	100	10	MYOC	ENSG00000034971	protein_coding	171635417	171652683	171635417	171652683	17266	4.2	171642001	171642400	2.3109
1	MYOC	gain	1:171431513..172146014	171431513	172146014	714501	100	10	MYOC	ENSG00000034971	protein_coding	171635417	171652683	171635417	171652683	17266	4.2	171642401	171642800	2.3109
1	MYOC	gain	1:171431513..172146014	171431513	172146014	714501	100	10	MYOC	ENSG00000034971	protein_coding	171635417	171652683	171635417	171652683	17266	4.2	171642801	171643200	2.3109
1	MYOC	gain	1:171431513..172146014	171431513	172146014	714501	100	10	MYOC	ENSG00000034971	protein_coding	171635417	171652683	171635417	171652683	17266	4.3	171643201	171643600	2.3109
1	MYOC	gain	1:171431513..172146014	171431513	172146014	714501	100	10	MYOC	ENSG00000034971	protein_coding	171635417	171652683	171635417	171652683	17266	3.7	171643601	171644000	2.3109
1	MYOC	gain	1:171431513..172146014	171431513	172146014	714501	100	10	MYOC	ENSG00000034971	protein_coding	171635417	171652683	171635417	171652683	17266	4.3	171644001	171644400	2.3109
1	MYOC	gain	1:171431513..172146014	171431513	172146014	714501	100	10	MYOC	ENSG00000034971	protein_coding	171635417	171652683	171635417	171652683	17266	3.8	171644401	171644800	2.3109
1	MYOC	gain	1:171431513..172146014	171431513	172146014	714501	100	10	MYOC	ENSG00000034971	protein_coding	171635417	171652683	171635417	171652683	17266	4.2	171644801	171645200	2.3109
1	MYOC	gain	1:171431513..172146014	171431513	172146014	714501	100	10	MYOC	ENSG00000034971	protein_coding	171635417	171652683	171635417	171652683	17266	4.7	171645201	171645600	2.3109
1	MYOC	gain	1:171431513..172146014	171431513	172146014	714501	100	10	MYOC	ENSG00000034971	protein_coding	171635417	171652683	171635417	171652683	17266	4.5	171645601	171646000	2.3109
1	MYOC	gain	1:171431513..172146014	171431513	172146014	714501	100	10	MYOC	ENSG00000034971	protein_coding	171635417	171652683	171635417	171652683	17266	3.7	171646001	171646400	2.3109
1	MYOC	gain	1:171431513..172146014	171431513	172146014	714501	100	10	MYOC	ENSG00000034971	protein_coding	171635417	171652683	171635417	171652683	17266	3.8	171646401	171646800	2.3109
1	MYOC	gain	1:171431513..172146014	171431513	172146014	714501	100	10	MYOC	ENSG00000034971	protein_coding	171635417	171652683	171635417	171652683	17266	4.1	171646801	171647200	2.3109
1	MYOC	gain	1:171431513..172146014	171431513	172146014	714501	100	10	MYOC	ENSG00000034971	protein_coding	171635417	171652683	171635417	171652683	17266	3.7	171647201	171647600	2.3109
1	MYOC	gain	1:171431513..172146014	171431513	172146014	714501	100	10	MYOC	ENSG00000034971	protein_coding	171635417	171652683	171635417	171652683	17266	3.6	171647601	171648000	2.3109
1	MYOC	gain	1:171431513..172146014	171431513	172146014	714501	100	10	MYOC	ENSG00000034971	protein_coding	171635417	171652683	171635417	171652683	17266	3.3	171648001	171648400	2.3109
1	MYOC	gain	1:171431513..172146014	171431513	172146014	714501	100	10	MYOC	ENSG00000034971	protein_coding	171635417	171652683	171635417	171652683	17266	3.6	171648401	171648800	2.3109
1	MYOC	gain	1:171431513..172146014	171431513	172146014	714501	100	10	MYOC	ENSG00000034971	protein_coding	171635417	171652683	171635417	171652683	17266	3.6	171648801	171649200	2.3109
1	MYOC	gain	1:171431513..172146014	171431513	172146014	714501	100	10	MYOC	ENSG00000034971	protein_coding	171635417	171652683	171635417	171652683	17266	4.5	171649201	171649600	2.3109
1	MYOC	gain	1:171431513..172146014	171431513	172146014	714501	100	10	MYOC	ENSG00000034971	protein_coding	171635417	171652683	171635417	171652683	17266	3.8	171649601	171650000	2.3109
1	MYOC	gain	1:171431513..172146014	171431513	172146014	714501	100	10	MYOC	ENSG00000034971	protein_coding	171635417	171652683	171635417	171652683	17266	3.9	171650001	171650400	2.3109
1	MYOC	gain	1:171431513..172146014	171431513	172146014	714501	100	10	MYOC	ENSG00000034971	protein_coding	171635417	171652683	171635417	171652683	17266	3.4	171650401	171650800	2.3109
1	MYOC	gain	1:171431513..172146014	171431513	172146014	714501	100	10	MYOC	ENSG00000034971	protein_coding	171635417	171652683	171635417	171652683	17266	3.7	171650801	171651200	2.3109
1	MYOC	gain	1:171431513..172146014	171431513	172146014	714501	100	10	MYOC	ENSG00000034971	protein_coding	171635417	171652683	171635417	171652683	17266	3.8	171651201	171651600	2.3109
1	MYOC	gain	1:171431513..172146014	171431513	172146014	714501	100	10	MYOC	ENSG00000034971	protein_coding	171635417	171652683	171635417	171652683	17266	3.7	171651601	171652000	2.3109
1	MYOC	gain	1:171431513..172146014	171431513	172146014	714501	100	10	MYOC	ENSG00000034971	protein_coding	171635417	171652683	171635417	171652683	17266	5.1	171652001	171652400	2.3109
1	MYOC	gain	1:171431513..172146014	171431513	172146014	714501	100	10	MYOC	ENSG00000034971	protein_coding	171635417	171652683	171635417	171652683	17266	4.2	171652401	171652800	1.63327
1	VAMP4	gain	1:171431513..172146014	171431513	172146014	714501	100	10	VAMP4	ENSG00000117533	protein_coding	171700160	171742247	171700160	171742247	42087	4	171700401	171700800	0.948036
1	VAMP4	gain	1:171431513..172146014	171431513	172146014	714501	100	10	VAMP4	ENSG00000117533	protein_coding	171700160	171742247	171700160	171742247	42087	3.7	171700801	171701200	0.948036
1	VAMP4	gain	1:171431513..172146014	171431513	172146014	714501	100	10	VAMP4	ENSG00000117533	protein_coding	171700160	171742247	171700160	171742247	42087	3.4	171701201	171701600	0.948036
1	VAMP4	gain	1:171431513..172146014	171431513	172146014	714501	100	10	VAMP4	ENSG00000117533	protein_coding	171700160	171742247	171700160	171742247	42087	3.1	171701601	171702000	0.948036
1	VAMP4	gain	1:171431513..172146014	171431513	172146014	714501	100	10	VAMP4	ENSG00000117533	protein_coding	171700160	171742247	171700160	171742247	42087	3.3	171702001	171702400	0.948036
1	VAMP4	gain	1:171431513..172146014	171431513	172146014	714501	100	10	VAMP4	ENSG00000117533	protein_coding	171700160	171742247	171700160	171742247	42087	3.9	171702401	171702800	0.948036
1	VAMP4	gain	1:171431513..172146014	171431513	172146014	714501	100	10	VAMP4	ENSG00000117533	protein_coding	171700160	171742247	171700160	171742247	42087	3.3	171702801	171703200	0.948036
1	VAMP4	gain	1:171431513..172146014	171431513	172146014	714501	100	10	VAMP4	ENSG00000117533	protein_coding	171700160	171742247	171700160	171742247	42087	2.3	171703201	171703600	0.948036
1	VAMP4	gain	1:171431513..172146014	171431513	172146014	714501	100	10	VAMP4	ENSG00000117533	protein_coding	171700160	171742247	171700160	171742247	42087	3.4	171703601	171704000	0.948036
1	VAMP4	gain	1:171431513..172146014	171431513	172146014	714501	100	10	VAMP4	ENSG00000117533	protein_coding	171700160	171742247	171700160	171742247	42087	2.8	171704001	171704400	0.948036
1	VAMP4	gain	1:171431513..172146014	171431513	172146014	714501	100	10	VAMP4	ENSG00000117533	protein_coding	171700160	171742247	171700160	171742247	42087	3.4	171704401	171704800	0.948036
1	VAMP4	gain	1:171431513..172146014	171431513	172146014	714501	100	10	VAMP4	ENSG00000117533	protein_coding	171700160	171742247	171700160	171742247	42087	3.8	171704801	171705200	0.948036
1	VAMP4	gain	1:171431513..172146014	171431513	172146014	714501	100	10	VAMP4	ENSG00000117533	protein_coding	171700160	171742247	171700160	171742247	42087	3.6	171705201	171705600	0.948036
1	VAMP4	gain	1:171431513..172146014	171431513	172146014	714501	100	10	VAMP4	ENSG00000117533	protein_coding	171700160	171742247	171700160	171742247	42087	3.7	171705601	171706000	0.948036
1	VAMP4	gain	1:171431513..172146014	171431513	172146014	714501	100	10	VAMP4	ENSG00000117533	protein_coding	171700160	171742247	171700160	171742247	42087	3.4	171706001	171706400	0.948036
1	VAMP4	gain	1:171431513..172146014	171431513	172146014	714501	100	10	VAMP4	ENSG00000117533	protein_coding	171700160	171742247	171700160	171742247	42087	4.3	171706401	171706800	0.948036
1	VAMP4	gain	1:171431513..172146014	171431513	172146014	714501	100	10	VAMP4	ENSG00000117533	protein_coding	171700160	171742247	171700160	171742247	42087	3.9	171706801	171707200	0.948036
1	VAMP4	gain	1:171431513..172146014	171431513	172146014	714501	100	10	VAMP4	ENSG00000117533	protein_coding	171700160	171742247	171700160	171742247	42087	2.9	171707201	171707600	0.948036
1	VAMP4	gain	1:171431513..172146014	171431513	172146014	714501	100	10	VAMP4	ENSG00000117533	protein_coding	171700160	171742247	171700160	171742247	42087	3.6	171707601	171708000	0.948036
1	VAMP4	gain	1:171431513..172146014	171431513	172146014	714501	100	10	VAMP4	ENSG00000117533	protein_coding	171700160	171742247	171700160	171742247	42087	4.1	171708001	171708400	0.948036
1	VAMP4	gain	1:171431513..172146014	171431513	172146014	714501	100	10	VAMP4	ENSG00000117533	protein_coding	171700160	171742247	171700160	171742247	42087	3.4	171708401	171708800	0.948036
1	VAMP4	gain	1:171431513..172146014	171431513	172146014	714501	100	10	VAMP4	ENSG00000117533	protein_coding	171700160	171742247	171700160	171742247	42087	3.7	171708801	171709200	0.948036
1	VAMP4	gain	1:171431513..172146014	171431513	172146014	714501	100	10	VAMP4	ENSG00000117533	protein_coding	171700160	171742247	171700160	171742247	42087	3.7	171709201	171709600	0.948036
1	VAMP4	gain	1:171431513..172146014	171431513	172146014	714501	100	10	VAMP4	ENSG00000117533	protein_coding	171700160	171742247	171700160	171742247	42087	3.1	171709601	171710000	0.948036
1	VAMP4	gain	1:171431513..172146014	171431513	172146014	714501	100	10	VAMP4	ENSG00000117533	protein_coding	171700160	171742247	171700160	171742247	42087	3.3	171710001	171710400	0.948036
1	VAMP4	gain	1:171431513..172146014	171431513	172146014	714501	100	10	VAMP4	ENSG00000117533	protein_coding	171700160	171742247	171700160	171742247	42087	3.5	171710401	171710800	0.948036
1	VAMP4	gain	1:171431513..172146014	171431513	172146014	714501	100	10	VAMP4	ENSG00000117533	protein_coding	171700160	171742247	171700160	171742247	42087	3.7	171710801	171711200	0.948036
1	VAMP4	gain	1:171431513..172146014	171431513	172146014	714501	100	10	VAMP4	ENSG00000117533	protein_coding	171700160	171742247	171700160	171742247	42087	4.2	171711201	171711600	0.948036
1	VAMP4	gain	1:171431513..172146014	171431513	172146014	714501	100	10	VAMP4	ENSG00000117533	protein_coding	171700160	171742247	171700160	171742247	42087	3.5	171711601	171712000	0.948036
1	VAMP4	gain	1:171431513..172146014	171431513	172146014	714501	100	10	VAMP4	ENSG00000117533	protein_coding	171700160	171742247	171700160	171742247	42087	3.5	171712001	171712400	0.948036
1	VAMP4	gain	1:171431513..172146014	171431513	172146014	714501	100	10	VAMP4	ENSG00000117533	protein_coding	171700160	171742247	171700160	171742247	42087	3.5	171712401	171712800	0.948036
1	VAMP4	gain	1:171431513..172146014	171431513	172146014	714501	100	10	VAMP4	ENSG00000117533	protein_coding	171700160	171742247	171700160	171742247	42087	3.3	171712801	171713200	0.948036
1	VAMP4	gain	1:171431513..172146014	171431513	172146014	714501	100	10	VAMP4	ENSG00000117533	protein_coding	171700160	171742247	171700160	171742247	42087	3.3	171713201	171713600	0.948036
1	VAMP4	gain	1:171431513..172146014	171431513	172146014	714501	100	10	VAMP4	ENSG00000117533	protein_coding	171700160	171742247	171700160	171742247	42087	3.4	171713601	171714000	0.948036
1	VAMP4	gain	1:171431513..172146014	171431513	172146014	714501	100	10	VAMP4	ENSG00000117533	protein_coding	171700160	171742247	171700160	171742247	42087	3.2	171714001	171714400	0.948036
1	VAMP4	gain	1:171431513..172146014	171431513	172146014	714501	100	10	VAMP4	ENSG00000117533	protein_coding	171700160	171742247	171700160	171742247	42087	3.8	171714401	171714800	0.948036
1	VAMP4	gain	1:171431513..172146014	171431513	172146014	714501	100	10	VAMP4	ENSG00000117533	protein_coding	171700160	171742247	171700160	171742247	42087	4	171714801	171715200	0.948036
1	VAMP4	gain	1:171431513..172146014	171431513	172146014	714501	100	10	VAMP4	ENSG00000117533	protein_coding	171700160	171742247	171700160	171742247	42087	3.7	171715201	171715600	0.948036
1	VAMP4	gain	1:171431513..172146014	171431513	172146014	714501	100	10	VAMP4	ENSG00000117533	protein_coding	171700160	171742247	171700160	171742247	42087	3.3	171715601	171716000	0.948036
1	VAMP4	gain	1:171431513..172146014	171431513	172146014	714501	100	10	VAMP4	ENSG00000117533	protein_coding	171700160	171742247	171700160	171742247	42087	3.7	171716001	171716400	0.948036
1	VAMP4	gain	1:171431513..172146014	171431513	172146014	714501	100	10	VAMP4	ENSG00000117533	protein_coding	171700160	171742247	171700160	171742247	42087	3.2	171716401	171716800	0.948036
1	VAMP4	gain	1:171431513..172146014	171431513	172146014	714501	100	10	VAMP4	ENSG00000117533	protein_coding	171700160	171742247	171700160	171742247	42087	4.2	171716801	171717200	0.948036
1	VAMP4	gain	1:171431513..172146014	171431513	172146014	714501	100	10	VAMP4	ENSG00000117533	protein_coding	171700160	171742247	171700160	171742247	42087	3.9	171717201	171717600	0.948036
1	VAMP4	gain	1:171431513..172146014	171431513	172146014	714501	100	10	VAMP4	ENSG00000117533	protein_coding	171700160	171742247	171700160	171742247	42087	3.9	171717601	171718000	0.948036
1	VAMP4	gain	1:171431513..172146014	171431513	172146014	714501	100	10	VAMP4	ENSG00000117533	protein_coding	171700160	171742247	171700160	171742247	42087	3.7	171718001	171718400	0.948036
[truncated: 101,270 more rows]

## Sheet: FREEC
cosmic.CHR	cosmic.gene	cosmic.CN.type	cosmic.CN.segment.position	cosmic.CN.segment.start	cosmic.CN.segment.end	cosmic.CN.segment.length	cosmic.CN.segment.shareOnGene	cosmic.CN	gene.name	gene.ID	gene.type	gene.start	gene.end	evaluation.segment.start	evaluation.segment end	evaluation.segment.length	cnv	cnv.start	cnv.end	cnv.shareOnEvaluationLength
[truncated: 427 more rows]

[truncated: 3 more sheets: CNVnator, Copycat, MetaCNV]
