# Supplementary material for: MetaCNV - a consensus approach to infer accurate copy numbers from low coverage data
Source: BMC Med Genomics. 2020 Jun 1;13:76. doi: 10.1186/s12920-020-00731-y (PMC7268502; doi:10.1186/s12920-020-00731-y)
Supplement: Supplementary file 10 — Additional file 10. CNVcalling SKBR3–4 cells CNV calling results for SKBR3–4 cells. [file 12920_2020_731_MOESM10_ESM.xlsx]

## Sheet: ReadDepth
cosmic.CHR	cosmic.gene	cosmic.CN.type	cosmic.CN.segment.position	cosmic.CN.segment.start	cosmic.CN.segment.end	cosmic.CN.segment.length	cosmic.CN.segment.shareOnGene	cosmic.CN	gene.name	gene.ID	gene.type	gene.start	gene.end	evaluation.segment.start	evaluation.segment end	evaluation.segment.length	cnv	cnv.start	cnv.end	cnv.shareOnEvaluationLength
5	TENM2	loss	5:167653976..167661034	167653976	167661034	7058	0	0	TENM2	ENSG00000145934	protein_coding	167284799	168264157	167653976	167661034	7058	0	167509501	167909000	100
5	TENM2	loss	5:167653976..167661034	167653976	167661034	7058	0	0	TENM2	ENSG00000145934	protein_coding	167284799	168264157	167653976	167661034	7058	0.9	167909001	168053500	0
5	TENM2	loss	5:167653976..167661034	167653976	167661034	7058	0	0	TENM2	ENSG00000145934	protein_coding	167284799	168264157	167653976	167661034	7058	0	168053501	168155500	0
5	TENM2	loss	5:167653976..167661034	167653976	167661034	7058	0	0	TENM2	ENSG00000145934	protein_coding	167284799	168264157	167653976	167661034	7058	1.8	168155501	169311500	0
5	BTNL3	loss	5:180951711..180991104	180951711	180991104	39393	12	0	BTNL3	ENSG00000168903	protein_coding	180988845	181006727	180988845	180991104	2259	0.5	179112001	181538259	100
7	FOXP2	gain	7:114216212..114438892	114216212	114438892	222680	36	10	FOXP2	ENSG00000128573	protein_coding	114086327	114693772	114216212	114438892	222680	1.2	105340501	127848500	100
7	ARF5	gain	7:126952343..128942431	126952343	128942431	1990088	100	10	ARF5	ENSG00000004059	protein_coding	127588345	127591705	127588345	127591705	3360	1.2	105340501	127848500	100
7	FSCN3	gain	7:126952343..128942431	126952343	128942431	1990088	100	10	FSCN3	ENSG00000106328	protein_coding	127591409	127602144	127591409	127602144	10735	1.2	105340501	127848500	100
7	GCC1	gain	7:126952343..128942431	126952343	128942431	1990088	100	10	GCC1	ENSG00000179562	protein_coding	127580618	127593611	127580618	127593611	12993	1.2	105340501	127848500	100
7	GRM8	gain	7:126952343..128942431	126952343	128942431	1990088	36	10	GRM8	ENSG00000179603	protein_coding	126438598	127253294	126952343	127253294	300951	1.2	105340501	127848500	100
7	PAX4	gain	7:126952343..128942431	126952343	128942431	1990088	100	10	PAX4	ENSG00000106331	protein_coding	127610292	127615928	127610292	127615928	5636	1.2	105340501	127848500	100
7	SND1	gain	7:126952343..128942431	126952343	128942431	1990088	100	10	SND1	ENSG00000197157	protein_coding	127652180	128092609	127652180	128092609	440429	1.2	105340501	127848500	44.5747
7	ZNF800	gain	7:126952343..128942431	126952343	128942431	1990088	100	10	ZNF800	ENSG00000048405	protein_coding	127346790	127431924	127346790	127431924	85134	1.2	105340501	127848500	100
7	IMPDH1	gain	7:126952343..128942431	126952343	128942431	1990088	100	10	IMPDH1	ENSG00000106348	protein_coding	128392277	128410252	128392277	128410252	17975	6	127848501	128469000	100
7	LEP	gain	7:126952343..128942431	126952343	128942431	1990088	100	10	LEP	ENSG00000174697	protein_coding	128241284	128257628	128241284	128257628	16344	6	127848501	128469000	100
7	LRRC4	gain	7:126952343..128942431	126952343	128942431	1990088	100	10	LRRC4	ENSG00000128594	protein_coding	128027071	128032107	128027071	128032107	5036	6	127848501	128469000	100
7	PRRT4	gain	7:126952343..128942431	126952343	128942431	1990088	100	10	PRRT4	ENSG00000224940	protein_coding	128350325	128361685	128350325	128361685	11360	6	127848501	128469000	100
7	RBM28	gain	7:126952343..128942431	126952343	128942431	1990088	100	10	RBM28	ENSG00000106344	protein_coding	128297685	128343908	128297685	128343908	46223	6	127848501	128469000	100
7	SND1	gain	7:126952343..128942431	126952343	128942431	1990088	100	10	SND1	ENSG00000197157	protein_coding	127652180	128092609	127652180	128092609	440429	6	127848501	128469000	55.4251
7	METTL2B	gain	7:126952343..128942431	126952343	128942431	1990088	100	10	METTL2B	ENSG00000165055	protein_coding	128476729	128506602	128476729	128506602	29873	0.1	128469001	128588000	100
7	FAM71F2	gain	7:126952343..128942431	126952343	128942431	1990088	100	10	FAM71F2	ENSG00000205085	protein_coding	128672288	128687872	128672288	128687872	15584	8.7	128639001	128690000	100
7	CALU	gain	7:126952343..128942431	126952343	128942431	1990088	100	10	CALU	ENSG00000128595	protein_coding	128739292	128771807	128739292	128771807	32515	1.4	128690001	128766500	83.6783
7	FAM71F1	gain	7:126952343..128942431	126952343	128942431	1990088	100	10	FAM71F1	ENSG00000135248	protein_coding	128709061	128731743	128709061	128731743	22682	1.4	128690001	128766500	100
7	ATP6V1F	gain	7:126952343..128942431	126952343	128942431	1990088	100	10	ATP6V1F	ENSG00000128524	protein_coding	128862826	128865844	128862826	128865844	3018	12.2	128766501	128936500	100
7	CALU	gain	7:126952343..128942431	126952343	128942431	1990088	100	10	CALU	ENSG00000128595	protein_coding	128739292	128771807	128739292	128771807	32515	12.2	128766501	128936500	16.3186
7	CCDC136	gain	7:126952343..128942431	126952343	128942431	1990088	100	10	CCDC136	ENSG00000128596	protein_coding	128790757	128822132	128790757	128822132	31375	12.2	128766501	128936500	100
7	FLNC	gain	7:126952343..128942431	126952343	128942431	1990088	100	10	FLNC	ENSG00000128591	protein_coding	128830377	128859274	128830377	128859274	28897	12.2	128766501	128936500	100
7	OPN1SW	gain	7:126952343..128942431	126952343	128942431	1990088	100	10	OPN1SW	ENSG00000128617	protein_coding	128772491	128775790	128772491	128775790	3299	12.2	128766501	128936500	100
7	IRF5	gain	7:126952343..128942431	126952343	128942431	1990088	38	10	IRF5	ENSG00000128604	protein_coding	128937612	128950035	128937612	128942431	4819	1.3	128936501	129055500	100
8	SNAI2	gain	8:48905939..49059846	48905939	49059846	153907	100	14	SNAI2	ENSG00000019549	protein_coding	48917690	48921740	48917690	48921740	4050	0.1	48637001	49929000	100
8	LACTB2	gain	8:70587438..71148257	70587438	71148257	560819	100	14	LACTB2	ENSG00000147592	protein_coding	70635318	70669174	70635318	70669174	33856	6.3	70558501	70881500	100
8	TRAM1	gain	8:70587438..71148257	70587438	71148257	560819	59	14	TRAM1	ENSG00000067167	protein_coding	70573442	70608387	70587438	70608387	20949	6.3	70558501	70881500	100
8	XKR9	gain	8:70587438..71148257	70587438	71148257	560819	100	14	XKR9	ENSG00000221947	protein_coding	70669365	70790371	70669365	70790371	121006	6.3	70558501	70881500	100
8	KCNB2	gain	8:71799433..74121158	71799433	74121158	2321725	100	9	KCNB2	ENSG00000182674	protein_coding	72537391	72938349	72537391	72938349	400958	4.3	71629501	72836500	74.5986
8	MSC	gain	8:71799433..74121158	71799433	74121158	2321725	100	9	MSC	ENSG00000178860	protein_coding	71841549	71844468	71841549	71844468	2919	4.3	71629501	72836500	100
8	TRPA1	gain	8:71799433..74121158	71799433	74121158	2321725	100	9	TRPA1	ENSG00000104321	protein_coding	72019917	72075617	72019917	72075617	55700	4.3	71629501	72836500	100
8	KCNB2	gain	8:71799433..74121158	71799433	74121158	2321725	100	9	KCNB2	ENSG00000182674	protein_coding	72537391	72938349	72537391	72938349	400958	7	72836501	73440000	25.4012
8	RDH10	gain	8:71799433..74121158	71799433	74121158	2321725	100	9	RDH10	ENSG00000121039	protein_coding	73294612	73325281	73294612	73325281	30669	7	72836501	73440000	100
8	RPL7	gain	8:71799433..74121158	71799433	74121158	2321725	100	9	RPL7	ENSG00000147604	protein_coding	73290267	73295789	73290267	73295789	5522	7	72836501	73440000	100
8	STAU2	gain	8:71799433..74121158	71799433	74121158	2321725	100	9	STAU2	ENSG00000040341	protein_coding	73420369	73747708	73420369	73747708	327339	7	72836501	73440000	5.99715
8	TERF1	gain	8:71799433..74121158	71799433	74121158	2321725	100	9	TERF1	ENSG00000147601	protein_coding	73008864	73048122	73008864	73048122	39258	7	72836501	73440000	100
8	LY96	gain	8:71799433..74121158	71799433	74121158	2321725	100	9	LY96	ENSG00000154589	protein_coding	73991352	74029087	73991352	74029087	37735	3	73440001	74137000	100
8	STAU2	gain	8:71799433..74121158	71799433	74121158	2321725	100	9	STAU2	ENSG00000040341	protein_coding	73420369	73747708	73420369	73747708	327339	3	73440001	74137000	94.0025
8	TCEB1	gain	8:71799433..74121158	71799433	74121158	2321725	100	9	TCEB1	ENSG00000154582	protein_coding	73939169	73972287	73939169	73972287	33118	3	73440001	74137000	100
8	TMEM70	gain	8:71799433..74121158	71799433	74121158	2321725	100	9	TMEM70	ENSG00000175606	protein_coding	73972437	73982783	73972437	73982783	10346	3	73440001	74137000	100
8	UBE2W	gain	8:71799433..74121158	71799433	74121158	2321725	100	9	UBE2W	ENSG00000104343	protein_coding	73780097	73878910	73780097	73878910	98813	3	73440001	74137000	100
8	JPH1	gain	8:74121273..74263235	74121273	74263235	141962	32	14	JPH1	ENSG00000104369	protein_coding	74234700	74321328	74234700	74263235	28535	7.3	74239001	74298500	84.9273
8	JPH1	gain	8:74121273..74263235	74121273	74263235	141962	32	14	JPH1	ENSG00000104369	protein_coding	74234700	74321328	74234700	74263235	28535	1.9	74298501	74553500	0
8	JPH1	gain	8:74263424..74593729	74263424	74593729	330305	66	9	JPH1	ENSG00000104369	protein_coding	74234700	74321328	74263424	74321328	57904	7.3	74239001	74298500	60.5761
8	GDAP1	gain	8:74263424..74593729	74263424	74593729	330305	100	9	GDAP1	ENSG00000104381	protein_coding	74321130	74488872	74321130	74488872	167742	1.9	74298501	74553500	100
8	JPH1	gain	8:74263424..74593729	74263424	74593729	330305	66	9	JPH1	ENSG00000104369	protein_coding	74234700	74321328	74263424	74321328	57904	1.9	74298501	74553500	39.4221
8	HNF4G	gain	8:75090508..77501954	75090508	77501954	2411446	100	12	HNF4G	ENSG00000164749	protein_coding	75407914	75566843	75407914	75566843	158929	2.6	74961501	79101000	100
8	PEX2	gain	8:75090508..77501954	75090508	77501954	2411446	100	12	PEX2	ENSG00000164751	protein_coding	76980258	77001044	76980258	77001044	20786	2.6	74961501	79101000	100
8	ZFHX4	gain	8:75090508..77501954	75090508	77501954	2411446	100	12	ZFHX4	ENSG00000091656	protein_coding	76681219	76867285	76681219	76867285	186066	2.6	74961501	79101000	100
8	IL7	gain	8:78578834..79061341	78578834	79061341	482507	100	12	IL7	ENSG00000104432	protein_coding	78675743	78805523	78675743	78805523	129780	2.6	74961501	79101000	100
8	PKIA	gain	8:78578834..79061341	78578834	79061341	482507	29	12	PKIA	ENSG00000171033	protein_coding	78516139	78605267	78578834	78605267	26433	2.6	74961501	79101000	100
8	STMN2	gain	8:79061945..80889364	79061945	80889364	1827419	100	14	STMN2	ENSG00000104435	protein_coding	79610814	79666175	79610814	79666175	55361	5.2	79101001	79645000	61.7511
8	HEY1	gain	8:79061945..80889364	79061945	80889364	1827419	100	14	HEY1	ENSG00000164683	protein_coding	79764010	79767863	79764010	79767863	3853	10.7	79645001	80894500	100
8	MRPS28	gain	8:79061945..80889364	79061945	80889364	1827419	100	14	MRPS28	ENSG00000147586	protein_coding	79918717	80030289	79918717	80030289	111572	10.7	79645001	80894500	100
8	STMN2	gain	8:79061945..80889364	79061945	80889364	1827419	100	14	STMN2	ENSG00000104435	protein_coding	79610814	79666175	79610814	79666175	55361	10.7	79645001	80894500	38.2471
8	TPD52	gain	8:79061945..80889364	79061945	80889364	1827419	100	14	TPD52	ENSG00000076554	protein_coding	80034745	80231232	80034745	80231232	196487	10.7	79645001	80894500	100
8	ZBTB10	gain	8:79061945..80889364	79061945	80889364	1827419	100	14	ZBTB10	ENSG00000205189	protein_coding	80485619	80526265	80485619	80526265	40646	10.7	79645001	80894500	100
8	ZNF704	gain	8:79061945..80889364	79061945	80889364	1827419	100	14	ZNF704	ENSG00000164684	protein_coding	80628451	80874781	80628451	80874781	246330	10.7	79645001	80894500	100
8	CNBD1	gain	8:86809246..87308043	86809246	87308043	498797	58	11	CNBD1	ENSG00000176571	protein_coding	86866442	87615219	86866442	87308043	441601	2.2	85833001	91426000	100
8	DCAF4L2	gain	8:87644073..88489657	87644073	88489657	845584	100	14	DCAF4L2	ENSG00000176566	protein_coding	87870743	87874068	87870743	87874068	3325	2.2	85833001	91426000	100
8	MMP16	gain	8:87644073..88489657	87644073	88489657	845584	100	14	MMP16	ENSG00000156103	protein_coding	88032009	88328025	88032009	88328025	296016	2.2	85833001	91426000	100
8	CALB1	gain	8:89750842..90214608	89750842	90214608	463766	100	14	CALB1	ENSG00000104327	protein_coding	90058608	90095475	90058608	90095475	36867	2.2	85833001	91426000	100
8	DECR1	gain	8:89750842..90214608	89750842	90214608	463766	100	14	DECR1	ENSG00000104325	protein_coding	90001405	90052092	90001405	90052092	50687	2.2	85833001	91426000	100
8	NBN	gain	8:89750842..90214608	89750842	90214608	463766	100	14	NBN	ENSG00000104320	protein_coding	89933336	90003228	89933336	90003228	69892	2.2	85833001	91426000	100
8	OSGIN2	gain	8:89750842..90214608	89750842	90214608	463766	100	14	OSGIN2	ENSG00000164823	protein_coding	89901859	89927888	89901859	89927888	26029	2.2	85833001	91426000	100
8	RIPK2	gain	8:89750842..90214608	89750842	90214608	463766	100	14	RIPK2	ENSG00000104312	protein_coding	89757747	89791063	89757747	89791063	33316	2.2	85833001	91426000	100
8	LRRC69	gain	8:90648855..91121730	90648855	91121730	472875	16	9	LRRC69	ENSG00000214954	protein_coding	91101832	91219236	91101832	91121730	19898	2.2	85833001	91426000	100
8	NECAB1	gain	8:90648855..91121730	90648855	91121730	472875	100	9	NECAB1	ENSG00000123119	protein_coding	90791550	90959408	90791550	90959408	167858	2.2	85833001	91426000	100
8	OTUD6B	gain	8:90648855..91121730	90648855	91121730	472875	100	9	OTUD6B	ENSG00000155100	protein_coding	91070196	91087095	91070196	91087095	16899	2.2	85833001	91426000	100
8	TMEM55A	gain	8:90648855..91121730	90648855	91121730	472875	100	9	TMEM55A	ENSG00000155099	protein_coding	90993796	91041064	90993796	91041064	47268	2.2	85833001	91426000	100
8	LRRC69	gain	8:91124606..91349940	91124606	91349940	225334	80	13	LRRC69	ENSG00000214954	protein_coding	91101832	91219236	91124606	91219236	94630	2.2	85833001	91426000	100
8	SLC26A7	gain	8:91124606..91349940	91124606	91349940	225334	74	13	SLC26A7	ENSG00000147606	protein_coding	91209494	91398152	91209494	91349940	140446	2.2	85833001	91426000	100
8	SLC26A7	gain	8:91351162..91536055	91351162	91536055	184893	24	9	SLC26A7	ENSG00000147606	protein_coding	91209494	91398152	91351162	91398152	46990	2.2	85833001	91426000	100
8	CSMD3	gain	8:111532658..113453881	111532658	113453881	1921223	100	14	CSMD3	ENSG00000164796	protein_coding	112222928	113437099	112222928	113437099	1214171	2.6	111528501	114563000	100
8	TRPS1	gain	8:114289308..116049769	114289308	116049769	1760461	100	14	TRPS1	ENSG00000104447	protein_coding	115408496	115809673	115408496	115809673	401177	4.2	114563001	116705000	100
8	EIF3H	gain	8:116049898..116760111	116049898	116760111	710213	94	10	EIF3H	ENSG00000147677	protein_coding	116642130	116766925	116642130	116760111	117981	4.2	114563001	116705000	53.2882
8	EIF3H	gain	8:116049898..116760111	116049898	116760111	710213	94	10	EIF3H	ENSG00000147677	protein_coding	116642130	116766925	116642130	116760111	117981	2.1	116705001	116977000	46.7109
8	SLC30A8	gain	8:116978486..118522006	116978486	118522006	1543520	87	12	SLC30A8	ENSG00000164756	protein_coding	116950273	117176714	116978486	117176714	198228	2.1	116705001	116977000	0
8	EXT1	gain	8:116978486..118522006	116978486	118522006	1543520	100	12	EXT1	ENSG00000182197	protein_coding	117794490	118111853	117794490	118111853	317363	4.7	116977001	119875500	100
8	MED30	gain	8:116978486..118522006	116978486	118522006	1543520	100	12	MED30	ENSG00000164758	protein_coding	117520713	117540262	117520713	117540262	19549	4.7	116977001	119875500	100
8	SAMD12	gain	8:116978486..118522006	116978486	118522006	1543520	76	12	SAMD12	ENSG00000177570	protein_coding	118189459	118621995	118189459	118522006	332547	4.7	116977001	119875500	100
8	SLC30A8	gain	8:116978486..118522006	116978486	118522006	1543520	87	12	SLC30A8	ENSG00000164756	protein_coding	116950273	117176714	116978486	117176714	198228	4.7	116977001	119875500	100
8	COLEC10	gain	8:118522090..119585444	118522090	119585444	1063354	100	14	COLEC10	ENSG00000184374	protein_coding	118995452	119106582	118995452	119106582	111130	4.7	116977001	119875500	100
8	ENPP2	gain	8:118522090..119585444	118522090	119585444	1063354	24	14	ENPP2	ENSG00000136960	protein_coding	119557086	119673453	119557086	119585444	28358	4.7	116977001	119875500	100
8	NOV	gain	8:118522090..119585444	118522090	119585444	1063354	100	14	NOV	ENSG00000136999	protein_coding	119416306	119424353	119416306	119424353	8047	4.7	116977001	119875500	100
8	SAMD12	gain	8:118522090..119585444	118522090	119585444	1063354	23	14	SAMD12	ENSG00000177570	protein_coding	118189459	118621995	118522090	118621995	99905	4.7	116977001	119875500	100
8	TNFRSF11B	gain	8:118522090..119585444	118522090	119585444	1063354	100	14	TNFRSF11B	ENSG00000164761	protein_coding	118923557	118952200	118923557	118952200	28643	4.7	116977001	119875500	100
8	DEPTOR	gain	8:119585862..119966700	119585862	119966700	380838	52	9	DEPTOR	ENSG00000155792	protein_coding	119873717	120050913	119873717	119966700	92983	4.7	116977001	119875500	1.91755
8	DSCC1	gain	8:119585862..119966700	119585862	119966700	380838	100	9	DSCC1	ENSG00000136982	protein_coding	119833976	119856010	119833976	119856010	22034	4.7	116977001	119875500	100
8	ENPP2	gain	8:119585862..119966700	119585862	119966700	380838	75	9	ENPP2	ENSG00000136960	protein_coding	119557086	119673453	119585862	119673453	87591	4.7	116977001	119875500	100
8	TAF2	gain	8:119585862..119966700	119585862	119966700	380838	100	9	TAF2	ENSG00000064313	protein_coding	119730775	119832863	119730775	119832863	102088	4.7	116977001	119875500	100
8	DEPTOR	gain	8:119585862..119966700	119585862	119966700	380838	52	9	DEPTOR	ENSG00000155792	protein_coding	119873717	120050913	119873717	119966700	92983	16.7	119875501	120088000	98.0814
8	DEPTOR	gain	8:119970060..123747489	119970060	123747489	3777429	45	14	DEPTOR	ENSG00000155792	protein_coding	119873717	120050913	119970060	120050913	80853	4.7	116977001	119875500	0
8	COL14A1	gain	8:119970060..123747489	119970060	123747489	3777429	100	14	COL14A1	ENSG00000187955	protein_coding	120059780	120372036	120059780	120372036	312256	16.7	119875501	120088000	9.03746
8	DEPTOR	gain	8:119970060..123747489	119970060	123747489	3777429	45	14	DEPTOR	ENSG00000155792	protein_coding	119873717	120050913	119970060	120050913	80853	16.7	119875501	120088000	100
8	COL14A1	gain	8:119970060..123747489	119970060	123747489	3777429	100	14	COL14A1	ENSG00000187955	protein_coding	120059780	120372036	120059780	120372036	312256	7.6	120088001	122485000	90.9622
8	HAS2	gain	8:119970060..123747489	119970060	123747489	3777429	100	14	HAS2	ENSG00000170961	protein_coding	121612116	121641390	121612116	121641390	29274	7.6	120088001	122485000	100
8	MRPL13	gain	8:119970060..123747489	119970060	123747489	3777429	100	14	MRPL13	ENSG00000172172	protein_coding	120380761	120445402	120380761	120445402	64641	7.6	120088001	122485000	100
8	MTBP	gain	8:119970060..123747489	119970060	123747489	3777429	100	14	MTBP	ENSG00000172167	protein_coding	120445400	120542133	120445400	120542133	96733	7.6	120088001	122485000	100
8	SNTB1	gain	8:119970060..123747489	119970060	123747489	3777429	100	14	SNTB1	ENSG00000172164	protein_coding	120535745	120813273	120535745	120813273	277528	7.6	120088001	122485000	100
8	ZHX2	gain	8:119970060..123747489	119970060	123747489	3777429	100	14	ZHX2	ENSG00000178764	protein_coding	122781394	122974512	122781394	122974512	193118	68.7	122774001	122978000	100
8	DERL1	gain	8:119970060..123747489	119970060	123747489	3777429	100	14	DERL1	ENSG00000136986	protein_coding	123013164	123042423	123013164	123042423	29259	12.1	122978001	123156500	100
8	C8orf76	gain	8:119970060..123747489	119970060	123747489	3777429	100	14	C8orf76	ENSG00000189376	protein_coding	123219957	123241398	123219957	123241398	21441	68	123156501	123233000	60.8321
8	FAM83A	gain	8:119970060..123747489	119970060	123747489	3777429	100	14	FAM83A	ENSG00000147689	protein_coding	123178960	123210079	123178960	123210079	31119	68	123156501	123233000	100
8	C8orf76	gain	8:119970060..123747489	119970060	123747489	3777429	100	14	C8orf76	ENSG00000189376	protein_coding	123219957	123241398	123219957	123241398	21441	15.3	123233001	123262750	39.1633
8	ZHX1	gain	8:119970060..123747489	119970060	123747489	3777429	100	14	ZHX1	ENSG00000165156	protein_coding	123248451	123275541	123248451	123275541	27090	15.3	123233001	123262750	52.7833
8	ATAD2	gain	8:119970060..123747489	119970060	123747489	3777429	100	14	ATAD2	ENSG00000156802	protein_coding	123319850	123416350	123319850	123416350	96500	5	123262751	123386000	68.5492
8	ZHX1	gain	8:119970060..123747489	119970060	123747489	3777429	100	14	ZHX1	ENSG00000165156	protein_coding	123248451	123275541	123248451	123275541	27090	5	123262751	123386000	47.213
8	ANXA13	gain	8:119970060..123747489	119970060	123747489	3777429	100	14	ANXA13	ENSG00000104537	protein_coding	123680794	123737407	123680794	123737407	56613	24.8	123386001	123760000	100
8	ATAD2	gain	8:119970060..123747489	119970060	123747489	3777429	100	14	ATAD2	ENSG00000156802	protein_coding	123319850	123416350	123319850	123416350	96500	24.8	123386001	123760000	31.4497
8	FBXO32	gain	8:119970060..123747489	119970060	123747489	3777429	100	14	FBXO32	ENSG00000156804	protein_coding	123497889	123541206	123497889	123541206	43317	24.8	123386001	123760000	100
8	KLHL38	gain	8:119970060..123747489	119970060	123747489	3777429	100	14	KLHL38	ENSG00000175946	protein_coding	123645527	123652950	123645527	123652950	7423	24.8	123386001	123760000	100
8	WDYHV1	gain	8:119970060..123747489	119970060	123747489	3777429	100	14	WDYHV1	ENSG00000156795	protein_coding	123416725	123467230	123416725	123467230	50505	24.8	123386001	123760000	100
8	FAM91A1	gain	8:123750465..124540861	123750465	124540861	790396	100	9	FAM91A1	ENSG00000176853	protein_coding	123768456	123815452	123768456	123815452	46996	3.3	123760001	125672500	100
8	FER1L6	gain	8:123750465..124540861	123750465	124540861	790396	100	9	FER1L6	ENSG00000214814	protein_coding	123851987	124120061	123851987	124120061	268074	3.3	123760001	125672500	100
8	NDUFB9	gain	8:123750465..124540861	123750465	124540861	790396	5	9	NDUFB9	ENSG00000147684	protein_coding	124539103	124568510	124539103	124540861	1758	3.3	123760001	125672500	100
8	RNF139	gain	8:123750465..124540861	123750465	124540861	790396	100	9	RNF139	ENSG00000170881	protein_coding	124474738	124487914	124474738	124487914	13176	3.3	123760001	125672500	100
8	TATDN1	gain	8:123750465..124540861	123750465	124540861	790396	100	9	TATDN1	ENSG00000147687	protein_coding	124488485	124539458	124488485	124539458	50973	3.3	123760001	125672500	100
8	TMEM65	gain	8:123750465..124540861	123750465	124540861	790396	100	9	TMEM65	ENSG00000164983	protein_coding	124306189	124372692	124306189	124372692	66503	3.3	123760001	125672500	100
8	TRMT12	gain	8:123750465..124540861	123750465	124540861	790396	100	9	TRMT12	ENSG00000183665	protein_coding	124450820	124462150	124450820	124462150	11330	3.3	123760001	125672500	100
8	MTSS1	gain	8:124540879..124637640	124540879	124637640	96761	48	13	MTSS1	ENSG00000170873	protein_coding	124550790	124728429	124550790	124637640	86850	3.3	123760001	125672500	100
8	NDUFB9	gain	8:124540879..124637640	124540879	124637640	96761	93	13	NDUFB9	ENSG00000147684	protein_coding	124539103	124568510	124540879	124568510	27631	3.3	123760001	125672500	100
8	POU5F1B	gain	8:127214429..127750916	127214429	127750916	536487	100	14	POU5F1B	ENSG00000212993	protein_coding	127414290	127420069	127414290	127420069	5779	8.6	127202501	127568000	100
8	MYC	gain	8:127214429..127750916	127214429	127750916	536487	100	14	MYC	ENSG00000136997	protein_coding	127735434	127741434	127735434	127741434	6000	21.5	127568001	127755000	100
8	TMEM75	gain	8:127797362..128082732	127797362	128082732	285370	100	14	TMEM75	ENSG00000280055	TEC	127946559	127948723	127946559	127948723	2164	45.3	127789001	128069500	100
8	KCNQ3	loss	8:132281626..132289492	132281626	132289492	7866	2	0	KCNQ3	ENSG00000184156	protein_coding	132120859	132480953	132281626	132289492	7866	0.2	131095501	132268500	0
8	KCNQ3	loss	8:132281626..132289492	132281626	132289492	7866	2	0	KCNQ3	ENSG00000184156	protein_coding	132120859	132480953	132281626	132289492	7866	1.5	132268501	133883500	100
16	CDH1	loss	16:68602076..68819768	68602076	68819768	217692	83	0	CDH1	ENSG00000039068	protein_coding	68737225	68835548	68737225	68819768	82543	0	68544001	68884000	100
16	CDH3	loss	16:68602076..68819768	68602076	68819768	217692	100	0	CDH3	ENSG00000062038	protein_coding	68636189	68722616	68636189	68722616	86427	0	68544001	68884000	100
17	ARL5C	gain	17:39122480..39943112	39122480	39943112	820632	100	14	ARL5C	ENSG00000141748	protein_coding	39156894	39167484	39156894	39167484	10590	17	39057501	40630000	100
17	CACNB1	gain	17:39122480..39943112	39122480	39943112	820632	100	14	CACNB1	ENSG00000067191	protein_coding	39173456	39197703	39173456	39197703	24247	17	39057501	40630000	100
17	CDK12	gain	17:39122480..39943112	39122480	39943112	820632	100	14	CDK12	ENSG00000167258	protein_coding	39461511	39564907	39461511	39564907	103396	17	39057501	40630000	100
17	ERBB2	gain	17:39122480..39943112	39122480	39943112	820632	100	14	ERBB2	ENSG00000141736	protein_coding	39687914	39730426	39687914	39730426	42512	17	39057501	40630000	100
17	FBXL20	gain	17:39122480..39943112	39122480	39943112	820632	100	14	FBXL20	ENSG00000108306	protein_coding	39252644	39402523	39252644	39402523	149879	17	39057501	40630000	100
17	GRB7	gain	17:39122480..39943112	39122480	39943112	820632	100	14	GRB7	ENSG00000141738	protein_coding	39737927	39747291	39737927	39747291	9364	17	39057501	40630000	100
17	GSDMB	gain	17:39122480..39943112	39122480	39943112	820632	100	14	GSDMB	ENSG00000073605	protein_coding	39904595	39919854	39904595	39919854	15259	17	39057501	40630000	100
17	IKZF3	gain	17:39122480..39943112	39122480	39943112	820632	100	14	IKZF3	ENSG00000161405	protein_coding	39757715	39864188	39757715	39864188	106473	17	39057501	40630000	100
17	LRRC3C	gain	17:39122480..39943112	39122480	39943112	820632	50	14	LRRC3C	ENSG00000204913	protein_coding	39941474	39944747	39941474	39943112	1638	17	39057501	40630000	100
17	MED1	gain	17:39122480..39943112	39122480	39943112	820632	100	14	MED1	ENSG00000125686	protein_coding	39404285	39451286	39404285	39451286	47001	17	39057501	40630000	100
17	NEUROD2	gain	17:39122480..39943112	39122480	39943112	820632	100	14	NEUROD2	ENSG00000171532	protein_coding	39603536	39609777	39603536	39609777	6241	17	39057501	40630000	100
17	ORMDL3	gain	17:39122480..39943112	39122480	39943112	820632	100	14	ORMDL3	ENSG00000172057	protein_coding	39921041	39927601	39921041	39927601	6560	17	39057501	40630000	100
17	PGAP3	gain	17:39122480..39943112	39122480	39943112	820632	100	14	PGAP3	ENSG00000161395	protein_coding	39671122	39696797	39671122	39696797	25675	17	39057501	40630000	100
17	PLXDC1	gain	17:39122480..39943112	39122480	39943112	820632	35	14	PLXDC1	ENSG00000161381	protein_coding	39063303	39154394	39122480	39154394	31914	17	39057501	40630000	100
17	PNMT	gain	17:39122480..39943112	39122480	39943112	820632	100	14	PNMT	ENSG00000141744	protein_coding	39667981	39670475	39667981	39670475	2494	17	39057501	40630000	100
17	PPP1R1B	gain	17:39122480..39943112	39122480	39943112	820632	100	14	PPP1R1B	ENSG00000131771	protein_coding	39626740	39636626	39626740	39636626	9886	17	39057501	40630000	100
17	RPL19	gain	17:39122480..39943112	39122480	39943112	820632	100	14	RPL19	ENSG00000108298	protein_coding	39200283	39204727	39200283	39204727	4444	17	39057501	40630000	100
17	STAC2	gain	17:39122480..39943112	39122480	39943112	820632	100	14	STAC2	ENSG00000141750	protein_coding	39210536	39225872	39210536	39225872	15336	17	39057501	40630000	100
17	STARD3	gain	17:39122480..39943112	39122480	39943112	820632	100	14	STARD3	ENSG00000131748	protein_coding	39637065	39663484	39637065	39663484	26419	17	39057501	40630000	100
17	TCAP	gain	17:39122480..39943112	39122480	39943112	820632	100	14	TCAP	ENSG00000173991	protein_coding	39664187	39666555	39664187	39666555	2368	17	39057501	40630000	100
17	ZPBP2	gain	17:39122480..39943112	39122480	39943112	820632	100	14	ZPBP2	ENSG00000186075	protein_coding	39868164	39877896	39868164	39877896	9732	17	39057501	40630000	100
17	CASC3	gain	17:39945679..40316369	39945679	40316369	370690	100	11	CASC3	ENSG00000108349	protein_coding	40140318	40172183	40140318	40172183	31865	17	39057501	40630000	100
17	CDC6	gain	17:39945679..40316369	39945679	40316369	370690	100	11	CDC6	ENSG00000094804	protein_coding	40287633	40304657	40287633	40304657	17024	17	39057501	40630000	100
17	CSF3	gain	17:39945679..40316369	39945679	40316369	370690	100	11	CSF3	ENSG00000108342	protein_coding	40015361	40017813	40015361	40017813	2452	17	39057501	40630000	100
17	GSDMA	gain	17:39945679..40316369	39945679	40316369	370690	100	11	GSDMA	ENSG00000167914	protein_coding	39962973	39977766	39962973	39977766	14793	17	39057501	40630000	100
17	MED24	gain	17:39945679..40316369	39945679	40316369	370690	100	11	MED24	ENSG00000008838	protein_coding	40019097	40061215	40019097	40061215	42118	17	39057501	40630000	100
17	MSL1	gain	17:39945679..40316369	39945679	40316369	370690	100	11	MSL1	ENSG00000188895	protein_coding	40122298	40136916	40122298	40136916	14618	17	39057501	40630000	100
17	NR1D1	gain	17:39945679..40316369	39945679	40316369	370690	100	11	NR1D1	ENSG00000126368	protein_coding	40092787	40100725	40092787	40100725	7938	17	39057501	40630000	100
17	PSMD3	gain	17:39945679..40316369	39945679	40316369	370690	100	11	PSMD3	ENSG00000108344	protein_coding	39980797	39997960	39980797	39997960	17163	17	39057501	40630000	100
17	RAPGEFL1	gain	17:39945679..40316369	39945679	40316369	370690	100	11	RAPGEFL1	ENSG00000108352	protein_coding	40177010	40195656	40177010	40195656	18646	17	39057501	40630000	100
17	THRA	gain	17:39945679..40316369	39945679	40316369	370690	100	11	THRA	ENSG00000126351	protein_coding	40058290	40093867	40058290	40093867	35577	17	39057501	40630000	100
17	WIPF2	gain	17:39945679..40316369	39945679	40316369	370690	100	11	WIPF2	ENSG00000171475	protein_coding	40219304	40284136	40219304	40284136	64832	17	39057501	40630000	100
17	KRTAP4-12	gain	17:41118879..41265434	41118879	41265434	146555	100	12	KRTAP4-12	ENSG00000213416	protein_coding	41123091	41124167	41123091	41124167	1076	0.2	40630001	41182500	100
17	KRTAP4-2	gain	17:41118879..41265434	41118879	41265434	146555	100	12	KRTAP4-2	ENSG00000244537	protein_coding	41177446	41178208	41177446	41178208	762	0.2	40630001	41182500	100
17	KRTAP4-3	gain	17:41118879..41265434	41118879	41265434	146555	100	12	KRTAP4-3	ENSG00000196156	protein_coding	41167231	41168194	41167231	41168194	963	0.2	40630001	41182500	100
17	KRTAP4-4	gain	17:41118879..41265434	41118879	41265434	146555	100	12	KRTAP4-4	ENSG00000171396	protein_coding	41159651	41160731	41159651	41160731	1080	0.2	40630001	41182500	100
17	KRTAP4-5	gain	17:41118879..41265434	41118879	41265434	146555	100	12	KRTAP4-5	ENSG00000198271	protein_coding	41148924	41149802	41148924	41149802	878	0.2	40630001	41182500	100
17	KRTAP4-6	gain	17:41118879..41265434	41118879	41265434	146555	100	12	KRTAP4-6	ENSG00000198090	protein_coding	41139433	41140487	41139433	41140487	1054	0.2	40630001	41182500	100
17	KRTAP4-1	gain	17:41118879..41265434	41118879	41265434	146555	100	12	KRTAP4-1	ENSG00000198443	protein_coding	41184102	41185342	41184102	41185342	1240	6.8	41182501	42228000	100
17	KRTAP9-1	gain	17:41118879..41265434	41118879	41265434	146555	100	12	KRTAP9-1	ENSG00000240542	protein_coding	41189887	41190639	41189887	41190639	752	6.8	41182501	42228000	100
17	KRTAP9-2	gain	17:41118879..41265434	41118879	41265434	146555	100	12	KRTAP9-2	ENSG00000239886	protein_coding	41226648	41227652	41226648	41227652	1004	6.8	41182501	42228000	100
17	KRTAP9-3	gain	17:41118879..41265434	41118879	41265434	146555	100	12	KRTAP9-3	ENSG00000204873	protein_coding	41232463	41233454	41232463	41233454	991	6.8	41182501	42228000	100
17	KRTAP9-4	gain	17:41118879..41265434	41118879	41265434	146555	100	12	KRTAP9-4	ENSG00000241595	protein_coding	41249687	41250653	41249687	41250653	966	6.8	41182501	42228000	100
17	KRTAP9-8	gain	17:41118879..41265434	41118879	41265434	146555	100	12	KRTAP9-8	ENSG00000187272	protein_coding	41232475	41239004	41232475	41239004	6529	6.8	41182501	42228000	100
17	KRTAP9-9	gain	17:41118879..41265434	41118879	41265434	146555	100	12	KRTAP9-9	ENSG00000198083	protein_coding	41226653	41256364	41226653	41256364	29711	6.8	41182501	42228000	100
17	KRT33A	gain	17:41276473..41380423	41276473	41380423	103950	100	11	KRT33A	ENSG00000006059	protein_coding	41346092	41350812	41346092	41350812	4720	6.8	41182501	42228000	100
17	KRT33B	gain	17:41276473..41380423	41276473	41380423	103950	100	11	KRT33B	ENSG00000131738	protein_coding	41363494	41369800	41363494	41369800	6306	6.8	41182501	42228000	100
17	KRT34	gain	17:41276473..41380423	41276473	41380423	103950	58	11	KRT34	ENSG00000131737	protein_coding	41377650	41382403	41377650	41380423	2773	6.8	41182501	42228000	100
17	KRTAP16-1	gain	17:41276473..41380423	41276473	41380423	103950	100	11	KRTAP16-1	ENSG00000212657	protein_coding	41307700	41309253	41307700	41309253	1553	6.8	41182501	42228000	100
17	KRTAP17-1	gain	17:41276473..41380423	41276473	41380423	103950	100	11	KRTAP17-1	ENSG00000186860	protein_coding	41314917	41315695	41314917	41315695	778	6.8	41182501	42228000	100
17	KRTAP29-1	gain	17:41276473..41380423	41276473	41380423	103950	100	11	KRTAP29-1	ENSG00000212658	protein_coding	41301826	41302851	41301826	41302851	1025	6.8	41182501	42228000	100
19	RPSAP58	loss	19:20254403..24338821	20254403	24338821	4084418	100	0	RPSAP58	ENSG00000225178	processed_pseudogene	23827162	23828049	23827162	23828049	887	0.2	3196001	24148500	100
19	ZNF100	loss	19:20254403..24338821	20254403	24338821	4084418	100	0	ZNF100	ENSG00000197020	protein_coding	21722766	21767628	21722766	21767628	44862	0.2	3196001	24148500	100
19	ZNF208	loss	19:20254403..24338821	20254403	24338821	4084418	100	0	ZNF208	ENSG00000160321	protein_coding	21932958	22010949	21932958	22010949	77991	0.2	3196001	24148500	100
19	ZNF257	loss	19:20254403..24338821	20254403	24338821	4084418	100	0	ZNF257	ENSG00000197134	protein_coding	22052452	22091480	22052452	22091480	39028	0.2	3196001	24148500	100
19	ZNF429	loss	19:20254403..24338821	20254403	24338821	4084418	100	0	ZNF429	ENSG00000197013	protein_coding	21496682	21556270	21496682	21556270	59588	0.2	3196001	24148500	100
19	ZNF43	loss	19:20254403..24338821	20254403	24338821	4084418	100	0	ZNF43	ENSG00000198521	protein_coding	21804949	21852125	21804949	21852125	47176	0.2	3196001	24148500	100
19	ZNF430	loss	19:20254403..24338821	20254403	24338821	4084418	100	0	ZNF430	ENSG00000118620	protein_coding	21020620	21060050	21020620	21060050	39430	0.2	3196001	24148500	100
19	ZNF431	loss	19:20254403..24338821	20254403	24338821	4084418	100	0	ZNF431	ENSG00000196705	protein_coding	21142024	21196053	21142024	21196053	54029	0.2	3196001	24148500	100
19	ZNF493	loss	19:20254403..24338821	20254403	24338821	4084418	100	0	ZNF493	ENSG00000196268	protein_coding	21397119	21427573	21397119	21427573	30454	0.2	3196001	24148500	100
19	ZNF626	loss	19:20254403..24338821	20254403	24338821	4084418	100	0	ZNF626	ENSG00000188171	protein_coding	20620061	20661596	20620061	20661596	41535	0.2	3196001	24148500	100
19	ZNF675	loss	19:20254403..24338821	20254403	24338821	4084418	100	0	ZNF675	ENSG00000197372	protein_coding	23525631	23687220	23525631	23687220	161589	0.2	3196001	24148500	100
19	ZNF676	loss	19:20254403..24338821	20254403	24338821	4084418	100	0	ZNF676	ENSG00000196109	protein_coding	22179091	22196951	22179091	22196951	17860	0.2	3196001	24148500	100
19	ZNF681	loss	19:20254403..24338821	20254403	24338821	4084418	100	0	ZNF681	ENSG00000196172	protein_coding	23739195	23758891	23739195	23758891	19696	0.2	3196001	24148500	100
19	ZNF708	loss	19:20254403..24338821	20254403	24338821	4084418	100	0	ZNF708	ENSG00000182141	protein_coding	21221500	21329425	21221500	21329425	107925	0.2	3196001	24148500	100
19	ZNF724P	loss	19:20254403..24338821	20254403	24338821	4084418	100	0	ZNF724P	ENSG00000196081	protein_coding	23221599	23250390	23221599	23250390	28791	0.2	3196001	24148500	100
19	ZNF729	loss	19:20254403..24338821	20254403	24338821	4084418	100	0	ZNF729	ENSG00000196350	protein_coding	22286408	22317176	22286408	22317176	30768	0.2	3196001	24148500	100
19	ZNF730	loss	19:20254403..24338821	20254403	24338821	4084418	100	0	ZNF730	ENSG00000183850	protein_coding	23075210	23147219	23075210	23147219	72009	0.2	3196001	24148500	100
19	ZNF737	loss	19:20254403..24338821	20254403	24338821	4084418	100	0	ZNF737	ENSG00000237440	protein_coding	20535825	20565809	20535825	20565809	29984	0.2	3196001	24148500	100
19	ZNF738	loss	19:20254403..24338821	20254403	24338821	4084418	100	0	ZNF738	ENSG00000172687	protein_coding	21358930	21379302	21358930	21379302	20372	0.2	3196001	24148500	100
19	ZNF826P	loss	19:20254403..24338821	20254403	24338821	4084418	100	0	ZNF826P	ENSG00000231205	transcribed_unprocessed_pseudogene	20340269	20424969	20340269	20424969	84700	0.2	3196001	24148500	100
19	ZNF85	loss	19:20254403..24338821	20254403	24338821	4084418	100	0	ZNF85	ENSG00000105750	protein_coding	20923222	20950697	20923222	20950697	27475	0.2	3196001	24148500	100
19	ZNF91	loss	19:20254403..24338821	20254403	24338821	4084418	100	0	ZNF91	ENSG00000167232	protein_coding	23304991	23395560	23304991	23395560	90569	0.2	3196001	24148500	100
19	ZNF98	loss	19:20254403..24338821	20254403	24338821	4084418	100	0	ZNF98	ENSG00000197360	protein_coding	22391019	22532485	22391019	22532485	141466	0.2	3196001	24148500	100
19	ZNF99	loss	19:20254403..24338821	20254403	24338821	4084418	100	0	ZNF99	ENSG00000213973	protein_coding	22752183	22784107	22752183	22784107	31924	0.2	3196001	24148500	100

## Sheet: SVDetect_simNormal
cosmic.CHR	cosmic.gene	cosmic.CN.type	cosmic.CN.segment.position	cosmic.CN.segment.start	cosmic.CN.segment.end	cosmic.CN.segment.length	cosmic.CN.segment.shareOnGene	cosmic.CN	gene.name	gene.ID	gene.type	gene.start	gene.end	evaluation.segment.start	evaluation.segment end	evaluation.segment.length	cnv	cnv.start	cnv.end	cnv.shareOnEvaluationLength
5	TENM2	loss	5:167653976..167661034	167653976	167661034	7058	0	0	TENM2	ENSG00000145934	protein_coding	167284799	168264157	167653976	167661034	7058	2.1	167284801	167285200	0
5	TENM2	loss	5:167653976..167661034	167653976	167661034	7058	0	0	TENM2	ENSG00000145934	protein_coding	167284799	168264157	167653976	167661034	7058	4.3	167285201	167285600	0
5	TENM2	loss	5:167653976..167661034	167653976	167661034	7058	0	0	TENM2	ENSG00000145934	protein_coding	167284799	168264157	167653976	167661034	7058	2.3	167285601	167286000	0
5	TENM2	loss	5:167653976..167661034	167653976	167661034	7058	0	0	TENM2	ENSG00000145934	protein_coding	167284799	168264157	167653976	167661034	7058	1.8	167286001	167286400	0
5	TENM2	loss	5:167653976..167661034	167653976	167661034	7058	0	0	TENM2	ENSG00000145934	protein_coding	167284799	168264157	167653976	167661034	7058	2	167286401	167286800	0
5	TENM2	loss	5:167653976..167661034	167653976	167661034	7058	0	0	TENM2	ENSG00000145934	protein_coding	167284799	168264157	167653976	167661034	7058	2.1	167286801	167287200	0
5	TENM2	loss	5:167653976..167661034	167653976	167661034	7058	0	0	TENM2	ENSG00000145934	protein_coding	167284799	168264157	167653976	167661034	7058	1.8	167287201	167287600	0
5	TENM2	loss	5:167653976..167661034	167653976	167661034	7058	0	0	TENM2	ENSG00000145934	protein_coding	167284799	168264157	167653976	167661034	7058	1.8	167287601	167288000	0
5	TENM2	loss	5:167653976..167661034	167653976	167661034	7058	0	0	TENM2	ENSG00000145934	protein_coding	167284799	168264157	167653976	167661034	7058	2	167288001	167288400	0
5	TENM2	loss	5:167653976..167661034	167653976	167661034	7058	0	0	TENM2	ENSG00000145934	protein_coding	167284799	168264157	167653976	167661034	7058	2.1	167288401	167288800	0
5	TENM2	loss	5:167653976..167661034	167653976	167661034	7058	0	0	TENM2	ENSG00000145934	protein_coding	167284799	168264157	167653976	167661034	7058	1.7	167288801	167289200	0
5	TENM2	loss	5:167653976..167661034	167653976	167661034	7058	0	0	TENM2	ENSG00000145934	protein_coding	167284799	168264157	167653976	167661034	7058	1.7	167289201	167289600	0
5	TENM2	loss	5:167653976..167661034	167653976	167661034	7058	0	0	TENM2	ENSG00000145934	protein_coding	167284799	168264157	167653976	167661034	7058	2	167289601	167290000	0
5	TENM2	loss	5:167653976..167661034	167653976	167661034	7058	0	0	TENM2	ENSG00000145934	protein_coding	167284799	168264157	167653976	167661034	7058	1.8	167290001	167290400	0
5	TENM2	loss	5:167653976..167661034	167653976	167661034	7058	0	0	TENM2	ENSG00000145934	protein_coding	167284799	168264157	167653976	167661034	7058	1.7	167290401	167290800	0
5	TENM2	loss	5:167653976..167661034	167653976	167661034	7058	0	0	TENM2	ENSG00000145934	protein_coding	167284799	168264157	167653976	167661034	7058	2.1	167290801	167291200	0
5	TENM2	loss	5:167653976..167661034	167653976	167661034	7058	0	0	TENM2	ENSG00000145934	protein_coding	167284799	168264157	167653976	167661034	7058	2.1	167291201	167291600	0
5	TENM2	loss	5:167653976..167661034	167653976	167661034	7058	0	0	TENM2	ENSG00000145934	protein_coding	167284799	168264157	167653976	167661034	7058	2.4	167291601	167292000	0
5	TENM2	loss	5:167653976..167661034	167653976	167661034	7058	0	0	TENM2	ENSG00000145934	protein_coding	167284799	168264157	167653976	167661034	7058	2.1	167292001	167292400	0
5	TENM2	loss	5:167653976..167661034	167653976	167661034	7058	0	0	TENM2	ENSG00000145934	protein_coding	167284799	168264157	167653976	167661034	7058	2.3	167292401	167292800	0
5	TENM2	loss	5:167653976..167661034	167653976	167661034	7058	0	0	TENM2	ENSG00000145934	protein_coding	167284799	168264157	167653976	167661034	7058	1.9	167292801	167293200	0
5	TENM2	loss	5:167653976..167661034	167653976	167661034	7058	0	0	TENM2	ENSG00000145934	protein_coding	167284799	168264157	167653976	167661034	7058	1.9	167293201	167293600	0
5	TENM2	loss	5:167653976..167661034	167653976	167661034	7058	0	0	TENM2	ENSG00000145934	protein_coding	167284799	168264157	167653976	167661034	7058	2	167293601	167294000	0
5	TENM2	loss	5:167653976..167661034	167653976	167661034	7058	0	0	TENM2	ENSG00000145934	protein_coding	167284799	168264157	167653976	167661034	7058	5.5	167294001	167294400	0
5	TENM2	loss	5:167653976..167661034	167653976	167661034	7058	0	0	TENM2	ENSG00000145934	protein_coding	167284799	168264157	167653976	167661034	7058	7.8	167294401	167294800	0
5	TENM2	loss	5:167653976..167661034	167653976	167661034	7058	0	0	TENM2	ENSG00000145934	protein_coding	167284799	168264157	167653976	167661034	7058	4.3	167294801	167295200	0
5	TENM2	loss	5:167653976..167661034	167653976	167661034	7058	0	0	TENM2	ENSG00000145934	protein_coding	167284799	168264157	167653976	167661034	7058	1.9	167295201	167295600	0
5	TENM2	loss	5:167653976..167661034	167653976	167661034	7058	0	0	TENM2	ENSG00000145934	protein_coding	167284799	168264157	167653976	167661034	7058	2.1	167295601	167296000	0
5	TENM2	loss	5:167653976..167661034	167653976	167661034	7058	0	0	TENM2	ENSG00000145934	protein_coding	167284799	168264157	167653976	167661034	7058	2	167296001	167296400	0
5	TENM2	loss	5:167653976..167661034	167653976	167661034	7058	0	0	TENM2	ENSG00000145934	protein_coding	167284799	168264157	167653976	167661034	7058	2.9	167296401	167296800	0
5	TENM2	loss	5:167653976..167661034	167653976	167661034	7058	0	0	TENM2	ENSG00000145934	protein_coding	167284799	168264157	167653976	167661034	7058	3.1	167296801	167297200	0
5	TENM2	loss	5:167653976..167661034	167653976	167661034	7058	0	0	TENM2	ENSG00000145934	protein_coding	167284799	168264157	167653976	167661034	7058	1.9	167297201	167297600	0
5	TENM2	loss	5:167653976..167661034	167653976	167661034	7058	0	0	TENM2	ENSG00000145934	protein_coding	167284799	168264157	167653976	167661034	7058	2.1	167297601	167298000	0
5	TENM2	loss	5:167653976..167661034	167653976	167661034	7058	0	0	TENM2	ENSG00000145934	protein_coding	167284799	168264157	167653976	167661034	7058	20.3	167298001	167298400	0
5	TENM2	loss	5:167653976..167661034	167653976	167661034	7058	0	0	TENM2	ENSG00000145934	protein_coding	167284799	168264157	167653976	167661034	7058	25.4	167298401	167298800	0
5	TENM2	loss	5:167653976..167661034	167653976	167661034	7058	0	0	TENM2	ENSG00000145934	protein_coding	167284799	168264157	167653976	167661034	7058	16.6	167298801	167299200	0
5	TENM2	loss	5:167653976..167661034	167653976	167661034	7058	0	0	TENM2	ENSG00000145934	protein_coding	167284799	168264157	167653976	167661034	7058	23.1	167299201	167299600	0
5	TENM2	loss	5:167653976..167661034	167653976	167661034	7058	0	0	TENM2	ENSG00000145934	protein_coding	167284799	168264157	167653976	167661034	7058	17.8	167299601	167300000	0
5	TENM2	loss	5:167653976..167661034	167653976	167661034	7058	0	0	TENM2	ENSG00000145934	protein_coding	167284799	168264157	167653976	167661034	7058	4.3	167300001	167300400	0
5	TENM2	loss	5:167653976..167661034	167653976	167661034	7058	0	0	TENM2	ENSG00000145934	protein_coding	167284799	168264157	167653976	167661034	7058	7.2	167300401	167300800	0
5	TENM2	loss	5:167653976..167661034	167653976	167661034	7058	0	0	TENM2	ENSG00000145934	protein_coding	167284799	168264157	167653976	167661034	7058	29.3	167300801	167301200	0
5	TENM2	loss	5:167653976..167661034	167653976	167661034	7058	0	0	TENM2	ENSG00000145934	protein_coding	167284799	168264157	167653976	167661034	7058	32.7	167301201	167301600	0
5	TENM2	loss	5:167653976..167661034	167653976	167661034	7058	0	0	TENM2	ENSG00000145934	protein_coding	167284799	168264157	167653976	167661034	7058	15.3	167301601	167302000	0
5	TENM2	loss	5:167653976..167661034	167653976	167661034	7058	0	0	TENM2	ENSG00000145934	protein_coding	167284799	168264157	167653976	167661034	7058	2.2	167302001	167302400	0
5	TENM2	loss	5:167653976..167661034	167653976	167661034	7058	0	0	TENM2	ENSG00000145934	protein_coding	167284799	168264157	167653976	167661034	7058	15	167302401	167302800	0
5	TENM2	loss	5:167653976..167661034	167653976	167661034	7058	0	0	TENM2	ENSG00000145934	protein_coding	167284799	168264157	167653976	167661034	7058	15.8	167302801	167303200	0
5	TENM2	loss	5:167653976..167661034	167653976	167661034	7058	0	0	TENM2	ENSG00000145934	protein_coding	167284799	168264157	167653976	167661034	7058	1.8	167303201	167303600	0
5	TENM2	loss	5:167653976..167661034	167653976	167661034	7058	0	0	TENM2	ENSG00000145934	protein_coding	167284799	168264157	167653976	167661034	7058	20.4	167303601	167304000	0
5	TENM2	loss	5:167653976..167661034	167653976	167661034	7058	0	0	TENM2	ENSG00000145934	protein_coding	167284799	168264157	167653976	167661034	7058	52	167304001	167304400	0
5	TENM2	loss	5:167653976..167661034	167653976	167661034	7058	0	0	TENM2	ENSG00000145934	protein_coding	167284799	168264157	167653976	167661034	7058	30.9	167304401	167304800	0
5	TENM2	loss	5:167653976..167661034	167653976	167661034	7058	0	0	TENM2	ENSG00000145934	protein_coding	167284799	168264157	167653976	167661034	7058	1.9	167304801	167305200	0
5	TENM2	loss	5:167653976..167661034	167653976	167661034	7058	0	0	TENM2	ENSG00000145934	protein_coding	167284799	168264157	167653976	167661034	7058	3.6	167305201	167305600	0
5	TENM2	loss	5:167653976..167661034	167653976	167661034	7058	0	0	TENM2	ENSG00000145934	protein_coding	167284799	168264157	167653976	167661034	7058	2.1	167305601	167306000	0
5	TENM2	loss	5:167653976..167661034	167653976	167661034	7058	0	0	TENM2	ENSG00000145934	protein_coding	167284799	168264157	167653976	167661034	7058	1.8	167306001	167306400	0
5	TENM2	loss	5:167653976..167661034	167653976	167661034	7058	0	0	TENM2	ENSG00000145934	protein_coding	167284799	168264157	167653976	167661034	7058	1.8	167306401	167306800	0
5	TENM2	loss	5:167653976..167661034	167653976	167661034	7058	0	0	TENM2	ENSG00000145934	protein_coding	167284799	168264157	167653976	167661034	7058	2.3	167306801	167307200	0
5	TENM2	loss	5:167653976..167661034	167653976	167661034	7058	0	0	TENM2	ENSG00000145934	protein_coding	167284799	168264157	167653976	167661034	7058	2.1	167307201	167307600	0
5	TENM2	loss	5:167653976..167661034	167653976	167661034	7058	0	0	TENM2	ENSG00000145934	protein_coding	167284799	168264157	167653976	167661034	7058	1.8	167307601	167308000	0
5	TENM2	loss	5:167653976..167661034	167653976	167661034	7058	0	0	TENM2	ENSG00000145934	protein_coding	167284799	168264157	167653976	167661034	7058	2	167308001	167308400	0
5	TENM2	loss	5:167653976..167661034	167653976	167661034	7058	0	0	TENM2	ENSG00000145934	protein_coding	167284799	168264157	167653976	167661034	7058	2.2	167308401	167308800	0
5	TENM2	loss	5:167653976..167661034	167653976	167661034	7058	0	0	TENM2	ENSG00000145934	protein_coding	167284799	168264157	167653976	167661034	7058	1.9	167308801	167309200	0
5	TENM2	loss	5:167653976..167661034	167653976	167661034	7058	0	0	TENM2	ENSG00000145934	protein_coding	167284799	168264157	167653976	167661034	7058	1.6	167309201	167309600	0
5	TENM2	loss	5:167653976..167661034	167653976	167661034	7058	0	0	TENM2	ENSG00000145934	protein_coding	167284799	168264157	167653976	167661034	7058	1.8	167309601	167310000	0
5	TENM2	loss	5:167653976..167661034	167653976	167661034	7058	0	0	TENM2	ENSG00000145934	protein_coding	167284799	168264157	167653976	167661034	7058	1.9	167310001	167310400	0
5	TENM2	loss	5:167653976..167661034	167653976	167661034	7058	0	0	TENM2	ENSG00000145934	protein_coding	167284799	168264157	167653976	167661034	7058	2	167310401	167310800	0
5	TENM2	loss	5:167653976..167661034	167653976	167661034	7058	0	0	TENM2	ENSG00000145934	protein_coding	167284799	168264157	167653976	167661034	7058	1.8	167310801	167311200	0
5	TENM2	loss	5:167653976..167661034	167653976	167661034	7058	0	0	TENM2	ENSG00000145934	protein_coding	167284799	168264157	167653976	167661034	7058	1.9	167311201	167311600	0
5	TENM2	loss	5:167653976..167661034	167653976	167661034	7058	0	0	TENM2	ENSG00000145934	protein_coding	167284799	168264157	167653976	167661034	7058	2.1	167311601	167312000	0
5	TENM2	loss	5:167653976..167661034	167653976	167661034	7058	0	0	TENM2	ENSG00000145934	protein_coding	167284799	168264157	167653976	167661034	7058	1.7	167312001	167312400	0
5	TENM2	loss	5:167653976..167661034	167653976	167661034	7058	0	0	TENM2	ENSG00000145934	protein_coding	167284799	168264157	167653976	167661034	7058	1.8	167312401	167312800	0
5	TENM2	loss	5:167653976..167661034	167653976	167661034	7058	0	0	TENM2	ENSG00000145934	protein_coding	167284799	168264157	167653976	167661034	7058	2.1	167312801	167313200	0
5	TENM2	loss	5:167653976..167661034	167653976	167661034	7058	0	0	TENM2	ENSG00000145934	protein_coding	167284799	168264157	167653976	167661034	7058	1.9	167313201	167313600	0
5	TENM2	loss	5:167653976..167661034	167653976	167661034	7058	0	0	TENM2	ENSG00000145934	protein_coding	167284799	168264157	167653976	167661034	7058	1.7	167313601	167314000	0
5	TENM2	loss	5:167653976..167661034	167653976	167661034	7058	0	0	TENM2	ENSG00000145934	protein_coding	167284799	168264157	167653976	167661034	7058	2.1	167314001	167314400	0
5	TENM2	loss	5:167653976..167661034	167653976	167661034	7058	0	0	TENM2	ENSG00000145934	protein_coding	167284799	168264157	167653976	167661034	7058	1.9	167314401	167314800	0
5	TENM2	loss	5:167653976..167661034	167653976	167661034	7058	0	0	TENM2	ENSG00000145934	protein_coding	167284799	168264157	167653976	167661034	7058	1.9	167314801	167315200	0
5	TENM2	loss	5:167653976..167661034	167653976	167661034	7058	0	0	TENM2	ENSG00000145934	protein_coding	167284799	168264157	167653976	167661034	7058	1.7	167315201	167315600	0
5	TENM2	loss	5:167653976..167661034	167653976	167661034	7058	0	0	TENM2	ENSG00000145934	protein_coding	167284799	168264157	167653976	167661034	7058	2	167315601	167316000	0
5	TENM2	loss	5:167653976..167661034	167653976	167661034	7058	0	0	TENM2	ENSG00000145934	protein_coding	167284799	168264157	167653976	167661034	7058	1.9	167316001	167316400	0
5	TENM2	loss	5:167653976..167661034	167653976	167661034	7058	0	0	TENM2	ENSG00000145934	protein_coding	167284799	168264157	167653976	167661034	7058	2.2	167316401	167316800	0
5	TENM2	loss	5:167653976..167661034	167653976	167661034	7058	0	0	TENM2	ENSG00000145934	protein_coding	167284799	168264157	167653976	167661034	7058	2.3	167316801	167317200	0
5	TENM2	loss	5:167653976..167661034	167653976	167661034	7058	0	0	TENM2	ENSG00000145934	protein_coding	167284799	168264157	167653976	167661034	7058	2.1	167317201	167317600	0
5	TENM2	loss	5:167653976..167661034	167653976	167661034	7058	0	0	TENM2	ENSG00000145934	protein_coding	167284799	168264157	167653976	167661034	7058	2	167317601	167318000	0
5	TENM2	loss	5:167653976..167661034	167653976	167661034	7058	0	0	TENM2	ENSG00000145934	protein_coding	167284799	168264157	167653976	167661034	7058	2.1	167318001	167318400	0
5	TENM2	loss	5:167653976..167661034	167653976	167661034	7058	0	0	TENM2	ENSG00000145934	protein_coding	167284799	168264157	167653976	167661034	7058	1.8	167318401	167318800	0
5	TENM2	loss	5:167653976..167661034	167653976	167661034	7058	0	0	TENM2	ENSG00000145934	protein_coding	167284799	168264157	167653976	167661034	7058	2.3	167318801	167319200	0
5	TENM2	loss	5:167653976..167661034	167653976	167661034	7058	0	0	TENM2	ENSG00000145934	protein_coding	167284799	168264157	167653976	167661034	7058	1.9	167319201	167319600	0
5	TENM2	loss	5:167653976..167661034	167653976	167661034	7058	0	0	TENM2	ENSG00000145934	protein_coding	167284799	168264157	167653976	167661034	7058	1.8	167319601	167320000	0
5	TENM2	loss	5:167653976..167661034	167653976	167661034	7058	0	0	TENM2	ENSG00000145934	protein_coding	167284799	168264157	167653976	167661034	7058	1.8	167320001	167320400	0
5	TENM2	loss	5:167653976..167661034	167653976	167661034	7058	0	0	TENM2	ENSG00000145934	protein_coding	167284799	168264157	167653976	167661034	7058	2	167320401	167320800	0
5	TENM2	loss	5:167653976..167661034	167653976	167661034	7058	0	0	TENM2	ENSG00000145934	protein_coding	167284799	168264157	167653976	167661034	7058	2	167320801	167321200	0
5	TENM2	loss	5:167653976..167661034	167653976	167661034	7058	0	0	TENM2	ENSG00000145934	protein_coding	167284799	168264157	167653976	167661034	7058	2.1	167321201	167321600	0
5	TENM2	loss	5:167653976..167661034	167653976	167661034	7058	0	0	TENM2	ENSG00000145934	protein_coding	167284799	168264157	167653976	167661034	7058	1.9	167321601	167322000	0
5	TENM2	loss	5:167653976..167661034	167653976	167661034	7058	0	0	TENM2	ENSG00000145934	protein_coding	167284799	168264157	167653976	167661034	7058	2.1	167322001	167322400	0
5	TENM2	loss	5:167653976..167661034	167653976	167661034	7058	0	0	TENM2	ENSG00000145934	protein_coding	167284799	168264157	167653976	167661034	7058	2.3	167322401	167322800	0
5	TENM2	loss	5:167653976..167661034	167653976	167661034	7058	0	0	TENM2	ENSG00000145934	protein_coding	167284799	168264157	167653976	167661034	7058	1.9	167322801	167323200	0
5	TENM2	loss	5:167653976..167661034	167653976	167661034	7058	0	0	TENM2	ENSG00000145934	protein_coding	167284799	168264157	167653976	167661034	7058	2.3	167323201	167323600	0
5	TENM2	loss	5:167653976..167661034	167653976	167661034	7058	0	0	TENM2	ENSG00000145934	protein_coding	167284799	168264157	167653976	167661034	7058	2.6	167323601	167324000	0
5	TENM2	loss	5:167653976..167661034	167653976	167661034	7058	0	0	TENM2	ENSG00000145934	protein_coding	167284799	168264157	167653976	167661034	7058	2.3	167324001	167324400	0
5	TENM2	loss	5:167653976..167661034	167653976	167661034	7058	0	0	TENM2	ENSG00000145934	protein_coding	167284799	168264157	167653976	167661034	7058	1.8	167324401	167324800	0
5	TENM2	loss	5:167653976..167661034	167653976	167661034	7058	0	0	TENM2	ENSG00000145934	protein_coding	167284799	168264157	167653976	167661034	7058	2.1	167324801	167325200	0
5	TENM2	loss	5:167653976..167661034	167653976	167661034	7058	0	0	TENM2	ENSG00000145934	protein_coding	167284799	168264157	167653976	167661034	7058	2.2	167325201	167325600	0
5	TENM2	loss	5:167653976..167661034	167653976	167661034	7058	0	0	TENM2	ENSG00000145934	protein_coding	167284799	168264157	167653976	167661034	7058	1.6	167325601	167326000	0
5	TENM2	loss	5:167653976..167661034	167653976	167661034	7058	0	0	TENM2	ENSG00000145934	protein_coding	167284799	168264157	167653976	167661034	7058	1.9	167326001	167326400	0
5	TENM2	loss	5:167653976..167661034	167653976	167661034	7058	0	0	TENM2	ENSG00000145934	protein_coding	167284799	168264157	167653976	167661034	7058	1.9	167326401	167326800	0
5	TENM2	loss	5:167653976..167661034	167653976	167661034	7058	0	0	TENM2	ENSG00000145934	protein_coding	167284799	168264157	167653976	167661034	7058	1.9	167326801	167327200	0
5	TENM2	loss	5:167653976..167661034	167653976	167661034	7058	0	0	TENM2	ENSG00000145934	protein_coding	167284799	168264157	167653976	167661034	7058	2.1	167327201	167327600	0
5	TENM2	loss	5:167653976..167661034	167653976	167661034	7058	0	0	TENM2	ENSG00000145934	protein_coding	167284799	168264157	167653976	167661034	7058	2.3	167327601	167328000	0
5	TENM2	loss	5:167653976..167661034	167653976	167661034	7058	0	0	TENM2	ENSG00000145934	protein_coding	167284799	168264157	167653976	167661034	7058	2	167328001	167328400	0
5	TENM2	loss	5:167653976..167661034	167653976	167661034	7058	0	0	TENM2	ENSG00000145934	protein_coding	167284799	168264157	167653976	167661034	7058	2.2	167328401	167328800	0
5	TENM2	loss	5:167653976..167661034	167653976	167661034	7058	0	0	TENM2	ENSG00000145934	protein_coding	167284799	168264157	167653976	167661034	7058	2	167328801	167329200	0
5	TENM2	loss	5:167653976..167661034	167653976	167661034	7058	0	0	TENM2	ENSG00000145934	protein_coding	167284799	168264157	167653976	167661034	7058	5.1	167329201	167329600	0
5	TENM2	loss	5:167653976..167661034	167653976	167661034	7058	0	0	TENM2	ENSG00000145934	protein_coding	167284799	168264157	167653976	167661034	7058	1.7	167329601	167330000	0
5	TENM2	loss	5:167653976..167661034	167653976	167661034	7058	0	0	TENM2	ENSG00000145934	protein_coding	167284799	168264157	167653976	167661034	7058	1.9	167330001	167330400	0
5	TENM2	loss	5:167653976..167661034	167653976	167661034	7058	0	0	TENM2	ENSG00000145934	protein_coding	167284799	168264157	167653976	167661034	7058	2	167330401	167330800	0
5	TENM2	loss	5:167653976..167661034	167653976	167661034	7058	0	0	TENM2	ENSG00000145934	protein_coding	167284799	168264157	167653976	167661034	7058	1.6	167330801	167331200	0
5	TENM2	loss	5:167653976..167661034	167653976	167661034	7058	0	0	TENM2	ENSG00000145934	protein_coding	167284799	168264157	167653976	167661034	7058	2.1	167331201	167331600	0
5	TENM2	loss	5:167653976..167661034	167653976	167661034	7058	0	0	TENM2	ENSG00000145934	protein_coding	167284799	168264157	167653976	167661034	7058	2.1	167331601	167332000	0
5	TENM2	loss	5:167653976..167661034	167653976	167661034	7058	0	0	TENM2	ENSG00000145934	protein_coding	167284799	168264157	167653976	167661034	7058	2.4	167332001	167332400	0
5	TENM2	loss	5:167653976..167661034	167653976	167661034	7058	0	0	TENM2	ENSG00000145934	protein_coding	167284799	168264157	167653976	167661034	7058	1.9	167332401	167332800	0
5	TENM2	loss	5:167653976..167661034	167653976	167661034	7058	0	0	TENM2	ENSG00000145934	protein_coding	167284799	168264157	167653976	167661034	7058	1.9	167332801	167333200	0
5	TENM2	loss	5:167653976..167661034	167653976	167661034	7058	0	0	TENM2	ENSG00000145934	protein_coding	167284799	168264157	167653976	167661034	7058	2.2	167333201	167333600	0
5	TENM2	loss	5:167653976..167661034	167653976	167661034	7058	0	0	TENM2	ENSG00000145934	protein_coding	167284799	168264157	167653976	167661034	7058	2.1	167333601	167334000	0
5	TENM2	loss	5:167653976..167661034	167653976	167661034	7058	0	0	TENM2	ENSG00000145934	protein_coding	167284799	168264157	167653976	167661034	7058	2.1	167334001	167334400	0
5	TENM2	loss	5:167653976..167661034	167653976	167661034	7058	0	0	TENM2	ENSG00000145934	protein_coding	167284799	168264157	167653976	167661034	7058	1.9	167334401	167334800	0
5	TENM2	loss	5:167653976..167661034	167653976	167661034	7058	0	0	TENM2	ENSG00000145934	protein_coding	167284799	168264157	167653976	167661034	7058	2.2	167334801	167335200	0
5	TENM2	loss	5:167653976..167661034	167653976	167661034	7058	0	0	TENM2	ENSG00000145934	protein_coding	167284799	168264157	167653976	167661034	7058	2.2	167335201	167335600	0
5	TENM2	loss	5:167653976..167661034	167653976	167661034	7058	0	0	TENM2	ENSG00000145934	protein_coding	167284799	168264157	167653976	167661034	7058	2	167335601	167336000	0
5	TENM2	loss	5:167653976..167661034	167653976	167661034	7058	0	0	TENM2	ENSG00000145934	protein_coding	167284799	168264157	167653976	167661034	7058	2	167336001	167336400	0
5	TENM2	loss	5:167653976..167661034	167653976	167661034	7058	0	0	TENM2	ENSG00000145934	protein_coding	167284799	168264157	167653976	167661034	7058	2.4	167336401	167336800	0
5	TENM2	loss	5:167653976..167661034	167653976	167661034	7058	0	0	TENM2	ENSG00000145934	protein_coding	167284799	168264157	167653976	167661034	7058	3.2	167336801	167337200	0
5	TENM2	loss	5:167653976..167661034	167653976	167661034	7058	0	0	TENM2	ENSG00000145934	protein_coding	167284799	168264157	167653976	167661034	7058	2.8	167337201	167337600	0
5	TENM2	loss	5:167653976..167661034	167653976	167661034	7058	0	0	TENM2	ENSG00000145934	protein_coding	167284799	168264157	167653976	167661034	7058	18.7	167337601	167338000	0
5	TENM2	loss	5:167653976..167661034	167653976	167661034	7058	0	0	TENM2	ENSG00000145934	protein_coding	167284799	168264157	167653976	167661034	7058	14.9	167338001	167338400	0
5	TENM2	loss	5:167653976..167661034	167653976	167661034	7058	0	0	TENM2	ENSG00000145934	protein_coding	167284799	168264157	167653976	167661034	7058	12.9	167338401	167338800	0
5	TENM2	loss	5:167653976..167661034	167653976	167661034	7058	0	0	TENM2	ENSG00000145934	protein_coding	167284799	168264157	167653976	167661034	7058	1.9	167338801	167339200	0
5	TENM2	loss	5:167653976..167661034	167653976	167661034	7058	0	0	TENM2	ENSG00000145934	protein_coding	167284799	168264157	167653976	167661034	7058	1.9	167339201	167339600	0
5	TENM2	loss	5:167653976..167661034	167653976	167661034	7058	0	0	TENM2	ENSG00000145934	protein_coding	167284799	168264157	167653976	167661034	7058	1.8	167339601	167340000	0
5	TENM2	loss	5:167653976..167661034	167653976	167661034	7058	0	0	TENM2	ENSG00000145934	protein_coding	167284799	168264157	167653976	167661034	7058	1.7	167340001	167340400	0
5	TENM2	loss	5:167653976..167661034	167653976	167661034	7058	0	0	TENM2	ENSG00000145934	protein_coding	167284799	168264157	167653976	167661034	7058	1.8	167340401	167340800	0
5	TENM2	loss	5:167653976..167661034	167653976	167661034	7058	0	0	TENM2	ENSG00000145934	protein_coding	167284799	168264157	167653976	167661034	7058	2.1	167340801	167341200	0
5	TENM2	loss	5:167653976..167661034	167653976	167661034	7058	0	0	TENM2	ENSG00000145934	protein_coding	167284799	168264157	167653976	167661034	7058	2	167341201	167341600	0
5	TENM2	loss	5:167653976..167661034	167653976	167661034	7058	0	0	TENM2	ENSG00000145934	protein_coding	167284799	168264157	167653976	167661034	7058	2.1	167341601	167342000	0
5	TENM2	loss	5:167653976..167661034	167653976	167661034	7058	0	0	TENM2	ENSG00000145934	protein_coding	167284799	168264157	167653976	167661034	7058	2.1	167342001	167342400	0
5	TENM2	loss	5:167653976..167661034	167653976	167661034	7058	0	0	TENM2	ENSG00000145934	protein_coding	167284799	168264157	167653976	167661034	7058	4.4	167342401	167342800	0
5	TENM2	loss	5:167653976..167661034	167653976	167661034	7058	0	0	TENM2	ENSG00000145934	protein_coding	167284799	168264157	167653976	167661034	7058	1.9	167342801	167343200	0
5	TENM2	loss	5:167653976..167661034	167653976	167661034	7058	0	0	TENM2	ENSG00000145934	protein_coding	167284799	168264157	167653976	167661034	7058	1.9	167343201	167343600	0
5	TENM2	loss	5:167653976..167661034	167653976	167661034	7058	0	0	TENM2	ENSG00000145934	protein_coding	167284799	168264157	167653976	167661034	7058	2.2	167343601	167344000	0
5	TENM2	loss	5:167653976..167661034	167653976	167661034	7058	0	0	TENM2	ENSG00000145934	protein_coding	167284799	168264157	167653976	167661034	7058	1.8	167344001	167344400	0
5	TENM2	loss	5:167653976..167661034	167653976	167661034	7058	0	0	TENM2	ENSG00000145934	protein_coding	167284799	168264157	167653976	167661034	7058	10.2	167344401	167344800	0
5	TENM2	loss	5:167653976..167661034	167653976	167661034	7058	0	0	TENM2	ENSG00000145934	protein_coding	167284799	168264157	167653976	167661034	7058	43.7	167344801	167345200	0
5	TENM2	loss	5:167653976..167661034	167653976	167661034	7058	0	0	TENM2	ENSG00000145934	protein_coding	167284799	168264157	167653976	167661034	7058	18.5	167345201	167345600	0
5	TENM2	loss	5:167653976..167661034	167653976	167661034	7058	0	0	TENM2	ENSG00000145934	protein_coding	167284799	168264157	167653976	167661034	7058	1.8	167345601	167346000	0
5	TENM2	loss	5:167653976..167661034	167653976	167661034	7058	0	0	TENM2	ENSG00000145934	protein_coding	167284799	168264157	167653976	167661034	7058	1.8	167346001	167346400	0
5	TENM2	loss	5:167653976..167661034	167653976	167661034	7058	0	0	TENM2	ENSG00000145934	protein_coding	167284799	168264157	167653976	167661034	7058	2	167346401	167346800	0
5	TENM2	loss	5:167653976..167661034	167653976	167661034	7058	0	0	TENM2	ENSG00000145934	protein_coding	167284799	168264157	167653976	167661034	7058	1.9	167346801	167347200	0
5	TENM2	loss	5:167653976..167661034	167653976	167661034	7058	0	0	TENM2	ENSG00000145934	protein_coding	167284799	168264157	167653976	167661034	7058	2.6	167347201	167347600	0
5	TENM2	loss	5:167653976..167661034	167653976	167661034	7058	0	0	TENM2	ENSG00000145934	protein_coding	167284799	168264157	167653976	167661034	7058	1.8	167347601	167348000	0
5	TENM2	loss	5:167653976..167661034	167653976	167661034	7058	0	0	TENM2	ENSG00000145934	protein_coding	167284799	168264157	167653976	167661034	7058	1.8	167348001	167348400	0
5	TENM2	loss	5:167653976..167661034	167653976	167661034	7058	0	0	TENM2	ENSG00000145934	protein_coding	167284799	168264157	167653976	167661034	7058	2	167348401	167348800	0
5	TENM2	loss	5:167653976..167661034	167653976	167661034	7058	0	0	TENM2	ENSG00000145934	protein_coding	167284799	168264157	167653976	167661034	7058	1.7	167348801	167349200	0
5	TENM2	loss	5:167653976..167661034	167653976	167661034	7058	0	0	TENM2	ENSG00000145934	protein_coding	167284799	168264157	167653976	167661034	7058	1.6	167349201	167349600	0
5	TENM2	loss	5:167653976..167661034	167653976	167661034	7058	0	0	TENM2	ENSG00000145934	protein_coding	167284799	168264157	167653976	167661034	7058	1.8	167349601	167350000	0
5	TENM2	loss	5:167653976..167661034	167653976	167661034	7058	0	0	TENM2	ENSG00000145934	protein_coding	167284799	168264157	167653976	167661034	7058	1.8	167350001	167350400	0
5	TENM2	loss	5:167653976..167661034	167653976	167661034	7058	0	0	TENM2	ENSG00000145934	protein_coding	167284799	168264157	167653976	167661034	7058	1.6	167350401	167350800	0
5	TENM2	loss	5:167653976..167661034	167653976	167661034	7058	0	0	TENM2	ENSG00000145934	protein_coding	167284799	168264157	167653976	167661034	7058	2.1	167350801	167351200	0
5	TENM2	loss	5:167653976..167661034	167653976	167661034	7058	0	0	TENM2	ENSG00000145934	protein_coding	167284799	168264157	167653976	167661034	7058	1.8	167351201	167351600	0
5	TENM2	loss	5:167653976..167661034	167653976	167661034	7058	0	0	TENM2	ENSG00000145934	protein_coding	167284799	168264157	167653976	167661034	7058	3.1	167351601	167352000	0
5	TENM2	loss	5:167653976..167661034	167653976	167661034	7058	0	0	TENM2	ENSG00000145934	protein_coding	167284799	168264157	167653976	167661034	7058	1.8	167352001	167352400	0
5	TENM2	loss	5:167653976..167661034	167653976	167661034	7058	0	0	TENM2	ENSG00000145934	protein_coding	167284799	168264157	167653976	167661034	7058	1.8	167352401	167352800	0
5	TENM2	loss	5:167653976..167661034	167653976	167661034	7058	0	0	TENM2	ENSG00000145934	protein_coding	167284799	168264157	167653976	167661034	7058	2.2	167352801	167353200	0
5	TENM2	loss	5:167653976..167661034	167653976	167661034	7058	0	0	TENM2	ENSG00000145934	protein_coding	167284799	168264157	167653976	167661034	7058	4.6	167353201	167353600	0
5	TENM2	loss	5:167653976..167661034	167653976	167661034	7058	0	0	TENM2	ENSG00000145934	protein_coding	167284799	168264157	167653976	167661034	7058	3.8	167353601	167354000	0
5	TENM2	loss	5:167653976..167661034	167653976	167661034	7058	0	0	TENM2	ENSG00000145934	protein_coding	167284799	168264157	167653976	167661034	7058	2.1	167354001	167354400	0
5	TENM2	loss	5:167653976..167661034	167653976	167661034	7058	0	0	TENM2	ENSG00000145934	protein_coding	167284799	168264157	167653976	167661034	7058	8.8	167354401	167354800	0
5	TENM2	loss	5:167653976..167661034	167653976	167661034	7058	0	0	TENM2	ENSG00000145934	protein_coding	167284799	168264157	167653976	167661034	7058	23.6	167354801	167355200	0
5	TENM2	loss	5:167653976..167661034	167653976	167661034	7058	0	0	TENM2	ENSG00000145934	protein_coding	167284799	168264157	167653976	167661034	7058	11.9	167355201	167355600	0
5	TENM2	loss	5:167653976..167661034	167653976	167661034	7058	0	0	TENM2	ENSG00000145934	protein_coding	167284799	168264157	167653976	167661034	7058	2.2	167355601	167356000	0
5	TENM2	loss	5:167653976..167661034	167653976	167661034	7058	0	0	TENM2	ENSG00000145934	protein_coding	167284799	168264157	167653976	167661034	7058	3.3	167356001	167356400	0
5	TENM2	loss	5:167653976..167661034	167653976	167661034	7058	0	0	TENM2	ENSG00000145934	protein_coding	167284799	168264157	167653976	167661034	7058	2	167356401	167356800	0
5	TENM2	loss	5:167653976..167661034	167653976	167661034	7058	0	0	TENM2	ENSG00000145934	protein_coding	167284799	168264157	167653976	167661034	7058	1.9	167356801	167357200	0
5	TENM2	loss	5:167653976..167661034	167653976	167661034	7058	0	0	TENM2	ENSG00000145934	protein_coding	167284799	168264157	167653976	167661034	7058	2.1	167357201	167357600	0
5	TENM2	loss	5:167653976..167661034	167653976	167661034	7058	0	0	TENM2	ENSG00000145934	protein_coding	167284799	168264157	167653976	167661034	7058	2	167357601	167358000	0
5	TENM2	loss	5:167653976..167661034	167653976	167661034	7058	0	0	TENM2	ENSG00000145934	protein_coding	167284799	168264157	167653976	167661034	7058	2.1	167358001	167358400	0
5	TENM2	loss	5:167653976..167661034	167653976	167661034	7058	0	0	TENM2	ENSG00000145934	protein_coding	167284799	168264157	167653976	167661034	7058	2	167358401	167358800	0
5	TENM2	loss	5:167653976..167661034	167653976	167661034	7058	0	0	TENM2	ENSG00000145934	protein_coding	167284799	168264157	167653976	167661034	7058	1.7	167358801	167359200	0
5	TENM2	loss	5:167653976..167661034	167653976	167661034	7058	0	0	TENM2	ENSG00000145934	protein_coding	167284799	168264157	167653976	167661034	7058	1.7	167359201	167359600	0
5	TENM2	loss	5:167653976..167661034	167653976	167661034	7058	0	0	TENM2	ENSG00000145934	protein_coding	167284799	168264157	167653976	167661034	7058	1.6	167359601	167360000	0
5	TENM2	loss	5:167653976..167661034	167653976	167661034	7058	0	0	TENM2	ENSG00000145934	protein_coding	167284799	168264157	167653976	167661034	7058	1.7	167360001	167360400	0
5	TENM2	loss	5:167653976..167661034	167653976	167661034	7058	0	0	TENM2	ENSG00000145934	protein_coding	167284799	168264157	167653976	167661034	7058	2	167360401	167360800	0
5	TENM2	loss	5:167653976..167661034	167653976	167661034	7058	0	0	TENM2	ENSG00000145934	protein_coding	167284799	168264157	167653976	167661034	7058	3.9	167360801	167361200	0
5	TENM2	loss	5:167653976..167661034	167653976	167661034	7058	0	0	TENM2	ENSG00000145934	protein_coding	167284799	168264157	167653976	167661034	7058	6.2	167361201	167361600	0
5	TENM2	loss	5:167653976..167661034	167653976	167661034	7058	0	0	TENM2	ENSG00000145934	protein_coding	167284799	168264157	167653976	167661034	7058	2.1	167361601	167362000	0
5	TENM2	loss	5:167653976..167661034	167653976	167661034	7058	0	0	TENM2	ENSG00000145934	protein_coding	167284799	168264157	167653976	167661034	7058	2.2	167362001	167362400	0
5	TENM2	loss	5:167653976..167661034	167653976	167661034	7058	0	0	TENM2	ENSG00000145934	protein_coding	167284799	168264157	167653976	167661034	7058	3	167362401	167362800	0
5	TENM2	loss	5:167653976..167661034	167653976	167661034	7058	0	0	TENM2	ENSG00000145934	protein_coding	167284799	168264157	167653976	167661034	7058	3.2	167362801	167363200	0
5	TENM2	loss	5:167653976..167661034	167653976	167661034	7058	0	0	TENM2	ENSG00000145934	protein_coding	167284799	168264157	167653976	167661034	7058	2.1	167363201	167363600	0
5	TENM2	loss	5:167653976..167661034	167653976	167661034	7058	0	0	TENM2	ENSG00000145934	protein_coding	167284799	168264157	167653976	167661034	7058	1.5	167363601	167364000	0
5	TENM2	loss	5:167653976..167661034	167653976	167661034	7058	0	0	TENM2	ENSG00000145934	protein_coding	167284799	168264157	167653976	167661034	7058	1.5	167364001	167364400	0
5	TENM2	loss	5:167653976..167661034	167653976	167661034	7058	0	0	TENM2	ENSG00000145934	protein_coding	167284799	168264157	167653976	167661034	7058	1.7	167364401	167364800	0
5	TENM2	loss	5:167653976..167661034	167653976	167661034	7058	0	0	TENM2	ENSG00000145934	protein_coding	167284799	168264157	167653976	167661034	7058	4.1	167364801	167365200	0
5	TENM2	loss	5:167653976..167661034	167653976	167661034	7058	0	0	TENM2	ENSG00000145934	protein_coding	167284799	168264157	167653976	167661034	7058	4	167365201	167365600	0
5	TENM2	loss	5:167653976..167661034	167653976	167661034	7058	0	0	TENM2	ENSG00000145934	protein_coding	167284799	168264157	167653976	167661034	7058	2.1	167365601	167366000	0
5	TENM2	loss	5:167653976..167661034	167653976	167661034	7058	0	0	TENM2	ENSG00000145934	protein_coding	167284799	168264157	167653976	167661034	7058	10.6	167366001	167366400	0
5	TENM2	loss	5:167653976..167661034	167653976	167661034	7058	0	0	TENM2	ENSG00000145934	protein_coding	167284799	168264157	167653976	167661034	7058	20.3	167366401	167366800	0
5	TENM2	loss	5:167653976..167661034	167653976	167661034	7058	0	0	TENM2	ENSG00000145934	protein_coding	167284799	168264157	167653976	167661034	7058	20.3	167366801	167367200	0
5	TENM2	loss	5:167653976..167661034	167653976	167661034	7058	0	0	TENM2	ENSG00000145934	protein_coding	167284799	168264157	167653976	167661034	7058	1.9	167367201	167367600	0
5	TENM2	loss	5:167653976..167661034	167653976	167661034	7058	0	0	TENM2	ENSG00000145934	protein_coding	167284799	168264157	167653976	167661034	7058	2.2	167367601	167368000	0
5	TENM2	loss	5:167653976..167661034	167653976	167661034	7058	0	0	TENM2	ENSG00000145934	protein_coding	167284799	168264157	167653976	167661034	7058	1.7	167368001	167368400	0
5	TENM2	loss	5:167653976..167661034	167653976	167661034	7058	0	0	TENM2	ENSG00000145934	protein_coding	167284799	168264157	167653976	167661034	7058	1.7	167368401	167368800	0
5	TENM2	loss	5:167653976..167661034	167653976	167661034	7058	0	0	TENM2	ENSG00000145934	protein_coding	167284799	168264157	167653976	167661034	7058	2.1	167368801	167369200	0
5	TENM2	loss	5:167653976..167661034	167653976	167661034	7058	0	0	TENM2	ENSG00000145934	protein_coding	167284799	168264157	167653976	167661034	7058	1.7	167369201	167369600	0
5	TENM2	loss	5:167653976..167661034	167653976	167661034	7058	0	0	TENM2	ENSG00000145934	protein_coding	167284799	168264157	167653976	167661034	7058	1.9	167369601	167370000	0
5	TENM2	loss	5:167653976..167661034	167653976	167661034	7058	0	0	TENM2	ENSG00000145934	protein_coding	167284799	168264157	167653976	167661034	7058	2.1	167370001	167370400	0
5	TENM2	loss	5:167653976..167661034	167653976	167661034	7058	0	0	TENM2	ENSG00000145934	protein_coding	167284799	168264157	167653976	167661034	7058	2.1	167370401	167370800	0
5	TENM2	loss	5:167653976..167661034	167653976	167661034	7058	0	0	TENM2	ENSG00000145934	protein_coding	167284799	168264157	167653976	167661034	7058	1.8	167370801	167371200	0
5	TENM2	loss	5:167653976..167661034	167653976	167661034	7058	0	0	TENM2	ENSG00000145934	protein_coding	167284799	168264157	167653976	167661034	7058	2.1	167371201	167371600	0
5	TENM2	loss	5:167653976..167661034	167653976	167661034	7058	0	0	TENM2	ENSG00000145934	protein_coding	167284799	168264157	167653976	167661034	7058	2.1	167371601	167372000	0
5	TENM2	loss	5:167653976..167661034	167653976	167661034	7058	0	0	TENM2	ENSG00000145934	protein_coding	167284799	168264157	167653976	167661034	7058	2	167372001	167372400	0
5	TENM2	loss	5:167653976..167661034	167653976	167661034	7058	0	0	TENM2	ENSG00000145934	protein_coding	167284799	168264157	167653976	167661034	7058	1.9	167372401	167372800	0
5	TENM2	loss	5:167653976..167661034	167653976	167661034	7058	0	0	TENM2	ENSG00000145934	protein_coding	167284799	168264157	167653976	167661034	7058	1.9	167372801	167373200	0
5	TENM2	loss	5:167653976..167661034	167653976	167661034	7058	0	0	TENM2	ENSG00000145934	protein_coding	167284799	168264157	167653976	167661034	7058	1.5	167373201	167373600	0
5	TENM2	loss	5:167653976..167661034	167653976	167661034	7058	0	0	TENM2	ENSG00000145934	protein_coding	167284799	168264157	167653976	167661034	7058	1.9	167373601	167374000	0
5	TENM2	loss	5:167653976..167661034	167653976	167661034	7058	0	0	TENM2	ENSG00000145934	protein_coding	167284799	168264157	167653976	167661034	7058	1.9	167374001	167374400	0
5	TENM2	loss	5:167653976..167661034	167653976	167661034	7058	0	0	TENM2	ENSG00000145934	protein_coding	167284799	168264157	167653976	167661034	7058	2.1	167374401	167374800	0
5	TENM2	loss	5:167653976..167661034	167653976	167661034	7058	0	0	TENM2	ENSG00000145934	protein_coding	167284799	168264157	167653976	167661034	7058	2	167374801	167375200	0
5	TENM2	loss	5:167653976..167661034	167653976	167661034	7058	0	0	TENM2	ENSG00000145934	protein_coding	167284799	168264157	167653976	167661034	7058	1.8	167375201	167375600	0
5	TENM2	loss	5:167653976..167661034	167653976	167661034	7058	0	0	TENM2	ENSG00000145934	protein_coding	167284799	168264157	167653976	167661034	7058	1.9	167375601	167376000	0
5	TENM2	loss	5:167653976..167661034	167653976	167661034	7058	0	0	TENM2	ENSG00000145934	protein_coding	167284799	168264157	167653976	167661034	7058	2	167376001	167376400	0
5	TENM2	loss	5:167653976..167661034	167653976	167661034	7058	0	0	TENM2	ENSG00000145934	protein_coding	167284799	168264157	167653976	167661034	7058	1.8	167376401	167376800	0
5	TENM2	loss	5:167653976..167661034	167653976	167661034	7058	0	0	TENM2	ENSG00000145934	protein_coding	167284799	168264157	167653976	167661034	7058	1.8	167376801	167377200	0
5	TENM2	loss	5:167653976..167661034	167653976	167661034	7058	0	0	TENM2	ENSG00000145934	protein_coding	167284799	168264157	167653976	167661034	7058	1.9	167377201	167377600	0
5	TENM2	loss	5:167653976..167661034	167653976	167661034	7058	0	0	TENM2	ENSG00000145934	protein_coding	167284799	168264157	167653976	167661034	7058	1.8	167377601	167378000	0
5	TENM2	loss	5:167653976..167661034	167653976	167661034	7058	0	0	TENM2	ENSG00000145934	protein_coding	167284799	168264157	167653976	167661034	7058	2	167378001	167378400	0
5	TENM2	loss	5:167653976..167661034	167653976	167661034	7058	0	0	TENM2	ENSG00000145934	protein_coding	167284799	168264157	167653976	167661034	7058	1.9	167378401	167378800	0
5	TENM2	loss	5:167653976..167661034	167653976	167661034	7058	0	0	TENM2	ENSG00000145934	protein_coding	167284799	168264157	167653976	167661034	7058	1.7	167378801	167379200	0
5	TENM2	loss	5:167653976..167661034	167653976	167661034	7058	0	0	TENM2	ENSG00000145934	protein_coding	167284799	168264157	167653976	167661034	7058	1.8	167379201	167379600	0
5	TENM2	loss	5:167653976..167661034	167653976	167661034	7058	0	0	TENM2	ENSG00000145934	protein_coding	167284799	168264157	167653976	167661034	7058	2.1	167379601	167380000	0
5	TENM2	loss	5:167653976..167661034	167653976	167661034	7058	0	0	TENM2	ENSG00000145934	protein_coding	167284799	168264157	167653976	167661034	7058	1.8	167380001	167380400	0
5	TENM2	loss	5:167653976..167661034	167653976	167661034	7058	0	0	TENM2	ENSG00000145934	protein_coding	167284799	168264157	167653976	167661034	7058	2.1	167380401	167380800	0
5	TENM2	loss	5:167653976..167661034	167653976	167661034	7058	0	0	TENM2	ENSG00000145934	protein_coding	167284799	168264157	167653976	167661034	7058	1.7	167380801	167381200	0
5	TENM2	loss	5:167653976..167661034	167653976	167661034	7058	0	0	TENM2	ENSG00000145934	protein_coding	167284799	168264157	167653976	167661034	7058	2.1	167381201	167381600	0
5	TENM2	loss	5:167653976..167661034	167653976	167661034	7058	0	0	TENM2	ENSG00000145934	protein_coding	167284799	168264157	167653976	167661034	7058	2.1	167381601	167382000	0
5	TENM2	loss	5:167653976..167661034	167653976	167661034	7058	0	0	TENM2	ENSG00000145934	protein_coding	167284799	168264157	167653976	167661034	7058	1.8	167382001	167382400	0
5	TENM2	loss	5:167653976..167661034	167653976	167661034	7058	0	0	TENM2	ENSG00000145934	protein_coding	167284799	168264157	167653976	167661034	7058	1.8	167382401	167382800	0
5	TENM2	loss	5:167653976..167661034	167653976	167661034	7058	0	0	TENM2	ENSG00000145934	protein_coding	167284799	168264157	167653976	167661034	7058	1.9	167382801	167383200	0
5	TENM2	loss	5:167653976..167661034	167653976	167661034	7058	0	0	TENM2	ENSG00000145934	protein_coding	167284799	168264157	167653976	167661034	7058	2.1	167383201	167383600	0
5	TENM2	loss	5:167653976..167661034	167653976	167661034	7058	0	0	TENM2	ENSG00000145934	protein_coding	167284799	168264157	167653976	167661034	7058	2.7	167383601	167384000	0
5	TENM2	loss	5:167653976..167661034	167653976	167661034	7058	0	0	TENM2	ENSG00000145934	protein_coding	167284799	168264157	167653976	167661034	7058	2	167384001	167384400	0
5	TENM2	loss	5:167653976..167661034	167653976	167661034	7058	0	0	TENM2	ENSG00000145934	protein_coding	167284799	168264157	167653976	167661034	7058	1.9	167384401	167384800	0
5	TENM2	loss	5:167653976..167661034	167653976	167661034	7058	0	0	TENM2	ENSG00000145934	protein_coding	167284799	168264157	167653976	167661034	7058	2	167384801	167385200	0
5	TENM2	loss	5:167653976..167661034	167653976	167661034	7058	0	0	TENM2	ENSG00000145934	protein_coding	167284799	168264157	167653976	167661034	7058	1.6	167385201	167385600	0
5	TENM2	loss	5:167653976..167661034	167653976	167661034	7058	0	0	TENM2	ENSG00000145934	protein_coding	167284799	168264157	167653976	167661034	7058	2.2	167385601	167386000	0
5	TENM2	loss	5:167653976..167661034	167653976	167661034	7058	0	0	TENM2	ENSG00000145934	protein_coding	167284799	168264157	167653976	167661034	7058	2	167386001	167386400	0
5	TENM2	loss	5:167653976..167661034	167653976	167661034	7058	0	0	TENM2	ENSG00000145934	protein_coding	167284799	168264157	167653976	167661034	7058	2.6	167386401	167386800	0
5	TENM2	loss	5:167653976..167661034	167653976	167661034	7058	0	0	TENM2	ENSG00000145934	protein_coding	167284799	168264157	167653976	167661034	7058	1.9	167386801	167387200	0
5	TENM2	loss	5:167653976..167661034	167653976	167661034	7058	0	0	TENM2	ENSG00000145934	protein_coding	167284799	168264157	167653976	167661034	7058	2	167387201	167387600	0
5	TENM2	loss	5:167653976..167661034	167653976	167661034	7058	0	0	TENM2	ENSG00000145934	protein_coding	167284799	168264157	167653976	167661034	7058	2.2	167387601	167388000	0
5	TENM2	loss	5:167653976..167661034	167653976	167661034	7058	0	0	TENM2	ENSG00000145934	protein_coding	167284799	168264157	167653976	167661034	7058	2.2	167388001	167388400	0
5	TENM2	loss	5:167653976..167661034	167653976	167661034	7058	0	0	TENM2	ENSG00000145934	protein_coding	167284799	168264157	167653976	167661034	7058	1.8	167388401	167388800	0
5	TENM2	loss	5:167653976..167661034	167653976	167661034	7058	0	0	TENM2	ENSG00000145934	protein_coding	167284799	168264157	167653976	167661034	7058	1.9	167388801	167389200	0
5	TENM2	loss	5:167653976..167661034	167653976	167661034	7058	0	0	TENM2	ENSG00000145934	protein_coding	167284799	168264157	167653976	167661034	7058	1.7	167389201	167389600	0
5	TENM2	loss	5:167653976..167661034	167653976	167661034	7058	0	0	TENM2	ENSG00000145934	protein_coding	167284799	168264157	167653976	167661034	7058	1.8	167389601	167390000	0
5	TENM2	loss	5:167653976..167661034	167653976	167661034	7058	0	0	TENM2	ENSG00000145934	protein_coding	167284799	168264157	167653976	167661034	7058	2.2	167390001	167390400	0
5	TENM2	loss	5:167653976..167661034	167653976	167661034	7058	0	0	TENM2	ENSG00000145934	protein_coding	167284799	168264157	167653976	167661034	7058	1.8	167390401	167390800	0
5	TENM2	loss	5:167653976..167661034	167653976	167661034	7058	0	0	TENM2	ENSG00000145934	protein_coding	167284799	168264157	167653976	167661034	7058	2.1	167390801	167391200	0
5	TENM2	loss	5:167653976..167661034	167653976	167661034	7058	0	0	TENM2	ENSG00000145934	protein_coding	167284799	168264157	167653976	167661034	7058	2	167391201	167391600	0
5	TENM2	loss	5:167653976..167661034	167653976	167661034	7058	0	0	TENM2	ENSG00000145934	protein_coding	167284799	168264157	167653976	167661034	7058	3.7	167391601	167392000	0
5	TENM2	loss	5:167653976..167661034	167653976	167661034	7058	0	0	TENM2	ENSG00000145934	protein_coding	167284799	168264157	167653976	167661034	7058	14	167392001	167392400	0
5	TENM2	loss	5:167653976..167661034	167653976	167661034	7058	0	0	TENM2	ENSG00000145934	protein_coding	167284799	168264157	167653976	167661034	7058	16.2	167392401	167392800	0
5	TENM2	loss	5:167653976..167661034	167653976	167661034	7058	0	0	TENM2	ENSG00000145934	protein_coding	167284799	168264157	167653976	167661034	7058	8.1	167392801	167393200	0
5	TENM2	loss	5:167653976..167661034	167653976	167661034	7058	0	0	TENM2	ENSG00000145934	protein_coding	167284799	168264157	167653976	167661034	7058	1.9	167393201	167393600	0
5	TENM2	loss	5:167653976..167661034	167653976	167661034	7058	0	0	TENM2	ENSG00000145934	protein_coding	167284799	168264157	167653976	167661034	7058	1.9	167393601	167394000	0
5	TENM2	loss	5:167653976..167661034	167653976	167661034	7058	0	0	TENM2	ENSG00000145934	protein_coding	167284799	168264157	167653976	167661034	7058	2.1	167394001	167394400	0
5	TENM2	loss	5:167653976..167661034	167653976	167661034	7058	0	0	TENM2	ENSG00000145934	protein_coding	167284799	168264157	167653976	167661034	7058	1.7	167394401	167394800	0
5	TENM2	loss	5:167653976..167661034	167653976	167661034	7058	0	0	TENM2	ENSG00000145934	protein_coding	167284799	168264157	167653976	167661034	7058	1.7	167394801	167395200	0
5	TENM2	loss	5:167653976..167661034	167653976	167661034	7058	0	0	TENM2	ENSG00000145934	protein_coding	167284799	168264157	167653976	167661034	7058	4.8	167395201	167395600	0
5	TENM2	loss	5:167653976..167661034	167653976	167661034	7058	0	0	TENM2	ENSG00000145934	protein_coding	167284799	168264157	167653976	167661034	7058	3.5	167395601	167396000	0
5	TENM2	loss	5:167653976..167661034	167653976	167661034	7058	0	0	TENM2	ENSG00000145934	protein_coding	167284799	168264157	167653976	167661034	7058	1.9	167396001	167396400	0
5	TENM2	loss	5:167653976..167661034	167653976	167661034	7058	0	0	TENM2	ENSG00000145934	protein_coding	167284799	168264157	167653976	167661034	7058	1.9	167396401	167396800	0
5	TENM2	loss	5:167653976..167661034	167653976	167661034	7058	0	0	TENM2	ENSG00000145934	protein_coding	167284799	168264157	167653976	167661034	7058	2	167396801	167397200	0
5	TENM2	loss	5:167653976..167661034	167653976	167661034	7058	0	0	TENM2	ENSG00000145934	protein_coding	167284799	168264157	167653976	167661034	7058	2	167397201	167397600	0
5	TENM2	loss	5:167653976..167661034	167653976	167661034	7058	0	0	TENM2	ENSG00000145934	protein_coding	167284799	168264157	167653976	167661034	7058	2.2	167397601	167398000	0
5	TENM2	loss	5:167653976..167661034	167653976	167661034	7058	0	0	TENM2	ENSG00000145934	protein_coding	167284799	168264157	167653976	167661034	7058	1.9	167398001	167398400	0
5	TENM2	loss	5:167653976..167661034	167653976	167661034	7058	0	0	TENM2	ENSG00000145934	protein_coding	167284799	168264157	167653976	167661034	7058	1.9	167398401	167398800	0
5	TENM2	loss	5:167653976..167661034	167653976	167661034	7058	0	0	TENM2	ENSG00000145934	protein_coding	167284799	168264157	167653976	167661034	7058	2.2	167398801	167399200	0
5	TENM2	loss	5:167653976..167661034	167653976	167661034	7058	0	0	TENM2	ENSG00000145934	protein_coding	167284799	168264157	167653976	167661034	7058	1.9	167399201	167399600	0
5	TENM2	loss	5:167653976..167661034	167653976	167661034	7058	0	0	TENM2	ENSG00000145934	protein_coding	167284799	168264157	167653976	167661034	7058	2.2	167399601	167400000	0
5	TENM2	loss	5:167653976..167661034	167653976	167661034	7058	0	0	TENM2	ENSG00000145934	protein_coding	167284799	168264157	167653976	167661034	7058	2.1	167400001	167400400	0
5	TENM2	loss	5:167653976..167661034	167653976	167661034	7058	0	0	TENM2	ENSG00000145934	protein_coding	167284799	168264157	167653976	167661034	7058	2	167400401	167400800	0
5	TENM2	loss	5:167653976..167661034	167653976	167661034	7058	0	0	TENM2	ENSG00000145934	protein_coding	167284799	168264157	167653976	167661034	7058	1.7	167400801	167401200	0
5	TENM2	loss	5:167653976..167661034	167653976	167661034	7058	0	0	TENM2	ENSG00000145934	protein_coding	167284799	168264157	167653976	167661034	7058	1.9	167401201	167401600	0
5	TENM2	loss	5:167653976..167661034	167653976	167661034	7058	0	0	TENM2	ENSG00000145934	protein_coding	167284799	168264157	167653976	167661034	7058	2	167401601	167402000	0
5	TENM2	loss	5:167653976..167661034	167653976	167661034	7058	0	0	TENM2	ENSG00000145934	protein_coding	167284799	168264157	167653976	167661034	7058	2.1	167402001	167402400	0
5	TENM2	loss	5:167653976..167661034	167653976	167661034	7058	0	0	TENM2	ENSG00000145934	protein_coding	167284799	168264157	167653976	167661034	7058	1.8	167402401	167402800	0
5	TENM2	loss	5:167653976..167661034	167653976	167661034	7058	0	0	TENM2	ENSG00000145934	protein_coding	167284799	168264157	167653976	167661034	7058	1.9	167402801	167403200	0
5	TENM2	loss	5:167653976..167661034	167653976	167661034	7058	0	0	TENM2	ENSG00000145934	protein_coding	167284799	168264157	167653976	167661034	7058	2.4	167403201	167403600	0
5	TENM2	loss	5:167653976..167661034	167653976	167661034	7058	0	0	TENM2	ENSG00000145934	protein_coding	167284799	168264157	167653976	167661034	7058	2.3	167403601	167404000	0
5	TENM2	loss	5:167653976..167661034	167653976	167661034	7058	0	0	TENM2	ENSG00000145934	protein_coding	167284799	168264157	167653976	167661034	7058	2	167404001	167404400	0
5	TENM2	loss	5:167653976..167661034	167653976	167661034	7058	0	0	TENM2	ENSG00000145934	protein_coding	167284799	168264157	167653976	167661034	7058	1.9	167404401	167404800	0
5	TENM2	loss	5:167653976..167661034	167653976	167661034	7058	0	0	TENM2	ENSG00000145934	protein_coding	167284799	168264157	167653976	167661034	7058	1.8	167404801	167405200	0
5	TENM2	loss	5:167653976..167661034	167653976	167661034	7058	0	0	TENM2	ENSG00000145934	protein_coding	167284799	168264157	167653976	167661034	7058	2.3	167405201	167405600	0
5	TENM2	loss	5:167653976..167661034	167653976	167661034	7058	0	0	TENM2	ENSG00000145934	protein_coding	167284799	168264157	167653976	167661034	7058	2	167405601	167406000	0
5	TENM2	loss	5:167653976..167661034	167653976	167661034	7058	0	0	TENM2	ENSG00000145934	protein_coding	167284799	168264157	167653976	167661034	7058	1.9	167406001	167406400	0
5	TENM2	loss	5:167653976..167661034	167653976	167661034	7058	0	0	TENM2	ENSG00000145934	protein_coding	167284799	168264157	167653976	167661034	7058	1.9	167406401	167406800	0
5	TENM2	loss	5:167653976..167661034	167653976	167661034	7058	0	0	TENM2	ENSG00000145934	protein_coding	167284799	168264157	167653976	167661034	7058	2.2	167406801	167407200	0
5	TENM2	loss	5:167653976..167661034	167653976	167661034	7058	0	0	TENM2	ENSG00000145934	protein_coding	167284799	168264157	167653976	167661034	7058	2	167407201	167407600	0
5	TENM2	loss	5:167653976..167661034	167653976	167661034	7058	0	0	TENM2	ENSG00000145934	protein_coding	167284799	168264157	167653976	167661034	7058	2.2	167407601	167408000	0
5	TENM2	loss	5:167653976..167661034	167653976	167661034	7058	0	0	TENM2	ENSG00000145934	protein_coding	167284799	168264157	167653976	167661034	7058	1.9	167408001	167408400	0
5	TENM2	loss	5:167653976..167661034	167653976	167661034	7058	0	0	TENM2	ENSG00000145934	protein_coding	167284799	168264157	167653976	167661034	7058	2	167408401	167408800	0
5	TENM2	loss	5:167653976..167661034	167653976	167661034	7058	0	0	TENM2	ENSG00000145934	protein_coding	167284799	168264157	167653976	167661034	7058	2.3	167408801	167409200	0
5	TENM2	loss	5:167653976..167661034	167653976	167661034	7058	0	0	TENM2	ENSG00000145934	protein_coding	167284799	168264157	167653976	167661034	7058	1.8	167409201	167409600	0
5	TENM2	loss	5:167653976..167661034	167653976	167661034	7058	0	0	TENM2	ENSG00000145934	protein_coding	167284799	168264157	167653976	167661034	7058	1.7	167409601	167410000	0
5	TENM2	loss	5:167653976..167661034	167653976	167661034	7058	0	0	TENM2	ENSG00000145934	protein_coding	167284799	168264157	167653976	167661034	7058	1.7	167410001	167410400	0
5	TENM2	loss	5:167653976..167661034	167653976	167661034	7058	0	0	TENM2	ENSG00000145934	protein_coding	167284799	168264157	167653976	167661034	7058	2.3	167410401	167410800	0
5	TENM2	loss	5:167653976..167661034	167653976	167661034	7058	0	0	TENM2	ENSG00000145934	protein_coding	167284799	168264157	167653976	167661034	7058	2.3	167410801	167411200	0
5	TENM2	loss	5:167653976..167661034	167653976	167661034	7058	0	0	TENM2	ENSG00000145934	protein_coding	167284799	168264157	167653976	167661034	7058	1.8	167411201	167411600	0
5	TENM2	loss	5:167653976..167661034	167653976	167661034	7058	0	0	TENM2	ENSG00000145934	protein_coding	167284799	168264157	167653976	167661034	7058	1.7	167411601	167412000	0
5	TENM2	loss	5:167653976..167661034	167653976	167661034	7058	0	0	TENM2	ENSG00000145934	protein_coding	167284799	168264157	167653976	167661034	7058	1.9	167412001	167412400	0
5	TENM2	loss	5:167653976..167661034	167653976	167661034	7058	0	0	TENM2	ENSG00000145934	protein_coding	167284799	168264157	167653976	167661034	7058	2	167412401	167412800	0
5	TENM2	loss	5:167653976..167661034	167653976	167661034	7058	0	0	TENM2	ENSG00000145934	protein_coding	167284799	168264157	167653976	167661034	7058	1.9	167412801	167413200	0
5	TENM2	loss	5:167653976..167661034	167653976	167661034	7058	0	0	TENM2	ENSG00000145934	protein_coding	167284799	168264157	167653976	167661034	7058	2.1	167413201	167413600	0
5	TENM2	loss	5:167653976..167661034	167653976	167661034	7058	0	0	TENM2	ENSG00000145934	protein_coding	167284799	168264157	167653976	167661034	7058	2.1	167413601	167414000	0
5	TENM2	loss	5:167653976..167661034	167653976	167661034	7058	0	0	TENM2	ENSG00000145934	protein_coding	167284799	168264157	167653976	167661034	7058	1.8	167414001	167414400	0
5	TENM2	loss	5:167653976..167661034	167653976	167661034	7058	0	0	TENM2	ENSG00000145934	protein_coding	167284799	168264157	167653976	167661034	7058	1.8	167414401	167414800	0
5	TENM2	loss	5:167653976..167661034	167653976	167661034	7058	0	0	TENM2	ENSG00000145934	protein_coding	167284799	168264157	167653976	167661034	7058	2	167414801	167415200	0
5	TENM2	loss	5:167653976..167661034	167653976	167661034	7058	0	0	TENM2	ENSG00000145934	protein_coding	167284799	168264157	167653976	167661034	7058	2.1	167415201	167415600	0
5	TENM2	loss	5:167653976..167661034	167653976	167661034	7058	0	0	TENM2	ENSG00000145934	protein_coding	167284799	168264157	167653976	167661034	7058	1.8	167415601	167416000	0
5	TENM2	loss	5:167653976..167661034	167653976	167661034	7058	0	0	TENM2	ENSG00000145934	protein_coding	167284799	168264157	167653976	167661034	7058	1.8	167416001	167416400	0
5	TENM2	loss	5:167653976..167661034	167653976	167661034	7058	0	0	TENM2	ENSG00000145934	protein_coding	167284799	168264157	167653976	167661034	7058	2.2	167416401	167416800	0
5	TENM2	loss	5:167653976..167661034	167653976	167661034	7058	0	0	TENM2	ENSG00000145934	protein_coding	167284799	168264157	167653976	167661034	7058	2.1	167416801	167417200	0
5	TENM2	loss	5:167653976..167661034	167653976	167661034	7058	0	0	TENM2	ENSG00000145934	protein_coding	167284799	168264157	167653976	167661034	7058	2.1	167417201	167417600	0
5	TENM2	loss	5:167653976..167661034	167653976	167661034	7058	0	0	TENM2	ENSG00000145934	protein_coding	167284799	168264157	167653976	167661034	7058	1.9	167417601	167418000	0
5	TENM2	loss	5:167653976..167661034	167653976	167661034	7058	0	0	TENM2	ENSG00000145934	protein_coding	167284799	168264157	167653976	167661034	7058	2.1	167418001	167418400	0
5	TENM2	loss	5:167653976..167661034	167653976	167661034	7058	0	0	TENM2	ENSG00000145934	protein_coding	167284799	168264157	167653976	167661034	7058	1.8	167418401	167418800	0
5	TENM2	loss	5:167653976..167661034	167653976	167661034	7058	0	0	TENM2	ENSG00000145934	protein_coding	167284799	168264157	167653976	167661034	7058	1.7	167418801	167419200	0
5	TENM2	loss	5:167653976..167661034	167653976	167661034	7058	0	0	TENM2	ENSG00000145934	protein_coding	167284799	168264157	167653976	167661034	7058	1.9	167419201	167419600	0
5	TENM2	loss	5:167653976..167661034	167653976	167661034	7058	0	0	TENM2	ENSG00000145934	protein_coding	167284799	168264157	167653976	167661034	7058	1.9	167419601	167420000	0
5	TENM2	loss	5:167653976..167661034	167653976	167661034	7058	0	0	TENM2	ENSG00000145934	protein_coding	167284799	168264157	167653976	167661034	7058	1.9	167420001	167420400	0
5	TENM2	loss	5:167653976..167661034	167653976	167661034	7058	0	0	TENM2	ENSG00000145934	protein_coding	167284799	168264157	167653976	167661034	7058	2.1	167420401	167420800	0
5	TENM2	loss	5:167653976..167661034	167653976	167661034	7058	0	0	TENM2	ENSG00000145934	protein_coding	167284799	168264157	167653976	167661034	7058	1.9	167420801	167421200	0
5	TENM2	loss	5:167653976..167661034	167653976	167661034	7058	0	0	TENM2	ENSG00000145934	protein_coding	167284799	168264157	167653976	167661034	7058	1.9	167421201	167421600	0
5	TENM2	loss	5:167653976..167661034	167653976	167661034	7058	0	0	TENM2	ENSG00000145934	protein_coding	167284799	168264157	167653976	167661034	7058	2	167421601	167422000	0
5	TENM2	loss	5:167653976..167661034	167653976	167661034	7058	0	0	TENM2	ENSG00000145934	protein_coding	167284799	168264157	167653976	167661034	7058	1.9	167422001	167422400	0
5	TENM2	loss	5:167653976..167661034	167653976	167661034	7058	0	0	TENM2	ENSG00000145934	protein_coding	167284799	168264157	167653976	167661034	7058	2	167422401	167422800	0
5	TENM2	loss	5:167653976..167661034	167653976	167661034	7058	0	0	TENM2	ENSG00000145934	protein_coding	167284799	168264157	167653976	167661034	7058	2.1	167422801	167423200	0
5	TENM2	loss	5:167653976..167661034	167653976	167661034	7058	0	0	TENM2	ENSG00000145934	protein_coding	167284799	168264157	167653976	167661034	7058	2.2	167423201	167423600	0
5	TENM2	loss	5:167653976..167661034	167653976	167661034	7058	0	0	TENM2	ENSG00000145934	protein_coding	167284799	168264157	167653976	167661034	7058	2.1	167423601	167424000	0
5	TENM2	loss	5:167653976..167661034	167653976	167661034	7058	0	0	TENM2	ENSG00000145934	protein_coding	167284799	168264157	167653976	167661034	7058	2.3	167424001	167424400	0
5	TENM2	loss	5:167653976..167661034	167653976	167661034	7058	0	0	TENM2	ENSG00000145934	protein_coding	167284799	168264157	167653976	167661034	7058	1.7	167424401	167424800	0
5	TENM2	loss	5:167653976..167661034	167653976	167661034	7058	0	0	TENM2	ENSG00000145934	protein_coding	167284799	168264157	167653976	167661034	7058	2.1	167424801	167425200	0
5	TENM2	loss	5:167653976..167661034	167653976	167661034	7058	0	0	TENM2	ENSG00000145934	protein_coding	167284799	168264157	167653976	167661034	7058	2.4	167425201	167425600	0
5	TENM2	loss	5:167653976..167661034	167653976	167661034	7058	0	0	TENM2	ENSG00000145934	protein_coding	167284799	168264157	167653976	167661034	7058	1.8	167425601	167426000	0
5	TENM2	loss	5:167653976..167661034	167653976	167661034	7058	0	0	TENM2	ENSG00000145934	protein_coding	167284799	168264157	167653976	167661034	7058	2.2	167426001	167426400	0
5	TENM2	loss	5:167653976..167661034	167653976	167661034	7058	0	0	TENM2	ENSG00000145934	protein_coding	167284799	168264157	167653976	167661034	7058	2.3	167426401	167426800	0
5	TENM2	loss	5:167653976..167661034	167653976	167661034	7058	0	0	TENM2	ENSG00000145934	protein_coding	167284799	168264157	167653976	167661034	7058	2.3	167426801	167427200	0
5	TENM2	loss	5:167653976..167661034	167653976	167661034	7058	0	0	TENM2	ENSG00000145934	protein_coding	167284799	168264157	167653976	167661034	7058	2	167427201	167427600	0
5	TENM2	loss	5:167653976..167661034	167653976	167661034	7058	0	0	TENM2	ENSG00000145934	protein_coding	167284799	168264157	167653976	167661034	7058	1.8	167427601	167428000	0
5	TENM2	loss	5:167653976..167661034	167653976	167661034	7058	0	0	TENM2	ENSG00000145934	protein_coding	167284799	168264157	167653976	167661034	7058	1.8	167428001	167428400	0
5	TENM2	loss	5:167653976..167661034	167653976	167661034	7058	0	0	TENM2	ENSG00000145934	protein_coding	167284799	168264157	167653976	167661034	7058	1.9	167428401	167428800	0
5	TENM2	loss	5:167653976..167661034	167653976	167661034	7058	0	0	TENM2	ENSG00000145934	protein_coding	167284799	168264157	167653976	167661034	7058	1.8	167428801	167429200	0
5	TENM2	loss	5:167653976..167661034	167653976	167661034	7058	0	0	TENM2	ENSG00000145934	protein_coding	167284799	168264157	167653976	167661034	7058	2.1	167429201	167429600	0
5	TENM2	loss	5:167653976..167661034	167653976	167661034	7058	0	0	TENM2	ENSG00000145934	protein_coding	167284799	168264157	167653976	167661034	7058	2	167429601	167430000	0
5	TENM2	loss	5:167653976..167661034	167653976	167661034	7058	0	0	TENM2	ENSG00000145934	protein_coding	167284799	168264157	167653976	167661034	7058	2	167430001	167430400	0
5	TENM2	loss	5:167653976..167661034	167653976	167661034	7058	0	0	TENM2	ENSG00000145934	protein_coding	167284799	168264157	167653976	167661034	7058	2.1	167430401	167430800	0
5	TENM2	loss	5:167653976..167661034	167653976	167661034	7058	0	0	TENM2	ENSG00000145934	protein_coding	167284799	168264157	167653976	167661034	7058	2.1	167430801	167431200	0
5	TENM2	loss	5:167653976..167661034	167653976	167661034	7058	0	0	TENM2	ENSG00000145934	protein_coding	167284799	168264157	167653976	167661034	7058	1.9	167431201	167431600	0
5	TENM2	loss	5:167653976..167661034	167653976	167661034	7058	0	0	TENM2	ENSG00000145934	protein_coding	167284799	168264157	167653976	167661034	7058	2.1	167431601	167432000	0
5	TENM2	loss	5:167653976..167661034	167653976	167661034	7058	0	0	TENM2	ENSG00000145934	protein_coding	167284799	168264157	167653976	167661034	7058	2	167432001	167432400	0
5	TENM2	loss	5:167653976..167661034	167653976	167661034	7058	0	0	TENM2	ENSG00000145934	protein_coding	167284799	168264157	167653976	167661034	7058	1.9	167432401	167432800	0
5	TENM2	loss	5:167653976..167661034	167653976	167661034	7058	0	0	TENM2	ENSG00000145934	protein_coding	167284799	168264157	167653976	167661034	7058	2.1	167432801	167433200	0
5	TENM2	loss	5:167653976..167661034	167653976	167661034	7058	0	0	TENM2	ENSG00000145934	protein_coding	167284799	168264157	167653976	167661034	7058	1.9	167433201	167433600	0
5	TENM2	loss	5:167653976..167661034	167653976	167661034	7058	0	0	TENM2	ENSG00000145934	protein_coding	167284799	168264157	167653976	167661034	7058	1.6	167433601	167434000	0
5	TENM2	loss	5:167653976..167661034	167653976	167661034	7058	0	0	TENM2	ENSG00000145934	protein_coding	167284799	168264157	167653976	167661034	7058	1.6	167434001	167434400	0
5	TENM2	loss	5:167653976..167661034	167653976	167661034	7058	0	0	TENM2	ENSG00000145934	protein_coding	167284799	168264157	167653976	167661034	7058	1.6	167434401	167434800	0
5	TENM2	loss	5:167653976..167661034	167653976	167661034	7058	0	0	TENM2	ENSG00000145934	protein_coding	167284799	168264157	167653976	167661034	7058	2	167434801	167435200	0
5	TENM2	loss	5:167653976..167661034	167653976	167661034	7058	0	0	TENM2	ENSG00000145934	protein_coding	167284799	168264157	167653976	167661034	7058	2.1	167435201	167435600	0
5	TENM2	loss	5:167653976..167661034	167653976	167661034	7058	0	0	TENM2	ENSG00000145934	protein_coding	167284799	168264157	167653976	167661034	7058	2.4	167435601	167436000	0
5	TENM2	loss	5:167653976..167661034	167653976	167661034	7058	0	0	TENM2	ENSG00000145934	protein_coding	167284799	168264157	167653976	167661034	7058	2.5	167436001	167436400	0
5	TENM2	loss	5:167653976..167661034	167653976	167661034	7058	0	0	TENM2	ENSG00000145934	protein_coding	167284799	168264157	167653976	167661034	7058	1.9	167436401	167436800	0
5	TENM2	loss	5:167653976..167661034	167653976	167661034	7058	0	0	TENM2	ENSG00000145934	protein_coding	167284799	168264157	167653976	167661034	7058	2.8	167436801	167437200	0
5	TENM2	loss	5:167653976..167661034	167653976	167661034	7058	0	0	TENM2	ENSG00000145934	protein_coding	167284799	168264157	167653976	167661034	7058	2	167437201	167437600	0
5	TENM2	loss	5:167653976..167661034	167653976	167661034	7058	0	0	TENM2	ENSG00000145934	protein_coding	167284799	168264157	167653976	167661034	7058	2	167437601	167438000	0
5	TENM2	loss	5:167653976..167661034	167653976	167661034	7058	0	0	TENM2	ENSG00000145934	protein_coding	167284799	168264157	167653976	167661034	7058	2	167438001	167438400	0
5	TENM2	loss	5:167653976..167661034	167653976	167661034	7058	0	0	TENM2	ENSG00000145934	protein_coding	167284799	168264157	167653976	167661034	7058	1.9	167438401	167438800	0
5	TENM2	loss	5:167653976..167661034	167653976	167661034	7058	0	0	TENM2	ENSG00000145934	protein_coding	167284799	168264157	167653976	167661034	7058	1.6	167438801	167439200	0
5	TENM2	loss	5:167653976..167661034	167653976	167661034	7058	0	0	TENM2	ENSG00000145934	protein_coding	167284799	168264157	167653976	167661034	7058	1.8	167439201	167439600	0
5	TENM2	loss	5:167653976..167661034	167653976	167661034	7058	0	0	TENM2	ENSG00000145934	protein_coding	167284799	168264157	167653976	167661034	7058	2.2	167439601	167440000	0
5	TENM2	loss	5:167653976..167661034	167653976	167661034	7058	0	0	TENM2	ENSG00000145934	protein_coding	167284799	168264157	167653976	167661034	7058	2	167440001	167440400	0
5	TENM2	loss	5:167653976..167661034	167653976	167661034	7058	0	0	TENM2	ENSG00000145934	protein_coding	167284799	168264157	167653976	167661034	7058	1.9	167440401	167440800	0
5	TENM2	loss	5:167653976..167661034	167653976	167661034	7058	0	0	TENM2	ENSG00000145934	protein_coding	167284799	168264157	167653976	167661034	7058	2.5	167440801	167441200	0
5	TENM2	loss	5:167653976..167661034	167653976	167661034	7058	0	0	TENM2	ENSG00000145934	protein_coding	167284799	168264157	167653976	167661034	7058	1.9	167441201	167441600	0
5	TENM2	loss	5:167653976..167661034	167653976	167661034	7058	0	0	TENM2	ENSG00000145934	protein_coding	167284799	168264157	167653976	167661034	7058	2.1	167441601	167442000	0
5	TENM2	loss	5:167653976..167661034	167653976	167661034	7058	0	0	TENM2	ENSG00000145934	protein_coding	167284799	168264157	167653976	167661034	7058	1.9	167442001	167442400	0
5	TENM2	loss	5:167653976..167661034	167653976	167661034	7058	0	0	TENM2	ENSG00000145934	protein_coding	167284799	168264157	167653976	167661034	7058	2.2	167442401	167442800	0
5	TENM2	loss	5:167653976..167661034	167653976	167661034	7058	0	0	TENM2	ENSG00000145934	protein_coding	167284799	168264157	167653976	167661034	7058	2.3	167442801	167443200	0
5	TENM2	loss	5:167653976..167661034	167653976	167661034	7058	0	0	TENM2	ENSG00000145934	protein_coding	167284799	168264157	167653976	167661034	7058	1.9	167443201	167443600	0
5	TENM2	loss	5:167653976..167661034	167653976	167661034	7058	0	0	TENM2	ENSG00000145934	protein_coding	167284799	168264157	167653976	167661034	7058	1.9	167443601	167444000	0
5	TENM2	loss	5:167653976..167661034	167653976	167661034	7058	0	0	TENM2	ENSG00000145934	protein_coding	167284799	168264157	167653976	167661034	7058	2	167444001	167444400	0
5	TENM2	loss	5:167653976..167661034	167653976	167661034	7058	0	0	TENM2	ENSG00000145934	protein_coding	167284799	168264157	167653976	167661034	7058	2	167444401	167444800	0
5	TENM2	loss	5:167653976..167661034	167653976	167661034	7058	0	0	TENM2	ENSG00000145934	protein_coding	167284799	168264157	167653976	167661034	7058	1.9	167444801	167445200	0
5	TENM2	loss	5:167653976..167661034	167653976	167661034	7058	0	0	TENM2	ENSG00000145934	protein_coding	167284799	168264157	167653976	167661034	7058	1.9	167445201	167445600	0
5	TENM2	loss	5:167653976..167661034	167653976	167661034	7058	0	0	TENM2	ENSG00000145934	protein_coding	167284799	168264157	167653976	167661034	7058	2.2	167445601	167446000	0
5	TENM2	loss	5:167653976..167661034	167653976	167661034	7058	0	0	TENM2	ENSG00000145934	protein_coding	167284799	168264157	167653976	167661034	7058	2.1	167446001	167446400	0
5	TENM2	loss	5:167653976..167661034	167653976	167661034	7058	0	0	TENM2	ENSG00000145934	protein_coding	167284799	168264157	167653976	167661034	7058	1.8	167446401	167446800	0
5	TENM2	loss	5:167653976..167661034	167653976	167661034	7058	0	0	TENM2	ENSG00000145934	protein_coding	167284799	168264157	167653976	167661034	7058	1.9	167446801	167447200	0
5	TENM2	loss	5:167653976..167661034	167653976	167661034	7058	0	0	TENM2	ENSG00000145934	protein_coding	167284799	168264157	167653976	167661034	7058	2.1	167447201	167447600	0
5	TENM2	loss	5:167653976..167661034	167653976	167661034	7058	0	0	TENM2	ENSG00000145934	protein_coding	167284799	168264157	167653976	167661034	7058	1.8	167447601	167448000	0
5	TENM2	loss	5:167653976..167661034	167653976	167661034	7058	0	0	TENM2	ENSG00000145934	protein_coding	167284799	168264157	167653976	167661034	7058	1.8	167448001	167448400	0
5	TENM2	loss	5:167653976..167661034	167653976	167661034	7058	0	0	TENM2	ENSG00000145934	protein_coding	167284799	168264157	167653976	167661034	7058	2.2	167448401	167448800	0
5	TENM2	loss	5:167653976..167661034	167653976	167661034	7058	0	0	TENM2	ENSG00000145934	protein_coding	167284799	168264157	167653976	167661034	7058	2.1	167448801	167449200	0
5	TENM2	loss	5:167653976..167661034	167653976	167661034	7058	0	0	TENM2	ENSG00000145934	protein_coding	167284799	168264157	167653976	167661034	7058	1.8	167449201	167449600	0
5	TENM2	loss	5:167653976..167661034	167653976	167661034	7058	0	0	TENM2	ENSG00000145934	protein_coding	167284799	168264157	167653976	167661034	7058	1.9	167449601	167450000	0
5	TENM2	loss	5:167653976..167661034	167653976	167661034	7058	0	0	TENM2	ENSG00000145934	protein_coding	167284799	168264157	167653976	167661034	7058	2.1	167450001	167450400	0
5	TENM2	loss	5:167653976..167661034	167653976	167661034	7058	0	0	TENM2	ENSG00000145934	protein_coding	167284799	168264157	167653976	167661034	7058	2	167450401	167450800	0
5	TENM2	loss	5:167653976..167661034	167653976	167661034	7058	0	0	TENM2	ENSG00000145934	protein_coding	167284799	168264157	167653976	167661034	7058	2.1	167450801	167451200	0
5	TENM2	loss	5:167653976..167661034	167653976	167661034	7058	0	0	TENM2	ENSG00000145934	protein_coding	167284799	168264157	167653976	167661034	7058	2	167451201	167451600	0
5	TENM2	loss	5:167653976..167661034	167653976	167661034	7058	0	0	TENM2	ENSG00000145934	protein_coding	167284799	168264157	167653976	167661034	7058	2.3	167451601	167452000	0
5	TENM2	loss	5:167653976..167661034	167653976	167661034	7058	0	0	TENM2	ENSG00000145934	protein_coding	167284799	168264157	167653976	167661034	7058	10.9	167452001	167452400	0
5	TENM2	loss	5:167653976..167661034	167653976	167661034	7058	0	0	TENM2	ENSG00000145934	protein_coding	167284799	168264157	167653976	167661034	7058	8.2	167452401	167452800	0
5	TENM2	loss	5:167653976..167661034	167653976	167661034	7058	0	0	TENM2	ENSG00000145934	protein_coding	167284799	168264157	167653976	167661034	7058	18.6	167452801	167453200	0
5	TENM2	loss	5:167653976..167661034	167653976	167661034	7058	0	0	TENM2	ENSG00000145934	protein_coding	167284799	168264157	167653976	167661034	7058	33.6	167453201	167453600	0
5	TENM2	loss	5:167653976..167661034	167653976	167661034	7058	0	0	TENM2	ENSG00000145934	protein_coding	167284799	168264157	167653976	167661034	7058	20.3	167453601	167454000	0
5	TENM2	loss	5:167653976..167661034	167653976	167661034	7058	0	0	TENM2	ENSG00000145934	protein_coding	167284799	168264157	167653976	167661034	7058	2.4	167454001	167454400	0
5	TENM2	loss	5:167653976..167661034	167653976	167661034	7058	0	0	TENM2	ENSG00000145934	protein_coding	167284799	168264157	167653976	167661034	7058	1.8	167454401	167454800	0
5	TENM2	loss	5:167653976..167661034	167653976	167661034	7058	0	0	TENM2	ENSG00000145934	protein_coding	167284799	168264157	167653976	167661034	7058	1.8	167454801	167455200	0
5	TENM2	loss	5:167653976..167661034	167653976	167661034	7058	0	0	TENM2	ENSG00000145934	protein_coding	167284799	168264157	167653976	167661034	7058	1.6	167455201	167455600	0
5	TENM2	loss	5:167653976..167661034	167653976	167661034	7058	0	0	TENM2	ENSG00000145934	protein_coding	167284799	168264157	167653976	167661034	7058	1.5	167455601	167456000	0
5	TENM2	loss	5:167653976..167661034	167653976	167661034	7058	0	0	TENM2	ENSG00000145934	protein_coding	167284799	168264157	167653976	167661034	7058	1.6	167456001	167456400	0
5	TENM2	loss	5:167653976..167661034	167653976	167661034	7058	0	0	TENM2	ENSG00000145934	protein_coding	167284799	168264157	167653976	167661034	7058	1.7	167456401	167456800	0
5	TENM2	loss	5:167653976..167661034	167653976	167661034	7058	0	0	TENM2	ENSG00000145934	protein_coding	167284799	168264157	167653976	167661034	7058	1.7	167456801	167457200	0
5	TENM2	loss	5:167653976..167661034	167653976	167661034	7058	0	0	TENM2	ENSG00000145934	protein_coding	167284799	168264157	167653976	167661034	7058	1.9	167457201	167457600	0
5	TENM2	loss	5:167653976..167661034	167653976	167661034	7058	0	0	TENM2	ENSG00000145934	protein_coding	167284799	168264157	167653976	167661034	7058	2.2	167457601	167458000	0
5	TENM2	loss	5:167653976..167661034	167653976	167661034	7058	0	0	TENM2	ENSG00000145934	protein_coding	167284799	168264157	167653976	167661034	7058	3	167458001	167458400	0
5	TENM2	loss	5:167653976..167661034	167653976	167661034	7058	0	0	TENM2	ENSG00000145934	protein_coding	167284799	168264157	167653976	167661034	7058	3.2	167458401	167458800	0
5	TENM2	loss	5:167653976..167661034	167653976	167661034	7058	0	0	TENM2	ENSG00000145934	protein_coding	167284799	168264157	167653976	167661034	7058	2.2	167458801	167459200	0
5	TENM2	loss	5:167653976..167661034	167653976	167661034	7058	0	0	TENM2	ENSG00000145934	protein_coding	167284799	168264157	167653976	167661034	7058	1.7	167459201	167459600	0
5	TENM2	loss	5:167653976..167661034	167653976	167661034	7058	0	0	TENM2	ENSG00000145934	protein_coding	167284799	168264157	167653976	167661034	7058	1.8	167459601	167460000	0
5	TENM2	loss	5:167653976..167661034	167653976	167661034	7058	0	0	TENM2	ENSG00000145934	protein_coding	167284799	168264157	167653976	167661034	7058	2.1	167460001	167460400	0
5	TENM2	loss	5:167653976..167661034	167653976	167661034	7058	0	0	TENM2	ENSG00000145934	protein_coding	167284799	168264157	167653976	167661034	7058	10.1	167460401	167460800	0
5	TENM2	loss	5:167653976..167661034	167653976	167661034	7058	0	0	TENM2	ENSG00000145934	protein_coding	167284799	168264157	167653976	167661034	7058	3.9	167460801	167461200	0
5	TENM2	loss	5:167653976..167661034	167653976	167661034	7058	0	0	TENM2	ENSG00000145934	protein_coding	167284799	168264157	167653976	167661034	7058	7.2	167461201	167461600	0
5	TENM2	loss	5:167653976..167661034	167653976	167661034	7058	0	0	TENM2	ENSG00000145934	protein_coding	167284799	168264157	167653976	167661034	7058	1.7	167461601	167462000	0
5	TENM2	loss	5:167653976..167661034	167653976	167661034	7058	0	0	TENM2	ENSG00000145934	protein_coding	167284799	168264157	167653976	167661034	7058	2.1	167462001	167462400	0
5	TENM2	loss	5:167653976..167661034	167653976	167661034	7058	0	0	TENM2	ENSG00000145934	protein_coding	167284799	168264157	167653976	167661034	7058	2.2	167462401	167462800	0
5	TENM2	loss	5:167653976..167661034	167653976	167661034	7058	0	0	TENM2	ENSG00000145934	protein_coding	167284799	168264157	167653976	167661034	7058	1.9	167462801	167463200	0
5	TENM2	loss	5:167653976..167661034	167653976	167661034	7058	0	0	TENM2	ENSG00000145934	protein_coding	167284799	168264157	167653976	167661034	7058	2	167463201	167463600	0
5	TENM2	loss	5:167653976..167661034	167653976	167661034	7058	0	0	TENM2	ENSG00000145934	protein_coding	167284799	168264157	167653976	167661034	7058	2	167463601	167464000	0
5	TENM2	loss	5:167653976..167661034	167653976	167661034	7058	0	0	TENM2	ENSG00000145934	protein_coding	167284799	168264157	167653976	167661034	7058	1.5	167464001	167464400	0
5	TENM2	loss	5:167653976..167661034	167653976	167661034	7058	0	0	TENM2	ENSG00000145934	protein_coding	167284799	168264157	167653976	167661034	7058	1.8	167464401	167464800	0
5	TENM2	loss	5:167653976..167661034	167653976	167661034	7058	0	0	TENM2	ENSG00000145934	protein_coding	167284799	168264157	167653976	167661034	7058	2.2	167464801	167465200	0
5	TENM2	loss	5:167653976..167661034	167653976	167661034	7058	0	0	TENM2	ENSG00000145934	protein_coding	167284799	168264157	167653976	167661034	7058	2	167465201	167465600	0
5	TENM2	loss	5:167653976..167661034	167653976	167661034	7058	0	0	TENM2	ENSG00000145934	protein_coding	167284799	168264157	167653976	167661034	7058	2.2	167465601	167466000	0
5	TENM2	loss	5:167653976..167661034	167653976	167661034	7058	0	0	TENM2	ENSG00000145934	protein_coding	167284799	168264157	167653976	167661034	7058	2	167466001	167466400	0
5	TENM2	loss	5:167653976..167661034	167653976	167661034	7058	0	0	TENM2	ENSG00000145934	protein_coding	167284799	168264157	167653976	167661034	7058	1.9	167466401	167466800	0
5	TENM2	loss	5:167653976..167661034	167653976	167661034	7058	0	0	TENM2	ENSG00000145934	protein_coding	167284799	168264157	167653976	167661034	7058	1.8	167466801	167467200	0
5	TENM2	loss	5:167653976..167661034	167653976	167661034	7058	0	0	TENM2	ENSG00000145934	protein_coding	167284799	168264157	167653976	167661034	7058	2.1	167467201	167467600	0
5	TENM2	loss	5:167653976..167661034	167653976	167661034	7058	0	0	TENM2	ENSG00000145934	protein_coding	167284799	168264157	167653976	167661034	7058	2.5	167467601	167468000	0
5	TENM2	loss	5:167653976..167661034	167653976	167661034	7058	0	0	TENM2	ENSG00000145934	protein_coding	167284799	168264157	167653976	167661034	7058	2.5	167468001	167468400	0
5	TENM2	loss	5:167653976..167661034	167653976	167661034	7058	0	0	TENM2	ENSG00000145934	protein_coding	167284799	168264157	167653976	167661034	7058	1.8	167468401	167468800	0
5	TENM2	loss	5:167653976..167661034	167653976	167661034	7058	0	0	TENM2	ENSG00000145934	protein_coding	167284799	168264157	167653976	167661034	7058	1.7	167468801	167469200	0
5	TENM2	loss	5:167653976..167661034	167653976	167661034	7058	0	0	TENM2	ENSG00000145934	protein_coding	167284799	168264157	167653976	167661034	7058	5.9	167469201	167469600	0
5	TENM2	loss	5:167653976..167661034	167653976	167661034	7058	0	0	TENM2	ENSG00000145934	protein_coding	167284799	168264157	167653976	167661034	7058	5.2	167469601	167470000	0
5	TENM2	loss	5:167653976..167661034	167653976	167661034	7058	0	0	TENM2	ENSG00000145934	protein_coding	167284799	168264157	167653976	167661034	7058	2	167470001	167470400	0
5	TENM2	loss	5:167653976..167661034	167653976	167661034	7058	0	0	TENM2	ENSG00000145934	protein_coding	167284799	168264157	167653976	167661034	7058	17.8	167470401	167470800	0
5	TENM2	loss	5:167653976..167661034	167653976	167661034	7058	0	0	TENM2	ENSG00000145934	protein_coding	167284799	168264157	167653976	167661034	7058	15	167470801	167471200	0
5	TENM2	loss	5:167653976..167661034	167653976	167661034	7058	0	0	TENM2	ENSG00000145934	protein_coding	167284799	168264157	167653976	167661034	7058	4.4	167471201	167471600	0
5	TENM2	loss	5:167653976..167661034	167653976	167661034	7058	0	0	TENM2	ENSG00000145934	protein_coding	167284799	168264157	167653976	167661034	7058	7	167471601	167472000	0
5	TENM2	loss	5:167653976..167661034	167653976	167661034	7058	0	0	TENM2	ENSG00000145934	protein_coding	167284799	168264157	167653976	167661034	7058	2.3	167472001	167472400	0
5	TENM2	loss	5:167653976..167661034	167653976	167661034	7058	0	0	TENM2	ENSG00000145934	protein_coding	167284799	168264157	167653976	167661034	7058	1.9	167472401	167472800	0
5	TENM2	loss	5:167653976..167661034	167653976	167661034	7058	0	0	TENM2	ENSG00000145934	protein_coding	167284799	168264157	167653976	167661034	7058	2	167472801	167473200	0
5	TENM2	loss	5:167653976..167661034	167653976	167661034	7058	0	0	TENM2	ENSG00000145934	protein_coding	167284799	168264157	167653976	167661034	7058	1.8	167473201	167473600	0
5	TENM2	loss	5:167653976..167661034	167653976	167661034	7058	0	0	TENM2	ENSG00000145934	protein_coding	167284799	168264157	167653976	167661034	7058	1.7	167473601	167474000	0
5	TENM2	loss	5:167653976..167661034	167653976	167661034	7058	0	0	TENM2	ENSG00000145934	protein_coding	167284799	168264157	167653976	167661034	7058	2	167474001	167474400	0
5	TENM2	loss	5:167653976..167661034	167653976	167661034	7058	0	0	TENM2	ENSG00000145934	protein_coding	167284799	168264157	167653976	167661034	7058	2.3	167474401	167474800	0
5	TENM2	loss	5:167653976..167661034	167653976	167661034	7058	0	0	TENM2	ENSG00000145934	protein_coding	167284799	168264157	167653976	167661034	7058	1.9	167474801	167475200	0
5	TENM2	loss	5:167653976..167661034	167653976	167661034	7058	0	0	TENM2	ENSG00000145934	protein_coding	167284799	168264157	167653976	167661034	7058	1.9	167475201	167475600	0
5	TENM2	loss	5:167653976..167661034	167653976	167661034	7058	0	0	TENM2	ENSG00000145934	protein_coding	167284799	168264157	167653976	167661034	7058	1.8	167475601	167476000	0
5	TENM2	loss	5:167653976..167661034	167653976	167661034	7058	0	0	TENM2	ENSG00000145934	protein_coding	167284799	168264157	167653976	167661034	7058	1.5	167476001	167476400	0
5	TENM2	loss	5:167653976..167661034	167653976	167661034	7058	0	0	TENM2	ENSG00000145934	protein_coding	167284799	168264157	167653976	167661034	7058	1.7	167476401	167476800	0
5	TENM2	loss	5:167653976..167661034	167653976	167661034	7058	0	0	TENM2	ENSG00000145934	protein_coding	167284799	168264157	167653976	167661034	7058	1.6	167476801	167477200	0
5	TENM2	loss	5:167653976..167661034	167653976	167661034	7058	0	0	TENM2	ENSG00000145934	protein_coding	167284799	168264157	167653976	167661034	7058	15.6	167477201	167477600	0
5	TENM2	loss	5:167653976..167661034	167653976	167661034	7058	0	0	TENM2	ENSG00000145934	protein_coding	167284799	168264157	167653976	167661034	7058	19.1	167477601	167478000	0
5	TENM2	loss	5:167653976..167661034	167653976	167661034	7058	0	0	TENM2	ENSG00000145934	protein_coding	167284799	168264157	167653976	167661034	7058	20.5	167478001	167478400	0
5	TENM2	loss	5:167653976..167661034	167653976	167661034	7058	0	0	TENM2	ENSG00000145934	protein_coding	167284799	168264157	167653976	167661034	7058	19.6	167478401	167478800	0
5	TENM2	loss	5:167653976..167661034	167653976	167661034	7058	0	0	TENM2	ENSG00000145934	protein_coding	167284799	168264157	167653976	167661034	7058	3.3	167478801	167479200	0
5	TENM2	loss	5:167653976..167661034	167653976	167661034	7058	0	0	TENM2	ENSG00000145934	protein_coding	167284799	168264157	167653976	167661034	7058	1.9	167479201	167479600	0
5	TENM2	loss	5:167653976..167661034	167653976	167661034	7058	0	0	TENM2	ENSG00000145934	protein_coding	167284799	168264157	167653976	167661034	7058	2.2	167479601	167480000	0
5	TENM2	loss	5:167653976..167661034	167653976	167661034	7058	0	0	TENM2	ENSG00000145934	protein_coding	167284799	168264157	167653976	167661034	7058	5.2	167480001	167480400	0
5	TENM2	loss	5:167653976..167661034	167653976	167661034	7058	0	0	TENM2	ENSG00000145934	protein_coding	167284799	168264157	167653976	167661034	7058	9.4	167480401	167480800	0
5	TENM2	loss	5:167653976..167661034	167653976	167661034	7058	0	0	TENM2	ENSG00000145934	protein_coding	167284799	168264157	167653976	167661034	7058	1.7	167480801	167481200	0
5	TENM2	loss	5:167653976..167661034	167653976	167661034	7058	0	0	TENM2	ENSG00000145934	protein_coding	167284799	168264157	167653976	167661034	7058	1.9	167481201	167481600	0
5	TENM2	loss	5:167653976..167661034	167653976	167661034	7058	0	0	TENM2	ENSG00000145934	protein_coding	167284799	168264157	167653976	167661034	7058	1.9	167481601	167482000	0
5	TENM2	loss	5:167653976..167661034	167653976	167661034	7058	0	0	TENM2	ENSG00000145934	protein_coding	167284799	168264157	167653976	167661034	7058	1.7	167482001	167482400	0
5	TENM2	loss	5:167653976..167661034	167653976	167661034	7058	0	0	TENM2	ENSG00000145934	protein_coding	167284799	168264157	167653976	167661034	7058	1.9	167482401	167482800	0
5	TENM2	loss	5:167653976..167661034	167653976	167661034	7058	0	0	TENM2	ENSG00000145934	protein_coding	167284799	168264157	167653976	167661034	7058	1.9	167482801	167483200	0
5	TENM2	loss	5:167653976..167661034	167653976	167661034	7058	0	0	TENM2	ENSG00000145934	protein_coding	167284799	168264157	167653976	167661034	7058	2	167483201	167483600	0
5	TENM2	loss	5:167653976..167661034	167653976	167661034	7058	0	0	TENM2	ENSG00000145934	protein_coding	167284799	168264157	167653976	167661034	7058	1.9	167483601	167484000	0
5	TENM2	loss	5:167653976..167661034	167653976	167661034	7058	0	0	TENM2	ENSG00000145934	protein_coding	167284799	168264157	167653976	167661034	7058	2	167484001	167484400	0
5	TENM2	loss	5:167653976..167661034	167653976	167661034	7058	0	0	TENM2	ENSG00000145934	protein_coding	167284799	168264157	167653976	167661034	7058	1.6	167484401	167484800	0
5	TENM2	loss	5:167653976..167661034	167653976	167661034	7058	0	0	TENM2	ENSG00000145934	protein_coding	167284799	168264157	167653976	167661034	7058	1.7	167484801	167485200	0
5	TENM2	loss	5:167653976..167661034	167653976	167661034	7058	0	0	TENM2	ENSG00000145934	protein_coding	167284799	168264157	167653976	167661034	7058	1.8	167485201	167485600	0
5	TENM2	loss	5:167653976..167661034	167653976	167661034	7058	0	0	TENM2	ENSG00000145934	protein_coding	167284799	168264157	167653976	167661034	7058	1.8	167485601	167486000	0
5	TENM2	loss	5:167653976..167661034	167653976	167661034	7058	0	0	TENM2	ENSG00000145934	protein_coding	167284799	168264157	167653976	167661034	7058	1.9	167486001	167486400	0
5	TENM2	loss	5:167653976..167661034	167653976	167661034	7058	0	0	TENM2	ENSG00000145934	protein_coding	167284799	168264157	167653976	167661034	7058	3.2	167486401	167486800	0
5	TENM2	loss	5:167653976..167661034	167653976	167661034	7058	0	0	TENM2	ENSG00000145934	protein_coding	167284799	168264157	167653976	167661034	7058	1.8	167486801	167487200	0
5	TENM2	loss	5:167653976..167661034	167653976	167661034	7058	0	0	TENM2	ENSG00000145934	protein_coding	167284799	168264157	167653976	167661034	7058	1.8	167487201	167487600	0
5	TENM2	loss	5:167653976..167661034	167653976	167661034	7058	0	0	TENM2	ENSG00000145934	protein_coding	167284799	168264157	167653976	167661034	7058	6.5	167487601	167488000	0
5	TENM2	loss	5:167653976..167661034	167653976	167661034	7058	0	0	TENM2	ENSG00000145934	protein_coding	167284799	168264157	167653976	167661034	7058	5.3	167488001	167488400	0
5	TENM2	loss	5:167653976..167661034	167653976	167661034	7058	0	0	TENM2	ENSG00000145934	protein_coding	167284799	168264157	167653976	167661034	7058	1.6	167488401	167488800	0
5	TENM2	loss	5:167653976..167661034	167653976	167661034	7058	0	0	TENM2	ENSG00000145934	protein_coding	167284799	168264157	167653976	167661034	7058	1.6	167488801	167489200	0
5	TENM2	loss	5:167653976..167661034	167653976	167661034	7058	0	0	TENM2	ENSG00000145934	protein_coding	167284799	168264157	167653976	167661034	7058	1.9	167489201	167489600	0
5	TENM2	loss	5:167653976..167661034	167653976	167661034	7058	0	0	TENM2	ENSG00000145934	protein_coding	167284799	168264157	167653976	167661034	7058	1.6	167489601	167490000	0
5	TENM2	loss	5:167653976..167661034	167653976	167661034	7058	0	0	TENM2	ENSG00000145934	protein_coding	167284799	168264157	167653976	167661034	7058	2.2	167490001	167490400	0
5	TENM2	loss	5:167653976..167661034	167653976	167661034	7058	0	0	TENM2	ENSG00000145934	protein_coding	167284799	168264157	167653976	167661034	7058	1.7	167490401	167490800	0
5	TENM2	loss	5:167653976..167661034	167653976	167661034	7058	0	0	TENM2	ENSG00000145934	protein_coding	167284799	168264157	167653976	167661034	7058	2.1	167490801	167491200	0
5	TENM2	loss	5:167653976..167661034	167653976	167661034	7058	0	0	TENM2	ENSG00000145934	protein_coding	167284799	168264157	167653976	167661034	7058	1.9	167491201	167491600	0
5	TENM2	loss	5:167653976..167661034	167653976	167661034	7058	0	0	TENM2	ENSG00000145934	protein_coding	167284799	168264157	167653976	167661034	7058	2	167491601	167492000	0
5	TENM2	loss	5:167653976..167661034	167653976	167661034	7058	0	0	TENM2	ENSG00000145934	protein_coding	167284799	168264157	167653976	167661034	7058	2	167492001	167492400	0
5	TENM2	loss	5:167653976..167661034	167653976	167661034	7058	0	0	TENM2	ENSG00000145934	protein_coding	167284799	168264157	167653976	167661034	7058	1.7	167492401	167492800	0
5	TENM2	loss	5:167653976..167661034	167653976	167661034	7058	0	0	TENM2	ENSG00000145934	protein_coding	167284799	168264157	167653976	167661034	7058	1.7	167492801	167493200	0
5	TENM2	loss	5:167653976..167661034	167653976	167661034	7058	0	0	TENM2	ENSG00000145934	protein_coding	167284799	168264157	167653976	167661034	7058	1.7	167493201	167493600	0
5	TENM2	loss	5:167653976..167661034	167653976	167661034	7058	0	0	TENM2	ENSG00000145934	protein_coding	167284799	168264157	167653976	167661034	7058	2.1	167493601	167494000	0
5	TENM2	loss	5:167653976..167661034	167653976	167661034	7058	0	0	TENM2	ENSG00000145934	protein_coding	167284799	168264157	167653976	167661034	7058	1.6	167494001	167494400	0
5	TENM2	loss	5:167653976..167661034	167653976	167661034	7058	0	0	TENM2	ENSG00000145934	protein_coding	167284799	168264157	167653976	167661034	7058	1.7	167494401	167494800	0
5	TENM2	loss	5:167653976..167661034	167653976	167661034	7058	0	0	TENM2	ENSG00000145934	protein_coding	167284799	168264157	167653976	167661034	7058	2.2	167494801	167495200	0
5	TENM2	loss	5:167653976..167661034	167653976	167661034	7058	0	0	TENM2	ENSG00000145934	protein_coding	167284799	168264157	167653976	167661034	7058	2.1	167495201	167495600	0
5	TENM2	loss	5:167653976..167661034	167653976	167661034	7058	0	0	TENM2	ENSG00000145934	protein_coding	167284799	168264157	167653976	167661034	7058	1.9	167495601	167496000	0
5	TENM2	loss	5:167653976..167661034	167653976	167661034	7058	0	0	TENM2	ENSG00000145934	protein_coding	167284799	168264157	167653976	167661034	7058	1.6	167496001	167496400	0
5	TENM2	loss	5:167653976..167661034	167653976	167661034	7058	0	0	TENM2	ENSG00000145934	protein_coding	167284799	168264157	167653976	167661034	7058	2.1	167496401	167496800	0
5	TENM2	loss	5:167653976..167661034	167653976	167661034	7058	0	0	TENM2	ENSG00000145934	protein_coding	167284799	168264157	167653976	167661034	7058	1.8	167496801	167497200	0
5	TENM2	loss	5:167653976..167661034	167653976	167661034	7058	0	0	TENM2	ENSG00000145934	protein_coding	167284799	168264157	167653976	167661034	7058	2.4	167497201	167497600	0
5	TENM2	loss	5:167653976..167661034	167653976	167661034	7058	0	0	TENM2	ENSG00000145934	protein_coding	167284799	168264157	167653976	167661034	7058	2.4	167497601	167498000	0
5	TENM2	loss	5:167653976..167661034	167653976	167661034	7058	0	0	TENM2	ENSG00000145934	protein_coding	167284799	168264157	167653976	167661034	7058	2.1	167498001	167498400	0
5	TENM2	loss	5:167653976..167661034	167653976	167661034	7058	0	0	TENM2	ENSG00000145934	protein_coding	167284799	168264157	167653976	167661034	7058	2	167498401	167498800	0
5	TENM2	loss	5:167653976..167661034	167653976	167661034	7058	0	0	TENM2	ENSG00000145934	protein_coding	167284799	168264157	167653976	167661034	7058	2	167498801	167499200	0
5	TENM2	loss	5:167653976..167661034	167653976	167661034	7058	0	0	TENM2	ENSG00000145934	protein_coding	167284799	168264157	167653976	167661034	7058	1.9	167499201	167499600	0
5	TENM2	loss	5:167653976..167661034	167653976	167661034	7058	0	0	TENM2	ENSG00000145934	protein_coding	167284799	168264157	167653976	167661034	7058	1.9	167499601	167500000	0
5	TENM2	loss	5:167653976..167661034	167653976	167661034	7058	0	0	TENM2	ENSG00000145934	protein_coding	167284799	168264157	167653976	167661034	7058	1.5	167500001	167500400	0
5	TENM2	loss	5:167653976..167661034	167653976	167661034	7058	0	0	TENM2	ENSG00000145934	protein_coding	167284799	168264157	167653976	167661034	7058	1.9	167500401	167500800	0
5	TENM2	loss	5:167653976..167661034	167653976	167661034	7058	0	0	TENM2	ENSG00000145934	protein_coding	167284799	168264157	167653976	167661034	7058	2.1	167500801	167501200	0
5	TENM2	loss	5:167653976..167661034	167653976	167661034	7058	0	0	TENM2	ENSG00000145934	protein_coding	167284799	168264157	167653976	167661034	7058	2.4	167501201	167501600	0
5	TENM2	loss	5:167653976..167661034	167653976	167661034	7058	0	0	TENM2	ENSG00000145934	protein_coding	167284799	168264157	167653976	167661034	7058	1.9	167501601	167502000	0
5	TENM2	loss	5:167653976..167661034	167653976	167661034	7058	0	0	TENM2	ENSG00000145934	protein_coding	167284799	168264157	167653976	167661034	7058	1.8	167502001	167502400	0
5	TENM2	loss	5:167653976..167661034	167653976	167661034	7058	0	0	TENM2	ENSG00000145934	protein_coding	167284799	168264157	167653976	167661034	7058	1.8	167502401	167502800	0
5	TENM2	loss	5:167653976..167661034	167653976	167661034	7058	0	0	TENM2	ENSG00000145934	protein_coding	167284799	168264157	167653976	167661034	7058	1.8	167502801	167503200	0
5	TENM2	loss	5:167653976..167661034	167653976	167661034	7058	0	0	TENM2	ENSG00000145934	protein_coding	167284799	168264157	167653976	167661034	7058	2.2	167503201	167503600	0
5	TENM2	loss	5:167653976..167661034	167653976	167661034	7058	0	0	TENM2	ENSG00000145934	protein_coding	167284799	168264157	167653976	167661034	7058	1.9	167503601	167504000	0
5	TENM2	loss	5:167653976..167661034	167653976	167661034	7058	0	0	TENM2	ENSG00000145934	protein_coding	167284799	168264157	167653976	167661034	7058	2.1	167504001	167504400	0
5	TENM2	loss	5:167653976..167661034	167653976	167661034	7058	0	0	TENM2	ENSG00000145934	protein_coding	167284799	168264157	167653976	167661034	7058	2.1	167504401	167504800	0
5	TENM2	loss	5:167653976..167661034	167653976	167661034	7058	0	0	TENM2	ENSG00000145934	protein_coding	167284799	168264157	167653976	167661034	7058	2	167504801	167505200	0
5	TENM2	loss	5:167653976..167661034	167653976	167661034	7058	0	0	TENM2	ENSG00000145934	protein_coding	167284799	168264157	167653976	167661034	7058	1.6	167505201	167505600	0
5	TENM2	loss	5:167653976..167661034	167653976	167661034	7058	0	0	TENM2	ENSG00000145934	protein_coding	167284799	168264157	167653976	167661034	7058	2.4	167505601	167506000	0
5	TENM2	loss	5:167653976..167661034	167653976	167661034	7058	0	0	TENM2	ENSG00000145934	protein_coding	167284799	168264157	167653976	167661034	7058	1.7	167506001	167506400	0
5	TENM2	loss	5:167653976..167661034	167653976	167661034	7058	0	0	TENM2	ENSG00000145934	protein_coding	167284799	168264157	167653976	167661034	7058	3	167506401	167506800	0
5	TENM2	loss	5:167653976..167661034	167653976	167661034	7058	0	0	TENM2	ENSG00000145934	protein_coding	167284799	168264157	167653976	167661034	7058	8.7	167506801	167507200	0
5	TENM2	loss	5:167653976..167661034	167653976	167661034	7058	0	0	TENM2	ENSG00000145934	protein_coding	167284799	168264157	167653976	167661034	7058	6.6	167507201	167507600	0
5	TENM2	loss	5:167653976..167661034	167653976	167661034	7058	0	0	TENM2	ENSG00000145934	protein_coding	167284799	168264157	167653976	167661034	7058	2.1	167507601	167508000	0
5	TENM2	loss	5:167653976..167661034	167653976	167661034	7058	0	0	TENM2	ENSG00000145934	protein_coding	167284799	168264157	167653976	167661034	7058	2.4	167508001	167508400	0
5	TENM2	loss	5:167653976..167661034	167653976	167661034	7058	0	0	TENM2	ENSG00000145934	protein_coding	167284799	168264157	167653976	167661034	7058	1.9	167508401	167508800	0
5	TENM2	loss	5:167653976..167661034	167653976	167661034	7058	0	0	TENM2	ENSG00000145934	protein_coding	167284799	168264157	167653976	167661034	7058	1.9	167508801	167509200	0
5	TENM2	loss	5:167653976..167661034	167653976	167661034	7058	0	0	TENM2	ENSG00000145934	protein_coding	167284799	168264157	167653976	167661034	7058	2.1	167509201	167509600	0
5	TENM2	loss	5:167653976..167661034	167653976	167661034	7058	0	0	TENM2	ENSG00000145934	protein_coding	167284799	168264157	167653976	167661034	7058	2	167509601	167510000	0
5	TENM2	loss	5:167653976..167661034	167653976	167661034	7058	0	0	TENM2	ENSG00000145934	protein_coding	167284799	168264157	167653976	167661034	7058	2.1	167510001	167510400	0
5	TENM2	loss	5:167653976..167661034	167653976	167661034	7058	0	0	TENM2	ENSG00000145934	protein_coding	167284799	168264157	167653976	167661034	7058	1.7	167510401	167510800	0
5	TENM2	loss	5:167653976..167661034	167653976	167661034	7058	0	0	TENM2	ENSG00000145934	protein_coding	167284799	168264157	167653976	167661034	7058	1.8	167510801	167511200	0
5	TENM2	loss	5:167653976..167661034	167653976	167661034	7058	0	0	TENM2	ENSG00000145934	protein_coding	167284799	168264157	167653976	167661034	7058	2	167511201	167511600	0
5	TENM2	loss	5:167653976..167661034	167653976	167661034	7058	0	0	TENM2	ENSG00000145934	protein_coding	167284799	168264157	167653976	167661034	7058	1.8	167511601	167512000	0
5	TENM2	loss	5:167653976..167661034	167653976	167661034	7058	0	0	TENM2	ENSG00000145934	protein_coding	167284799	168264157	167653976	167661034	7058	1.9	167512001	167512400	0
5	TENM2	loss	5:167653976..167661034	167653976	167661034	7058	0	0	TENM2	ENSG00000145934	protein_coding	167284799	168264157	167653976	167661034	7058	1.9	167512401	167512800	0
5	TENM2	loss	5:167653976..167661034	167653976	167661034	7058	0	0	TENM2	ENSG00000145934	protein_coding	167284799	168264157	167653976	167661034	7058	2.3	167512801	167513200	0
5	TENM2	loss	5:167653976..167661034	167653976	167661034	7058	0	0	TENM2	ENSG00000145934	protein_coding	167284799	168264157	167653976	167661034	7058	2	167513201	167513600	0
5	TENM2	loss	5:167653976..167661034	167653976	167661034	7058	0	0	TENM2	ENSG00000145934	protein_coding	167284799	168264157	167653976	167661034	7058	1.7	167513601	167514000	0
5	TENM2	loss	5:167653976..167661034	167653976	167661034	7058	0	0	TENM2	ENSG00000145934	protein_coding	167284799	168264157	167653976	167661034	7058	2.1	167514001	167514400	0
5	TENM2	loss	5:167653976..167661034	167653976	167661034	7058	0	0	TENM2	ENSG00000145934	protein_coding	167284799	168264157	167653976	167661034	7058	2.3	167514401	167514800	0
5	TENM2	loss	5:167653976..167661034	167653976	167661034	7058	0	0	TENM2	ENSG00000145934	protein_coding	167284799	168264157	167653976	167661034	7058	2	167514801	167515200	0
5	TENM2	loss	5:167653976..167661034	167653976	167661034	7058	0	0	TENM2	ENSG00000145934	protein_coding	167284799	168264157	167653976	167661034	7058	1.8	167515201	167515600	0
5	TENM2	loss	5:167653976..167661034	167653976	167661034	7058	0	0	TENM2	ENSG00000145934	protein_coding	167284799	168264157	167653976	167661034	7058	2.2	167515601	167516000	0
5	TENM2	loss	5:167653976..167661034	167653976	167661034	7058	0	0	TENM2	ENSG00000145934	protein_coding	167284799	168264157	167653976	167661034	7058	1.7	167516001	167516400	0
5	TENM2	loss	5:167653976..167661034	167653976	167661034	7058	0	0	TENM2	ENSG00000145934	protein_coding	167284799	168264157	167653976	167661034	7058	1.9	167516401	167516800	0
5	TENM2	loss	5:167653976..167661034	167653976	167661034	7058	0	0	TENM2	ENSG00000145934	protein_coding	167284799	168264157	167653976	167661034	7058	1.9	167516801	167517200	0
5	TENM2	loss	5:167653976..167661034	167653976	167661034	7058	0	0	TENM2	ENSG00000145934	protein_coding	167284799	168264157	167653976	167661034	7058	2	167517201	167517600	0
5	TENM2	loss	5:167653976..167661034	167653976	167661034	7058	0	0	TENM2	ENSG00000145934	protein_coding	167284799	168264157	167653976	167661034	7058	2.3	167517601	167518000	0
5	TENM2	loss	5:167653976..167661034	167653976	167661034	7058	0	0	TENM2	ENSG00000145934	protein_coding	167284799	168264157	167653976	167661034	7058	1.9	167518001	167518400	0
5	TENM2	loss	5:167653976..167661034	167653976	167661034	7058	0	0	TENM2	ENSG00000145934	protein_coding	167284799	168264157	167653976	167661034	7058	1.9	167518401	167518800	0
5	TENM2	loss	5:167653976..167661034	167653976	167661034	7058	0	0	TENM2	ENSG00000145934	protein_coding	167284799	168264157	167653976	167661034	7058	1.9	167518801	167519200	0
5	TENM2	loss	5:167653976..167661034	167653976	167661034	7058	0	0	TENM2	ENSG00000145934	protein_coding	167284799	168264157	167653976	167661034	7058	2.2	167519201	167519600	0
5	TENM2	loss	5:167653976..167661034	167653976	167661034	7058	0	0	TENM2	ENSG00000145934	protein_coding	167284799	168264157	167653976	167661034	7058	2	167519601	167520000	0
5	TENM2	loss	5:167653976..167661034	167653976	167661034	7058	0	0	TENM2	ENSG00000145934	protein_coding	167284799	168264157	167653976	167661034	7058	1.9	167520001	167520400	0
5	TENM2	loss	5:167653976..167661034	167653976	167661034	7058	0	0	TENM2	ENSG00000145934	protein_coding	167284799	168264157	167653976	167661034	7058	1.7	167520401	167520800	0
5	TENM2	loss	5:167653976..167661034	167653976	167661034	7058	0	0	TENM2	ENSG00000145934	protein_coding	167284799	168264157	167653976	167661034	7058	2.4	167520801	167521200	0
5	TENM2	loss	5:167653976..167661034	167653976	167661034	7058	0	0	TENM2	ENSG00000145934	protein_coding	167284799	168264157	167653976	167661034	7058	2.1	167521201	167521600	0
5	TENM2	loss	5:167653976..167661034	167653976	167661034	7058	0	0	TENM2	ENSG00000145934	protein_coding	167284799	168264157	167653976	167661034	7058	2.2	167521601	167522000	0
5	TENM2	loss	5:167653976..167661034	167653976	167661034	7058	0	0	TENM2	ENSG00000145934	protein_coding	167284799	168264157	167653976	167661034	7058	2.4	167522001	167522400	0
5	TENM2	loss	5:167653976..167661034	167653976	167661034	7058	0	0	TENM2	ENSG00000145934	protein_coding	167284799	168264157	167653976	167661034	7058	2.1	167522401	167522800	0
5	TENM2	loss	5:167653976..167661034	167653976	167661034	7058	0	0	TENM2	ENSG00000145934	protein_coding	167284799	168264157	167653976	167661034	7058	2.4	167522801	167523200	0
5	TENM2	loss	5:167653976..167661034	167653976	167661034	7058	0	0	TENM2	ENSG00000145934	protein_coding	167284799	168264157	167653976	167661034	7058	2	167523201	167523600	0
5	TENM2	loss	5:167653976..167661034	167653976	167661034	7058	0	0	TENM2	ENSG00000145934	protein_coding	167284799	168264157	167653976	167661034	7058	2.2	167523601	167524000	0
5	TENM2	loss	5:167653976..167661034	167653976	167661034	7058	0	0	TENM2	ENSG00000145934	protein_coding	167284799	168264157	167653976	167661034	7058	1.8	167524001	167524400	0
5	TENM2	loss	5:167653976..167661034	167653976	167661034	7058	0	0	TENM2	ENSG00000145934	protein_coding	167284799	168264157	167653976	167661034	7058	1.8	167524401	167524800	0
5	TENM2	loss	5:167653976..167661034	167653976	167661034	7058	0	0	TENM2	ENSG00000145934	protein_coding	167284799	168264157	167653976	167661034	7058	1.7	167524801	167525200	0
5	TENM2	loss	5:167653976..167661034	167653976	167661034	7058	0	0	TENM2	ENSG00000145934	protein_coding	167284799	168264157	167653976	167661034	7058	2	167525201	167525600	0
5	TENM2	loss	5:167653976..167661034	167653976	167661034	7058	0	0	TENM2	ENSG00000145934	protein_coding	167284799	168264157	167653976	167661034	7058	2.4	167525601	167526000	0
5	TENM2	loss	5:167653976..167661034	167653976	167661034	7058	0	0	TENM2	ENSG00000145934	protein_coding	167284799	168264157	167653976	167661034	7058	1.8	167526001	167526400	0
5	TENM2	loss	5:167653976..167661034	167653976	167661034	7058	0	0	TENM2	ENSG00000145934	protein_coding	167284799	168264157	167653976	167661034	7058	2.1	167526401	167526800	0
5	TENM2	loss	5:167653976..167661034	167653976	167661034	7058	0	0	TENM2	ENSG00000145934	protein_coding	167284799	168264157	167653976	167661034	7058	2.1	167526801	167527200	0
5	TENM2	loss	5:167653976..167661034	167653976	167661034	7058	0	0	TENM2	ENSG00000145934	protein_coding	167284799	168264157	167653976	167661034	7058	1.9	167527201	167527600	0
5	TENM2	loss	5:167653976..167661034	167653976	167661034	7058	0	0	TENM2	ENSG00000145934	protein_coding	167284799	168264157	167653976	167661034	7058	1.9	167527601	167528000	0
5	TENM2	loss	5:167653976..167661034	167653976	167661034	7058	0	0	TENM2	ENSG00000145934	protein_coding	167284799	168264157	167653976	167661034	7058	1.7	167528001	167528400	0
5	TENM2	loss	5:167653976..167661034	167653976	167661034	7058	0	0	TENM2	ENSG00000145934	protein_coding	167284799	168264157	167653976	167661034	7058	2	167528401	167528800	0
5	TENM2	loss	5:167653976..167661034	167653976	167661034	7058	0	0	TENM2	ENSG00000145934	protein_coding	167284799	168264157	167653976	167661034	7058	1.7	167528801	167529200	0
5	TENM2	loss	5:167653976..167661034	167653976	167661034	7058	0	0	TENM2	ENSG00000145934	protein_coding	167284799	168264157	167653976	167661034	7058	1.8	167529201	167529600	0
5	TENM2	loss	5:167653976..167661034	167653976	167661034	7058	0	0	TENM2	ENSG00000145934	protein_coding	167284799	168264157	167653976	167661034	7058	1.8	167529601	167530000	0
5	TENM2	loss	5:167653976..167661034	167653976	167661034	7058	0	0	TENM2	ENSG00000145934	protein_coding	167284799	168264157	167653976	167661034	7058	2	167530001	167530400	0
5	TENM2	loss	5:167653976..167661034	167653976	167661034	7058	0	0	TENM2	ENSG00000145934	protein_coding	167284799	168264157	167653976	167661034	7058	1.8	167530401	167530800	0
5	TENM2	loss	5:167653976..167661034	167653976	167661034	7058	0	0	TENM2	ENSG00000145934	protein_coding	167284799	168264157	167653976	167661034	7058	1.9	167530801	167531200	0
5	TENM2	loss	5:167653976..167661034	167653976	167661034	7058	0	0	TENM2	ENSG00000145934	protein_coding	167284799	168264157	167653976	167661034	7058	1.9	167531201	167531600	0
5	TENM2	loss	5:167653976..167661034	167653976	167661034	7058	0	0	TENM2	ENSG00000145934	protein_coding	167284799	168264157	167653976	167661034	7058	1.8	167531601	167532000	0
5	TENM2	loss	5:167653976..167661034	167653976	167661034	7058	0	0	TENM2	ENSG00000145934	protein_coding	167284799	168264157	167653976	167661034	7058	1.6	167532001	167532400	0
5	TENM2	loss	5:167653976..167661034	167653976	167661034	7058	0	0	TENM2	ENSG00000145934	protein_coding	167284799	168264157	167653976	167661034	7058	1.8	167532401	167532800	0
5	TENM2	loss	5:167653976..167661034	167653976	167661034	7058	0	0	TENM2	ENSG00000145934	protein_coding	167284799	168264157	167653976	167661034	7058	1.8	167532801	167533200	0
5	TENM2	loss	5:167653976..167661034	167653976	167661034	7058	0	0	TENM2	ENSG00000145934	protein_coding	167284799	168264157	167653976	167661034	7058	1.8	167533201	167533600	0
5	TENM2	loss	5:167653976..167661034	167653976	167661034	7058	0	0	TENM2	ENSG00000145934	protein_coding	167284799	168264157	167653976	167661034	7058	1.9	167533601	167534000	0
5	TENM2	loss	5:167653976..167661034	167653976	167661034	7058	0	0	TENM2	ENSG00000145934	protein_coding	167284799	168264157	167653976	167661034	7058	2.2	167534001	167534400	0
5	TENM2	loss	5:167653976..167661034	167653976	167661034	7058	0	0	TENM2	ENSG00000145934	protein_coding	167284799	168264157	167653976	167661034	7058	2.1	167534401	167534800	0
5	TENM2	loss	5:167653976..167661034	167653976	167661034	7058	0	0	TENM2	ENSG00000145934	protein_coding	167284799	168264157	167653976	167661034	7058	1.8	167534801	167535200	0
5	TENM2	loss	5:167653976..167661034	167653976	167661034	7058	0	0	TENM2	ENSG00000145934	protein_coding	167284799	168264157	167653976	167661034	7058	2	167535201	167535600	0
5	TENM2	loss	5:167653976..167661034	167653976	167661034	7058	0	0	TENM2	ENSG00000145934	protein_coding	167284799	168264157	167653976	167661034	7058	1.9	167535601	167536000	0
5	TENM2	loss	5:167653976..167661034	167653976	167661034	7058	0	0	TENM2	ENSG00000145934	protein_coding	167284799	168264157	167653976	167661034	7058	2	167536001	167536400	0
5	TENM2	loss	5:167653976..167661034	167653976	167661034	7058	0	0	TENM2	ENSG00000145934	protein_coding	167284799	168264157	167653976	167661034	7058	2.1	167536401	167536800	0
5	TENM2	loss	5:167653976..167661034	167653976	167661034	7058	0	0	TENM2	ENSG00000145934	protein_coding	167284799	168264157	167653976	167661034	7058	1.9	167536801	167537200	0
5	TENM2	loss	5:167653976..167661034	167653976	167661034	7058	0	0	TENM2	ENSG00000145934	protein_coding	167284799	168264157	167653976	167661034	7058	2.1	167537201	167537600	0
5	TENM2	loss	5:167653976..167661034	167653976	167661034	7058	0	0	TENM2	ENSG00000145934	protein_coding	167284799	168264157	167653976	167661034	7058	1.8	167537601	167538000	0
5	TENM2	loss	5:167653976..167661034	167653976	167661034	7058	0	0	TENM2	ENSG00000145934	protein_coding	167284799	168264157	167653976	167661034	7058	1.9	167538001	167538400	0
5	TENM2	loss	5:167653976..167661034	167653976	167661034	7058	0	0	TENM2	ENSG00000145934	protein_coding	167284799	168264157	167653976	167661034	7058	1.9	167538401	167538800	0
5	TENM2	loss	5:167653976..167661034	167653976	167661034	7058	0	0	TENM2	ENSG00000145934	protein_coding	167284799	168264157	167653976	167661034	7058	2.1	167538801	167539200	0
5	TENM2	loss	5:167653976..167661034	167653976	167661034	7058	0	0	TENM2	ENSG00000145934	protein_coding	167284799	168264157	167653976	167661034	7058	1.4	167539201	167539600	0
5	TENM2	loss	5:167653976..167661034	167653976	167661034	7058	0	0	TENM2	ENSG00000145934	protein_coding	167284799	168264157	167653976	167661034	7058	1.7	167539601	167540000	0
5	TENM2	loss	5:167653976..167661034	167653976	167661034	7058	0	0	TENM2	ENSG00000145934	protein_coding	167284799	168264157	167653976	167661034	7058	2	167540001	167540400	0
5	TENM2	loss	5:167653976..167661034	167653976	167661034	7058	0	0	TENM2	ENSG00000145934	protein_coding	167284799	168264157	167653976	167661034	7058	1.7	167540401	167540800	0
5	TENM2	loss	5:167653976..167661034	167653976	167661034	7058	0	0	TENM2	ENSG00000145934	protein_coding	167284799	168264157	167653976	167661034	7058	1.7	167540801	167541200	0
5	TENM2	loss	5:167653976..167661034	167653976	167661034	7058	0	0	TENM2	ENSG00000145934	protein_coding	167284799	168264157	167653976	167661034	7058	1.8	167541201	167541600	0
5	TENM2	loss	5:167653976..167661034	167653976	167661034	7058	0	0	TENM2	ENSG00000145934	protein_coding	167284799	168264157	167653976	167661034	7058	2.1	167541601	167542000	0
5	TENM2	loss	5:167653976..167661034	167653976	167661034	7058	0	0	TENM2	ENSG00000145934	protein_coding	167284799	168264157	167653976	167661034	7058	2.3	167542001	167542400	0
5	TENM2	loss	5:167653976..167661034	167653976	167661034	7058	0	0	TENM2	ENSG00000145934	protein_coding	167284799	168264157	167653976	167661034	7058	1.7	167542401	167542800	0
5	TENM2	loss	5:167653976..167661034	167653976	167661034	7058	0	0	TENM2	ENSG00000145934	protein_coding	167284799	168264157	167653976	167661034	7058	2.2	167542801	167543200	0
5	TENM2	loss	5:167653976..167661034	167653976	167661034	7058	0	0	TENM2	ENSG00000145934	protein_coding	167284799	168264157	167653976	167661034	7058	1.9	167543201	167543600	0
5	TENM2	loss	5:167653976..167661034	167653976	167661034	7058	0	0	TENM2	ENSG00000145934	protein_coding	167284799	168264157	167653976	167661034	7058	2.1	167543601	167544000	0
5	TENM2	loss	5:167653976..167661034	167653976	167661034	7058	0	0	TENM2	ENSG00000145934	protein_coding	167284799	168264157	167653976	167661034	7058	1.9	167544001	167544400	0
5	TENM2	loss	5:167653976..167661034	167653976	167661034	7058	0	0	TENM2	ENSG00000145934	protein_coding	167284799	168264157	167653976	167661034	7058	1.8	167544401	167544800	0
5	TENM2	loss	5:167653976..167661034	167653976	167661034	7058	0	0	TENM2	ENSG00000145934	protein_coding	167284799	168264157	167653976	167661034	7058	1.8	167544801	167545200	0
5	TENM2	loss	5:167653976..167661034	167653976	167661034	7058	0	0	TENM2	ENSG00000145934	protein_coding	167284799	168264157	167653976	167661034	7058	1.9	167545201	167545600	0
5	TENM2	loss	5:167653976..167661034	167653976	167661034	7058	0	0	TENM2	ENSG00000145934	protein_coding	167284799	168264157	167653976	167661034	7058	1.8	167545601	167546000	0
5	TENM2	loss	5:167653976..167661034	167653976	167661034	7058	0	0	TENM2	ENSG00000145934	protein_coding	167284799	168264157	167653976	167661034	7058	2	167546001	167546400	0
5	TENM2	loss	5:167653976..167661034	167653976	167661034	7058	0	0	TENM2	ENSG00000145934	protein_coding	167284799	168264157	167653976	167661034	7058	2	167546401	167546800	0
5	TENM2	loss	5:167653976..167661034	167653976	167661034	7058	0	0	TENM2	ENSG00000145934	protein_coding	167284799	168264157	167653976	167661034	7058	1.8	167546801	167547200	0
5	TENM2	loss	5:167653976..167661034	167653976	167661034	7058	0	0	TENM2	ENSG00000145934	protein_coding	167284799	168264157	167653976	167661034	7058	2.1	167547201	167547600	0
5	TENM2	loss	5:167653976..167661034	167653976	167661034	7058	0	0	TENM2	ENSG00000145934	protein_coding	167284799	168264157	167653976	167661034	7058	1.8	167547601	167548000	0
5	TENM2	loss	5:167653976..167661034	167653976	167661034	7058	0	0	TENM2	ENSG00000145934	protein_coding	167284799	168264157	167653976	167661034	7058	2.8	167548001	167548400	0
5	TENM2	loss	5:167653976..167661034	167653976	167661034	7058	0	0	TENM2	ENSG00000145934	protein_coding	167284799	168264157	167653976	167661034	7058	2.4	167548401	167548800	0
5	TENM2	loss	5:167653976..167661034	167653976	167661034	7058	0	0	TENM2	ENSG00000145934	protein_coding	167284799	168264157	167653976	167661034	7058	1.6	167548801	167549200	0
5	TENM2	loss	5:167653976..167661034	167653976	167661034	7058	0	0	TENM2	ENSG00000145934	protein_coding	167284799	168264157	167653976	167661034	7058	1.7	167549201	167549600	0
5	TENM2	loss	5:167653976..167661034	167653976	167661034	7058	0	0	TENM2	ENSG00000145934	protein_coding	167284799	168264157	167653976	167661034	7058	1.6	167549601	167550000	0
5	TENM2	loss	5:167653976..167661034	167653976	167661034	7058	0	0	TENM2	ENSG00000145934	protein_coding	167284799	168264157	167653976	167661034	7058	1.8	167550001	167550400	0
5	TENM2	loss	5:167653976..167661034	167653976	167661034	7058	0	0	TENM2	ENSG00000145934	protein_coding	167284799	168264157	167653976	167661034	7058	2.4	167550401	167550800	0
5	TENM2	loss	5:167653976..167661034	167653976	167661034	7058	0	0	TENM2	ENSG00000145934	protein_coding	167284799	168264157	167653976	167661034	7058	2.2	167550801	167551200	0
5	TENM2	loss	5:167653976..167661034	167653976	167661034	7058	0	0	TENM2	ENSG00000145934	protein_coding	167284799	168264157	167653976	167661034	7058	1.7	167551201	167551600	0
5	TENM2	loss	5:167653976..167661034	167653976	167661034	7058	0	0	TENM2	ENSG00000145934	protein_coding	167284799	168264157	167653976	167661034	7058	1.7	167551601	167552000	0
5	TENM2	loss	5:167653976..167661034	167653976	167661034	7058	0	0	TENM2	ENSG00000145934	protein_coding	167284799	168264157	167653976	167661034	7058	1.9	167552001	167552400	0
5	TENM2	loss	5:167653976..167661034	167653976	167661034	7058	0	0	TENM2	ENSG00000145934	protein_coding	167284799	168264157	167653976	167661034	7058	2.2	167552401	167552800	0
5	TENM2	loss	5:167653976..167661034	167653976	167661034	7058	0	0	TENM2	ENSG00000145934	protein_coding	167284799	168264157	167653976	167661034	7058	1.5	167552801	167553200	0
5	TENM2	loss	5:167653976..167661034	167653976	167661034	7058	0	0	TENM2	ENSG00000145934	protein_coding	167284799	168264157	167653976	167661034	7058	1.7	167553201	167553600	0
5	TENM2	loss	5:167653976..167661034	167653976	167661034	7058	0	0	TENM2	ENSG00000145934	protein_coding	167284799	168264157	167653976	167661034	7058	2.4	167553601	167554000	0
5	TENM2	loss	5:167653976..167661034	167653976	167661034	7058	0	0	TENM2	ENSG00000145934	protein_coding	167284799	168264157	167653976	167661034	7058	2.7	167554001	167554400	0
5	TENM2	loss	5:167653976..167661034	167653976	167661034	7058	0	0	TENM2	ENSG00000145934	protein_coding	167284799	168264157	167653976	167661034	7058	1.6	167554401	167554800	0
5	TENM2	loss	5:167653976..167661034	167653976	167661034	7058	0	0	TENM2	ENSG00000145934	protein_coding	167284799	168264157	167653976	167661034	7058	1.6	167554801	167555200	0
5	TENM2	loss	5:167653976..167661034	167653976	167661034	7058	0	0	TENM2	ENSG00000145934	protein_coding	167284799	168264157	167653976	167661034	7058	1.7	167555201	167555600	0
5	TENM2	loss	5:167653976..167661034	167653976	167661034	7058	0	0	TENM2	ENSG00000145934	protein_coding	167284799	168264157	167653976	167661034	7058	1.9	167555601	167556000	0
5	TENM2	loss	5:167653976..167661034	167653976	167661034	7058	0	0	TENM2	ENSG00000145934	protein_coding	167284799	168264157	167653976	167661034	7058	2	167556001	167556400	0
5	TENM2	loss	5:167653976..167661034	167653976	167661034	7058	0	0	TENM2	ENSG00000145934	protein_coding	167284799	168264157	167653976	167661034	7058	2.4	167556401	167556800	0
5	TENM2	loss	5:167653976..167661034	167653976	167661034	7058	0	0	TENM2	ENSG00000145934	protein_coding	167284799	168264157	167653976	167661034	7058	1.7	167556801	167557200	0
5	TENM2	loss	5:167653976..167661034	167653976	167661034	7058	0	0	TENM2	ENSG00000145934	protein_coding	167284799	168264157	167653976	167661034	7058	1.8	167557201	167557600	0
5	TENM2	loss	5:167653976..167661034	167653976	167661034	7058	0	0	TENM2	ENSG00000145934	protein_coding	167284799	168264157	167653976	167661034	7058	4.1	167557601	167558000	0
5	TENM2	loss	5:167653976..167661034	167653976	167661034	7058	0	0	TENM2	ENSG00000145934	protein_coding	167284799	168264157	167653976	167661034	7058	18.6	167558001	167558400	0
5	TENM2	loss	5:167653976..167661034	167653976	167661034	7058	0	0	TENM2	ENSG00000145934	protein_coding	167284799	168264157	167653976	167661034	7058	4.4	167558401	167558800	0
5	TENM2	loss	5:167653976..167661034	167653976	167661034	7058	0	0	TENM2	ENSG00000145934	protein_coding	167284799	168264157	167653976	167661034	7058	1.7	167558801	167559200	0
5	TENM2	loss	5:167653976..167661034	167653976	167661034	7058	0	0	TENM2	ENSG00000145934	protein_coding	167284799	168264157	167653976	167661034	7058	2.1	167559201	167559600	0
5	TENM2	loss	5:167653976..167661034	167653976	167661034	7058	0	0	TENM2	ENSG00000145934	protein_coding	167284799	168264157	167653976	167661034	7058	1.9	167559601	167560000	0
5	TENM2	loss	5:167653976..167661034	167653976	167661034	7058	0	0	TENM2	ENSG00000145934	protein_coding	167284799	168264157	167653976	167661034	7058	1.7	167560001	167560400	0
5	TENM2	loss	5:167653976..167661034	167653976	167661034	7058	0	0	TENM2	ENSG00000145934	protein_coding	167284799	168264157	167653976	167661034	7058	1.8	167560401	167560800	0
5	TENM2	loss	5:167653976..167661034	167653976	167661034	7058	0	0	TENM2	ENSG00000145934	protein_coding	167284799	168264157	167653976	167661034	7058	2	167560801	167561200	0
5	TENM2	loss	5:167653976..167661034	167653976	167661034	7058	0	0	TENM2	ENSG00000145934	protein_coding	167284799	168264157	167653976	167661034	7058	2.2	167561201	167561600	0
5	TENM2	loss	5:167653976..167661034	167653976	167661034	7058	0	0	TENM2	ENSG00000145934	protein_coding	167284799	168264157	167653976	167661034	7058	2.3	167561601	167562000	0
5	TENM2	loss	5:167653976..167661034	167653976	167661034	7058	0	0	TENM2	ENSG00000145934	protein_coding	167284799	168264157	167653976	167661034	7058	1.9	167562001	167562400	0
5	TENM2	loss	5:167653976..167661034	167653976	167661034	7058	0	0	TENM2	ENSG00000145934	protein_coding	167284799	168264157	167653976	167661034	7058	2	167562401	167562800	0
5	TENM2	loss	5:167653976..167661034	167653976	167661034	7058	0	0	TENM2	ENSG00000145934	protein_coding	167284799	168264157	167653976	167661034	7058	1.9	167562801	167563200	0
5	TENM2	loss	5:167653976..167661034	167653976	167661034	7058	0	0	TENM2	ENSG00000145934	protein_coding	167284799	168264157	167653976	167661034	7058	1.8	167563201	167563600	0
5	TENM2	loss	5:167653976..167661034	167653976	167661034	7058	0	0	TENM2	ENSG00000145934	protein_coding	167284799	168264157	167653976	167661034	7058	1.8	167563601	167564000	0
5	TENM2	loss	5:167653976..167661034	167653976	167661034	7058	0	0	TENM2	ENSG00000145934	protein_coding	167284799	168264157	167653976	167661034	7058	1.8	167564001	167564400	0
5	TENM2	loss	5:167653976..167661034	167653976	167661034	7058	0	0	TENM2	ENSG00000145934	protein_coding	167284799	168264157	167653976	167661034	7058	2.2	167564401	167564800	0
5	TENM2	loss	5:167653976..167661034	167653976	167661034	7058	0	0	TENM2	ENSG00000145934	protein_coding	167284799	168264157	167653976	167661034	7058	1.7	167564801	167565200	0
5	TENM2	loss	5:167653976..167661034	167653976	167661034	7058	0	0	TENM2	ENSG00000145934	protein_coding	167284799	168264157	167653976	167661034	7058	2	167565201	167565600	0
5	TENM2	loss	5:167653976..167661034	167653976	167661034	7058	0	0	TENM2	ENSG00000145934	protein_coding	167284799	168264157	167653976	167661034	7058	2.1	167565601	167566000	0
5	TENM2	loss	5:167653976..167661034	167653976	167661034	7058	0	0	TENM2	ENSG00000145934	protein_coding	167284799	168264157	167653976	167661034	7058	2.1	167566001	167566400	0
5	TENM2	loss	5:167653976..167661034	167653976	167661034	7058	0	0	TENM2	ENSG00000145934	protein_coding	167284799	168264157	167653976	167661034	7058	2.2	167566401	167566800	0
5	TENM2	loss	5:167653976..167661034	167653976	167661034	7058	0	0	TENM2	ENSG00000145934	protein_coding	167284799	168264157	167653976	167661034	7058	1.8	167566801	167567200	0
5	TENM2	loss	5:167653976..167661034	167653976	167661034	7058	0	0	TENM2	ENSG00000145934	protein_coding	167284799	168264157	167653976	167661034	7058	2.2	167567201	167567600	0
5	TENM2	loss	5:167653976..167661034	167653976	167661034	7058	0	0	TENM2	ENSG00000145934	protein_coding	167284799	168264157	167653976	167661034	7058	2	167567601	167568000	0
5	TENM2	loss	5:167653976..167661034	167653976	167661034	7058	0	0	TENM2	ENSG00000145934	protein_coding	167284799	168264157	167653976	167661034	7058	2.2	167568001	167568400	0
5	TENM2	loss	5:167653976..167661034	167653976	167661034	7058	0	0	TENM2	ENSG00000145934	protein_coding	167284799	168264157	167653976	167661034	7058	2.1	167568401	167568800	0
5	TENM2	loss	5:167653976..167661034	167653976	167661034	7058	0	0	TENM2	ENSG00000145934	protein_coding	167284799	168264157	167653976	167661034	7058	4.4	167568801	167569200	0
5	TENM2	loss	5:167653976..167661034	167653976	167661034	7058	0	0	TENM2	ENSG00000145934	protein_coding	167284799	168264157	167653976	167661034	7058	22.3	167569201	167569600	0
5	TENM2	loss	5:167653976..167661034	167653976	167661034	7058	0	0	TENM2	ENSG00000145934	protein_coding	167284799	168264157	167653976	167661034	7058	25.8	167569601	167570000	0
5	TENM2	loss	5:167653976..167661034	167653976	167661034	7058	0	0	TENM2	ENSG00000145934	protein_coding	167284799	168264157	167653976	167661034	7058	5	167570001	167570400	0
5	TENM2	loss	5:167653976..167661034	167653976	167661034	7058	0	0	TENM2	ENSG00000145934	protein_coding	167284799	168264157	167653976	167661034	7058	9.3	167570401	167570800	0
5	TENM2	loss	5:167653976..167661034	167653976	167661034	7058	0	0	TENM2	ENSG00000145934	protein_coding	167284799	168264157	167653976	167661034	7058	87	167570801	167571200	0
5	TENM2	loss	5:167653976..167661034	167653976	167661034	7058	0	0	TENM2	ENSG00000145934	protein_coding	167284799	168264157	167653976	167661034	7058	48.5	167571201	167571600	0
5	TENM2	loss	5:167653976..167661034	167653976	167661034	7058	0	0	TENM2	ENSG00000145934	protein_coding	167284799	168264157	167653976	167661034	7058	49.1	167571601	167572000	0
5	TENM2	loss	5:167653976..167661034	167653976	167661034	7058	0	0	TENM2	ENSG00000145934	protein_coding	167284799	168264157	167653976	167661034	7058	33.2	167572001	167572400	0
5	TENM2	loss	5:167653976..167661034	167653976	167661034	7058	0	0	TENM2	ENSG00000145934	protein_coding	167284799	168264157	167653976	167661034	7058	1.9	167572401	167572800	0
5	TENM2	loss	5:167653976..167661034	167653976	167661034	7058	0	0	TENM2	ENSG00000145934	protein_coding	167284799	168264157	167653976	167661034	7058	5.6	167572801	167573200	0
5	TENM2	loss	5:167653976..167661034	167653976	167661034	7058	0	0	TENM2	ENSG00000145934	protein_coding	167284799	168264157	167653976	167661034	7058	8	167573201	167573600	0
5	TENM2	loss	5:167653976..167661034	167653976	167661034	7058	0	0	TENM2	ENSG00000145934	protein_coding	167284799	168264157	167653976	167661034	7058	2	167573601	167574000	0
5	TENM2	loss	5:167653976..167661034	167653976	167661034	7058	0	0	TENM2	ENSG00000145934	protein_coding	167284799	168264157	167653976	167661034	7058	1.9	167574001	167574400	0
5	TENM2	loss	5:167653976..167661034	167653976	167661034	7058	0	0	TENM2	ENSG00000145934	protein_coding	167284799	168264157	167653976	167661034	7058	2.4	167574401	167574800	0
5	TENM2	loss	5:167653976..167661034	167653976	167661034	7058	0	0	TENM2	ENSG00000145934	protein_coding	167284799	168264157	167653976	167661034	7058	1.7	167574801	167575200	0
5	TENM2	loss	5:167653976..167661034	167653976	167661034	7058	0	0	TENM2	ENSG00000145934	protein_coding	167284799	168264157	167653976	167661034	7058	1.9	167575201	167575600	0
5	TENM2	loss	5:167653976..167661034	167653976	167661034	7058	0	0	TENM2	ENSG00000145934	protein_coding	167284799	168264157	167653976	167661034	7058	2.3	167575601	167576000	0
5	TENM2	loss	5:167653976..167661034	167653976	167661034	7058	0	0	TENM2	ENSG00000145934	protein_coding	167284799	168264157	167653976	167661034	7058	2	167576001	167576400	0
5	TENM2	loss	5:167653976..167661034	167653976	167661034	7058	0	0	TENM2	ENSG00000145934	protein_coding	167284799	168264157	167653976	167661034	7058	1.9	167576401	167576800	0
5	TENM2	loss	5:167653976..167661034	167653976	167661034	7058	0	0	TENM2	ENSG00000145934	protein_coding	167284799	168264157	167653976	167661034	7058	1.8	167576801	167577200	0
5	TENM2	loss	5:167653976..167661034	167653976	167661034	7058	0	0	TENM2	ENSG00000145934	protein_coding	167284799	168264157	167653976	167661034	7058	2	167577201	167577600	0
5	TENM2	loss	5:167653976..167661034	167653976	167661034	7058	0	0	TENM2	ENSG00000145934	protein_coding	167284799	168264157	167653976	167661034	7058	2.3	167577601	167578000	0
5	TENM2	loss	5:167653976..167661034	167653976	167661034	7058	0	0	TENM2	ENSG00000145934	protein_coding	167284799	168264157	167653976	167661034	7058	2.2	167578001	167578400	0
5	TENM2	loss	5:167653976..167661034	167653976	167661034	7058	0	0	TENM2	ENSG00000145934	protein_coding	167284799	168264157	167653976	167661034	7058	2	167578401	167578800	0
5	TENM2	loss	5:167653976..167661034	167653976	167661034	7058	0	0	TENM2	ENSG00000145934	protein_coding	167284799	168264157	167653976	167661034	7058	1.8	167578801	167579200	0
5	TENM2	loss	5:167653976..167661034	167653976	167661034	7058	0	0	TENM2	ENSG00000145934	protein_coding	167284799	168264157	167653976	167661034	7058	2	167579201	167579600	0
5	TENM2	loss	5:167653976..167661034	167653976	167661034	7058	0	0	TENM2	ENSG00000145934	protein_coding	167284799	168264157	167653976	167661034	7058	2.1	167579601	167580000	0
5	TENM2	loss	5:167653976..167661034	167653976	167661034	7058	0	0	TENM2	ENSG00000145934	protein_coding	167284799	168264157	167653976	167661034	7058	1.8	167580001	167580400	0
5	TENM2	loss	5:167653976..167661034	167653976	167661034	7058	0	0	TENM2	ENSG00000145934	protein_coding	167284799	168264157	167653976	167661034	7058	2.2	167580401	167580800	0
5	TENM2	loss	5:167653976..167661034	167653976	167661034	7058	0	0	TENM2	ENSG00000145934	protein_coding	167284799	168264157	167653976	167661034	7058	2.4	167580801	167581200	0
5	TENM2	loss	5:167653976..167661034	167653976	167661034	7058	0	0	TENM2	ENSG00000145934	protein_coding	167284799	168264157	167653976	167661034	7058	1.6	167581201	167581600	0
5	TENM2	loss	5:167653976..167661034	167653976	167661034	7058	0	0	TENM2	ENSG00000145934	protein_coding	167284799	168264157	167653976	167661034	7058	1.8	167581601	167582000	0
5	TENM2	loss	5:167653976..167661034	167653976	167661034	7058	0	0	TENM2	ENSG00000145934	protein_coding	167284799	168264157	167653976	167661034	7058	1.9	167582001	167582400	0
5	TENM2	loss	5:167653976..167661034	167653976	167661034	7058	0	0	TENM2	ENSG00000145934	protein_coding	167284799	168264157	167653976	167661034	7058	1.9	167582401	167582800	0
5	TENM2	loss	5:167653976..167661034	167653976	167661034	7058	0	0	TENM2	ENSG00000145934	protein_coding	167284799	168264157	167653976	167661034	7058	2.2	167582801	167583200	0
5	TENM2	loss	5:167653976..167661034	167653976	167661034	7058	0	0	TENM2	ENSG00000145934	protein_coding	167284799	168264157	167653976	167661034	7058	1.8	167583201	167583600	0
5	TENM2	loss	5:167653976..167661034	167653976	167661034	7058	0	0	TENM2	ENSG00000145934	protein_coding	167284799	168264157	167653976	167661034	7058	1.8	167583601	167584000	0
5	TENM2	loss	5:167653976..167661034	167653976	167661034	7058	0	0	TENM2	ENSG00000145934	protein_coding	167284799	168264157	167653976	167661034	7058	1.9	167584001	167584400	0
5	TENM2	loss	5:167653976..167661034	167653976	167661034	7058	0	0	TENM2	ENSG00000145934	protein_coding	167284799	168264157	167653976	167661034	7058	2.1	167584401	167584800	0
5	TENM2	loss	5:167653976..167661034	167653976	167661034	7058	0	0	TENM2	ENSG00000145934	protein_coding	167284799	168264157	167653976	167661034	7058	1.9	167584801	167585200	0
5	TENM2	loss	5:167653976..167661034	167653976	167661034	7058	0	0	TENM2	ENSG00000145934	protein_coding	167284799	168264157	167653976	167661034	7058	2	167585201	167585600	0
5	TENM2	loss	5:167653976..167661034	167653976	167661034	7058	0	0	TENM2	ENSG00000145934	protein_coding	167284799	168264157	167653976	167661034	7058	1.9	167585601	167586000	0
5	TENM2	loss	5:167653976..167661034	167653976	167661034	7058	0	0	TENM2	ENSG00000145934	protein_coding	167284799	168264157	167653976	167661034	7058	1.8	167586001	167586400	0
5	TENM2	loss	5:167653976..167661034	167653976	167661034	7058	0	0	TENM2	ENSG00000145934	protein_coding	167284799	168264157	167653976	167661034	7058	1.8	167586401	167586800	0
5	TENM2	loss	5:167653976..167661034	167653976	167661034	7058	0	0	TENM2	ENSG00000145934	protein_coding	167284799	168264157	167653976	167661034	7058	2	167586801	167587200	0
5	TENM2	loss	5:167653976..167661034	167653976	167661034	7058	0	0	TENM2	ENSG00000145934	protein_coding	167284799	168264157	167653976	167661034	7058	2.1	167587201	167587600	0
5	TENM2	loss	5:167653976..167661034	167653976	167661034	7058	0	0	TENM2	ENSG00000145934	protein_coding	167284799	168264157	167653976	167661034	7058	2	167587601	167588000	0
5	TENM2	loss	5:167653976..167661034	167653976	167661034	7058	0	0	TENM2	ENSG00000145934	protein_coding	167284799	168264157	167653976	167661034	7058	1.9	167588001	167588400	0
5	TENM2	loss	5:167653976..167661034	167653976	167661034	7058	0	0	TENM2	ENSG00000145934	protein_coding	167284799	168264157	167653976	167661034	7058	1.8	167588401	167588800	0
5	TENM2	loss	5:167653976..167661034	167653976	167661034	7058	0	0	TENM2	ENSG00000145934	protein_coding	167284799	168264157	167653976	167661034	7058	1.9	167588801	167589200	0
5	TENM2	loss	5:167653976..167661034	167653976	167661034	7058	0	0	TENM2	ENSG00000145934	protein_coding	167284799	168264157	167653976	167661034	7058	1.7	167589201	167589600	0
5	TENM2	loss	5:167653976..167661034	167653976	167661034	7058	0	0	TENM2	ENSG00000145934	protein_coding	167284799	168264157	167653976	167661034	7058	2.4	167589601	167590000	0
5	TENM2	loss	5:167653976..167661034	167653976	167661034	7058	0	0	TENM2	ENSG00000145934	protein_coding	167284799	168264157	167653976	167661034	7058	1.8	167590001	167590400	0
5	TENM2	loss	5:167653976..167661034	167653976	167661034	7058	0	0	TENM2	ENSG00000145934	protein_coding	167284799	168264157	167653976	167661034	7058	1.6	167590401	167590800	0
5	TENM2	loss	5:167653976..167661034	167653976	167661034	7058	0	0	TENM2	ENSG00000145934	protein_coding	167284799	168264157	167653976	167661034	7058	1.8	167590801	167591200	0
5	TENM2	loss	5:167653976..167661034	167653976	167661034	7058	0	0	TENM2	ENSG00000145934	protein_coding	167284799	168264157	167653976	167661034	7058	2.1	167591201	167591600	0
5	TENM2	loss	5:167653976..167661034	167653976	167661034	7058	0	0	TENM2	ENSG00000145934	protein_coding	167284799	168264157	167653976	167661034	7058	2.1	167591601	167592000	0
5	TENM2	loss	5:167653976..167661034	167653976	167661034	7058	0	0	TENM2	ENSG00000145934	protein_coding	167284799	168264157	167653976	167661034	7058	1.6	167592001	167592400	0
5	TENM2	loss	5:167653976..167661034	167653976	167661034	7058	0	0	TENM2	ENSG00000145934	protein_coding	167284799	168264157	167653976	167661034	7058	2.4	167592401	167592800	0
5	TENM2	loss	5:167653976..167661034	167653976	167661034	7058	0	0	TENM2	ENSG00000145934	protein_coding	167284799	168264157	167653976	167661034	7058	2.1	167592801	167593200	0
5	TENM2	loss	5:167653976..167661034	167653976	167661034	7058	0	0	TENM2	ENSG00000145934	protein_coding	167284799	168264157	167653976	167661034	7058	1.9	167593201	167593600	0
5	TENM2	loss	5:167653976..167661034	167653976	167661034	7058	0	0	TENM2	ENSG00000145934	protein_coding	167284799	168264157	167653976	167661034	7058	1.9	167593601	167594000	0
5	TENM2	loss	5:167653976..167661034	167653976	167661034	7058	0	0	TENM2	ENSG00000145934	protein_coding	167284799	168264157	167653976	167661034	7058	2	167594001	167594400	0
5	TENM2	loss	5:167653976..167661034	167653976	167661034	7058	0	0	TENM2	ENSG00000145934	protein_coding	167284799	168264157	167653976	167661034	7058	1.7	167594401	167594800	0
5	TENM2	loss	5:167653976..167661034	167653976	167661034	7058	0	0	TENM2	ENSG00000145934	protein_coding	167284799	168264157	167653976	167661034	7058	2.1	167594801	167595200	0
5	TENM2	loss	5:167653976..167661034	167653976	167661034	7058	0	0	TENM2	ENSG00000145934	protein_coding	167284799	168264157	167653976	167661034	7058	2.4	167595201	167595600	0
5	TENM2	loss	5:167653976..167661034	167653976	167661034	7058	0	0	TENM2	ENSG00000145934	protein_coding	167284799	168264157	167653976	167661034	7058	1.8	167595601	167596000	0
5	TENM2	loss	5:167653976..167661034	167653976	167661034	7058	0	0	TENM2	ENSG00000145934	protein_coding	167284799	168264157	167653976	167661034	7058	2	167596001	167596400	0
5	TENM2	loss	5:167653976..167661034	167653976	167661034	7058	0	0	TENM2	ENSG00000145934	protein_coding	167284799	168264157	167653976	167661034	7058	2.3	167596401	167596800	0
5	TENM2	loss	5:167653976..167661034	167653976	167661034	7058	0	0	TENM2	ENSG00000145934	protein_coding	167284799	168264157	167653976	167661034	7058	1.8	167596801	167597200	0
5	TENM2	loss	5:167653976..167661034	167653976	167661034	7058	0	0	TENM2	ENSG00000145934	protein_coding	167284799	168264157	167653976	167661034	7058	2.6	167597201	167597600	0
5	TENM2	loss	5:167653976..167661034	167653976	167661034	7058	0	0	TENM2	ENSG00000145934	protein_coding	167284799	168264157	167653976	167661034	7058	2.1	167597601	167598000	0
5	TENM2	loss	5:167653976..167661034	167653976	167661034	7058	0	0	TENM2	ENSG00000145934	protein_coding	167284799	168264157	167653976	167661034	7058	2.1	167598001	167598400	0
5	TENM2	loss	5:167653976..167661034	167653976	167661034	7058	0	0	TENM2	ENSG00000145934	protein_coding	167284799	168264157	167653976	167661034	7058	36.8	167598401	167598800	0
5	TENM2	loss	5:167653976..167661034	167653976	167661034	7058	0	0	TENM2	ENSG00000145934	protein_coding	167284799	168264157	167653976	167661034	7058	51.6	167598801	167599200	0
5	TENM2	loss	5:167653976..167661034	167653976	167661034	7058	0	0	TENM2	ENSG00000145934	protein_coding	167284799	168264157	167653976	167661034	7058	61.4	167599201	167599600	0
5	TENM2	loss	5:167653976..167661034	167653976	167661034	7058	0	0	TENM2	ENSG00000145934	protein_coding	167284799	168264157	167653976	167661034	7058	80.2	167599601	167600000	0
5	TENM2	loss	5:167653976..167661034	167653976	167661034	7058	0	0	TENM2	ENSG00000145934	protein_coding	167284799	168264157	167653976	167661034	7058	22.1	167600001	167600400	0
5	TENM2	loss	5:167653976..167661034	167653976	167661034	7058	0	0	TENM2	ENSG00000145934	protein_coding	167284799	168264157	167653976	167661034	7058	1.6	167600401	167600800	0
5	TENM2	loss	5:167653976..167661034	167653976	167661034	7058	0	0	TENM2	ENSG00000145934	protein_coding	167284799	168264157	167653976	167661034	7058	1.7	167600801	167601200	0
5	TENM2	loss	5:167653976..167661034	167653976	167661034	7058	0	0	TENM2	ENSG00000145934	protein_coding	167284799	168264157	167653976	167661034	7058	3.1	167601201	167601600	0
5	TENM2	loss	5:167653976..167661034	167653976	167661034	7058	0	0	TENM2	ENSG00000145934	protein_coding	167284799	168264157	167653976	167661034	7058	21.1	167601601	167602000	0
5	TENM2	loss	5:167653976..167661034	167653976	167661034	7058	0	0	TENM2	ENSG00000145934	protein_coding	167284799	168264157	167653976	167661034	7058	35.9	167602001	167602400	0
5	TENM2	loss	5:167653976..167661034	167653976	167661034	7058	0	0	TENM2	ENSG00000145934	protein_coding	167284799	168264157	167653976	167661034	7058	33.4	167602401	167602800	0
5	TENM2	loss	5:167653976..167661034	167653976	167661034	7058	0	0	TENM2	ENSG00000145934	protein_coding	167284799	168264157	167653976	167661034	7058	44.5	167602801	167603200	0
5	TENM2	loss	5:167653976..167661034	167653976	167661034	7058	0	0	TENM2	ENSG00000145934	protein_coding	167284799	168264157	167653976	167661034	7058	47.3	167603201	167603600	0
5	TENM2	loss	5:167653976..167661034	167653976	167661034	7058	0	0	TENM2	ENSG00000145934	protein_coding	167284799	168264157	167653976	167661034	7058	8.3	167603601	167604000	0
5	TENM2	loss	5:167653976..167661034	167653976	167661034	7058	0	0	TENM2	ENSG00000145934	protein_coding	167284799	168264157	167653976	167661034	7058	1.7	167604001	167604400	0
5	TENM2	loss	5:167653976..167661034	167653976	167661034	7058	0	0	TENM2	ENSG00000145934	protein_coding	167284799	168264157	167653976	167661034	7058	1.8	167604401	167604800	0
5	TENM2	loss	5:167653976..167661034	167653976	167661034	7058	0	0	TENM2	ENSG00000145934	protein_coding	167284799	168264157	167653976	167661034	7058	1.7	167604801	167605200	0
5	TENM2	loss	5:167653976..167661034	167653976	167661034	7058	0	0	TENM2	ENSG00000145934	protein_coding	167284799	168264157	167653976	167661034	7058	2.2	167605201	167605600	0
5	TENM2	loss	5:167653976..167661034	167653976	167661034	7058	0	0	TENM2	ENSG00000145934	protein_coding	167284799	168264157	167653976	167661034	7058	2.3	167605601	167606000	0
5	TENM2	loss	5:167653976..167661034	167653976	167661034	7058	0	0	TENM2	ENSG00000145934	protein_coding	167284799	168264157	167653976	167661034	7058	1.7	167606001	167606400	0
5	TENM2	loss	5:167653976..167661034	167653976	167661034	7058	0	0	TENM2	ENSG00000145934	protein_coding	167284799	168264157	167653976	167661034	7058	1.6	167606401	167606800	0
5	TENM2	loss	5:167653976..167661034	167653976	167661034	7058	0	0	TENM2	ENSG00000145934	protein_coding	167284799	168264157	167653976	167661034	7058	1.6	167606801	167607200	0
5	TENM2	loss	5:167653976..167661034	167653976	167661034	7058	0	0	TENM2	ENSG00000145934	protein_coding	167284799	168264157	167653976	167661034	7058	1.6	167607201	167607600	0
5	TENM2	loss	5:167653976..167661034	167653976	167661034	7058	0	0	TENM2	ENSG00000145934	protein_coding	167284799	168264157	167653976	167661034	7058	1.7	167607601	167608000	0
5	TENM2	loss	5:167653976..167661034	167653976	167661034	7058	0	0	TENM2	ENSG00000145934	protein_coding	167284799	168264157	167653976	167661034	7058	1.9	167608001	167608400	0
5	TENM2	loss	5:167653976..167661034	167653976	167661034	7058	0	0	TENM2	ENSG00000145934	protein_coding	167284799	168264157	167653976	167661034	7058	2	167608401	167608800	0
5	TENM2	loss	5:167653976..167661034	167653976	167661034	7058	0	0	TENM2	ENSG00000145934	protein_coding	167284799	168264157	167653976	167661034	7058	2.2	167608801	167609200	0
5	TENM2	loss	5:167653976..167661034	167653976	167661034	7058	0	0	TENM2	ENSG00000145934	protein_coding	167284799	168264157	167653976	167661034	7058	3.6	167609201	167609600	0
5	TENM2	loss	5:167653976..167661034	167653976	167661034	7058	0	0	TENM2	ENSG00000145934	protein_coding	167284799	168264157	167653976	167661034	7058	2	167609601	167610000	0
5	TENM2	loss	5:167653976..167661034	167653976	167661034	7058	0	0	TENM2	ENSG00000145934	protein_coding	167284799	168264157	167653976	167661034	7058	1.9	167610001	167610400	0
5	TENM2	loss	5:167653976..167661034	167653976	167661034	7058	0	0	TENM2	ENSG00000145934	protein_coding	167284799	168264157	167653976	167661034	7058	1.7	167610401	167610800	0
5	TENM2	loss	5:167653976..167661034	167653976	167661034	7058	0	0	TENM2	ENSG00000145934	protein_coding	167284799	168264157	167653976	167661034	7058	2.3	167610801	167611200	0
5	TENM2	loss	5:167653976..167661034	167653976	167661034	7058	0	0	TENM2	ENSG00000145934	protein_coding	167284799	168264157	167653976	167661034	7058	2.2	167611201	167611600	0
5	TENM2	loss	5:167653976..167661034	167653976	167661034	7058	0	0	TENM2	ENSG00000145934	protein_coding	167284799	168264157	167653976	167661034	7058	1.8	167611601	167612000	0
5	TENM2	loss	5:167653976..167661034	167653976	167661034	7058	0	0	TENM2	ENSG00000145934	protein_coding	167284799	168264157	167653976	167661034	7058	1.9	167612001	167612400	0
5	TENM2	loss	5:167653976..167661034	167653976	167661034	7058	0	0	TENM2	ENSG00000145934	protein_coding	167284799	168264157	167653976	167661034	7058	2.1	167612401	167612800	0
5	TENM2	loss	5:167653976..167661034	167653976	167661034	7058	0	0	TENM2	ENSG00000145934	protein_coding	167284799	168264157	167653976	167661034	7058	2	167612801	167613200	0
5	TENM2	loss	5:167653976..167661034	167653976	167661034	7058	0	0	TENM2	ENSG00000145934	protein_coding	167284799	168264157	167653976	167661034	7058	2.1	167613201	167613600	0
5	TENM2	loss	5:167653976..167661034	167653976	167661034	7058	0	0	TENM2	ENSG00000145934	protein_coding	167284799	168264157	167653976	167661034	7058	2.2	167613601	167614000	0
5	TENM2	loss	5:167653976..167661034	167653976	167661034	7058	0	0	TENM2	ENSG00000145934	protein_coding	167284799	168264157	167653976	167661034	7058	2	167614001	167614400	0
5	TENM2	loss	5:167653976..167661034	167653976	167661034	7058	0	0	TENM2	ENSG00000145934	protein_coding	167284799	168264157	167653976	167661034	7058	20.5	167614401	167614800	0
5	TENM2	loss	5:167653976..167661034	167653976	167661034	7058	0	0	TENM2	ENSG00000145934	protein_coding	167284799	168264157	167653976	167661034	7058	24.5	167614801	167615200	0
5	TENM2	loss	5:167653976..167661034	167653976	167661034	7058	0	0	TENM2	ENSG00000145934	protein_coding	167284799	168264157	167653976	167661034	7058	21.9	167615201	167615600	0
5	TENM2	loss	5:167653976..167661034	167653976	167661034	7058	0	0	TENM2	ENSG00000145934	protein_coding	167284799	168264157	167653976	167661034	7058	15.5	167615601	167616000	0
5	TENM2	loss	5:167653976..167661034	167653976	167661034	7058	0	0	TENM2	ENSG00000145934	protein_coding	167284799	168264157	167653976	167661034	7058	11.8	167616001	167616400	0
5	TENM2	loss	5:167653976..167661034	167653976	167661034	7058	0	0	TENM2	ENSG00000145934	protein_coding	167284799	168264157	167653976	167661034	7058	19	167616401	167616800	0
5	TENM2	loss	5:167653976..167661034	167653976	167661034	7058	0	0	TENM2	ENSG00000145934	protein_coding	167284799	168264157	167653976	167661034	7058	15.1	167616801	167617200	0
5	TENM2	loss	5:167653976..167661034	167653976	167661034	7058	0	0	TENM2	ENSG00000145934	protein_coding	167284799	168264157	167653976	167661034	7058	6.3	167617201	167617600	0
5	TENM2	loss	5:167653976..167661034	167653976	167661034	7058	0	0	TENM2	ENSG00000145934	protein_coding	167284799	168264157	167653976	167661034	7058	10.2	167617601	167618000	0
5	TENM2	loss	5:167653976..167661034	167653976	167661034	7058	0	0	TENM2	ENSG00000145934	protein_coding	167284799	168264157	167653976	167661034	7058	17.4	167618001	167618400	0
5	TENM2	loss	5:167653976..167661034	167653976	167661034	7058	0	0	TENM2	ENSG00000145934	protein_coding	167284799	168264157	167653976	167661034	7058	1.5	167618401	167618800	0
5	TENM2	loss	5:167653976..167661034	167653976	167661034	7058	0	0	TENM2	ENSG00000145934	protein_coding	167284799	168264157	167653976	167661034	7058	1.7	167618801	167619200	0
5	TENM2	loss	5:167653976..167661034	167653976	167661034	7058	0	0	TENM2	ENSG00000145934	protein_coding	167284799	168264157	167653976	167661034	7058	1.6	167619201	167619600	0
5	TENM2	loss	5:167653976..167661034	167653976	167661034	7058	0	0	TENM2	ENSG00000145934	protein_coding	167284799	168264157	167653976	167661034	7058	1.8	167619601	167620000	0
5	TENM2	loss	5:167653976..167661034	167653976	167661034	7058	0	0	TENM2	ENSG00000145934	protein_coding	167284799	168264157	167653976	167661034	7058	2.2	167620001	167620400	0
5	TENM2	loss	5:167653976..167661034	167653976	167661034	7058	0	0	TENM2	ENSG00000145934	protein_coding	167284799	168264157	167653976	167661034	7058	2.1	167620401	167620800	0
5	TENM2	loss	5:167653976..167661034	167653976	167661034	7058	0	0	TENM2	ENSG00000145934	protein_coding	167284799	168264157	167653976	167661034	7058	2	167620801	167621200	0
5	TENM2	loss	5:167653976..167661034	167653976	167661034	7058	0	0	TENM2	ENSG00000145934	protein_coding	167284799	168264157	167653976	167661034	7058	17.3	167621201	167621600	0
5	TENM2	loss	5:167653976..167661034	167653976	167661034	7058	0	0	TENM2	ENSG00000145934	protein_coding	167284799	168264157	167653976	167661034	7058	25.2	167621601	167622000	0
5	TENM2	loss	5:167653976..167661034	167653976	167661034	7058	0	0	TENM2	ENSG00000145934	protein_coding	167284799	168264157	167653976	167661034	7058	5.5	167622001	167622400	0
5	TENM2	loss	5:167653976..167661034	167653976	167661034	7058	0	0	TENM2	ENSG00000145934	protein_coding	167284799	168264157	167653976	167661034	7058	21.4	167622401	167622800	0
5	TENM2	loss	5:167653976..167661034	167653976	167661034	7058	0	0	TENM2	ENSG00000145934	protein_coding	167284799	168264157	167653976	167661034	7058	24.1	167622801	167623200	0
5	TENM2	loss	5:167653976..167661034	167653976	167661034	7058	0	0	TENM2	ENSG00000145934	protein_coding	167284799	168264157	167653976	167661034	7058	1.8	167623201	167623600	0
5	TENM2	loss	5:167653976..167661034	167653976	167661034	7058	0	0	TENM2	ENSG00000145934	protein_coding	167284799	168264157	167653976	167661034	7058	2	167623601	167624000	0
5	TENM2	loss	5:167653976..167661034	167653976	167661034	7058	0	0	TENM2	ENSG00000145934	protein_coding	167284799	168264157	167653976	167661034	7058	2.2	167624001	167624400	0
5	TENM2	loss	5:167653976..167661034	167653976	167661034	7058	0	0	TENM2	ENSG00000145934	protein_coding	167284799	168264157	167653976	167661034	7058	2.2	167624401	167624800	0
5	TENM2	loss	5:167653976..167661034	167653976	167661034	7058	0	0	TENM2	ENSG00000145934	protein_coding	167284799	168264157	167653976	167661034	7058	2.2	167624801	167625200	0
5	TENM2	loss	5:167653976..167661034	167653976	167661034	7058	0	0	TENM2	ENSG00000145934	protein_coding	167284799	168264157	167653976	167661034	7058	1.9	167625201	167625600	0
5	TENM2	loss	5:167653976..167661034	167653976	167661034	7058	0	0	TENM2	ENSG00000145934	protein_coding	167284799	168264157	167653976	167661034	7058	1.8	167625601	167626000	0
5	TENM2	loss	5:167653976..167661034	167653976	167661034	7058	0	0	TENM2	ENSG00000145934	protein_coding	167284799	168264157	167653976	167661034	7058	2.1	167626001	167626400	0
5	TENM2	loss	5:167653976..167661034	167653976	167661034	7058	0	0	TENM2	ENSG00000145934	protein_coding	167284799	168264157	167653976	167661034	7058	2.1	167626401	167626800	0
5	TENM2	loss	5:167653976..167661034	167653976	167661034	7058	0	0	TENM2	ENSG00000145934	protein_coding	167284799	168264157	167653976	167661034	7058	1.9	167626801	167627200	0
5	TENM2	loss	5:167653976..167661034	167653976	167661034	7058	0	0	TENM2	ENSG00000145934	protein_coding	167284799	168264157	167653976	167661034	7058	1.6	167627201	167627600	0
5	TENM2	loss	5:167653976..167661034	167653976	167661034	7058	0	0	TENM2	ENSG00000145934	protein_coding	167284799	168264157	167653976	167661034	7058	2.7	167627601	167628000	0
5	TENM2	loss	5:167653976..167661034	167653976	167661034	7058	0	0	TENM2	ENSG00000145934	protein_coding	167284799	168264157	167653976	167661034	7058	2.1	167628001	167628400	0
5	TENM2	loss	5:167653976..167661034	167653976	167661034	7058	0	0	TENM2	ENSG00000145934	protein_coding	167284799	168264157	167653976	167661034	7058	1.9	167628401	167628800	0
5	TENM2	loss	5:167653976..167661034	167653976	167661034	7058	0	0	TENM2	ENSG00000145934	protein_coding	167284799	168264157	167653976	167661034	7058	1.8	167628801	167629200	0
5	TENM2	loss	5:167653976..167661034	167653976	167661034	7058	0	0	TENM2	ENSG00000145934	protein_coding	167284799	168264157	167653976	167661034	7058	2	167629201	167629600	0
5	TENM2	loss	5:167653976..167661034	167653976	167661034	7058	0	0	TENM2	ENSG00000145934	protein_coding	167284799	168264157	167653976	167661034	7058	2.1	167629601	167630000	0
5	TENM2	loss	5:167653976..167661034	167653976	167661034	7058	0	0	TENM2	ENSG00000145934	protein_coding	167284799	168264157	167653976	167661034	7058	2.2	167630001	167630400	0
5	TENM2	loss	5:167653976..167661034	167653976	167661034	7058	0	0	TENM2	ENSG00000145934	protein_coding	167284799	168264157	167653976	167661034	7058	2	167630401	167630800	0
5	TENM2	loss	5:167653976..167661034	167653976	167661034	7058	0	0	TENM2	ENSG00000145934	protein_coding	167284799	168264157	167653976	167661034	7058	1.8	167630801	167631200	0
5	TENM2	loss	5:167653976..167661034	167653976	167661034	7058	0	0	TENM2	ENSG00000145934	protein_coding	167284799	168264157	167653976	167661034	7058	2	167631201	167631600	0
5	TENM2	loss	5:167653976..167661034	167653976	167661034	7058	0	0	TENM2	ENSG00000145934	protein_coding	167284799	168264157	167653976	167661034	7058	1.7	167631601	167632000	0
5	TENM2	loss	5:167653976..167661034	167653976	167661034	7058	0	0	TENM2	ENSG00000145934	protein_coding	167284799	168264157	167653976	167661034	7058	2	167632001	167632400	0
5	TENM2	loss	5:167653976..167661034	167653976	167661034	7058	0	0	TENM2	ENSG00000145934	protein_coding	167284799	168264157	167653976	167661034	7058	1.9	167632401	167632800	0
5	TENM2	loss	5:167653976..167661034	167653976	167661034	7058	0	0	TENM2	ENSG00000145934	protein_coding	167284799	168264157	167653976	167661034	7058	1.9	167632801	167633200	0
5	TENM2	loss	5:167653976..167661034	167653976	167661034	7058	0	0	TENM2	ENSG00000145934	protein_coding	167284799	168264157	167653976	167661034	7058	2	167633201	167633600	0
5	TENM2	loss	5:167653976..167661034	167653976	167661034	7058	0	0	TENM2	ENSG00000145934	protein_coding	167284799	168264157	167653976	167661034	7058	1.7	167633601	167634000	0
5	TENM2	loss	5:167653976..167661034	167653976	167661034	7058	0	0	TENM2	ENSG00000145934	protein_coding	167284799	168264157	167653976	167661034	7058	2.2	167634001	167634400	0
5	TENM2	loss	5:167653976..167661034	167653976	167661034	7058	0	0	TENM2	ENSG00000145934	protein_coding	167284799	168264157	167653976	167661034	7058	1.8	167634401	167634800	0
5	TENM2	loss	5:167653976..167661034	167653976	167661034	7058	0	0	TENM2	ENSG00000145934	protein_coding	167284799	168264157	167653976	167661034	7058	1.6	167634801	167635200	0
5	TENM2	loss	5:167653976..167661034	167653976	167661034	7058	0	0	TENM2	ENSG00000145934	protein_coding	167284799	168264157	167653976	167661034	7058	2.1	167635201	167635600	0
5	TENM2	loss	5:167653976..167661034	167653976	167661034	7058	0	0	TENM2	ENSG00000145934	protein_coding	167284799	168264157	167653976	167661034	7058	6.7	167635601	167636000	0
5	TENM2	loss	5:167653976..167661034	167653976	167661034	7058	0	0	TENM2	ENSG00000145934	protein_coding	167284799	168264157	167653976	167661034	7058	1.8	167636001	167636400	0
5	TENM2	loss	5:167653976..167661034	167653976	167661034	7058	0	0	TENM2	ENSG00000145934	protein_coding	167284799	168264157	167653976	167661034	7058	2.2	167636401	167636800	0
5	TENM2	loss	5:167653976..167661034	167653976	167661034	7058	0	0	TENM2	ENSG00000145934	protein_coding	167284799	168264157	167653976	167661034	7058	1.9	167636801	167637200	0
5	TENM2	loss	5:167653976..167661034	167653976	167661034	7058	0	0	TENM2	ENSG00000145934	protein_coding	167284799	168264157	167653976	167661034	7058	1.8	167637201	167637600	0
5	TENM2	loss	5:167653976..167661034	167653976	167661034	7058	0	0	TENM2	ENSG00000145934	protein_coding	167284799	168264157	167653976	167661034	7058	2.8	167637601	167638000	0
5	TENM2	loss	5:167653976..167661034	167653976	167661034	7058	0	0	TENM2	ENSG00000145934	protein_coding	167284799	168264157	167653976	167661034	7058	2.3	167638001	167638400	0
5	TENM2	loss	5:167653976..167661034	167653976	167661034	7058	0	0	TENM2	ENSG00000145934	protein_coding	167284799	168264157	167653976	167661034	7058	1.8	167638401	167638800	0
5	TENM2	loss	5:167653976..167661034	167653976	167661034	7058	0	0	TENM2	ENSG00000145934	protein_coding	167284799	168264157	167653976	167661034	7058	1.8	167638801	167639200	0
5	TENM2	loss	5:167653976..167661034	167653976	167661034	7058	0	0	TENM2	ENSG00000145934	protein_coding	167284799	168264157	167653976	167661034	7058	1.9	167639201	167639600	0
5	TENM2	loss	5:167653976..167661034	167653976	167661034	7058	0	0	TENM2	ENSG00000145934	protein_coding	167284799	168264157	167653976	167661034	7058	2.1	167639601	167640000	0
5	TENM2	loss	5:167653976..167661034	167653976	167661034	7058	0	0	TENM2	ENSG00000145934	protein_coding	167284799	168264157	167653976	167661034	7058	1.9	167640001	167640400	0
5	TENM2	loss	5:167653976..167661034	167653976	167661034	7058	0	0	TENM2	ENSG00000145934	protein_coding	167284799	168264157	167653976	167661034	7058	1.9	167640401	167640800	0
5	TENM2	loss	5:167653976..167661034	167653976	167661034	7058	0	0	TENM2	ENSG00000145934	protein_coding	167284799	168264157	167653976	167661034	7058	1.8	167640801	167641200	0
5	TENM2	loss	5:167653976..167661034	167653976	167661034	7058	0	0	TENM2	ENSG00000145934	protein_coding	167284799	168264157	167653976	167661034	7058	1.7	167641201	167641600	0
5	TENM2	loss	5:167653976..167661034	167653976	167661034	7058	0	0	TENM2	ENSG00000145934	protein_coding	167284799	168264157	167653976	167661034	7058	2.9	167641601	167642000	0
5	TENM2	loss	5:167653976..167661034	167653976	167661034	7058	0	0	TENM2	ENSG00000145934	protein_coding	167284799	168264157	167653976	167661034	7058	2.9	167642001	167642400	0
5	TENM2	loss	5:167653976..167661034	167653976	167661034	7058	0	0	TENM2	ENSG00000145934	protein_coding	167284799	168264157	167653976	167661034	7058	2	167642401	167642800	0
5	TENM2	loss	5:167653976..167661034	167653976	167661034	7058	0	0	TENM2	ENSG00000145934	protein_coding	167284799	168264157	167653976	167661034	7058	1.9	167642801	167643200	0
5	TENM2	loss	5:167653976..167661034	167653976	167661034	7058	0	0	TENM2	ENSG00000145934	protein_coding	167284799	168264157	167653976	167661034	7058	2.2	167643201	167643600	0
5	TENM2	loss	5:167653976..167661034	167653976	167661034	7058	0	0	TENM2	ENSG00000145934	protein_coding	167284799	168264157	167653976	167661034	7058	1.9	167643601	167644000	0
5	TENM2	loss	5:167653976..167661034	167653976	167661034	7058	0	0	TENM2	ENSG00000145934	protein_coding	167284799	168264157	167653976	167661034	7058	2.4	167644001	167644400	0
5	TENM2	loss	5:167653976..167661034	167653976	167661034	7058	0	0	TENM2	ENSG00000145934	protein_coding	167284799	168264157	167653976	167661034	7058	2.1	167644401	167644800	0
5	TENM2	loss	5:167653976..167661034	167653976	167661034	7058	0	0	TENM2	ENSG00000145934	protein_coding	167284799	168264157	167653976	167661034	7058	2.1	167644801	167645200	0
5	TENM2	loss	5:167653976..167661034	167653976	167661034	7058	0	0	TENM2	ENSG00000145934	protein_coding	167284799	168264157	167653976	167661034	7058	1.8	167645201	167645600	0
5	TENM2	loss	5:167653976..167661034	167653976	167661034	7058	0	0	TENM2	ENSG00000145934	protein_coding	167284799	168264157	167653976	167661034	7058	2	167645601	167646000	0
5	TENM2	loss	5:167653976..167661034	167653976	167661034	7058	0	0	TENM2	ENSG00000145934	protein_coding	167284799	168264157	167653976	167661034	7058	1.9	167646001	167646400	0
5	TENM2	loss	5:167653976..167661034	167653976	167661034	7058	0	0	TENM2	ENSG00000145934	protein_coding	167284799	168264157	167653976	167661034	7058	1.9	167646401	167646800	0
5	TENM2	loss	5:167653976..167661034	167653976	167661034	7058	0	0	TENM2	ENSG00000145934	protein_coding	167284799	168264157	167653976	167661034	7058	1.9	167646801	167647200	0
5	TENM2	loss	5:167653976..167661034	167653976	167661034	7058	0	0	TENM2	ENSG00000145934	protein_coding	167284799	168264157	167653976	167661034	7058	2.1	167647201	167647600	0
5	TENM2	loss	5:167653976..167661034	167653976	167661034	7058	0	0	TENM2	ENSG00000145934	protein_coding	167284799	168264157	167653976	167661034	7058	1.9	167647601	167648000	0
5	TENM2	loss	5:167653976..167661034	167653976	167661034	7058	0	0	TENM2	ENSG00000145934	protein_coding	167284799	168264157	167653976	167661034	7058	1.9	167648001	167648400	0
5	TENM2	loss	5:167653976..167661034	167653976	167661034	7058	0	0	TENM2	ENSG00000145934	protein_coding	167284799	168264157	167653976	167661034	7058	1.9	167648401	167648800	0
5	TENM2	loss	5:167653976..167661034	167653976	167661034	7058	0	0	TENM2	ENSG00000145934	protein_coding	167284799	168264157	167653976	167661034	7058	2.3	167648801	167649200	0
5	TENM2	loss	5:167653976..167661034	167653976	167661034	7058	0	0	TENM2	ENSG00000145934	protein_coding	167284799	168264157	167653976	167661034	7058	2.2	167649201	167649600	0
5	TENM2	loss	5:167653976..167661034	167653976	167661034	7058	0	0	TENM2	ENSG00000145934	protein_coding	167284799	168264157	167653976	167661034	7058	1.8	167649601	167650000	0
5	TENM2	loss	5:167653976..167661034	167653976	167661034	7058	0	0	TENM2	ENSG00000145934	protein_coding	167284799	168264157	167653976	167661034	7058	2.1	167650001	167650400	0
5	TENM2	loss	5:167653976..167661034	167653976	167661034	7058	0	0	TENM2	ENSG00000145934	protein_coding	167284799	168264157	167653976	167661034	7058	2	167650401	167650800	0
5	TENM2	loss	5:167653976..167661034	167653976	167661034	7058	0	0	TENM2	ENSG00000145934	protein_coding	167284799	168264157	167653976	167661034	7058	3	167650801	167651200	0
5	TENM2	loss	5:167653976..167661034	167653976	167661034	7058	0	0	TENM2	ENSG00000145934	protein_coding	167284799	168264157	167653976	167661034	7058	2.3	167651201	167651600	0
5	TENM2	loss	5:167653976..167661034	167653976	167661034	7058	0	0	TENM2	ENSG00000145934	protein_coding	167284799	168264157	167653976	167661034	7058	1.8	167651601	167652000	0
5	TENM2	loss	5:167653976..167661034	167653976	167661034	7058	0	0	TENM2	ENSG00000145934	protein_coding	167284799	168264157	167653976	167661034	7058	2	167652001	167652400	0
5	TENM2	loss	5:167653976..167661034	167653976	167661034	7058	0	0	TENM2	ENSG00000145934	protein_coding	167284799	168264157	167653976	167661034	7058	1.9	167652401	167652800	0
5	TENM2	loss	5:167653976..167661034	167653976	167661034	7058	0	0	TENM2	ENSG00000145934	protein_coding	167284799	168264157	167653976	167661034	7058	2.4	167652801	167653200	0
5	TENM2	loss	5:167653976..167661034	167653976	167661034	7058	0	0	TENM2	ENSG00000145934	protein_coding	167284799	168264157	167653976	167661034	7058	2.2	167653201	167653600	0
5	TENM2	loss	5:167653976..167661034	167653976	167661034	7058	0	0	TENM2	ENSG00000145934	protein_coding	167284799	168264157	167653976	167661034	7058	1.9	167653601	167654000	0.34004
5	TENM2	loss	5:167653976..167661034	167653976	167661034	7058	0	0	TENM2	ENSG00000145934	protein_coding	167284799	168264157	167653976	167661034	7058	2.1	167654001	167654400	5.65316
5	TENM2	loss	5:167653976..167661034	167653976	167661034	7058	0	0	TENM2	ENSG00000145934	protein_coding	167284799	168264157	167653976	167661034	7058	1.9	167654401	167654800	5.65316
5	TENM2	loss	5:167653976..167661034	167653976	167661034	7058	0	0	TENM2	ENSG00000145934	protein_coding	167284799	168264157	167653976	167661034	7058	2.1	167654801	167655200	5.65316
5	TENM2	loss	5:167653976..167661034	167653976	167661034	7058	0	0	TENM2	ENSG00000145934	protein_coding	167284799	168264157	167653976	167661034	7058	2	167655201	167655600	5.65316
5	TENM2	loss	5:167653976..167661034	167653976	167661034	7058	0	0	TENM2	ENSG00000145934	protein_coding	167284799	168264157	167653976	167661034	7058	2.1	167655601	167656000	5.65316
5	TENM2	loss	5:167653976..167661034	167653976	167661034	7058	0	0	TENM2	ENSG00000145934	protein_coding	167284799	168264157	167653976	167661034	7058	1.8	167656001	167656400	5.65316
5	TENM2	loss	5:167653976..167661034	167653976	167661034	7058	0	0	TENM2	ENSG00000145934	protein_coding	167284799	168264157	167653976	167661034	7058	1.8	167656401	167656800	5.65316
5	TENM2	loss	5:167653976..167661034	167653976	167661034	7058	0	0	TENM2	ENSG00000145934	protein_coding	167284799	168264157	167653976	167661034	7058	1.7	167656801	167657200	5.65316
5	TENM2	loss	5:167653976..167661034	167653976	167661034	7058	0	0	TENM2	ENSG00000145934	protein_coding	167284799	168264157	167653976	167661034	7058	1.8	167657201	167657600	5.65316
5	TENM2	loss	5:167653976..167661034	167653976	167661034	7058	0	0	TENM2	ENSG00000145934	protein_coding	167284799	168264157	167653976	167661034	7058	1.8	167657601	167658000	5.65316
5	TENM2	loss	5:167653976..167661034	167653976	167661034	7058	0	0	TENM2	ENSG00000145934	protein_coding	167284799	168264157	167653976	167661034	7058	2.3	167658001	167658400	5.65316
5	TENM2	loss	5:167653976..167661034	167653976	167661034	7058	0	0	TENM2	ENSG00000145934	protein_coding	167284799	168264157	167653976	167661034	7058	1.9	167658401	167658800	5.65316
5	TENM2	loss	5:167653976..167661034	167653976	167661034	7058	0	0	TENM2	ENSG00000145934	protein_coding	167284799	168264157	167653976	167661034	7058	1.8	167658801	167659200	5.65316
5	TENM2	loss	5:167653976..167661034	167653976	167661034	7058	0	0	TENM2	ENSG00000145934	protein_coding	167284799	168264157	167653976	167661034	7058	1.9	167659201	167659600	5.65316
5	TENM2	loss	5:167653976..167661034	167653976	167661034	7058	0	0	TENM2	ENSG00000145934	protein_coding	167284799	168264157	167653976	167661034	7058	1.9	167659601	167660000	5.65316
5	TENM2	loss	5:167653976..167661034	167653976	167661034	7058	0	0	TENM2	ENSG00000145934	protein_coding	167284799	168264157	167653976	167661034	7058	2.1	167660001	167660400	5.65316
5	TENM2	loss	5:167653976..167661034	167653976	167661034	7058	0	0	TENM2	ENSG00000145934	protein_coding	167284799	168264157	167653976	167661034	7058	1.7	167660401	167660800	5.65316
5	TENM2	loss	5:167653976..167661034	167653976	167661034	7058	0	0	TENM2	ENSG00000145934	protein_coding	167284799	168264157	167653976	167661034	7058	1.8	167660801	167661200	3.30122
5	TENM2	loss	5:167653976..167661034	167653976	167661034	7058	0	0	TENM2	ENSG00000145934	protein_coding	167284799	168264157	167653976	167661034	7058	1.6	167661201	167661600	0
5	TENM2	loss	5:167653976..167661034	167653976	167661034	7058	0	0	TENM2	ENSG00000145934	protein_coding	167284799	168264157	167653976	167661034	7058	1.8	167661601	167662000	0
5	TENM2	loss	5:167653976..167661034	167653976	167661034	7058	0	0	TENM2	ENSG00000145934	protein_coding	167284799	168264157	167653976	167661034	7058	1.8	167662001	167662400	0
5	TENM2	loss	5:167653976..167661034	167653976	167661034	7058	0	0	TENM2	ENSG00000145934	protein_coding	167284799	168264157	167653976	167661034	7058	2.1	167662401	167662800	0
5	TENM2	loss	5:167653976..167661034	167653976	167661034	7058	0	0	TENM2	ENSG00000145934	protein_coding	167284799	168264157	167653976	167661034	7058	1.9	167662801	167663200	0
5	TENM2	loss	5:167653976..167661034	167653976	167661034	7058	0	0	TENM2	ENSG00000145934	protein_coding	167284799	168264157	167653976	167661034	7058	1.8	167663201	167663600	0
5	TENM2	loss	5:167653976..167661034	167653976	167661034	7058	0	0	TENM2	ENSG00000145934	protein_coding	167284799	168264157	167653976	167661034	7058	2	167663601	167664000	0
5	TENM2	loss	5:167653976..167661034	167653976	167661034	7058	0	0	TENM2	ENSG00000145934	protein_coding	167284799	168264157	167653976	167661034	7058	2	167664001	167664400	0
5	TENM2	loss	5:167653976..167661034	167653976	167661034	7058	0	0	TENM2	ENSG00000145934	protein_coding	167284799	168264157	167653976	167661034	7058	1.9	167664401	167664800	0
5	TENM2	loss	5:167653976..167661034	167653976	167661034	7058	0	0	TENM2	ENSG00000145934	protein_coding	167284799	168264157	167653976	167661034	7058	1.9	167664801	167665200	0
5	TENM2	loss	5:167653976..167661034	167653976	167661034	7058	0	0	TENM2	ENSG00000145934	protein_coding	167284799	168264157	167653976	167661034	7058	1.8	167665201	167665600	0
5	TENM2	loss	5:167653976..167661034	167653976	167661034	7058	0	0	TENM2	ENSG00000145934	protein_coding	167284799	168264157	167653976	167661034	7058	1.7	167665601	167666000	0
5	TENM2	loss	5:167653976..167661034	167653976	167661034	7058	0	0	TENM2	ENSG00000145934	protein_coding	167284799	168264157	167653976	167661034	7058	1.9	167666001	167666400	0
5	TENM2	loss	5:167653976..167661034	167653976	167661034	7058	0	0	TENM2	ENSG00000145934	protein_coding	167284799	168264157	167653976	167661034	7058	2.1	167666401	167666800	0
5	TENM2	loss	5:167653976..167661034	167653976	167661034	7058	0	0	TENM2	ENSG00000145934	protein_coding	167284799	168264157	167653976	167661034	7058	2.1	167666801	167667200	0
5	TENM2	loss	5:167653976..167661034	167653976	167661034	7058	0	0	TENM2	ENSG00000145934	protein_coding	167284799	168264157	167653976	167661034	7058	2	167667201	167667600	0
5	TENM2	loss	5:167653976..167661034	167653976	167661034	7058	0	0	TENM2	ENSG00000145934	protein_coding	167284799	168264157	167653976	167661034	7058	1.9	167667601	167668000	0
5	TENM2	loss	5:167653976..167661034	167653976	167661034	7058	0	0	TENM2	ENSG00000145934	protein_coding	167284799	168264157	167653976	167661034	7058	2	167668001	167668400	0
5	TENM2	loss	5:167653976..167661034	167653976	167661034	7058	0	0	TENM2	ENSG00000145934	protein_coding	167284799	168264157	167653976	167661034	7058	1.8	167668401	167668800	0
5	TENM2	loss	5:167653976..167661034	167653976	167661034	7058	0	0	TENM2	ENSG00000145934	protein_coding	167284799	168264157	167653976	167661034	7058	1.8	167668801	167669200	0
5	TENM2	loss	5:167653976..167661034	167653976	167661034	7058	0	0	TENM2	ENSG00000145934	protein_coding	167284799	168264157	167653976	167661034	7058	1.9	167669201	167669600	0
5	TENM2	loss	5:167653976..167661034	167653976	167661034	7058	0	0	TENM2	ENSG00000145934	protein_coding	167284799	168264157	167653976	167661034	7058	2.1	167669601	167670000	0
5	TENM2	loss	5:167653976..167661034	167653976	167661034	7058	0	0	TENM2	ENSG00000145934	protein_coding	167284799	168264157	167653976	167661034	7058	1.8	167670001	167670400	0
5	TENM2	loss	5:167653976..167661034	167653976	167661034	7058	0	0	TENM2	ENSG00000145934	protein_coding	167284799	168264157	167653976	167661034	7058	1.6	167670401	167670800	0
5	TENM2	loss	5:167653976..167661034	167653976	167661034	7058	0	0	TENM2	ENSG00000145934	protein_coding	167284799	168264157	167653976	167661034	7058	2	167670801	167671200	0
5	TENM2	loss	5:167653976..167661034	167653976	167661034	7058	0	0	TENM2	ENSG00000145934	protein_coding	167284799	168264157	167653976	167661034	7058	2	167671201	167671600	0
5	TENM2	loss	5:167653976..167661034	167653976	167661034	7058	0	0	TENM2	ENSG00000145934	protein_coding	167284799	168264157	167653976	167661034	7058	1.7	167671601	167672000	0
5	TENM2	loss	5:167653976..167661034	167653976	167661034	7058	0	0	TENM2	ENSG00000145934	protein_coding	167284799	168264157	167653976	167661034	7058	2.1	167672001	167672400	0
5	TENM2	loss	5:167653976..167661034	167653976	167661034	7058	0	0	TENM2	ENSG00000145934	protein_coding	167284799	168264157	167653976	167661034	7058	1.9	167672401	167672800	0
5	TENM2	loss	5:167653976..167661034	167653976	167661034	7058	0	0	TENM2	ENSG00000145934	protein_coding	167284799	168264157	167653976	167661034	7058	1.9	167672801	167673200	0
5	TENM2	loss	5:167653976..167661034	167653976	167661034	7058	0	0	TENM2	ENSG00000145934	protein_coding	167284799	168264157	167653976	167661034	7058	2.2	167673201	167673600	0
5	TENM2	loss	5:167653976..167661034	167653976	167661034	7058	0	0	TENM2	ENSG00000145934	protein_coding	167284799	168264157	167653976	167661034	7058	2	167673601	167674000	0
5	TENM2	loss	5:167653976..167661034	167653976	167661034	7058	0	0	TENM2	ENSG00000145934	protein_coding	167284799	168264157	167653976	167661034	7058	2.5	167674001	167674400	0
5	TENM2	loss	5:167653976..167661034	167653976	167661034	7058	0	0	TENM2	ENSG00000145934	protein_coding	167284799	168264157	167653976	167661034	7058	1.8	167674401	167674800	0
5	TENM2	loss	5:167653976..167661034	167653976	167661034	7058	0	0	TENM2	ENSG00000145934	protein_coding	167284799	168264157	167653976	167661034	7058	2.3	167674801	167675200	0
5	TENM2	loss	5:167653976..167661034	167653976	167661034	7058	0	0	TENM2	ENSG00000145934	protein_coding	167284799	168264157	167653976	167661034	7058	2	167675201	167675600	0
5	TENM2	loss	5:167653976..167661034	167653976	167661034	7058	0	0	TENM2	ENSG00000145934	protein_coding	167284799	168264157	167653976	167661034	7058	2.3	167675601	167676000	0
5	TENM2	loss	5:167653976..167661034	167653976	167661034	7058	0	0	TENM2	ENSG00000145934	protein_coding	167284799	168264157	167653976	167661034	7058	2.1	167676001	167676400	0
5	TENM2	loss	5:167653976..167661034	167653976	167661034	7058	0	0	TENM2	ENSG00000145934	protein_coding	167284799	168264157	167653976	167661034	7058	2	167676401	167676800	0
5	TENM2	loss	5:167653976..167661034	167653976	167661034	7058	0	0	TENM2	ENSG00000145934	protein_coding	167284799	168264157	167653976	167661034	7058	1.8	167676801	167677200	0
5	TENM2	loss	5:167653976..167661034	167653976	167661034	7058	0	0	TENM2	ENSG00000145934	protein_coding	167284799	168264157	167653976	167661034	7058	1.8	167677201	167677600	0
5	TENM2	loss	5:167653976..167661034	167653976	167661034	7058	0	0	TENM2	ENSG00000145934	protein_coding	167284799	168264157	167653976	167661034	7058	2.1	167677601	167678000	0
5	TENM2	loss	5:167653976..167661034	167653976	167661034	7058	0	0	TENM2	ENSG00000145934	protein_coding	167284799	168264157	167653976	167661034	7058	1.9	167678001	167678400	0
5	TENM2	loss	5:167653976..167661034	167653976	167661034	7058	0	0	TENM2	ENSG00000145934	protein_coding	167284799	168264157	167653976	167661034	7058	2.1	167678401	167678800	0
5	TENM2	loss	5:167653976..167661034	167653976	167661034	7058	0	0	TENM2	ENSG00000145934	protein_coding	167284799	168264157	167653976	167661034	7058	1.9	167678801	167679200	0
5	TENM2	loss	5:167653976..167661034	167653976	167661034	7058	0	0	TENM2	ENSG00000145934	protein_coding	167284799	168264157	167653976	167661034	7058	1.6	167679201	167679600	0
5	TENM2	loss	5:167653976..167661034	167653976	167661034	7058	0	0	TENM2	ENSG00000145934	protein_coding	167284799	168264157	167653976	167661034	7058	1.7	167679601	167680000	0
5	TENM2	loss	5:167653976..167661034	167653976	167661034	7058	0	0	TENM2	ENSG00000145934	protein_coding	167284799	168264157	167653976	167661034	7058	1.9	167680001	167680400	0
5	TENM2	loss	5:167653976..167661034	167653976	167661034	7058	0	0	TENM2	ENSG00000145934	protein_coding	167284799	168264157	167653976	167661034	7058	1.8	167680401	167680800	0
5	TENM2	loss	5:167653976..167661034	167653976	167661034	7058	0	0	TENM2	ENSG00000145934	protein_coding	167284799	168264157	167653976	167661034	7058	2	167680801	167681200	0
5	TENM2	loss	5:167653976..167661034	167653976	167661034	7058	0	0	TENM2	ENSG00000145934	protein_coding	167284799	168264157	167653976	167661034	7058	1.7	167681201	167681600	0
5	TENM2	loss	5:167653976..167661034	167653976	167661034	7058	0	0	TENM2	ENSG00000145934	protein_coding	167284799	168264157	167653976	167661034	7058	1.9	167681601	167682000	0
5	TENM2	loss	5:167653976..167661034	167653976	167661034	7058	0	0	TENM2	ENSG00000145934	protein_coding	167284799	168264157	167653976	167661034	7058	2.4	167682001	167682400	0
5	TENM2	loss	5:167653976..167661034	167653976	167661034	7058	0	0	TENM2	ENSG00000145934	protein_coding	167284799	168264157	167653976	167661034	7058	2.2	167682401	167682800	0
5	TENM2	loss	5:167653976..167661034	167653976	167661034	7058	0	0	TENM2	ENSG00000145934	protein_coding	167284799	168264157	167653976	167661034	7058	2.4	167682801	167683200	0
5	TENM2	loss	5:167653976..167661034	167653976	167661034	7058	0	0	TENM2	ENSG00000145934	protein_coding	167284799	168264157	167653976	167661034	7058	2.1	167683201	167683600	0
5	TENM2	loss	5:167653976..167661034	167653976	167661034	7058	0	0	TENM2	ENSG00000145934	protein_coding	167284799	168264157	167653976	167661034	7058	1.9	167683601	167684000	0
5	TENM2	loss	5:167653976..167661034	167653976	167661034	7058	0	0	TENM2	ENSG00000145934	protein_coding	167284799	168264157	167653976	167661034	7058	2	167684001	167684400	0
5	TENM2	loss	5:167653976..167661034	167653976	167661034	7058	0	0	TENM2	ENSG00000145934	protein_coding	167284799	168264157	167653976	167661034	7058	2	167684401	167684800	0
5	TENM2	loss	5:167653976..167661034	167653976	167661034	7058	0	0	TENM2	ENSG00000145934	protein_coding	167284799	168264157	167653976	167661034	7058	2.1	167684801	167685200	0
5	TENM2	loss	5:167653976..167661034	167653976	167661034	7058	0	0	TENM2	ENSG00000145934	protein_coding	167284799	168264157	167653976	167661034	7058	1.9	167685201	167685600	0
5	TENM2	loss	5:167653976..167661034	167653976	167661034	7058	0	0	TENM2	ENSG00000145934	protein_coding	167284799	168264157	167653976	167661034	7058	1.9	167685601	167686000	0
5	TENM2	loss	5:167653976..167661034	167653976	167661034	7058	0	0	TENM2	ENSG00000145934	protein_coding	167284799	168264157	167653976	167661034	7058	2.4	167686001	167686400	0
5	TENM2	loss	5:167653976..167661034	167653976	167661034	7058	0	0	TENM2	ENSG00000145934	protein_coding	167284799	168264157	167653976	167661034	7058	2	167686401	167686800	0
5	TENM2	loss	5:167653976..167661034	167653976	167661034	7058	0	0	TENM2	ENSG00000145934	protein_coding	167284799	168264157	167653976	167661034	7058	1.8	167686801	167687200	0
5	TENM2	loss	5:167653976..167661034	167653976	167661034	7058	0	0	TENM2	ENSG00000145934	protein_coding	167284799	168264157	167653976	167661034	7058	1.9	167687201	167687600	0
5	TENM2	loss	5:167653976..167661034	167653976	167661034	7058	0	0	TENM2	ENSG00000145934	protein_coding	167284799	168264157	167653976	167661034	7058	1.9	167687601	167688000	0
5	TENM2	loss	5:167653976..167661034	167653976	167661034	7058	0	0	TENM2	ENSG00000145934	protein_coding	167284799	168264157	167653976	167661034	7058	1.9	167688001	167688400	0
5	TENM2	loss	5:167653976..167661034	167653976	167661034	7058	0	0	TENM2	ENSG00000145934	protein_coding	167284799	168264157	167653976	167661034	7058	1.9	167688401	167688800	0
5	TENM2	loss	5:167653976..167661034	167653976	167661034	7058	0	0	TENM2	ENSG00000145934	protein_coding	167284799	168264157	167653976	167661034	7058	2	167688801	167689200	0
5	TENM2	loss	5:167653976..167661034	167653976	167661034	7058	0	0	TENM2	ENSG00000145934	protein_coding	167284799	168264157	167653976	167661034	7058	1.8	167689201	167689600	0
5	TENM2	loss	5:167653976..167661034	167653976	167661034	7058	0	0	TENM2	ENSG00000145934	protein_coding	167284799	168264157	167653976	167661034	7058	2.2	167689601	167690000	0
5	TENM2	loss	5:167653976..167661034	167653976	167661034	7058	0	0	TENM2	ENSG00000145934	protein_coding	167284799	168264157	167653976	167661034	7058	1.8	167690001	167690400	0
5	TENM2	loss	5:167653976..167661034	167653976	167661034	7058	0	0	TENM2	ENSG00000145934	protein_coding	167284799	168264157	167653976	167661034	7058	1.9	167690401	167690800	0
5	TENM2	loss	5:167653976..167661034	167653976	167661034	7058	0	0	TENM2	ENSG00000145934	protein_coding	167284799	168264157	167653976	167661034	7058	1.9	167690801	167691200	0
5	TENM2	loss	5:167653976..167661034	167653976	167661034	7058	0	0	TENM2	ENSG00000145934	protein_coding	167284799	168264157	167653976	167661034	7058	2	167691201	167691600	0
5	TENM2	loss	5:167653976..167661034	167653976	167661034	7058	0	0	TENM2	ENSG00000145934	protein_coding	167284799	168264157	167653976	167661034	7058	2	167691601	167692000	0
5	TENM2	loss	5:167653976..167661034	167653976	167661034	7058	0	0	TENM2	ENSG00000145934	protein_coding	167284799	168264157	167653976	167661034	7058	1.8	167692001	167692400	0
5	TENM2	loss	5:167653976..167661034	167653976	167661034	7058	0	0	TENM2	ENSG00000145934	protein_coding	167284799	168264157	167653976	167661034	7058	1.9	167692401	167692800	0
5	TENM2	loss	5:167653976..167661034	167653976	167661034	7058	0	0	TENM2	ENSG00000145934	protein_coding	167284799	168264157	167653976	167661034	7058	1.9	167692801	167693200	0
5	TENM2	loss	5:167653976..167661034	167653976	167661034	7058	0	0	TENM2	ENSG00000145934	protein_coding	167284799	168264157	167653976	167661034	7058	1.9	167693201	167693600	0
5	TENM2	loss	5:167653976..167661034	167653976	167661034	7058	0	0	TENM2	ENSG00000145934	protein_coding	167284799	168264157	167653976	167661034	7058	1.8	167693601	167694000	0
5	TENM2	loss	5:167653976..167661034	167653976	167661034	7058	0	0	TENM2	ENSG00000145934	protein_coding	167284799	168264157	167653976	167661034	7058	1.8	167694001	167694400	0
5	TENM2	loss	5:167653976..167661034	167653976	167661034	7058	0	0	TENM2	ENSG00000145934	protein_coding	167284799	168264157	167653976	167661034	7058	2.3	167694401	167694800	0
5	TENM2	loss	5:167653976..167661034	167653976	167661034	7058	0	0	TENM2	ENSG00000145934	protein_coding	167284799	168264157	167653976	167661034	7058	2.3	167694801	167695200	0
5	TENM2	loss	5:167653976..167661034	167653976	167661034	7058	0	0	TENM2	ENSG00000145934	protein_coding	167284799	168264157	167653976	167661034	7058	2	167695201	167695600	0
5	TENM2	loss	5:167653976..167661034	167653976	167661034	7058	0	0	TENM2	ENSG00000145934	protein_coding	167284799	168264157	167653976	167661034	7058	2	167695601	167696000	0
5	TENM2	loss	5:167653976..167661034	167653976	167661034	7058	0	0	TENM2	ENSG00000145934	protein_coding	167284799	168264157	167653976	167661034	7058	1.9	167696001	167696400	0
5	TENM2	loss	5:167653976..167661034	167653976	167661034	7058	0	0	TENM2	ENSG00000145934	protein_coding	167284799	168264157	167653976	167661034	7058	2.5	167696401	167696800	0
5	TENM2	loss	5:167653976..167661034	167653976	167661034	7058	0	0	TENM2	ENSG00000145934	protein_coding	167284799	168264157	167653976	167661034	7058	1.9	167696801	167697200	0
5	TENM2	loss	5:167653976..167661034	167653976	167661034	7058	0	0	TENM2	ENSG00000145934	protein_coding	167284799	168264157	167653976	167661034	7058	2.3	167697201	167697600	0
5	TENM2	loss	5:167653976..167661034	167653976	167661034	7058	0	0	TENM2	ENSG00000145934	protein_coding	167284799	168264157	167653976	167661034	7058	2	167697601	167698000	0
5	TENM2	loss	5:167653976..167661034	167653976	167661034	7058	0	0	TENM2	ENSG00000145934	protein_coding	167284799	168264157	167653976	167661034	7058	1.7	167698001	167698400	0
5	TENM2	loss	5:167653976..167661034	167653976	167661034	7058	0	0	TENM2	ENSG00000145934	protein_coding	167284799	168264157	167653976	167661034	7058	2.1	167698401	167698800	0
5	TENM2	loss	5:167653976..167661034	167653976	167661034	7058	0	0	TENM2	ENSG00000145934	protein_coding	167284799	168264157	167653976	167661034	7058	1.7	167698801	167699200	0
5	TENM2	loss	5:167653976..167661034	167653976	167661034	7058	0	0	TENM2	ENSG00000145934	protein_coding	167284799	168264157	167653976	167661034	7058	1.9	167699201	167699600	0
5	TENM2	loss	5:167653976..167661034	167653976	167661034	7058	0	0	TENM2	ENSG00000145934	protein_coding	167284799	168264157	167653976	167661034	7058	2.2	167699601	167700000	0
5	TENM2	loss	5:167653976..167661034	167653976	167661034	7058	0	0	TENM2	ENSG00000145934	protein_coding	167284799	168264157	167653976	167661034	7058	2.6	167700001	167700400	0
5	TENM2	loss	5:167653976..167661034	167653976	167661034	7058	0	0	TENM2	ENSG00000145934	protein_coding	167284799	168264157	167653976	167661034	7058	1.8	167700401	167700800	0
5	TENM2	loss	5:167653976..167661034	167653976	167661034	7058	0	0	TENM2	ENSG00000145934	protein_coding	167284799	168264157	167653976	167661034	7058	1.6	167700801	167701200	0
5	TENM2	loss	5:167653976..167661034	167653976	167661034	7058	0	0	TENM2	ENSG00000145934	protein_coding	167284799	168264157	167653976	167661034	7058	1.7	167701201	167701600	0
5	TENM2	loss	5:167653976..167661034	167653976	167661034	7058	0	0	TENM2	ENSG00000145934	protein_coding	167284799	168264157	167653976	167661034	7058	1.9	167701601	167702000	0
5	TENM2	loss	5:167653976..167661034	167653976	167661034	7058	0	0	TENM2	ENSG00000145934	protein_coding	167284799	168264157	167653976	167661034	7058	1.9	167702001	167702400	0
5	TENM2	loss	5:167653976..167661034	167653976	167661034	7058	0	0	TENM2	ENSG00000145934	protein_coding	167284799	168264157	167653976	167661034	7058	2.6	167702401	167702800	0
5	TENM2	loss	5:167653976..167661034	167653976	167661034	7058	0	0	TENM2	ENSG00000145934	protein_coding	167284799	168264157	167653976	167661034	7058	2.1	167702801	167703200	0
5	TENM2	loss	5:167653976..167661034	167653976	167661034	7058	0	0	TENM2	ENSG00000145934	protein_coding	167284799	168264157	167653976	167661034	7058	2.3	167703201	167703600	0
5	TENM2	loss	5:167653976..167661034	167653976	167661034	7058	0	0	TENM2	ENSG00000145934	protein_coding	167284799	168264157	167653976	167661034	7058	1.9	167703601	167704000	0
5	TENM2	loss	5:167653976..167661034	167653976	167661034	7058	0	0	TENM2	ENSG00000145934	protein_coding	167284799	168264157	167653976	167661034	7058	2	167704001	167704400	0
5	TENM2	loss	5:167653976..167661034	167653976	167661034	7058	0	0	TENM2	ENSG00000145934	protein_coding	167284799	168264157	167653976	167661034	7058	1.9	167704401	167704800	0
5	TENM2	loss	5:167653976..167661034	167653976	167661034	7058	0	0	TENM2	ENSG00000145934	protein_coding	167284799	168264157	167653976	167661034	7058	2.3	167704801	167705200	0
5	TENM2	loss	5:167653976..167661034	167653976	167661034	7058	0	0	TENM2	ENSG00000145934	protein_coding	167284799	168264157	167653976	167661034	7058	2.4	167705201	167705600	0
5	TENM2	loss	5:167653976..167661034	167653976	167661034	7058	0	0	TENM2	ENSG00000145934	protein_coding	167284799	168264157	167653976	167661034	7058	2.6	167705601	167706000	0
5	TENM2	loss	5:167653976..167661034	167653976	167661034	7058	0	0	TENM2	ENSG00000145934	protein_coding	167284799	168264157	167653976	167661034	7058	2.8	167706001	167706400	0
5	TENM2	loss	5:167653976..167661034	167653976	167661034	7058	0	0	TENM2	ENSG00000145934	protein_coding	167284799	168264157	167653976	167661034	7058	2.1	167706401	167706800	0
5	TENM2	loss	5:167653976..167661034	167653976	167661034	7058	0	0	TENM2	ENSG00000145934	protein_coding	167284799	168264157	167653976	167661034	7058	2.1	167706801	167707200	0
5	TENM2	loss	5:167653976..167661034	167653976	167661034	7058	0	0	TENM2	ENSG00000145934	protein_coding	167284799	168264157	167653976	167661034	7058	1.9	167707201	167707600	0
5	TENM2	loss	5:167653976..167661034	167653976	167661034	7058	0	0	TENM2	ENSG00000145934	protein_coding	167284799	168264157	167653976	167661034	7058	6.2	167707601	167708000	0
5	TENM2	loss	5:167653976..167661034	167653976	167661034	7058	0	0	TENM2	ENSG00000145934	protein_coding	167284799	168264157	167653976	167661034	7058	10.6	167708001	167708400	0
5	TENM2	loss	5:167653976..167661034	167653976	167661034	7058	0	0	TENM2	ENSG00000145934	protein_coding	167284799	168264157	167653976	167661034	7058	8.6	167708401	167708800	0
5	TENM2	loss	5:167653976..167661034	167653976	167661034	7058	0	0	TENM2	ENSG00000145934	protein_coding	167284799	168264157	167653976	167661034	7058	7.2	167708801	167709200	0
5	TENM2	loss	5:167653976..167661034	167653976	167661034	7058	0	0	TENM2	ENSG00000145934	protein_coding	167284799	168264157	167653976	167661034	7058	1.9	167709201	167709600	0
5	TENM2	loss	5:167653976..167661034	167653976	167661034	7058	0	0	TENM2	ENSG00000145934	protein_coding	167284799	168264157	167653976	167661034	7058	2.1	167709601	167710000	0
5	TENM2	loss	5:167653976..167661034	167653976	167661034	7058	0	0	TENM2	ENSG00000145934	protein_coding	167284799	168264157	167653976	167661034	7058	1.9	167710001	167710400	0
5	TENM2	loss	5:167653976..167661034	167653976	167661034	7058	0	0	TENM2	ENSG00000145934	protein_coding	167284799	168264157	167653976	167661034	7058	1.6	167710401	167710800	0
5	TENM2	loss	5:167653976..167661034	167653976	167661034	7058	0	0	TENM2	ENSG00000145934	protein_coding	167284799	168264157	167653976	167661034	7058	1.8	167710801	167711200	0
5	TENM2	loss	5:167653976..167661034	167653976	167661034	7058	0	0	TENM2	ENSG00000145934	protein_coding	167284799	168264157	167653976	167661034	7058	2	167711201	167711600	0
5	TENM2	loss	5:167653976..167661034	167653976	167661034	7058	0	0	TENM2	ENSG00000145934	protein_coding	167284799	168264157	167653976	167661034	7058	1.8	167711601	167712000	0
5	TENM2	loss	5:167653976..167661034	167653976	167661034	7058	0	0	TENM2	ENSG00000145934	protein_coding	167284799	168264157	167653976	167661034	7058	1.8	167712001	167712400	0
5	TENM2	loss	5:167653976..167661034	167653976	167661034	7058	0	0	TENM2	ENSG00000145934	protein_coding	167284799	168264157	167653976	167661034	7058	1.6	167712401	167712800	0
5	TENM2	loss	5:167653976..167661034	167653976	167661034	7058	0	0	TENM2	ENSG00000145934	protein_coding	167284799	168264157	167653976	167661034	7058	1.9	167712801	167713200	0
5	TENM2	loss	5:167653976..167661034	167653976	167661034	7058	0	0	TENM2	ENSG00000145934	protein_coding	167284799	168264157	167653976	167661034	7058	1.9	167713201	167713600	0
5	TENM2	loss	5:167653976..167661034	167653976	167661034	7058	0	0	TENM2	ENSG00000145934	protein_coding	167284799	168264157	167653976	167661034	7058	2.2	167713601	167714000	0
5	TENM2	loss	5:167653976..167661034	167653976	167661034	7058	0	0	TENM2	ENSG00000145934	protein_coding	167284799	168264157	167653976	167661034	7058	2.1	167714001	167714400	0
5	TENM2	loss	5:167653976..167661034	167653976	167661034	7058	0	0	TENM2	ENSG00000145934	protein_coding	167284799	168264157	167653976	167661034	7058	2.3	167714401	167714800	0
5	TENM2	loss	5:167653976..167661034	167653976	167661034	7058	0	0	TENM2	ENSG00000145934	protein_coding	167284799	168264157	167653976	167661034	7058	2.4	167714801	167715200	0
5	TENM2	loss	5:167653976..167661034	167653976	167661034	7058	0	0	TENM2	ENSG00000145934	protein_coding	167284799	168264157	167653976	167661034	7058	2	167715201	167715600	0
5	TENM2	loss	5:167653976..167661034	167653976	167661034	7058	0	0	TENM2	ENSG00000145934	protein_coding	167284799	168264157	167653976	167661034	7058	1.9	167715601	167716000	0
5	TENM2	loss	5:167653976..167661034	167653976	167661034	7058	0	0	TENM2	ENSG00000145934	protein_coding	167284799	168264157	167653976	167661034	7058	2	167716001	167716400	0
5	TENM2	loss	5:167653976..167661034	167653976	167661034	7058	0	0	TENM2	ENSG00000145934	protein_coding	167284799	168264157	167653976	167661034	7058	2	167716401	167716800	0
5	TENM2	loss	5:167653976..167661034	167653976	167661034	7058	0	0	TENM2	ENSG00000145934	protein_coding	167284799	168264157	167653976	167661034	7058	2.1	167716801	167717200	0
5	TENM2	loss	5:167653976..167661034	167653976	167661034	7058	0	0	TENM2	ENSG00000145934	protein_coding	167284799	168264157	167653976	167661034	7058	1.7	167717201	167717600	0
5	TENM2	loss	5:167653976..167661034	167653976	167661034	7058	0	0	TENM2	ENSG00000145934	protein_coding	167284799	168264157	167653976	167661034	7058	1.8	167717601	167718000	0
5	TENM2	loss	5:167653976..167661034	167653976	167661034	7058	0	0	TENM2	ENSG00000145934	protein_coding	167284799	168264157	167653976	167661034	7058	1.9	167718001	167718400	0
5	TENM2	loss	5:167653976..167661034	167653976	167661034	7058	0	0	TENM2	ENSG00000145934	protein_coding	167284799	168264157	167653976	167661034	7058	1.9	167718401	167718800	0
5	TENM2	loss	5:167653976..167661034	167653976	167661034	7058	0	0	TENM2	ENSG00000145934	protein_coding	167284799	168264157	167653976	167661034	7058	1.8	167718801	167719200	0
5	TENM2	loss	5:167653976..167661034	167653976	167661034	7058	0	0	TENM2	ENSG00000145934	protein_coding	167284799	168264157	167653976	167661034	7058	1.9	167719201	167719600	0
5	TENM2	loss	5:167653976..167661034	167653976	167661034	7058	0	0	TENM2	ENSG00000145934	protein_coding	167284799	168264157	167653976	167661034	7058	1.9	167719601	167720000	0
5	TENM2	loss	5:167653976..167661034	167653976	167661034	7058	0	0	TENM2	ENSG00000145934	protein_coding	167284799	168264157	167653976	167661034	7058	1.7	167720001	167720400	0
5	TENM2	loss	5:167653976..167661034	167653976	167661034	7058	0	0	TENM2	ENSG00000145934	protein_coding	167284799	168264157	167653976	167661034	7058	2.1	167720401	167720800	0
5	TENM2	loss	5:167653976..167661034	167653976	167661034	7058	0	0	TENM2	ENSG00000145934	protein_coding	167284799	168264157	167653976	167661034	7058	1.8	167720801	167721200	0
5	TENM2	loss	5:167653976..167661034	167653976	167661034	7058	0	0	TENM2	ENSG00000145934	protein_coding	167284799	168264157	167653976	167661034	7058	1.9	167721201	167721600	0
5	TENM2	loss	5:167653976..167661034	167653976	167661034	7058	0	0	TENM2	ENSG00000145934	protein_coding	167284799	168264157	167653976	167661034	7058	1.9	167721601	167722000	0
5	TENM2	loss	5:167653976..167661034	167653976	167661034	7058	0	0	TENM2	ENSG00000145934	protein_coding	167284799	168264157	167653976	167661034	7058	1.7	167722001	167722400	0
5	TENM2	loss	5:167653976..167661034	167653976	167661034	7058	0	0	TENM2	ENSG00000145934	protein_coding	167284799	168264157	167653976	167661034	7058	1.7	167722401	167722800	0
5	TENM2	loss	5:167653976..167661034	167653976	167661034	7058	0	0	TENM2	ENSG00000145934	protein_coding	167284799	168264157	167653976	167661034	7058	1.9	167722801	167723200	0
5	TENM2	loss	5:167653976..167661034	167653976	167661034	7058	0	0	TENM2	ENSG00000145934	protein_coding	167284799	168264157	167653976	167661034	7058	2.1	167723201	167723600	0
5	TENM2	loss	5:167653976..167661034	167653976	167661034	7058	0	0	TENM2	ENSG00000145934	protein_coding	167284799	168264157	167653976	167661034	7058	2	167723601	167724000	0
5	TENM2	loss	5:167653976..167661034	167653976	167661034	7058	0	0	TENM2	ENSG00000145934	protein_coding	167284799	168264157	167653976	167661034	7058	1.7	167724001	167724400	0
5	TENM2	loss	5:167653976..167661034	167653976	167661034	7058	0	0	TENM2	ENSG00000145934	protein_coding	167284799	168264157	167653976	167661034	7058	2	167724401	167724800	0
5	TENM2	loss	5:167653976..167661034	167653976	167661034	7058	0	0	TENM2	ENSG00000145934	protein_coding	167284799	168264157	167653976	167661034	7058	2.1	167724801	167725200	0
5	TENM2	loss	5:167653976..167661034	167653976	167661034	7058	0	0	TENM2	ENSG00000145934	protein_coding	167284799	168264157	167653976	167661034	7058	2	167725201	167725600	0
5	TENM2	loss	5:167653976..167661034	167653976	167661034	7058	0	0	TENM2	ENSG00000145934	protein_coding	167284799	168264157	167653976	167661034	7058	1.9	167725601	167726000	0
5	TENM2	loss	5:167653976..167661034	167653976	167661034	7058	0	0	TENM2	ENSG00000145934	protein_coding	167284799	168264157	167653976	167661034	7058	1.6	167726001	167726400	0
5	TENM2	loss	5:167653976..167661034	167653976	167661034	7058	0	0	TENM2	ENSG00000145934	protein_coding	167284799	168264157	167653976	167661034	7058	2.1	167726401	167726800	0
5	TENM2	loss	5:167653976..167661034	167653976	167661034	7058	0	0	TENM2	ENSG00000145934	protein_coding	167284799	168264157	167653976	167661034	7058	1.9	167726801	167727200	0
5	TENM2	loss	5:167653976..167661034	167653976	167661034	7058	0	0	TENM2	ENSG00000145934	protein_coding	167284799	168264157	167653976	167661034	7058	2.6	167727201	167727600	0
5	TENM2	loss	5:167653976..167661034	167653976	167661034	7058	0	0	TENM2	ENSG00000145934	protein_coding	167284799	168264157	167653976	167661034	7058	2.4	167727601	167728000	0
5	TENM2	loss	5:167653976..167661034	167653976	167661034	7058	0	0	TENM2	ENSG00000145934	protein_coding	167284799	168264157	167653976	167661034	7058	1.8	167728001	167728400	0
5	TENM2	loss	5:167653976..167661034	167653976	167661034	7058	0	0	TENM2	ENSG00000145934	protein_coding	167284799	168264157	167653976	167661034	7058	1.7	167728401	167728800	0
5	TENM2	loss	5:167653976..167661034	167653976	167661034	7058	0	0	TENM2	ENSG00000145934	protein_coding	167284799	168264157	167653976	167661034	7058	1.9	167728801	167729200	0
5	TENM2	loss	5:167653976..167661034	167653976	167661034	7058	0	0	TENM2	ENSG00000145934	protein_coding	167284799	168264157	167653976	167661034	7058	2.2	167729201	167729600	0
5	TENM2	loss	5:167653976..167661034	167653976	167661034	7058	0	0	TENM2	ENSG00000145934	protein_coding	167284799	168264157	167653976	167661034	7058	2.2	167729601	167730000	0
5	TENM2	loss	5:167653976..167661034	167653976	167661034	7058	0	0	TENM2	ENSG00000145934	protein_coding	167284799	168264157	167653976	167661034	7058	2	167730001	167730400	0
5	TENM2	loss	5:167653976..167661034	167653976	167661034	7058	0	0	TENM2	ENSG00000145934	protein_coding	167284799	168264157	167653976	167661034	7058	2.4	167730401	167730800	0
5	TENM2	loss	5:167653976..167661034	167653976	167661034	7058	0	0	TENM2	ENSG00000145934	protein_coding	167284799	168264157	167653976	167661034	7058	2.4	167730801	167731200	0
5	TENM2	loss	5:167653976..167661034	167653976	167661034	7058	0	0	TENM2	ENSG00000145934	protein_coding	167284799	168264157	167653976	167661034	7058	2	167731201	167731600	0
5	TENM2	loss	5:167653976..167661034	167653976	167661034	7058	0	0	TENM2	ENSG00000145934	protein_coding	167284799	168264157	167653976	167661034	7058	1.8	167731601	167732000	0
5	TENM2	loss	5:167653976..167661034	167653976	167661034	7058	0	0	TENM2	ENSG00000145934	protein_coding	167284799	168264157	167653976	167661034	7058	1.8	167732001	167732400	0
5	TENM2	loss	5:167653976..167661034	167653976	167661034	7058	0	0	TENM2	ENSG00000145934	protein_coding	167284799	168264157	167653976	167661034	7058	1.8	167732401	167732800	0
5	TENM2	loss	5:167653976..167661034	167653976	167661034	7058	0	0	TENM2	ENSG00000145934	protein_coding	167284799	168264157	167653976	167661034	7058	2	167732801	167733200	0
5	TENM2	loss	5:167653976..167661034	167653976	167661034	7058	0	0	TENM2	ENSG00000145934	protein_coding	167284799	168264157	167653976	167661034	7058	1.9	167733201	167733600	0
5	TENM2	loss	5:167653976..167661034	167653976	167661034	7058	0	0	TENM2	ENSG00000145934	protein_coding	167284799	168264157	167653976	167661034	7058	1.8	167733601	167734000	0
5	TENM2	loss	5:167653976..167661034	167653976	167661034	7058	0	0	TENM2	ENSG00000145934	protein_coding	167284799	168264157	167653976	167661034	7058	1.7	167734001	167734400	0
5	TENM2	loss	5:167653976..167661034	167653976	167661034	7058	0	0	TENM2	ENSG00000145934	protein_coding	167284799	168264157	167653976	167661034	7058	2	167734401	167734800	0
5	TENM2	loss	5:167653976..167661034	167653976	167661034	7058	0	0	TENM2	ENSG00000145934	protein_coding	167284799	168264157	167653976	167661034	7058	2.2	167734801	167735200	0
5	TENM2	loss	5:167653976..167661034	167653976	167661034	7058	0	0	TENM2	ENSG00000145934	protein_coding	167284799	168264157	167653976	167661034	7058	2	167735201	167735600	0
5	TENM2	loss	5:167653976..167661034	167653976	167661034	7058	0	0	TENM2	ENSG00000145934	protein_coding	167284799	168264157	167653976	167661034	7058	2.5	167735601	167736000	0
5	TENM2	loss	5:167653976..167661034	167653976	167661034	7058	0	0	TENM2	ENSG00000145934	protein_coding	167284799	168264157	167653976	167661034	7058	2	167736001	167736400	0
5	TENM2	loss	5:167653976..167661034	167653976	167661034	7058	0	0	TENM2	ENSG00000145934	protein_coding	167284799	168264157	167653976	167661034	7058	1.9	167736401	167736800	0
5	TENM2	loss	5:167653976..167661034	167653976	167661034	7058	0	0	TENM2	ENSG00000145934	protein_coding	167284799	168264157	167653976	167661034	7058	2.1	167736801	167737200	0
5	TENM2	loss	5:167653976..167661034	167653976	167661034	7058	0	0	TENM2	ENSG00000145934	protein_coding	167284799	168264157	167653976	167661034	7058	2	167737201	167737600	0
5	TENM2	loss	5:167653976..167661034	167653976	167661034	7058	0	0	TENM2	ENSG00000145934	protein_coding	167284799	168264157	167653976	167661034	7058	2.3	167737601	167738000	0
5	TENM2	loss	5:167653976..167661034	167653976	167661034	7058	0	0	TENM2	ENSG00000145934	protein_coding	167284799	168264157	167653976	167661034	7058	2.1	167738001	167738400	0
5	TENM2	loss	5:167653976..167661034	167653976	167661034	7058	0	0	TENM2	ENSG00000145934	protein_coding	167284799	168264157	167653976	167661034	7058	1.9	167738401	167738800	0
5	TENM2	loss	5:167653976..167661034	167653976	167661034	7058	0	0	TENM2	ENSG00000145934	protein_coding	167284799	168264157	167653976	167661034	7058	1.9	167738801	167739200	0
5	TENM2	loss	5:167653976..167661034	167653976	167661034	7058	0	0	TENM2	ENSG00000145934	protein_coding	167284799	168264157	167653976	167661034	7058	2.3	167739201	167739600	0
5	TENM2	loss	5:167653976..167661034	167653976	167661034	7058	0	0	TENM2	ENSG00000145934	protein_coding	167284799	168264157	167653976	167661034	7058	2	167739601	167740000	0
5	TENM2	loss	5:167653976..167661034	167653976	167661034	7058	0	0	TENM2	ENSG00000145934	protein_coding	167284799	168264157	167653976	167661034	7058	1.8	167740001	167740400	0
5	TENM2	loss	5:167653976..167661034	167653976	167661034	7058	0	0	TENM2	ENSG00000145934	protein_coding	167284799	168264157	167653976	167661034	7058	1.9	167740401	167740800	0
5	TENM2	loss	5:167653976..167661034	167653976	167661034	7058	0	0	TENM2	ENSG00000145934	protein_coding	167284799	168264157	167653976	167661034	7058	2.1	167740801	167741200	0
5	TENM2	loss	5:167653976..167661034	167653976	167661034	7058	0	0	TENM2	ENSG00000145934	protein_coding	167284799	168264157	167653976	167661034	7058	2	167741201	167741600	0
5	TENM2	loss	5:167653976..167661034	167653976	167661034	7058	0	0	TENM2	ENSG00000145934	protein_coding	167284799	168264157	167653976	167661034	7058	1.7	167741601	167742000	0
5	TENM2	loss	5:167653976..167661034	167653976	167661034	7058	0	0	TENM2	ENSG00000145934	protein_coding	167284799	168264157	167653976	167661034	7058	1.8	167742001	167742400	0
5	TENM2	loss	5:167653976..167661034	167653976	167661034	7058	0	0	TENM2	ENSG00000145934	protein_coding	167284799	168264157	167653976	167661034	7058	1.9	167742401	167742800	0
5	TENM2	loss	5:167653976..167661034	167653976	167661034	7058	0	0	TENM2	ENSG00000145934	protein_coding	167284799	168264157	167653976	167661034	7058	2	167742801	167743200	0
5	TENM2	loss	5:167653976..167661034	167653976	167661034	7058	0	0	TENM2	ENSG00000145934	protein_coding	167284799	168264157	167653976	167661034	7058	1.8	167743201	167743600	0
5	TENM2	loss	5:167653976..167661034	167653976	167661034	7058	0	0	TENM2	ENSG00000145934	protein_coding	167284799	168264157	167653976	167661034	7058	2	167743601	167744000	0
5	TENM2	loss	5:167653976..167661034	167653976	167661034	7058	0	0	TENM2	ENSG00000145934	protein_coding	167284799	168264157	167653976	167661034	7058	1.8	167744001	167744400	0
5	TENM2	loss	5:167653976..167661034	167653976	167661034	7058	0	0	TENM2	ENSG00000145934	protein_coding	167284799	168264157	167653976	167661034	7058	2.1	167744401	167744800	0
5	TENM2	loss	5:167653976..167661034	167653976	167661034	7058	0	0	TENM2	ENSG00000145934	protein_coding	167284799	168264157	167653976	167661034	7058	2	167744801	167745200	0
5	TENM2	loss	5:167653976..167661034	167653976	167661034	7058	0	0	TENM2	ENSG00000145934	protein_coding	167284799	168264157	167653976	167661034	7058	2	167745201	167745600	0
5	TENM2	loss	5:167653976..167661034	167653976	167661034	7058	0	0	TENM2	ENSG00000145934	protein_coding	167284799	168264157	167653976	167661034	7058	2.2	167745601	167746000	0
5	TENM2	loss	5:167653976..167661034	167653976	167661034	7058	0	0	TENM2	ENSG00000145934	protein_coding	167284799	168264157	167653976	167661034	7058	2	167746001	167746400	0
5	TENM2	loss	5:167653976..167661034	167653976	167661034	7058	0	0	TENM2	ENSG00000145934	protein_coding	167284799	168264157	167653976	167661034	7058	1.9	167746401	167746800	0
5	TENM2	loss	5:167653976..167661034	167653976	167661034	7058	0	0	TENM2	ENSG00000145934	protein_coding	167284799	168264157	167653976	167661034	7058	2	167746801	167747200	0
5	TENM2	loss	5:167653976..167661034	167653976	167661034	7058	0	0	TENM2	ENSG00000145934	protein_coding	167284799	168264157	167653976	167661034	7058	1.8	167747201	167747600	0
5	TENM2	loss	5:167653976..167661034	167653976	167661034	7058	0	0	TENM2	ENSG00000145934	protein_coding	167284799	168264157	167653976	167661034	7058	1.8	167747601	167748000	0
5	TENM2	loss	5:167653976..167661034	167653976	167661034	7058	0	0	TENM2	ENSG00000145934	protein_coding	167284799	168264157	167653976	167661034	7058	1.7	167748001	167748400	0
5	TENM2	loss	5:167653976..167661034	167653976	167661034	7058	0	0	TENM2	ENSG00000145934	protein_coding	167284799	168264157	167653976	167661034	7058	1.9	167748401	167748800	0
5	TENM2	loss	5:167653976..167661034	167653976	167661034	7058	0	0	TENM2	ENSG00000145934	protein_coding	167284799	168264157	167653976	167661034	7058	1.7	167748801	167749200	0
5	TENM2	loss	5:167653976..167661034	167653976	167661034	7058	0	0	TENM2	ENSG00000145934	protein_coding	167284799	168264157	167653976	167661034	7058	2.1	167749201	167749600	0
5	TENM2	loss	5:167653976..167661034	167653976	167661034	7058	0	0	TENM2	ENSG00000145934	protein_coding	167284799	168264157	167653976	167661034	7058	2	167749601	167750000	0
5	TENM2	loss	5:167653976..167661034	167653976	167661034	7058	0	0	TENM2	ENSG00000145934	protein_coding	167284799	168264157	167653976	167661034	7058	1.9	167750001	167750400	0
5	TENM2	loss	5:167653976..167661034	167653976	167661034	7058	0	0	TENM2	ENSG00000145934	protein_coding	167284799	168264157	167653976	167661034	7058	1.9	167750401	167750800	0
5	TENM2	loss	5:167653976..167661034	167653976	167661034	7058	0	0	TENM2	ENSG00000145934	protein_coding	167284799	168264157	167653976	167661034	7058	2.1	167750801	167751200	0
5	TENM2	loss	5:167653976..167661034	167653976	167661034	7058	0	0	TENM2	ENSG00000145934	protein_coding	167284799	168264157	167653976	167661034	7058	1.8	167751201	167751600	0
5	TENM2	loss	5:167653976..167661034	167653976	167661034	7058	0	0	TENM2	ENSG00000145934	protein_coding	167284799	168264157	167653976	167661034	7058	1.8	167751601	167752000	0
5	TENM2	loss	5:167653976..167661034	167653976	167661034	7058	0	0	TENM2	ENSG00000145934	protein_coding	167284799	168264157	167653976	167661034	7058	1.8	167752001	167752400	0
5	TENM2	loss	5:167653976..167661034	167653976	167661034	7058	0	0	TENM2	ENSG00000145934	protein_coding	167284799	168264157	167653976	167661034	7058	1.8	167752401	167752800	0
5	TENM2	loss	5:167653976..167661034	167653976	167661034	7058	0	0	TENM2	ENSG00000145934	protein_coding	167284799	168264157	167653976	167661034	7058	1.9	167752801	167753200	0
5	TENM2	loss	5:167653976..167661034	167653976	167661034	7058	0	0	TENM2	ENSG00000145934	protein_coding	167284799	168264157	167653976	167661034	7058	2	167753201	167753600	0
5	TENM2	loss	5:167653976..167661034	167653976	167661034	7058	0	0	TENM2	ENSG00000145934	protein_coding	167284799	168264157	167653976	167661034	7058	2.2	167753601	167754000	0
5	TENM2	loss	5:167653976..167661034	167653976	167661034	7058	0	0	TENM2	ENSG00000145934	protein_coding	167284799	168264157	167653976	167661034	7058	2.1	167754001	167754400	0
5	TENM2	loss	5:167653976..167661034	167653976	167661034	7058	0	0	TENM2	ENSG00000145934	protein_coding	167284799	168264157	167653976	167661034	7058	2.2	167754401	167754800	0
5	TENM2	loss	5:167653976..167661034	167653976	167661034	7058	0	0	TENM2	ENSG00000145934	protein_coding	167284799	168264157	167653976	167661034	7058	2.4	167754801	167755200	0
5	TENM2	loss	5:167653976..167661034	167653976	167661034	7058	0	0	TENM2	ENSG00000145934	protein_coding	167284799	168264157	167653976	167661034	7058	1.8	167755201	167755600	0
5	TENM2	loss	5:167653976..167661034	167653976	167661034	7058	0	0	TENM2	ENSG00000145934	protein_coding	167284799	168264157	167653976	167661034	7058	1.8	167755601	167756000	0
5	TENM2	loss	5:167653976..167661034	167653976	167661034	7058	0	0	TENM2	ENSG00000145934	protein_coding	167284799	168264157	167653976	167661034	7058	1.9	167756001	167756400	0
5	TENM2	loss	5:167653976..167661034	167653976	167661034	7058	0	0	TENM2	ENSG00000145934	protein_coding	167284799	168264157	167653976	167661034	7058	2.4	167756401	167756800	0
5	TENM2	loss	5:167653976..167661034	167653976	167661034	7058	0	0	TENM2	ENSG00000145934	protein_coding	167284799	168264157	167653976	167661034	7058	2.3	167756801	167757200	0
5	TENM2	loss	5:167653976..167661034	167653976	167661034	7058	0	0	TENM2	ENSG00000145934	protein_coding	167284799	168264157	167653976	167661034	7058	1.8	167757201	167757600	0
5	TENM2	loss	5:167653976..167661034	167653976	167661034	7058	0	0	TENM2	ENSG00000145934	protein_coding	167284799	168264157	167653976	167661034	7058	2	167757601	167758000	0
5	TENM2	loss	5:167653976..167661034	167653976	167661034	7058	0	0	TENM2	ENSG00000145934	protein_coding	167284799	168264157	167653976	167661034	7058	1.8	167758001	167758400	0
5	TENM2	loss	5:167653976..167661034	167653976	167661034	7058	0	0	TENM2	ENSG00000145934	protein_coding	167284799	168264157	167653976	167661034	7058	2.1	167758401	167758800	0
5	TENM2	loss	5:167653976..167661034	167653976	167661034	7058	0	0	TENM2	ENSG00000145934	protein_coding	167284799	168264157	167653976	167661034	7058	2.1	167758801	167759200	0
5	TENM2	loss	5:167653976..167661034	167653976	167661034	7058	0	0	TENM2	ENSG00000145934	protein_coding	167284799	168264157	167653976	167661034	7058	100	167759201	167759600	0
5	TENM2	loss	5:167653976..167661034	167653976	167661034	7058	0	0	TENM2	ENSG00000145934	protein_coding	167284799	168264157	167653976	167661034	7058	138.9	167759601	167760000	0
5	TENM2	loss	5:167653976..167661034	167653976	167661034	7058	0	0	TENM2	ENSG00000145934	protein_coding	167284799	168264157	167653976	167661034	7058	45.7	167760001	167760400	0
5	TENM2	loss	5:167653976..167661034	167653976	167661034	7058	0	0	TENM2	ENSG00000145934	protein_coding	167284799	168264157	167653976	167661034	7058	66.4	167760401	167760800	0
5	TENM2	loss	5:167653976..167661034	167653976	167661034	7058	0	0	TENM2	ENSG00000145934	protein_coding	167284799	168264157	167653976	167661034	7058	87.2	167760801	167761200	0
5	TENM2	loss	5:167653976..167661034	167653976	167661034	7058	0	0	TENM2	ENSG00000145934	protein_coding	167284799	168264157	167653976	167661034	7058	12.4	167761201	167761600	0
5	TENM2	loss	5:167653976..167661034	167653976	167661034	7058	0	0	TENM2	ENSG00000145934	protein_coding	167284799	168264157	167653976	167661034	7058	2.1	167761601	167762000	0
5	TENM2	loss	5:167653976..167661034	167653976	167661034	7058	0	0	TENM2	ENSG00000145934	protein_coding	167284799	168264157	167653976	167661034	7058	1.8	167762001	167762400	0
5	TENM2	loss	5:167653976..167661034	167653976	167661034	7058	0	0	TENM2	ENSG00000145934	protein_coding	167284799	168264157	167653976	167661034	7058	1.7	167762401	167762800	0
5	TENM2	loss	5:167653976..167661034	167653976	167661034	7058	0	0	TENM2	ENSG00000145934	protein_coding	167284799	168264157	167653976	167661034	7058	1.6	167762801	167763200	0
5	TENM2	loss	5:167653976..167661034	167653976	167661034	7058	0	0	TENM2	ENSG00000145934	protein_coding	167284799	168264157	167653976	167661034	7058	23.2	167763201	167763600	0
5	TENM2	loss	5:167653976..167661034	167653976	167661034	7058	0	0	TENM2	ENSG00000145934	protein_coding	167284799	168264157	167653976	167661034	7058	34.8	167763601	167764000	0
5	TENM2	loss	5:167653976..167661034	167653976	167661034	7058	0	0	TENM2	ENSG00000145934	protein_coding	167284799	168264157	167653976	167661034	7058	29.3	167764001	167764400	0
5	TENM2	loss	5:167653976..167661034	167653976	167661034	7058	0	0	TENM2	ENSG00000145934	protein_coding	167284799	168264157	167653976	167661034	7058	1.9	167764401	167764800	0
5	TENM2	loss	5:167653976..167661034	167653976	167661034	7058	0	0	TENM2	ENSG00000145934	protein_coding	167284799	168264157	167653976	167661034	7058	1.9	167764801	167765200	0
5	TENM2	loss	5:167653976..167661034	167653976	167661034	7058	0	0	TENM2	ENSG00000145934	protein_coding	167284799	168264157	167653976	167661034	7058	1.7	167765201	167765600	0
5	TENM2	loss	5:167653976..167661034	167653976	167661034	7058	0	0	TENM2	ENSG00000145934	protein_coding	167284799	168264157	167653976	167661034	7058	2.3	167765601	167766000	0
5	TENM2	loss	5:167653976..167661034	167653976	167661034	7058	0	0	TENM2	ENSG00000145934	protein_coding	167284799	168264157	167653976	167661034	7058	2.4	167766001	167766400	0
5	TENM2	loss	5:167653976..167661034	167653976	167661034	7058	0	0	TENM2	ENSG00000145934	protein_coding	167284799	168264157	167653976	167661034	7058	1.9	167766401	167766800	0
5	TENM2	loss	5:167653976..167661034	167653976	167661034	7058	0	0	TENM2	ENSG00000145934	protein_coding	167284799	168264157	167653976	167661034	7058	2	167766801	167767200	0
5	TENM2	loss	5:167653976..167661034	167653976	167661034	7058	0	0	TENM2	ENSG00000145934	protein_coding	167284799	168264157	167653976	167661034	7058	10.9	167767201	167767600	0
5	TENM2	loss	5:167653976..167661034	167653976	167661034	7058	0	0	TENM2	ENSG00000145934	protein_coding	167284799	168264157	167653976	167661034	7058	14.9	167767601	167768000	0
5	TENM2	loss	5:167653976..167661034	167653976	167661034	7058	0	0	TENM2	ENSG00000145934	protein_coding	167284799	168264157	167653976	167661034	7058	15.2	167768001	167768400	0
5	TENM2	loss	5:167653976..167661034	167653976	167661034	7058	0	0	TENM2	ENSG00000145934	protein_coding	167284799	168264157	167653976	167661034	7058	2.3	167768401	167768800	0
5	TENM2	loss	5:167653976..167661034	167653976	167661034	7058	0	0	TENM2	ENSG00000145934	protein_coding	167284799	168264157	167653976	167661034	7058	2.1	167768801	167769200	0
5	TENM2	loss	5:167653976..167661034	167653976	167661034	7058	0	0	TENM2	ENSG00000145934	protein_coding	167284799	168264157	167653976	167661034	7058	2.3	167769201	167769600	0
5	TENM2	loss	5:167653976..167661034	167653976	167661034	7058	0	0	TENM2	ENSG00000145934	protein_coding	167284799	168264157	167653976	167661034	7058	1.9	167769601	167770000	0
5	TENM2	loss	5:167653976..167661034	167653976	167661034	7058	0	0	TENM2	ENSG00000145934	protein_coding	167284799	168264157	167653976	167661034	7058	8.5	167770001	167770400	0
5	TENM2	loss	5:167653976..167661034	167653976	167661034	7058	0	0	TENM2	ENSG00000145934	protein_coding	167284799	168264157	167653976	167661034	7058	22.1	167770401	167770800	0
5	TENM2	loss	5:167653976..167661034	167653976	167661034	7058	0	0	TENM2	ENSG00000145934	protein_coding	167284799	168264157	167653976	167661034	7058	13.7	167770801	167771200	0
5	TENM2	loss	5:167653976..167661034	167653976	167661034	7058	0	0	TENM2	ENSG00000145934	protein_coding	167284799	168264157	167653976	167661034	7058	2	167771201	167771600	0
5	TENM2	loss	5:167653976..167661034	167653976	167661034	7058	0	0	TENM2	ENSG00000145934	protein_coding	167284799	168264157	167653976	167661034	7058	1.9	167771601	167772000	0
5	TENM2	loss	5:167653976..167661034	167653976	167661034	7058	0	0	TENM2	ENSG00000145934	protein_coding	167284799	168264157	167653976	167661034	7058	1.9	167772001	167772400	0
5	TENM2	loss	5:167653976..167661034	167653976	167661034	7058	0	0	TENM2	ENSG00000145934	protein_coding	167284799	168264157	167653976	167661034	7058	1.8	167772401	167772800	0
5	TENM2	loss	5:167653976..167661034	167653976	167661034	7058	0	0	TENM2	ENSG00000145934	protein_coding	167284799	168264157	167653976	167661034	7058	1.9	167772801	167773200	0
5	TENM2	loss	5:167653976..167661034	167653976	167661034	7058	0	0	TENM2	ENSG00000145934	protein_coding	167284799	168264157	167653976	167661034	7058	2	167773201	167773600	0
5	TENM2	loss	5:167653976..167661034	167653976	167661034	7058	0	0	TENM2	ENSG00000145934	protein_coding	167284799	168264157	167653976	167661034	7058	2	167773601	167774000	0
5	TENM2	loss	5:167653976..167661034	167653976	167661034	7058	0	0	TENM2	ENSG00000145934	protein_coding	167284799	168264157	167653976	167661034	7058	1.9	167774001	167774400	0
5	TENM2	loss	5:167653976..167661034	167653976	167661034	7058	0	0	TENM2	ENSG00000145934	protein_coding	167284799	168264157	167653976	167661034	7058	2	167774401	167774800	0
5	TENM2	loss	5:167653976..167661034	167653976	167661034	7058	0	0	TENM2	ENSG00000145934	protein_coding	167284799	168264157	167653976	167661034	7058	2.2	167774801	167775200	0
5	TENM2	loss	5:167653976..167661034	167653976	167661034	7058	0	0	TENM2	ENSG00000145934	protein_coding	167284799	168264157	167653976	167661034	7058	2.1	167775201	167775600	0
5	TENM2	loss	5:167653976..167661034	167653976	167661034	7058	0	0	TENM2	ENSG00000145934	protein_coding	167284799	168264157	167653976	167661034	7058	1.8	167775601	167776000	0
5	TENM2	loss	5:167653976..167661034	167653976	167661034	7058	0	0	TENM2	ENSG00000145934	protein_coding	167284799	168264157	167653976	167661034	7058	1.9	167776001	167776400	0
5	TENM2	loss	5:167653976..167661034	167653976	167661034	7058	0	0	TENM2	ENSG00000145934	protein_coding	167284799	168264157	167653976	167661034	7058	10.6	167776401	167776800	0
5	TENM2	loss	5:167653976..167661034	167653976	167661034	7058	0	0	TENM2	ENSG00000145934	protein_coding	167284799	168264157	167653976	167661034	7058	2.2	167776801	167777200	0
5	TENM2	loss	5:167653976..167661034	167653976	167661034	7058	0	0	TENM2	ENSG00000145934	protein_coding	167284799	168264157	167653976	167661034	7058	1.6	167777201	167777600	0
5	TENM2	loss	5:167653976..167661034	167653976	167661034	7058	0	0	TENM2	ENSG00000145934	protein_coding	167284799	168264157	167653976	167661034	7058	2.2	167777601	167778000	0
5	TENM2	loss	5:167653976..167661034	167653976	167661034	7058	0	0	TENM2	ENSG00000145934	protein_coding	167284799	168264157	167653976	167661034	7058	2	167778001	167778400	0
5	TENM2	loss	5:167653976..167661034	167653976	167661034	7058	0	0	TENM2	ENSG00000145934	protein_coding	167284799	168264157	167653976	167661034	7058	2	167778401	167778800	0
5	TENM2	loss	5:167653976..167661034	167653976	167661034	7058	0	0	TENM2	ENSG00000145934	protein_coding	167284799	168264157	167653976	167661034	7058	1.8	167778801	167779200	0
5	TENM2	loss	5:167653976..167661034	167653976	167661034	7058	0	0	TENM2	ENSG00000145934	protein_coding	167284799	168264157	167653976	167661034	7058	2.2	167779201	167779600	0
5	TENM2	loss	5:167653976..167661034	167653976	167661034	7058	0	0	TENM2	ENSG00000145934	protein_coding	167284799	168264157	167653976	167661034	7058	2.4	167779601	167780000	0
5	TENM2	loss	5:167653976..167661034	167653976	167661034	7058	0	0	TENM2	ENSG00000145934	protein_coding	167284799	168264157	167653976	167661034	7058	1.8	167780001	167780400	0
5	TENM2	loss	5:167653976..167661034	167653976	167661034	7058	0	0	TENM2	ENSG00000145934	protein_coding	167284799	168264157	167653976	167661034	7058	2	167780401	167780800	0
5	TENM2	loss	5:167653976..167661034	167653976	167661034	7058	0	0	TENM2	ENSG00000145934	protein_coding	167284799	168264157	167653976	167661034	7058	1.9	167780801	167781200	0
5	TENM2	loss	5:167653976..167661034	167653976	167661034	7058	0	0	TENM2	ENSG00000145934	protein_coding	167284799	168264157	167653976	167661034	7058	2.2	167781201	167781600	0
5	TENM2	loss	5:167653976..167661034	167653976	167661034	7058	0	0	TENM2	ENSG00000145934	protein_coding	167284799	168264157	167653976	167661034	7058	2.2	167781601	167782000	0
5	TENM2	loss	5:167653976..167661034	167653976	167661034	7058	0	0	TENM2	ENSG00000145934	protein_coding	167284799	168264157	167653976	167661034	7058	2	167782001	167782400	0
5	TENM2	loss	5:167653976..167661034	167653976	167661034	7058	0	0	TENM2	ENSG00000145934	protein_coding	167284799	168264157	167653976	167661034	7058	2.1	167782401	167782800	0
5	TENM2	loss	5:167653976..167661034	167653976	167661034	7058	0	0	TENM2	ENSG00000145934	protein_coding	167284799	168264157	167653976	167661034	7058	2.1	167782801	167783200	0
5	TENM2	loss	5:167653976..167661034	167653976	167661034	7058	0	0	TENM2	ENSG00000145934	protein_coding	167284799	168264157	167653976	167661034	7058	2.1	167783201	167783600	0
5	TENM2	loss	5:167653976..167661034	167653976	167661034	7058	0	0	TENM2	ENSG00000145934	protein_coding	167284799	168264157	167653976	167661034	7058	2.2	167783601	167784000	0
5	TENM2	loss	5:167653976..167661034	167653976	167661034	7058	0	0	TENM2	ENSG00000145934	protein_coding	167284799	168264157	167653976	167661034	7058	2.5	167784001	167784400	0
5	TENM2	loss	5:167653976..167661034	167653976	167661034	7058	0	0	TENM2	ENSG00000145934	protein_coding	167284799	168264157	167653976	167661034	7058	1.9	167784401	167784800	0
5	TENM2	loss	5:167653976..167661034	167653976	167661034	7058	0	0	TENM2	ENSG00000145934	protein_coding	167284799	168264157	167653976	167661034	7058	1.9	167784801	167785200	0
5	TENM2	loss	5:167653976..167661034	167653976	167661034	7058	0	0	TENM2	ENSG00000145934	protein_coding	167284799	168264157	167653976	167661034	7058	2.4	167785201	167785600	0
5	TENM2	loss	5:167653976..167661034	167653976	167661034	7058	0	0	TENM2	ENSG00000145934	protein_coding	167284799	168264157	167653976	167661034	7058	2.5	167785601	167786000	0
5	TENM2	loss	5:167653976..167661034	167653976	167661034	7058	0	0	TENM2	ENSG00000145934	protein_coding	167284799	168264157	167653976	167661034	7058	1.9	167786001	167786400	0
5	TENM2	loss	5:167653976..167661034	167653976	167661034	7058	0	0	TENM2	ENSG00000145934	protein_coding	167284799	168264157	167653976	167661034	7058	1.9	167786401	167786800	0
5	TENM2	loss	5:167653976..167661034	167653976	167661034	7058	0	0	TENM2	ENSG00000145934	protein_coding	167284799	168264157	167653976	167661034	7058	2	167786801	167787200	0
5	TENM2	loss	5:167653976..167661034	167653976	167661034	7058	0	0	TENM2	ENSG00000145934	protein_coding	167284799	168264157	167653976	167661034	7058	2	167787201	167787600	0
5	TENM2	loss	5:167653976..167661034	167653976	167661034	7058	0	0	TENM2	ENSG00000145934	protein_coding	167284799	168264157	167653976	167661034	7058	2.2	167787601	167788000	0
5	TENM2	loss	5:167653976..167661034	167653976	167661034	7058	0	0	TENM2	ENSG00000145934	protein_coding	167284799	168264157	167653976	167661034	7058	2.1	167788001	167788400	0
5	TENM2	loss	5:167653976..167661034	167653976	167661034	7058	0	0	TENM2	ENSG00000145934	protein_coding	167284799	168264157	167653976	167661034	7058	1.9	167788401	167788800	0
5	TENM2	loss	5:167653976..167661034	167653976	167661034	7058	0	0	TENM2	ENSG00000145934	protein_coding	167284799	168264157	167653976	167661034	7058	1.9	167788801	167789200	0
5	TENM2	loss	5:167653976..167661034	167653976	167661034	7058	0	0	TENM2	ENSG00000145934	protein_coding	167284799	168264157	167653976	167661034	7058	1.8	167789201	167789600	0
5	TENM2	loss	5:167653976..167661034	167653976	167661034	7058	0	0	TENM2	ENSG00000145934	protein_coding	167284799	168264157	167653976	167661034	7058	2.2	167789601	167790000	0
5	TENM2	loss	5:167653976..167661034	167653976	167661034	7058	0	0	TENM2	ENSG00000145934	protein_coding	167284799	168264157	167653976	167661034	7058	2.2	167790001	167790400	0
5	TENM2	loss	5:167653976..167661034	167653976	167661034	7058	0	0	TENM2	ENSG00000145934	protein_coding	167284799	168264157	167653976	167661034	7058	1.9	167790401	167790800	0
5	TENM2	loss	5:167653976..167661034	167653976	167661034	7058	0	0	TENM2	ENSG00000145934	protein_coding	167284799	168264157	167653976	167661034	7058	2.1	167790801	167791200	0
5	TENM2	loss	5:167653976..167661034	167653976	167661034	7058	0	0	TENM2	ENSG00000145934	protein_coding	167284799	168264157	167653976	167661034	7058	2.4	167791201	167791600	0
5	TENM2	loss	5:167653976..167661034	167653976	167661034	7058	0	0	TENM2	ENSG00000145934	protein_coding	167284799	168264157	167653976	167661034	7058	1.9	167791601	167792000	0
5	TENM2	loss	5:167653976..167661034	167653976	167661034	7058	0	0	TENM2	ENSG00000145934	protein_coding	167284799	168264157	167653976	167661034	7058	1.8	167792001	167792400	0
5	TENM2	loss	5:167653976..167661034	167653976	167661034	7058	0	0	TENM2	ENSG00000145934	protein_coding	167284799	168264157	167653976	167661034	7058	1.8	167792401	167792800	0
5	TENM2	loss	5:167653976..167661034	167653976	167661034	7058	0	0	TENM2	ENSG00000145934	protein_coding	167284799	168264157	167653976	167661034	7058	1.9	167792801	167793200	0
5	TENM2	loss	5:167653976..167661034	167653976	167661034	7058	0	0	TENM2	ENSG00000145934	protein_coding	167284799	168264157	167653976	167661034	7058	2.1	167793201	167793600	0
5	TENM2	loss	5:167653976..167661034	167653976	167661034	7058	0	0	TENM2	ENSG00000145934	protein_coding	167284799	168264157	167653976	167661034	7058	2.4	167793601	167794000	0
5	TENM2	loss	5:167653976..167661034	167653976	167661034	7058	0	0	TENM2	ENSG00000145934	protein_coding	167284799	168264157	167653976	167661034	7058	2.2	167794001	167794400	0
5	TENM2	loss	5:167653976..167661034	167653976	167661034	7058	0	0	TENM2	ENSG00000145934	protein_coding	167284799	168264157	167653976	167661034	7058	2	167794401	167794800	0
5	TENM2	loss	5:167653976..167661034	167653976	167661034	7058	0	0	TENM2	ENSG00000145934	protein_coding	167284799	168264157	167653976	167661034	7058	1.7	167794801	167795200	0
5	TENM2	loss	5:167653976..167661034	167653976	167661034	7058	0	0	TENM2	ENSG00000145934	protein_coding	167284799	168264157	167653976	167661034	7058	2	167795201	167795600	0
5	TENM2	loss	5:167653976..167661034	167653976	167661034	7058	0	0	TENM2	ENSG00000145934	protein_coding	167284799	168264157	167653976	167661034	7058	1.7	167795601	167796000	0
5	TENM2	loss	5:167653976..167661034	167653976	167661034	7058	0	0	TENM2	ENSG00000145934	protein_coding	167284799	168264157	167653976	167661034	7058	2	167796001	167796400	0
5	TENM2	loss	5:167653976..167661034	167653976	167661034	7058	0	0	TENM2	ENSG00000145934	protein_coding	167284799	168264157	167653976	167661034	7058	86.3	167796401	167796800	0
5	TENM2	loss	5:167653976..167661034	167653976	167661034	7058	0	0	TENM2	ENSG00000145934	protein_coding	167284799	168264157	167653976	167661034	7058	114.4	167796801	167797200	0
5	TENM2	loss	5:167653976..167661034	167653976	167661034	7058	0	0	TENM2	ENSG00000145934	protein_coding	167284799	168264157	167653976	167661034	7058	44.3	167797201	167797600	0
5	TENM2	loss	5:167653976..167661034	167653976	167661034	7058	0	0	TENM2	ENSG00000145934	protein_coding	167284799	168264157	167653976	167661034	7058	81.6	167797601	167798000	0
5	TENM2	loss	5:167653976..167661034	167653976	167661034	7058	0	0	TENM2	ENSG00000145934	protein_coding	167284799	168264157	167653976	167661034	7058	99.5	167798001	167798400	0
5	TENM2	loss	5:167653976..167661034	167653976	167661034	7058	0	0	TENM2	ENSG00000145934	protein_coding	167284799	168264157	167653976	167661034	7058	5.7	167798401	167798800	0
5	TENM2	loss	5:167653976..167661034	167653976	167661034	7058	0	0	TENM2	ENSG00000145934	protein_coding	167284799	168264157	167653976	167661034	7058	4.5	167798801	167799200	0
5	TENM2	loss	5:167653976..167661034	167653976	167661034	7058	0	0	TENM2	ENSG00000145934	protein_coding	167284799	168264157	167653976	167661034	7058	2	167799201	167799600	0
5	TENM2	loss	5:167653976..167661034	167653976	167661034	7058	0	0	TENM2	ENSG00000145934	protein_coding	167284799	168264157	167653976	167661034	7058	2.1	167799601	167800000	0
5	TENM2	loss	5:167653976..167661034	167653976	167661034	7058	0	0	TENM2	ENSG00000145934	protein_coding	167284799	168264157	167653976	167661034	7058	2	167800001	167800400	0
5	TENM2	loss	5:167653976..167661034	167653976	167661034	7058	0	0	TENM2	ENSG00000145934	protein_coding	167284799	168264157	167653976	167661034	7058	2.1	167800401	167800800	0
5	TENM2	loss	5:167653976..167661034	167653976	167661034	7058	0	0	TENM2	ENSG00000145934	protein_coding	167284799	168264157	167653976	167661034	7058	2	167800801	167801200	0
5	TENM2	loss	5:167653976..167661034	167653976	167661034	7058	0	0	TENM2	ENSG00000145934	protein_coding	167284799	168264157	167653976	167661034	7058	34.4	167801201	167801600	0
5	TENM2	loss	5:167653976..167661034	167653976	167661034	7058	0	0	TENM2	ENSG00000145934	protein_coding	167284799	168264157	167653976	167661034	7058	48	167801601	167802000	0
5	TENM2	loss	5:167653976..167661034	167653976	167661034	7058	0	0	TENM2	ENSG00000145934	protein_coding	167284799	168264157	167653976	167661034	7058	18.3	167802001	167802400	0
5	TENM2	loss	5:167653976..167661034	167653976	167661034	7058	0	0	TENM2	ENSG00000145934	protein_coding	167284799	168264157	167653976	167661034	7058	1.9	167802401	167802800	0
5	TENM2	loss	5:167653976..167661034	167653976	167661034	7058	0	0	TENM2	ENSG00000145934	protein_coding	167284799	168264157	167653976	167661034	7058	1.8	167802801	167803200	0
5	TENM2	loss	5:167653976..167661034	167653976	167661034	7058	0	0	TENM2	ENSG00000145934	protein_coding	167284799	168264157	167653976	167661034	7058	2.3	167803201	167803600	0
5	TENM2	loss	5:167653976..167661034	167653976	167661034	7058	0	0	TENM2	ENSG00000145934	protein_coding	167284799	168264157	167653976	167661034	7058	2.1	167803601	167804000	0
5	TENM2	loss	5:167653976..167661034	167653976	167661034	7058	0	0	TENM2	ENSG00000145934	protein_coding	167284799	168264157	167653976	167661034	7058	1.7	167804001	167804400	0
5	TENM2	loss	5:167653976..167661034	167653976	167661034	7058	0	0	TENM2	ENSG00000145934	protein_coding	167284799	168264157	167653976	167661034	7058	2.1	167804401	167804800	0
5	TENM2	loss	5:167653976..167661034	167653976	167661034	7058	0	0	TENM2	ENSG00000145934	protein_coding	167284799	168264157	167653976	167661034	7058	2	167804801	167805200	0
5	TENM2	loss	5:167653976..167661034	167653976	167661034	7058	0	0	TENM2	ENSG00000145934	protein_coding	167284799	168264157	167653976	167661034	7058	2.4	167805201	167805600	0
5	TENM2	loss	5:167653976..167661034	167653976	167661034	7058	0	0	TENM2	ENSG00000145934	protein_coding	167284799	168264157	167653976	167661034	7058	2.3	167805601	167806000	0
5	TENM2	loss	5:167653976..167661034	167653976	167661034	7058	0	0	TENM2	ENSG00000145934	protein_coding	167284799	168264157	167653976	167661034	7058	1.9	167806001	167806400	0
5	TENM2	loss	5:167653976..167661034	167653976	167661034	7058	0	0	TENM2	ENSG00000145934	protein_coding	167284799	168264157	167653976	167661034	7058	1.8	167806401	167806800	0
5	TENM2	loss	5:167653976..167661034	167653976	167661034	7058	0	0	TENM2	ENSG00000145934	protein_coding	167284799	168264157	167653976	167661034	7058	2	167806801	167807200	0
5	TENM2	loss	5:167653976..167661034	167653976	167661034	7058	0	0	TENM2	ENSG00000145934	protein_coding	167284799	168264157	167653976	167661034	7058	1.8	167807201	167807600	0
5	TENM2	loss	5:167653976..167661034	167653976	167661034	7058	0	0	TENM2	ENSG00000145934	protein_coding	167284799	168264157	167653976	167661034	7058	1.9	167807601	167808000	0
5	TENM2	loss	5:167653976..167661034	167653976	167661034	7058	0	0	TENM2	ENSG00000145934	protein_coding	167284799	168264157	167653976	167661034	7058	2.1	167808001	167808400	0
5	TENM2	loss	5:167653976..167661034	167653976	167661034	7058	0	0	TENM2	ENSG00000145934	protein_coding	167284799	168264157	167653976	167661034	7058	1.9	167808401	167808800	0
5	TENM2	loss	5:167653976..167661034	167653976	167661034	7058	0	0	TENM2	ENSG00000145934	protein_coding	167284799	168264157	167653976	167661034	7058	1.9	167808801	167809200	0
5	TENM2	loss	5:167653976..167661034	167653976	167661034	7058	0	0	TENM2	ENSG00000145934	protein_coding	167284799	168264157	167653976	167661034	7058	1.8	167809201	167809600	0
5	TENM2	loss	5:167653976..167661034	167653976	167661034	7058	0	0	TENM2	ENSG00000145934	protein_coding	167284799	168264157	167653976	167661034	7058	2.4	167809601	167810000	0
5	TENM2	loss	5:167653976..167661034	167653976	167661034	7058	0	0	TENM2	ENSG00000145934	protein_coding	167284799	168264157	167653976	167661034	7058	1.9	167810001	167810400	0
5	TENM2	loss	5:167653976..167661034	167653976	167661034	7058	0	0	TENM2	ENSG00000145934	protein_coding	167284799	168264157	167653976	167661034	7058	2	167810401	167810800	0
5	TENM2	loss	5:167653976..167661034	167653976	167661034	7058	0	0	TENM2	ENSG00000145934	protein_coding	167284799	168264157	167653976	167661034	7058	2.3	167810801	167811200	0
5	TENM2	loss	5:167653976..167661034	167653976	167661034	7058	0	0	TENM2	ENSG00000145934	protein_coding	167284799	168264157	167653976	167661034	7058	2.5	167811201	167811600	0
5	TENM2	loss	5:167653976..167661034	167653976	167661034	7058	0	0	TENM2	ENSG00000145934	protein_coding	167284799	168264157	167653976	167661034	7058	1.9	167811601	167812000	0
5	TENM2	loss	5:167653976..167661034	167653976	167661034	7058	0	0	TENM2	ENSG00000145934	protein_coding	167284799	168264157	167653976	167661034	7058	2.3	167812001	167812400	0
5	TENM2	loss	5:167653976..167661034	167653976	167661034	7058	0	0	TENM2	ENSG00000145934	protein_coding	167284799	168264157	167653976	167661034	7058	1.8	167812401	167812800	0
5	TENM2	loss	5:167653976..167661034	167653976	167661034	7058	0	0	TENM2	ENSG00000145934	protein_coding	167284799	168264157	167653976	167661034	7058	1.8	167812801	167813200	0
5	TENM2	loss	5:167653976..167661034	167653976	167661034	7058	0	0	TENM2	ENSG00000145934	protein_coding	167284799	168264157	167653976	167661034	7058	2.2	167813201	167813600	0
5	TENM2	loss	5:167653976..167661034	167653976	167661034	7058	0	0	TENM2	ENSG00000145934	protein_coding	167284799	168264157	167653976	167661034	7058	2.1	167813601	167814000	0
5	TENM2	loss	5:167653976..167661034	167653976	167661034	7058	0	0	TENM2	ENSG00000145934	protein_coding	167284799	168264157	167653976	167661034	7058	1.7	167814001	167814400	0
5	TENM2	loss	5:167653976..167661034	167653976	167661034	7058	0	0	TENM2	ENSG00000145934	protein_coding	167284799	168264157	167653976	167661034	7058	2.1	167814401	167814800	0
5	TENM2	loss	5:167653976..167661034	167653976	167661034	7058	0	0	TENM2	ENSG00000145934	protein_coding	167284799	168264157	167653976	167661034	7058	2	167814801	167815200	0
5	TENM2	loss	5:167653976..167661034	167653976	167661034	7058	0	0	TENM2	ENSG00000145934	protein_coding	167284799	168264157	167653976	167661034	7058	2.3	167815201	167815600	0
5	TENM2	loss	5:167653976..167661034	167653976	167661034	7058	0	0	TENM2	ENSG00000145934	protein_coding	167284799	168264157	167653976	167661034	7058	1.9	167815601	167816000	0
5	TENM2	loss	5:167653976..167661034	167653976	167661034	7058	0	0	TENM2	ENSG00000145934	protein_coding	167284799	168264157	167653976	167661034	7058	1.7	167816001	167816400	0
5	TENM2	loss	5:167653976..167661034	167653976	167661034	7058	0	0	TENM2	ENSG00000145934	protein_coding	167284799	168264157	167653976	167661034	7058	2.2	167816401	167816800	0
5	TENM2	loss	5:167653976..167661034	167653976	167661034	7058	0	0	TENM2	ENSG00000145934	protein_coding	167284799	168264157	167653976	167661034	7058	2	167816801	167817200	0
5	TENM2	loss	5:167653976..167661034	167653976	167661034	7058	0	0	TENM2	ENSG00000145934	protein_coding	167284799	168264157	167653976	167661034	7058	1.6	167817201	167817600	0
5	TENM2	loss	5:167653976..167661034	167653976	167661034	7058	0	0	TENM2	ENSG00000145934	protein_coding	167284799	168264157	167653976	167661034	7058	2.1	167817601	167818000	0
5	TENM2	loss	5:167653976..167661034	167653976	167661034	7058	0	0	TENM2	ENSG00000145934	protein_coding	167284799	168264157	167653976	167661034	7058	2.4	167818001	167818400	0
5	TENM2	loss	5:167653976..167661034	167653976	167661034	7058	0	0	TENM2	ENSG00000145934	protein_coding	167284799	168264157	167653976	167661034	7058	2.1	167818401	167818800	0
5	TENM2	loss	5:167653976..167661034	167653976	167661034	7058	0	0	TENM2	ENSG00000145934	protein_coding	167284799	168264157	167653976	167661034	7058	1.9	167818801	167819200	0
5	TENM2	loss	5:167653976..167661034	167653976	167661034	7058	0	0	TENM2	ENSG00000145934	protein_coding	167284799	168264157	167653976	167661034	7058	2.2	167819201	167819600	0
5	TENM2	loss	5:167653976..167661034	167653976	167661034	7058	0	0	TENM2	ENSG00000145934	protein_coding	167284799	168264157	167653976	167661034	7058	2.2	167819601	167820000	0
5	TENM2	loss	5:167653976..167661034	167653976	167661034	7058	0	0	TENM2	ENSG00000145934	protein_coding	167284799	168264157	167653976	167661034	7058	2.2	167820001	167820400	0
5	TENM2	loss	5:167653976..167661034	167653976	167661034	7058	0	0	TENM2	ENSG00000145934	protein_coding	167284799	168264157	167653976	167661034	7058	1.7	167820401	167820800	0
5	TENM2	loss	5:167653976..167661034	167653976	167661034	7058	0	0	TENM2	ENSG00000145934	protein_coding	167284799	168264157	167653976	167661034	7058	1.8	167820801	167821200	0
5	TENM2	loss	5:167653976..167661034	167653976	167661034	7058	0	0	TENM2	ENSG00000145934	protein_coding	167284799	168264157	167653976	167661034	7058	2	167821201	167821600	0
5	TENM2	loss	5:167653976..167661034	167653976	167661034	7058	0	0	TENM2	ENSG00000145934	protein_coding	167284799	168264157	167653976	167661034	7058	1.9	167821601	167822000	0
5	TENM2	loss	5:167653976..167661034	167653976	167661034	7058	0	0	TENM2	ENSG00000145934	protein_coding	167284799	168264157	167653976	167661034	7058	1.9	167822001	167822400	0
5	TENM2	loss	5:167653976..167661034	167653976	167661034	7058	0	0	TENM2	ENSG00000145934	protein_coding	167284799	168264157	167653976	167661034	7058	1.8	167822401	167822800	0
5	TENM2	loss	5:167653976..167661034	167653976	167661034	7058	0	0	TENM2	ENSG00000145934	protein_coding	167284799	168264157	167653976	167661034	7058	2.1	167822801	167823200	0
5	TENM2	loss	5:167653976..167661034	167653976	167661034	7058	0	0	TENM2	ENSG00000145934	protein_coding	167284799	168264157	167653976	167661034	7058	2	167823201	167823600	0
5	TENM2	loss	5:167653976..167661034	167653976	167661034	7058	0	0	TENM2	ENSG00000145934	protein_coding	167284799	168264157	167653976	167661034	7058	2.2	167823601	167824000	0
5	TENM2	loss	5:167653976..167661034	167653976	167661034	7058	0	0	TENM2	ENSG00000145934	protein_coding	167284799	168264157	167653976	167661034	7058	2.3	167824001	167824400	0
5	TENM2	loss	5:167653976..167661034	167653976	167661034	7058	0	0	TENM2	ENSG00000145934	protein_coding	167284799	168264157	167653976	167661034	7058	1.7	167824401	167824800	0
5	TENM2	loss	5:167653976..167661034	167653976	167661034	7058	0	0	TENM2	ENSG00000145934	protein_coding	167284799	168264157	167653976	167661034	7058	3.4	167824801	167825200	0
5	TENM2	loss	5:167653976..167661034	167653976	167661034	7058	0	0	TENM2	ENSG00000145934	protein_coding	167284799	168264157	167653976	167661034	7058	2.3	167825201	167825600	0
5	TENM2	loss	5:167653976..167661034	167653976	167661034	7058	0	0	TENM2	ENSG00000145934	protein_coding	167284799	168264157	167653976	167661034	7058	1.9	167825601	167826000	0
5	TENM2	loss	5:167653976..167661034	167653976	167661034	7058	0	0	TENM2	ENSG00000145934	protein_coding	167284799	168264157	167653976	167661034	7058	1.7	167826001	167826400	0
5	TENM2	loss	5:167653976..167661034	167653976	167661034	7058	0	0	TENM2	ENSG00000145934	protein_coding	167284799	168264157	167653976	167661034	7058	1.9	167826401	167826800	0
5	TENM2	loss	5:167653976..167661034	167653976	167661034	7058	0	0	TENM2	ENSG00000145934	protein_coding	167284799	168264157	167653976	167661034	7058	2.1	167826801	167827200	0
5	TENM2	loss	5:167653976..167661034	167653976	167661034	7058	0	0	TENM2	ENSG00000145934	protein_coding	167284799	168264157	167653976	167661034	7058	1.8	167827201	167827600	0
5	TENM2	loss	5:167653976..167661034	167653976	167661034	7058	0	0	TENM2	ENSG00000145934	protein_coding	167284799	168264157	167653976	167661034	7058	11.2	167827601	167828000	0
5	TENM2	loss	5:167653976..167661034	167653976	167661034	7058	0	0	TENM2	ENSG00000145934	protein_coding	167284799	168264157	167653976	167661034	7058	16	167828001	167828400	0
5	TENM2	loss	5:167653976..167661034	167653976	167661034	7058	0	0	TENM2	ENSG00000145934	protein_coding	167284799	168264157	167653976	167661034	7058	1.9	167828401	167828800	0
5	TENM2	loss	5:167653976..167661034	167653976	167661034	7058	0	0	TENM2	ENSG00000145934	protein_coding	167284799	168264157	167653976	167661034	7058	1.8	167828801	167829200	0
5	TENM2	loss	5:167653976..167661034	167653976	167661034	7058	0	0	TENM2	ENSG00000145934	protein_coding	167284799	168264157	167653976	167661034	7058	1.8	167829201	167829600	0
5	TENM2	loss	5:167653976..167661034	167653976	167661034	7058	0	0	TENM2	ENSG00000145934	protein_coding	167284799	168264157	167653976	167661034	7058	2.3	167829601	167830000	0
5	TENM2	loss	5:167653976..167661034	167653976	167661034	7058	0	0	TENM2	ENSG00000145934	protein_coding	167284799	168264157	167653976	167661034	7058	1.7	167830001	167830400	0
5	TENM2	loss	5:167653976..167661034	167653976	167661034	7058	0	0	TENM2	ENSG00000145934	protein_coding	167284799	168264157	167653976	167661034	7058	2.2	167830401	167830800	0
5	TENM2	loss	5:167653976..167661034	167653976	167661034	7058	0	0	TENM2	ENSG00000145934	protein_coding	167284799	168264157	167653976	167661034	7058	1.8	167830801	167831200	0
5	TENM2	loss	5:167653976..167661034	167653976	167661034	7058	0	0	TENM2	ENSG00000145934	protein_coding	167284799	168264157	167653976	167661034	7058	1.8	167831201	167831600	0
5	TENM2	loss	5:167653976..167661034	167653976	167661034	7058	0	0	TENM2	ENSG00000145934	protein_coding	167284799	168264157	167653976	167661034	7058	2.1	167831601	167832000	0
5	TENM2	loss	5:167653976..167661034	167653976	167661034	7058	0	0	TENM2	ENSG00000145934	protein_coding	167284799	168264157	167653976	167661034	7058	2	167832001	167832400	0
5	TENM2	loss	5:167653976..167661034	167653976	167661034	7058	0	0	TENM2	ENSG00000145934	protein_coding	167284799	168264157	167653976	167661034	7058	2.4	167832401	167832800	0
5	TENM2	loss	5:167653976..167661034	167653976	167661034	7058	0	0	TENM2	ENSG00000145934	protein_coding	167284799	168264157	167653976	167661034	7058	2.1	167832801	167833200	0
5	TENM2	loss	5:167653976..167661034	167653976	167661034	7058	0	0	TENM2	ENSG00000145934	protein_coding	167284799	168264157	167653976	167661034	7058	2.1	167833201	167833600	0
5	TENM2	loss	5:167653976..167661034	167653976	167661034	7058	0	0	TENM2	ENSG00000145934	protein_coding	167284799	168264157	167653976	167661034	7058	1.8	167833601	167834000	0
5	TENM2	loss	5:167653976..167661034	167653976	167661034	7058	0	0	TENM2	ENSG00000145934	protein_coding	167284799	168264157	167653976	167661034	7058	2.2	167834001	167834400	0
5	TENM2	loss	5:167653976..167661034	167653976	167661034	7058	0	0	TENM2	ENSG00000145934	protein_coding	167284799	168264157	167653976	167661034	7058	2.3	167834401	167834800	0
5	TENM2	loss	5:167653976..167661034	167653976	167661034	7058	0	0	TENM2	ENSG00000145934	protein_coding	167284799	168264157	167653976	167661034	7058	2.1	167834801	167835200	0
5	TENM2	loss	5:167653976..167661034	167653976	167661034	7058	0	0	TENM2	ENSG00000145934	protein_coding	167284799	168264157	167653976	167661034	7058	1.8	167835201	167835600	0
5	TENM2	loss	5:167653976..167661034	167653976	167661034	7058	0	0	TENM2	ENSG00000145934	protein_coding	167284799	168264157	167653976	167661034	7058	1.9	167835601	167836000	0
5	TENM2	loss	5:167653976..167661034	167653976	167661034	7058	0	0	TENM2	ENSG00000145934	protein_coding	167284799	168264157	167653976	167661034	7058	1.8	167836001	167836400	0
5	TENM2	loss	5:167653976..167661034	167653976	167661034	7058	0	0	TENM2	ENSG00000145934	protein_coding	167284799	168264157	167653976	167661034	7058	2.2	167836401	167836800	0
5	TENM2	loss	5:167653976..167661034	167653976	167661034	7058	0	0	TENM2	ENSG00000145934	protein_coding	167284799	168264157	167653976	167661034	7058	1.8	167836801	167837200	0
5	TENM2	loss	5:167653976..167661034	167653976	167661034	7058	0	0	TENM2	ENSG00000145934	protein_coding	167284799	168264157	167653976	167661034	7058	1.9	167837201	167837600	0
5	TENM2	loss	5:167653976..167661034	167653976	167661034	7058	0	0	TENM2	ENSG00000145934	protein_coding	167284799	168264157	167653976	167661034	7058	1.9	167837601	167838000	0
5	TENM2	loss	5:167653976..167661034	167653976	167661034	7058	0	0	TENM2	ENSG00000145934	protein_coding	167284799	168264157	167653976	167661034	7058	1.8	167838001	167838400	0
5	TENM2	loss	5:167653976..167661034	167653976	167661034	7058	0	0	TENM2	ENSG00000145934	protein_coding	167284799	168264157	167653976	167661034	7058	2.1	167838401	167838800	0
5	TENM2	loss	5:167653976..167661034	167653976	167661034	7058	0	0	TENM2	ENSG00000145934	protein_coding	167284799	168264157	167653976	167661034	7058	1.7	167838801	167839200	0
5	TENM2	loss	5:167653976..167661034	167653976	167661034	7058	0	0	TENM2	ENSG00000145934	protein_coding	167284799	168264157	167653976	167661034	7058	2	167839201	167839600	0
5	TENM2	loss	5:167653976..167661034	167653976	167661034	7058	0	0	TENM2	ENSG00000145934	protein_coding	167284799	168264157	167653976	167661034	7058	3.1	167839601	167840000	0
5	TENM2	loss	5:167653976..167661034	167653976	167661034	7058	0	0	TENM2	ENSG00000145934	protein_coding	167284799	168264157	167653976	167661034	7058	3.3	167840001	167840400	0
5	TENM2	loss	5:167653976..167661034	167653976	167661034	7058	0	0	TENM2	ENSG00000145934	protein_coding	167284799	168264157	167653976	167661034	7058	1.7	167840401	167840800	0
5	TENM2	loss	5:167653976..167661034	167653976	167661034	7058	0	0	TENM2	ENSG00000145934	protein_coding	167284799	168264157	167653976	167661034	7058	2.3	167840801	167841200	0
5	TENM2	loss	5:167653976..167661034	167653976	167661034	7058	0	0	TENM2	ENSG00000145934	protein_coding	167284799	168264157	167653976	167661034	7058	2	167841201	167841600	0
5	TENM2	loss	5:167653976..167661034	167653976	167661034	7058	0	0	TENM2	ENSG00000145934	protein_coding	167284799	168264157	167653976	167661034	7058	2	167841601	167842000	0
5	TENM2	loss	5:167653976..167661034	167653976	167661034	7058	0	0	TENM2	ENSG00000145934	protein_coding	167284799	168264157	167653976	167661034	7058	1.9	167842001	167842400	0
5	TENM2	loss	5:167653976..167661034	167653976	167661034	7058	0	0	TENM2	ENSG00000145934	protein_coding	167284799	168264157	167653976	167661034	7058	3.9	167842401	167842800	0
5	TENM2	loss	5:167653976..167661034	167653976	167661034	7058	0	0	TENM2	ENSG00000145934	protein_coding	167284799	168264157	167653976	167661034	7058	2.2	167842801	167843200	0
5	TENM2	loss	5:167653976..167661034	167653976	167661034	7058	0	0	TENM2	ENSG00000145934	protein_coding	167284799	168264157	167653976	167661034	7058	1.8	167843201	167843600	0
5	TENM2	loss	5:167653976..167661034	167653976	167661034	7058	0	0	TENM2	ENSG00000145934	protein_coding	167284799	168264157	167653976	167661034	7058	1.8	167843601	167844000	0
5	TENM2	loss	5:167653976..167661034	167653976	167661034	7058	0	0	TENM2	ENSG00000145934	protein_coding	167284799	168264157	167653976	167661034	7058	1.9	167844001	167844400	0
5	TENM2	loss	5:167653976..167661034	167653976	167661034	7058	0	0	TENM2	ENSG00000145934	protein_coding	167284799	168264157	167653976	167661034	7058	2.2	167844401	167844800	0
5	TENM2	loss	5:167653976..167661034	167653976	167661034	7058	0	0	TENM2	ENSG00000145934	protein_coding	167284799	168264157	167653976	167661034	7058	2	167844801	167845200	0
5	TENM2	loss	5:167653976..167661034	167653976	167661034	7058	0	0	TENM2	ENSG00000145934	protein_coding	167284799	168264157	167653976	167661034	7058	1.9	167845201	167845600	0
5	TENM2	loss	5:167653976..167661034	167653976	167661034	7058	0	0	TENM2	ENSG00000145934	protein_coding	167284799	168264157	167653976	167661034	7058	2.2	167845601	167846000	0
5	TENM2	loss	5:167653976..167661034	167653976	167661034	7058	0	0	TENM2	ENSG00000145934	protein_coding	167284799	168264157	167653976	167661034	7058	2.4	167846001	167846400	0
5	TENM2	loss	5:167653976..167661034	167653976	167661034	7058	0	0	TENM2	ENSG00000145934	protein_coding	167284799	168264157	167653976	167661034	7058	1.7	167846401	167846800	0
5	TENM2	loss	5:167653976..167661034	167653976	167661034	7058	0	0	TENM2	ENSG00000145934	protein_coding	167284799	168264157	167653976	167661034	7058	2.3	167846801	167847200	0
5	TENM2	loss	5:167653976..167661034	167653976	167661034	7058	0	0	TENM2	ENSG00000145934	protein_coding	167284799	168264157	167653976	167661034	7058	2	167847201	167847600	0
5	TENM2	loss	5:167653976..167661034	167653976	167661034	7058	0	0	TENM2	ENSG00000145934	protein_coding	167284799	168264157	167653976	167661034	7058	1.8	167847601	167848000	0
5	TENM2	loss	5:167653976..167661034	167653976	167661034	7058	0	0	TENM2	ENSG00000145934	protein_coding	167284799	168264157	167653976	167661034	7058	1.8	167848001	167848400	0
5	TENM2	loss	5:167653976..167661034	167653976	167661034	7058	0	0	TENM2	ENSG00000145934	protein_coding	167284799	168264157	167653976	167661034	7058	2	167848401	167848800	0
5	TENM2	loss	5:167653976..167661034	167653976	167661034	7058	0	0	TENM2	ENSG00000145934	protein_coding	167284799	168264157	167653976	167661034	7058	2	167848801	167849200	0
5	TENM2	loss	5:167653976..167661034	167653976	167661034	7058	0	0	TENM2	ENSG00000145934	protein_coding	167284799	168264157	167653976	167661034	7058	1.9	167849201	167849600	0
5	TENM2	loss	5:167653976..167661034	167653976	167661034	7058	0	0	TENM2	ENSG00000145934	protein_coding	167284799	168264157	167653976	167661034	7058	2	167849601	167850000	0
5	TENM2	loss	5:167653976..167661034	167653976	167661034	7058	0	0	TENM2	ENSG00000145934	protein_coding	167284799	168264157	167653976	167661034	7058	2.1	167850001	167850400	0
5	TENM2	loss	5:167653976..167661034	167653976	167661034	7058	0	0	TENM2	ENSG00000145934	protein_coding	167284799	168264157	167653976	167661034	7058	1.9	167850401	167850800	0
5	TENM2	loss	5:167653976..167661034	167653976	167661034	7058	0	0	TENM2	ENSG00000145934	protein_coding	167284799	168264157	167653976	167661034	7058	2	167850801	167851200	0
5	TENM2	loss	5:167653976..167661034	167653976	167661034	7058	0	0	TENM2	ENSG00000145934	protein_coding	167284799	168264157	167653976	167661034	7058	2.1	167851201	167851600	0
5	TENM2	loss	5:167653976..167661034	167653976	167661034	7058	0	0	TENM2	ENSG00000145934	protein_coding	167284799	168264157	167653976	167661034	7058	2.1	167851601	167852000	0
5	TENM2	loss	5:167653976..167661034	167653976	167661034	7058	0	0	TENM2	ENSG00000145934	protein_coding	167284799	168264157	167653976	167661034	7058	2.5	167852001	167852400	0
5	TENM2	loss	5:167653976..167661034	167653976	167661034	7058	0	0	TENM2	ENSG00000145934	protein_coding	167284799	168264157	167653976	167661034	7058	2.1	167852401	167852800	0
5	TENM2	loss	5:167653976..167661034	167653976	167661034	7058	0	0	TENM2	ENSG00000145934	protein_coding	167284799	168264157	167653976	167661034	7058	2.4	167852801	167853200	0
5	TENM2	loss	5:167653976..167661034	167653976	167661034	7058	0	0	TENM2	ENSG00000145934	protein_coding	167284799	168264157	167653976	167661034	7058	1.8	167853201	167853600	0
5	TENM2	loss	5:167653976..167661034	167653976	167661034	7058	0	0	TENM2	ENSG00000145934	protein_coding	167284799	168264157	167653976	167661034	7058	2.1	167853601	167854000	0
5	TENM2	loss	5:167653976..167661034	167653976	167661034	7058	0	0	TENM2	ENSG00000145934	protein_coding	167284799	168264157	167653976	167661034	7058	1.9	167854001	167854400	0
5	TENM2	loss	5:167653976..167661034	167653976	167661034	7058	0	0	TENM2	ENSG00000145934	protein_coding	167284799	168264157	167653976	167661034	7058	2.3	167854401	167854800	0
5	TENM2	loss	5:167653976..167661034	167653976	167661034	7058	0	0	TENM2	ENSG00000145934	protein_coding	167284799	168264157	167653976	167661034	7058	2.3	167854801	167855200	0
5	TENM2	loss	5:167653976..167661034	167653976	167661034	7058	0	0	TENM2	ENSG00000145934	protein_coding	167284799	168264157	167653976	167661034	7058	1.7	167855201	167855600	0
5	TENM2	loss	5:167653976..167661034	167653976	167661034	7058	0	0	TENM2	ENSG00000145934	protein_coding	167284799	168264157	167653976	167661034	7058	1.9	167855601	167856000	0
5	TENM2	loss	5:167653976..167661034	167653976	167661034	7058	0	0	TENM2	ENSG00000145934	protein_coding	167284799	168264157	167653976	167661034	7058	2.1	167856001	167856400	0
5	TENM2	loss	5:167653976..167661034	167653976	167661034	7058	0	0	TENM2	ENSG00000145934	protein_coding	167284799	168264157	167653976	167661034	7058	2	167856401	167856800	0
5	TENM2	loss	5:167653976..167661034	167653976	167661034	7058	0	0	TENM2	ENSG00000145934	protein_coding	167284799	168264157	167653976	167661034	7058	5.7	167856801	167857200	0
5	TENM2	loss	5:167653976..167661034	167653976	167661034	7058	0	0	TENM2	ENSG00000145934	protein_coding	167284799	168264157	167653976	167661034	7058	4.9	167857201	167857600	0
5	TENM2	loss	5:167653976..167661034	167653976	167661034	7058	0	0	TENM2	ENSG00000145934	protein_coding	167284799	168264157	167653976	167661034	7058	1.9	167857601	167858000	0
5	TENM2	loss	5:167653976..167661034	167653976	167661034	7058	0	0	TENM2	ENSG00000145934	protein_coding	167284799	168264157	167653976	167661034	7058	1.7	167858001	167858400	0
5	TENM2	loss	5:167653976..167661034	167653976	167661034	7058	0	0	TENM2	ENSG00000145934	protein_coding	167284799	168264157	167653976	167661034	7058	2.8	167858401	167858800	0
5	TENM2	loss	5:167653976..167661034	167653976	167661034	7058	0	0	TENM2	ENSG00000145934	protein_coding	167284799	168264157	167653976	167661034	7058	4.1	167858801	167859200	0
5	TENM2	loss	5:167653976..167661034	167653976	167661034	7058	0	0	TENM2	ENSG00000145934	protein_coding	167284799	168264157	167653976	167661034	7058	8.5	167859201	167859600	0
5	TENM2	loss	5:167653976..167661034	167653976	167661034	7058	0	0	TENM2	ENSG00000145934	protein_coding	167284799	168264157	167653976	167661034	7058	13.7	167859601	167860000	0
5	TENM2	loss	5:167653976..167661034	167653976	167661034	7058	0	0	TENM2	ENSG00000145934	protein_coding	167284799	168264157	167653976	167661034	7058	18.1	167860001	167860400	0
5	TENM2	loss	5:167653976..167661034	167653976	167661034	7058	0	0	TENM2	ENSG00000145934	protein_coding	167284799	168264157	167653976	167661034	7058	11.4	167860401	167860800	0
5	TENM2	loss	5:167653976..167661034	167653976	167661034	7058	0	0	TENM2	ENSG00000145934	protein_coding	167284799	168264157	167653976	167661034	7058	5.2	167860801	167861200	0
5	TENM2	loss	5:167653976..167661034	167653976	167661034	7058	0	0	TENM2	ENSG00000145934	protein_coding	167284799	168264157	167653976	167661034	7058	2.2	167861201	167861600	0
5	TENM2	loss	5:167653976..167661034	167653976	167661034	7058	0	0	TENM2	ENSG00000145934	protein_coding	167284799	168264157	167653976	167661034	7058	1.9	167861601	167862000	0
5	TENM2	loss	5:167653976..167661034	167653976	167661034	7058	0	0	TENM2	ENSG00000145934	protein_coding	167284799	168264157	167653976	167661034	7058	14	167862001	167862400	0
5	TENM2	loss	5:167653976..167661034	167653976	167661034	7058	0	0	TENM2	ENSG00000145934	protein_coding	167284799	168264157	167653976	167661034	7058	16.9	167862401	167862800	0
5	TENM2	loss	5:167653976..167661034	167653976	167661034	7058	0	0	TENM2	ENSG00000145934	protein_coding	167284799	168264157	167653976	167661034	7058	1.7	167862801	167863200	0
5	TENM2	loss	5:167653976..167661034	167653976	167661034	7058	0	0	TENM2	ENSG00000145934	protein_coding	167284799	168264157	167653976	167661034	7058	17.6	167863201	167863600	0
5	TENM2	loss	5:167653976..167661034	167653976	167661034	7058	0	0	TENM2	ENSG00000145934	protein_coding	167284799	168264157	167653976	167661034	7058	20.7	167863601	167864000	0
5	TENM2	loss	5:167653976..167661034	167653976	167661034	7058	0	0	TENM2	ENSG00000145934	protein_coding	167284799	168264157	167653976	167661034	7058	13	167864001	167864400	0
5	TENM2	loss	5:167653976..167661034	167653976	167661034	7058	0	0	TENM2	ENSG00000145934	protein_coding	167284799	168264157	167653976	167661034	7058	21.6	167864401	167864800	0
5	TENM2	loss	5:167653976..167661034	167653976	167661034	7058	0	0	TENM2	ENSG00000145934	protein_coding	167284799	168264157	167653976	167661034	7058	1.8	167864801	167865200	0
5	TENM2	loss	5:167653976..167661034	167653976	167661034	7058	0	0	TENM2	ENSG00000145934	protein_coding	167284799	168264157	167653976	167661034	7058	1.9	167865201	167865600	0
5	TENM2	loss	5:167653976..167661034	167653976	167661034	7058	0	0	TENM2	ENSG00000145934	protein_coding	167284799	168264157	167653976	167661034	7058	2.1	167865601	167866000	0
5	TENM2	loss	5:167653976..167661034	167653976	167661034	7058	0	0	TENM2	ENSG00000145934	protein_coding	167284799	168264157	167653976	167661034	7058	2.4	167866001	167866400	0
5	TENM2	loss	5:167653976..167661034	167653976	167661034	7058	0	0	TENM2	ENSG00000145934	protein_coding	167284799	168264157	167653976	167661034	7058	1.8	167866401	167866800	0
5	TENM2	loss	5:167653976..167661034	167653976	167661034	7058	0	0	TENM2	ENSG00000145934	protein_coding	167284799	168264157	167653976	167661034	7058	2.2	167866801	167867200	0
5	TENM2	loss	5:167653976..167661034	167653976	167661034	7058	0	0	TENM2	ENSG00000145934	protein_coding	167284799	168264157	167653976	167661034	7058	2	167867201	167867600	0
5	TENM2	loss	5:167653976..167661034	167653976	167661034	7058	0	0	TENM2	ENSG00000145934	protein_coding	167284799	168264157	167653976	167661034	7058	2.1	167867601	167868000	0
5	TENM2	loss	5:167653976..167661034	167653976	167661034	7058	0	0	TENM2	ENSG00000145934	protein_coding	167284799	168264157	167653976	167661034	7058	1.5	167868001	167868400	0
5	TENM2	loss	5:167653976..167661034	167653976	167661034	7058	0	0	TENM2	ENSG00000145934	protein_coding	167284799	168264157	167653976	167661034	7058	1.7	167868401	167868800	0
5	TENM2	loss	5:167653976..167661034	167653976	167661034	7058	0	0	TENM2	ENSG00000145934	protein_coding	167284799	168264157	167653976	167661034	7058	1.9	167868801	167869200	0
5	TENM2	loss	5:167653976..167661034	167653976	167661034	7058	0	0	TENM2	ENSG00000145934	protein_coding	167284799	168264157	167653976	167661034	7058	2.4	167869201	167869600	0
5	TENM2	loss	5:167653976..167661034	167653976	167661034	7058	0	0	TENM2	ENSG00000145934	protein_coding	167284799	168264157	167653976	167661034	7058	1.8	167869601	167870000	0
5	TENM2	loss	5:167653976..167661034	167653976	167661034	7058	0	0	TENM2	ENSG00000145934	protein_coding	167284799	168264157	167653976	167661034	7058	2.1	167870001	167870400	0
5	TENM2	loss	5:167653976..167661034	167653976	167661034	7058	0	0	TENM2	ENSG00000145934	protein_coding	167284799	168264157	167653976	167661034	7058	2.1	167870401	167870800	0
5	TENM2	loss	5:167653976..167661034	167653976	167661034	7058	0	0	TENM2	ENSG00000145934	protein_coding	167284799	168264157	167653976	167661034	7058	2.2	167870801	167871200	0
5	TENM2	loss	5:167653976..167661034	167653976	167661034	7058	0	0	TENM2	ENSG00000145934	protein_coding	167284799	168264157	167653976	167661034	7058	1.7	167871201	167871600	0
5	TENM2	loss	5:167653976..167661034	167653976	167661034	7058	0	0	TENM2	ENSG00000145934	protein_coding	167284799	168264157	167653976	167661034	7058	1.7	167871601	167872000	0
5	TENM2	loss	5:167653976..167661034	167653976	167661034	7058	0	0	TENM2	ENSG00000145934	protein_coding	167284799	168264157	167653976	167661034	7058	2	167872001	167872400	0
5	TENM2	loss	5:167653976..167661034	167653976	167661034	7058	0	0	TENM2	ENSG00000145934	protein_coding	167284799	168264157	167653976	167661034	7058	1.7	167872401	167872800	0
5	TENM2	loss	5:167653976..167661034	167653976	167661034	7058	0	0	TENM2	ENSG00000145934	protein_coding	167284799	168264157	167653976	167661034	7058	1.7	167872801	167873200	0
5	TENM2	loss	5:167653976..167661034	167653976	167661034	7058	0	0	TENM2	ENSG00000145934	protein_coding	167284799	168264157	167653976	167661034	7058	1.7	167873201	167873600	0
5	TENM2	loss	5:167653976..167661034	167653976	167661034	7058	0	0	TENM2	ENSG00000145934	protein_coding	167284799	168264157	167653976	167661034	7058	2.2	167873601	167874000	0
5	TENM2	loss	5:167653976..167661034	167653976	167661034	7058	0	0	TENM2	ENSG00000145934	protein_coding	167284799	168264157	167653976	167661034	7058	1.7	167874001	167874400	0
5	TENM2	loss	5:167653976..167661034	167653976	167661034	7058	0	0	TENM2	ENSG00000145934	protein_coding	167284799	168264157	167653976	167661034	7058	2.2	167874401	167874800	0
5	TENM2	loss	5:167653976..167661034	167653976	167661034	7058	0	0	TENM2	ENSG00000145934	protein_coding	167284799	168264157	167653976	167661034	7058	2.1	167874801	167875200	0
5	TENM2	loss	5:167653976..167661034	167653976	167661034	7058	0	0	TENM2	ENSG00000145934	protein_coding	167284799	168264157	167653976	167661034	7058	2.6	167875201	167875600	0
5	TENM2	loss	5:167653976..167661034	167653976	167661034	7058	0	0	TENM2	ENSG00000145934	protein_coding	167284799	168264157	167653976	167661034	7058	2	167875601	167876000	0
5	TENM2	loss	5:167653976..167661034	167653976	167661034	7058	0	0	TENM2	ENSG00000145934	protein_coding	167284799	168264157	167653976	167661034	7058	2.2	167876001	167876400	0
5	TENM2	loss	5:167653976..167661034	167653976	167661034	7058	0	0	TENM2	ENSG00000145934	protein_coding	167284799	168264157	167653976	167661034	7058	1.9	167876401	167876800	0
5	TENM2	loss	5:167653976..167661034	167653976	167661034	7058	0	0	TENM2	ENSG00000145934	protein_coding	167284799	168264157	167653976	167661034	7058	1.8	167876801	167877200	0
5	TENM2	loss	5:167653976..167661034	167653976	167661034	7058	0	0	TENM2	ENSG00000145934	protein_coding	167284799	168264157	167653976	167661034	7058	1.9	167877201	167877600	0
5	TENM2	loss	5:167653976..167661034	167653976	167661034	7058	0	0	TENM2	ENSG00000145934	protein_coding	167284799	168264157	167653976	167661034	7058	1.6	167877601	167878000	0
5	TENM2	loss	5:167653976..167661034	167653976	167661034	7058	0	0	TENM2	ENSG00000145934	protein_coding	167284799	168264157	167653976	167661034	7058	2.1	167878001	167878400	0
5	TENM2	loss	5:167653976..167661034	167653976	167661034	7058	0	0	TENM2	ENSG00000145934	protein_coding	167284799	168264157	167653976	167661034	7058	2.2	167878401	167878800	0
5	TENM2	loss	5:167653976..167661034	167653976	167661034	7058	0	0	TENM2	ENSG00000145934	protein_coding	167284799	168264157	167653976	167661034	7058	1.9	167878801	167879200	0
5	TENM2	loss	5:167653976..167661034	167653976	167661034	7058	0	0	TENM2	ENSG00000145934	protein_coding	167284799	168264157	167653976	167661034	7058	2.2	167879201	167879600	0
5	TENM2	loss	5:167653976..167661034	167653976	167661034	7058	0	0	TENM2	ENSG00000145934	protein_coding	167284799	168264157	167653976	167661034	7058	2.3	167879601	167880000	0
5	TENM2	loss	5:167653976..167661034	167653976	167661034	7058	0	0	TENM2	ENSG00000145934	protein_coding	167284799	168264157	167653976	167661034	7058	1.9	167880001	167880400	0
5	TENM2	loss	5:167653976..167661034	167653976	167661034	7058	0	0	TENM2	ENSG00000145934	protein_coding	167284799	168264157	167653976	167661034	7058	1.8	167880401	167880800	0
5	TENM2	loss	5:167653976..167661034	167653976	167661034	7058	0	0	TENM2	ENSG00000145934	protein_coding	167284799	168264157	167653976	167661034	7058	1.9	167880801	167881200	0
5	TENM2	loss	5:167653976..167661034	167653976	167661034	7058	0	0	TENM2	ENSG00000145934	protein_coding	167284799	168264157	167653976	167661034	7058	2.2	167881201	167881600	0
5	TENM2	loss	5:167653976..167661034	167653976	167661034	7058	0	0	TENM2	ENSG00000145934	protein_coding	167284799	168264157	167653976	167661034	7058	1.9	167881601	167882000	0
5	TENM2	loss	5:167653976..167661034	167653976	167661034	7058	0	0	TENM2	ENSG00000145934	protein_coding	167284799	168264157	167653976	167661034	7058	2.2	167882001	167882400	0
5	TENM2	loss	5:167653976..167661034	167653976	167661034	7058	0	0	TENM2	ENSG00000145934	protein_coding	167284799	168264157	167653976	167661034	7058	1.8	167882401	167882800	0
5	TENM2	loss	5:167653976..167661034	167653976	167661034	7058	0	0	TENM2	ENSG00000145934	protein_coding	167284799	168264157	167653976	167661034	7058	2.1	167882801	167883200	0
5	TENM2	loss	5:167653976..167661034	167653976	167661034	7058	0	0	TENM2	ENSG00000145934	protein_coding	167284799	168264157	167653976	167661034	7058	2.2	167883201	167883600	0
5	TENM2	loss	5:167653976..167661034	167653976	167661034	7058	0	0	TENM2	ENSG00000145934	protein_coding	167284799	168264157	167653976	167661034	7058	2	167883601	167884000	0
5	TENM2	loss	5:167653976..167661034	167653976	167661034	7058	0	0	TENM2	ENSG00000145934	protein_coding	167284799	168264157	167653976	167661034	7058	1.5	167884001	167884400	0
5	TENM2	loss	5:167653976..167661034	167653976	167661034	7058	0	0	TENM2	ENSG00000145934	protein_coding	167284799	168264157	167653976	167661034	7058	2.1	167884401	167884800	0
5	TENM2	loss	5:167653976..167661034	167653976	167661034	7058	0	0	TENM2	ENSG00000145934	protein_coding	167284799	168264157	167653976	167661034	7058	2	167884801	167885200	0
5	TENM2	loss	5:167653976..167661034	167653976	167661034	7058	0	0	TENM2	ENSG00000145934	protein_coding	167284799	168264157	167653976	167661034	7058	1.5	167885201	167885600	0
5	TENM2	loss	5:167653976..167661034	167653976	167661034	7058	0	0	TENM2	ENSG00000145934	protein_coding	167284799	168264157	167653976	167661034	7058	1.8	167885601	167886000	0
5	TENM2	loss	5:167653976..167661034	167653976	167661034	7058	0	0	TENM2	ENSG00000145934	protein_coding	167284799	168264157	167653976	167661034	7058	2	167886001	167886400	0
5	TENM2	loss	5:167653976..167661034	167653976	167661034	7058	0	0	TENM2	ENSG00000145934	protein_coding	167284799	168264157	167653976	167661034	7058	1.8	167886401	167886800	0
5	TENM2	loss	5:167653976..167661034	167653976	167661034	7058	0	0	TENM2	ENSG00000145934	protein_coding	167284799	168264157	167653976	167661034	7058	2.1	167886801	167887200	0
5	TENM2	loss	5:167653976..167661034	167653976	167661034	7058	0	0	TENM2	ENSG00000145934	protein_coding	167284799	168264157	167653976	167661034	7058	1.8	167887201	167887600	0
5	TENM2	loss	5:167653976..167661034	167653976	167661034	7058	0	0	TENM2	ENSG00000145934	protein_coding	167284799	168264157	167653976	167661034	7058	1.8	167887601	167888000	0
5	TENM2	loss	5:167653976..167661034	167653976	167661034	7058	0	0	TENM2	ENSG00000145934	protein_coding	167284799	168264157	167653976	167661034	7058	1.9	167888001	167888400	0
5	TENM2	loss	5:167653976..167661034	167653976	167661034	7058	0	0	TENM2	ENSG00000145934	protein_coding	167284799	168264157	167653976	167661034	7058	1.8	167888401	167888800	0
5	TENM2	loss	5:167653976..167661034	167653976	167661034	7058	0	0	TENM2	ENSG00000145934	protein_coding	167284799	168264157	167653976	167661034	7058	2	167888801	167889200	0
5	TENM2	loss	5:167653976..167661034	167653976	167661034	7058	0	0	TENM2	ENSG00000145934	protein_coding	167284799	168264157	167653976	167661034	7058	1.8	167889201	167889600	0
5	TENM2	loss	5:167653976..167661034	167653976	167661034	7058	0	0	TENM2	ENSG00000145934	protein_coding	167284799	168264157	167653976	167661034	7058	1.8	167889601	167890000	0
5	TENM2	loss	5:167653976..167661034	167653976	167661034	7058	0	0	TENM2	ENSG00000145934	protein_coding	167284799	168264157	167653976	167661034	7058	2.1	167890001	167890400	0
5	TENM2	loss	5:167653976..167661034	167653976	167661034	7058	0	0	TENM2	ENSG00000145934	protein_coding	167284799	168264157	167653976	167661034	7058	2.1	167890401	167890800	0
5	TENM2	loss	5:167653976..167661034	167653976	167661034	7058	0	0	TENM2	ENSG00000145934	protein_coding	167284799	168264157	167653976	167661034	7058	1.6	167890801	167891200	0
5	TENM2	loss	5:167653976..167661034	167653976	167661034	7058	0	0	TENM2	ENSG00000145934	protein_coding	167284799	168264157	167653976	167661034	7058	1.8	167891201	167891600	0
5	TENM2	loss	5:167653976..167661034	167653976	167661034	7058	0	0	TENM2	ENSG00000145934	protein_coding	167284799	168264157	167653976	167661034	7058	2.1	167891601	167892000	0
5	TENM2	loss	5:167653976..167661034	167653976	167661034	7058	0	0	TENM2	ENSG00000145934	protein_coding	167284799	168264157	167653976	167661034	7058	2.1	167892001	167892400	0
5	TENM2	loss	5:167653976..167661034	167653976	167661034	7058	0	0	TENM2	ENSG00000145934	protein_coding	167284799	168264157	167653976	167661034	7058	1.9	167892401	167892800	0
5	TENM2	loss	5:167653976..167661034	167653976	167661034	7058	0	0	TENM2	ENSG00000145934	protein_coding	167284799	168264157	167653976	167661034	7058	2	167892801	167893200	0
5	TENM2	loss	5:167653976..167661034	167653976	167661034	7058	0	0	TENM2	ENSG00000145934	protein_coding	167284799	168264157	167653976	167661034	7058	1.6	167893201	167893600	0
5	TENM2	loss	5:167653976..167661034	167653976	167661034	7058	0	0	TENM2	ENSG00000145934	protein_coding	167284799	168264157	167653976	167661034	7058	2.1	167893601	167894000	0
5	TENM2	loss	5:167653976..167661034	167653976	167661034	7058	0	0	TENM2	ENSG00000145934	protein_coding	167284799	168264157	167653976	167661034	7058	2	167894001	167894400	0
5	TENM2	loss	5:167653976..167661034	167653976	167661034	7058	0	0	TENM2	ENSG00000145934	protein_coding	167284799	168264157	167653976	167661034	7058	2.1	167894401	167894800	0
5	TENM2	loss	5:167653976..167661034	167653976	167661034	7058	0	0	TENM2	ENSG00000145934	protein_coding	167284799	168264157	167653976	167661034	7058	2.1	167894801	167895200	0
5	TENM2	loss	5:167653976..167661034	167653976	167661034	7058	0	0	TENM2	ENSG00000145934	protein_coding	167284799	168264157	167653976	167661034	7058	1.7	167895201	167895600	0
5	TENM2	loss	5:167653976..167661034	167653976	167661034	7058	0	0	TENM2	ENSG00000145934	protein_coding	167284799	168264157	167653976	167661034	7058	1.7	167895601	167896000	0
5	TENM2	loss	5:167653976..167661034	167653976	167661034	7058	0	0	TENM2	ENSG00000145934	protein_coding	167284799	168264157	167653976	167661034	7058	1.9	167896001	167896400	0
5	TENM2	loss	5:167653976..167661034	167653976	167661034	7058	0	0	TENM2	ENSG00000145934	protein_coding	167284799	168264157	167653976	167661034	7058	1.7	167896401	167896800	0
5	TENM2	loss	5:167653976..167661034	167653976	167661034	7058	0	0	TENM2	ENSG00000145934	protein_coding	167284799	168264157	167653976	167661034	7058	1.5	167896801	167897200	0
5	TENM2	loss	5:167653976..167661034	167653976	167661034	7058	0	0	TENM2	ENSG00000145934	protein_coding	167284799	168264157	167653976	167661034	7058	1.7	167897201	167897600	0
5	TENM2	loss	5:167653976..167661034	167653976	167661034	7058	0	0	TENM2	ENSG00000145934	protein_coding	167284799	168264157	167653976	167661034	7058	2.1	167897601	167898000	0
5	TENM2	loss	5:167653976..167661034	167653976	167661034	7058	0	0	TENM2	ENSG00000145934	protein_coding	167284799	168264157	167653976	167661034	7058	2.1	167898001	167898400	0
5	TENM2	loss	5:167653976..167661034	167653976	167661034	7058	0	0	TENM2	ENSG00000145934	protein_coding	167284799	168264157	167653976	167661034	7058	2.1	167898401	167898800	0
5	TENM2	loss	5:167653976..167661034	167653976	167661034	7058	0	0	TENM2	ENSG00000145934	protein_coding	167284799	168264157	167653976	167661034	7058	1.8	167898801	167899200	0
5	TENM2	loss	5:167653976..167661034	167653976	167661034	7058	0	0	TENM2	ENSG00000145934	protein_coding	167284799	168264157	167653976	167661034	7058	1.9	167899201	167899600	0
5	TENM2	loss	5:167653976..167661034	167653976	167661034	7058	0	0	TENM2	ENSG00000145934	protein_coding	167284799	168264157	167653976	167661034	7058	2.2	167899601	167900000	0
5	TENM2	loss	5:167653976..167661034	167653976	167661034	7058	0	0	TENM2	ENSG00000145934	protein_coding	167284799	168264157	167653976	167661034	7058	2	167900001	167900400	0
5	TENM2	loss	5:167653976..167661034	167653976	167661034	7058	0	0	TENM2	ENSG00000145934	protein_coding	167284799	168264157	167653976	167661034	7058	2.1	167900401	167900800	0
5	TENM2	loss	5:167653976..167661034	167653976	167661034	7058	0	0	TENM2	ENSG00000145934	protein_coding	167284799	168264157	167653976	167661034	7058	2	167900801	167901200	0
5	TENM2	loss	5:167653976..167661034	167653976	167661034	7058	0	0	TENM2	ENSG00000145934	protein_coding	167284799	168264157	167653976	167661034	7058	1.9	167901201	167901600	0
5	TENM2	loss	5:167653976..167661034	167653976	167661034	7058	0	0	TENM2	ENSG00000145934	protein_coding	167284799	168264157	167653976	167661034	7058	2	167901601	167902000	0
5	TENM2	loss	5:167653976..167661034	167653976	167661034	7058	0	0	TENM2	ENSG00000145934	protein_coding	167284799	168264157	167653976	167661034	7058	2	167902001	167902400	0
5	TENM2	loss	5:167653976..167661034	167653976	167661034	7058	0	0	TENM2	ENSG00000145934	protein_coding	167284799	168264157	167653976	167661034	7058	1.9	167902401	167902800	0
5	TENM2	loss	5:167653976..167661034	167653976	167661034	7058	0	0	TENM2	ENSG00000145934	protein_coding	167284799	168264157	167653976	167661034	7058	2	167902801	167903200	0
5	TENM2	loss	5:167653976..167661034	167653976	167661034	7058	0	0	TENM2	ENSG00000145934	protein_coding	167284799	168264157	167653976	167661034	7058	2.3	167903201	167903600	0
5	TENM2	loss	5:167653976..167661034	167653976	167661034	7058	0	0	TENM2	ENSG00000145934	protein_coding	167284799	168264157	167653976	167661034	7058	1.7	167903601	167904000	0
5	TENM2	loss	5:167653976..167661034	167653976	167661034	7058	0	0	TENM2	ENSG00000145934	protein_coding	167284799	168264157	167653976	167661034	7058	1.8	167904001	167904400	0
5	TENM2	loss	5:167653976..167661034	167653976	167661034	7058	0	0	TENM2	ENSG00000145934	protein_coding	167284799	168264157	167653976	167661034	7058	2	167904401	167904800	0
5	TENM2	loss	5:167653976..167661034	167653976	167661034	7058	0	0	TENM2	ENSG00000145934	protein_coding	167284799	168264157	167653976	167661034	7058	2	167904801	167905200	0
5	TENM2	loss	5:167653976..167661034	167653976	167661034	7058	0	0	TENM2	ENSG00000145934	protein_coding	167284799	168264157	167653976	167661034	7058	1.7	167905201	167905600	0
5	TENM2	loss	5:167653976..167661034	167653976	167661034	7058	0	0	TENM2	ENSG00000145934	protein_coding	167284799	168264157	167653976	167661034	7058	1.8	167905601	167906000	0
5	TENM2	loss	5:167653976..167661034	167653976	167661034	7058	0	0	TENM2	ENSG00000145934	protein_coding	167284799	168264157	167653976	167661034	7058	1.9	167906001	167906400	0
5	TENM2	loss	5:167653976..167661034	167653976	167661034	7058	0	0	TENM2	ENSG00000145934	protein_coding	167284799	168264157	167653976	167661034	7058	2.1	167906401	167906800	0
5	TENM2	loss	5:167653976..167661034	167653976	167661034	7058	0	0	TENM2	ENSG00000145934	protein_coding	167284799	168264157	167653976	167661034	7058	3.7	167906801	167907200	0
5	TENM2	loss	5:167653976..167661034	167653976	167661034	7058	0	0	TENM2	ENSG00000145934	protein_coding	167284799	168264157	167653976	167661034	7058	1.9	167907201	167907600	0
5	TENM2	loss	5:167653976..167661034	167653976	167661034	7058	0	0	TENM2	ENSG00000145934	protein_coding	167284799	168264157	167653976	167661034	7058	1.9	167907601	167908000	0
5	TENM2	loss	5:167653976..167661034	167653976	167661034	7058	0	0	TENM2	ENSG00000145934	protein_coding	167284799	168264157	167653976	167661034	7058	2.2	167908001	167908400	0
5	TENM2	loss	5:167653976..167661034	167653976	167661034	7058	0	0	TENM2	ENSG00000145934	protein_coding	167284799	168264157	167653976	167661034	7058	2	167908401	167908800	0
5	TENM2	loss	5:167653976..167661034	167653976	167661034	7058	0	0	TENM2	ENSG00000145934	protein_coding	167284799	168264157	167653976	167661034	7058	2.2	167908801	167909200	0
5	TENM2	loss	5:167653976..167661034	167653976	167661034	7058	0	0	TENM2	ENSG00000145934	protein_coding	167284799	168264157	167653976	167661034	7058	2.1	167909201	167909600	0
5	TENM2	loss	5:167653976..167661034	167653976	167661034	7058	0	0	TENM2	ENSG00000145934	protein_coding	167284799	168264157	167653976	167661034	7058	1.9	167909601	167910000	0
5	TENM2	loss	5:167653976..167661034	167653976	167661034	7058	0	0	TENM2	ENSG00000145934	protein_coding	167284799	168264157	167653976	167661034	7058	1.8	167910001	167910400	0
5	TENM2	loss	5:167653976..167661034	167653976	167661034	7058	0	0	TENM2	ENSG00000145934	protein_coding	167284799	168264157	167653976	167661034	7058	1.8	167910401	167910800	0
5	TENM2	loss	5:167653976..167661034	167653976	167661034	7058	0	0	TENM2	ENSG00000145934	protein_coding	167284799	168264157	167653976	167661034	7058	1.9	167910801	167911200	0
5	TENM2	loss	5:167653976..167661034	167653976	167661034	7058	0	0	TENM2	ENSG00000145934	protein_coding	167284799	168264157	167653976	167661034	7058	2.1	167911201	167911600	0
5	TENM2	loss	5:167653976..167661034	167653976	167661034	7058	0	0	TENM2	ENSG00000145934	protein_coding	167284799	168264157	167653976	167661034	7058	1.6	167911601	167912000	0
5	TENM2	loss	5:167653976..167661034	167653976	167661034	7058	0	0	TENM2	ENSG00000145934	protein_coding	167284799	168264157	167653976	167661034	7058	1.9	167912001	167912400	0
5	TENM2	loss	5:167653976..167661034	167653976	167661034	7058	0	0	TENM2	ENSG00000145934	protein_coding	167284799	168264157	167653976	167661034	7058	2.2	167912401	167912800	0
5	TENM2	loss	5:167653976..167661034	167653976	167661034	7058	0	0	TENM2	ENSG00000145934	protein_coding	167284799	168264157	167653976	167661034	7058	1.8	167912801	167913200	0
5	TENM2	loss	5:167653976..167661034	167653976	167661034	7058	0	0	TENM2	ENSG00000145934	protein_coding	167284799	168264157	167653976	167661034	7058	1.9	167913201	167913600	0
5	TENM2	loss	5:167653976..167661034	167653976	167661034	7058	0	0	TENM2	ENSG00000145934	protein_coding	167284799	168264157	167653976	167661034	7058	2.1	167913601	167914000	0
5	TENM2	loss	5:167653976..167661034	167653976	167661034	7058	0	0	TENM2	ENSG00000145934	protein_coding	167284799	168264157	167653976	167661034	7058	2	167914001	167914400	0
5	TENM2	loss	5:167653976..167661034	167653976	167661034	7058	0	0	TENM2	ENSG00000145934	protein_coding	167284799	168264157	167653976	167661034	7058	2.1	167914401	167914800	0
5	TENM2	loss	5:167653976..167661034	167653976	167661034	7058	0	0	TENM2	ENSG00000145934	protein_coding	167284799	168264157	167653976	167661034	7058	2.2	167914801	167915200	0
5	TENM2	loss	5:167653976..167661034	167653976	167661034	7058	0	0	TENM2	ENSG00000145934	protein_coding	167284799	168264157	167653976	167661034	7058	12.5	167915201	167915600	0
5	TENM2	loss	5:167653976..167661034	167653976	167661034	7058	0	0	TENM2	ENSG00000145934	protein_coding	167284799	168264157	167653976	167661034	7058	1.9	167915601	167916000	0
5	TENM2	loss	5:167653976..167661034	167653976	167661034	7058	0	0	TENM2	ENSG00000145934	protein_coding	167284799	168264157	167653976	167661034	7058	1.8	167916001	167916400	0
5	TENM2	loss	5:167653976..167661034	167653976	167661034	7058	0	0	TENM2	ENSG00000145934	protein_coding	167284799	168264157	167653976	167661034	7058	1.9	167916401	167916800	0
5	TENM2	loss	5:167653976..167661034	167653976	167661034	7058	0	0	TENM2	ENSG00000145934	protein_coding	167284799	168264157	167653976	167661034	7058	1.9	167916801	167917200	0
5	TENM2	loss	5:167653976..167661034	167653976	167661034	7058	0	0	TENM2	ENSG00000145934	protein_coding	167284799	168264157	167653976	167661034	7058	2.2	167917201	167917600	0
5	TENM2	loss	5:167653976..167661034	167653976	167661034	7058	0	0	TENM2	ENSG00000145934	protein_coding	167284799	168264157	167653976	167661034	7058	2.1	167917601	167918000	0
5	TENM2	loss	5:167653976..167661034	167653976	167661034	7058	0	0	TENM2	ENSG00000145934	protein_coding	167284799	168264157	167653976	167661034	7058	2.3	167918001	167918400	0
5	TENM2	loss	5:167653976..167661034	167653976	167661034	7058	0	0	TENM2	ENSG00000145934	protein_coding	167284799	168264157	167653976	167661034	7058	2.3	167918401	167918800	0
5	TENM2	loss	5:167653976..167661034	167653976	167661034	7058	0	0	TENM2	ENSG00000145934	protein_coding	167284799	168264157	167653976	167661034	7058	2	167918801	167919200	0
5	TENM2	loss	5:167653976..167661034	167653976	167661034	7058	0	0	TENM2	ENSG00000145934	protein_coding	167284799	168264157	167653976	167661034	7058	1.9	167919201	167919600	0
5	TENM2	loss	5:167653976..167661034	167653976	167661034	7058	0	0	TENM2	ENSG00000145934	protein_coding	167284799	168264157	167653976	167661034	7058	1.6	167919601	167920000	0
5	TENM2	loss	5:167653976..167661034	167653976	167661034	7058	0	0	TENM2	ENSG00000145934	protein_coding	167284799	168264157	167653976	167661034	7058	2.2	167920001	167920400	0
5	TENM2	loss	5:167653976..167661034	167653976	167661034	7058	0	0	TENM2	ENSG00000145934	protein_coding	167284799	168264157	167653976	167661034	7058	1.8	167920401	167920800	0
5	TENM2	loss	5:167653976..167661034	167653976	167661034	7058	0	0	TENM2	ENSG00000145934	protein_coding	167284799	168264157	167653976	167661034	7058	2.1	167920801	167921200	0
5	TENM2	loss	5:167653976..167661034	167653976	167661034	7058	0	0	TENM2	ENSG00000145934	protein_coding	167284799	168264157	167653976	167661034	7058	2.2	167921201	167921600	0
5	TENM2	loss	5:167653976..167661034	167653976	167661034	7058	0	0	TENM2	ENSG00000145934	protein_coding	167284799	168264157	167653976	167661034	7058	2.2	167921601	167922000	0
5	TENM2	loss	5:167653976..167661034	167653976	167661034	7058	0	0	TENM2	ENSG00000145934	protein_coding	167284799	168264157	167653976	167661034	7058	1.8	167922001	167922400	0
5	TENM2	loss	5:167653976..167661034	167653976	167661034	7058	0	0	TENM2	ENSG00000145934	protein_coding	167284799	168264157	167653976	167661034	7058	2.1	167922401	167922800	0
5	TENM2	loss	5:167653976..167661034	167653976	167661034	7058	0	0	TENM2	ENSG00000145934	protein_coding	167284799	168264157	167653976	167661034	7058	2.2	167922801	167923200	0
5	TENM2	loss	5:167653976..167661034	167653976	167661034	7058	0	0	TENM2	ENSG00000145934	protein_coding	167284799	168264157	167653976	167661034	7058	2	167923201	167923600	0
5	TENM2	loss	5:167653976..167661034	167653976	167661034	7058	0	0	TENM2	ENSG00000145934	protein_coding	167284799	168264157	167653976	167661034	7058	2.2	167923601	167924000	0
5	TENM2	loss	5:167653976..167661034	167653976	167661034	7058	0	0	TENM2	ENSG00000145934	protein_coding	167284799	168264157	167653976	167661034	7058	2.1	167924001	167924400	0
5	TENM2	loss	5:167653976..167661034	167653976	167661034	7058	0	0	TENM2	ENSG00000145934	protein_coding	167284799	168264157	167653976	167661034	7058	1.8	167924401	167924800	0
5	TENM2	loss	5:167653976..167661034	167653976	167661034	7058	0	0	TENM2	ENSG00000145934	protein_coding	167284799	168264157	167653976	167661034	7058	1.9	167924801	167925200	0
5	TENM2	loss	5:167653976..167661034	167653976	167661034	7058	0	0	TENM2	ENSG00000145934	protein_coding	167284799	168264157	167653976	167661034	7058	1.8	167925201	167925600	0
5	TENM2	loss	5:167653976..167661034	167653976	167661034	7058	0	0	TENM2	ENSG00000145934	protein_coding	167284799	168264157	167653976	167661034	7058	1.8	167925601	167926000	0
5	TENM2	loss	5:167653976..167661034	167653976	167661034	7058	0	0	TENM2	ENSG00000145934	protein_coding	167284799	168264157	167653976	167661034	7058	1.8	167926001	167926400	0
5	TENM2	loss	5:167653976..167661034	167653976	167661034	7058	0	0	TENM2	ENSG00000145934	protein_coding	167284799	168264157	167653976	167661034	7058	2.2	167926401	167926800	0
5	TENM2	loss	5:167653976..167661034	167653976	167661034	7058	0	0	TENM2	ENSG00000145934	protein_coding	167284799	168264157	167653976	167661034	7058	2.2	167926801	167927200	0
5	TENM2	loss	5:167653976..167661034	167653976	167661034	7058	0	0	TENM2	ENSG00000145934	protein_coding	167284799	168264157	167653976	167661034	7058	2.3	167927201	167927600	0
5	TENM2	loss	5:167653976..167661034	167653976	167661034	7058	0	0	TENM2	ENSG00000145934	protein_coding	167284799	168264157	167653976	167661034	7058	2	167927601	167928000	0
5	TENM2	loss	5:167653976..167661034	167653976	167661034	7058	0	0	TENM2	ENSG00000145934	protein_coding	167284799	168264157	167653976	167661034	7058	1.8	167928001	167928400	0
5	TENM2	loss	5:167653976..167661034	167653976	167661034	7058	0	0	TENM2	ENSG00000145934	protein_coding	167284799	168264157	167653976	167661034	7058	2.1	167928401	167928800	0
5	TENM2	loss	5:167653976..167661034	167653976	167661034	7058	0	0	TENM2	ENSG00000145934	protein_coding	167284799	168264157	167653976	167661034	7058	1.8	167928801	167929200	0
5	TENM2	loss	5:167653976..167661034	167653976	167661034	7058	0	0	TENM2	ENSG00000145934	protein_coding	167284799	168264157	167653976	167661034	7058	1.9	167929201	167929600	0
5	TENM2	loss	5:167653976..167661034	167653976	167661034	7058	0	0	TENM2	ENSG00000145934	protein_coding	167284799	168264157	167653976	167661034	7058	1.7	167929601	167930000	0
5	TENM2	loss	5:167653976..167661034	167653976	167661034	7058	0	0	TENM2	ENSG00000145934	protein_coding	167284799	168264157	167653976	167661034	7058	1.8	167930001	167930400	0
5	TENM2	loss	5:167653976..167661034	167653976	167661034	7058	0	0	TENM2	ENSG00000145934	protein_coding	167284799	168264157	167653976	167661034	7058	1.8	167930401	167930800	0
5	TENM2	loss	5:167653976..167661034	167653976	167661034	7058	0	0	TENM2	ENSG00000145934	protein_coding	167284799	168264157	167653976	167661034	7058	2.2	167930801	167931200	0
5	TENM2	loss	5:167653976..167661034	167653976	167661034	7058	0	0	TENM2	ENSG00000145934	protein_coding	167284799	168264157	167653976	167661034	7058	2.1	167931201	167931600	0
5	TENM2	loss	5:167653976..167661034	167653976	167661034	7058	0	0	TENM2	ENSG00000145934	protein_coding	167284799	168264157	167653976	167661034	7058	12.2	167931601	167932000	0
5	TENM2	loss	5:167653976..167661034	167653976	167661034	7058	0	0	TENM2	ENSG00000145934	protein_coding	167284799	168264157	167653976	167661034	7058	15.7	167932001	167932400	0
5	TENM2	loss	5:167653976..167661034	167653976	167661034	7058	0	0	TENM2	ENSG00000145934	protein_coding	167284799	168264157	167653976	167661034	7058	8.3	167932401	167932800	0
5	TENM2	loss	5:167653976..167661034	167653976	167661034	7058	0	0	TENM2	ENSG00000145934	protein_coding	167284799	168264157	167653976	167661034	7058	10.1	167932801	167933200	0
5	TENM2	loss	5:167653976..167661034	167653976	167661034	7058	0	0	TENM2	ENSG00000145934	protein_coding	167284799	168264157	167653976	167661034	7058	6.3	167933201	167933600	0
5	TENM2	loss	5:167653976..167661034	167653976	167661034	7058	0	0	TENM2	ENSG00000145934	protein_coding	167284799	168264157	167653976	167661034	7058	1.8	167933601	167934000	0
5	TENM2	loss	5:167653976..167661034	167653976	167661034	7058	0	0	TENM2	ENSG00000145934	protein_coding	167284799	168264157	167653976	167661034	7058	2.1	167934001	167934400	0
5	TENM2	loss	5:167653976..167661034	167653976	167661034	7058	0	0	TENM2	ENSG00000145934	protein_coding	167284799	168264157	167653976	167661034	7058	2.2	167934401	167934800	0
5	TENM2	loss	5:167653976..167661034	167653976	167661034	7058	0	0	TENM2	ENSG00000145934	protein_coding	167284799	168264157	167653976	167661034	7058	2.3	167934801	167935200	0
5	TENM2	loss	5:167653976..167661034	167653976	167661034	7058	0	0	TENM2	ENSG00000145934	protein_coding	167284799	168264157	167653976	167661034	7058	1.9	167935201	167935600	0
5	TENM2	loss	5:167653976..167661034	167653976	167661034	7058	0	0	TENM2	ENSG00000145934	protein_coding	167284799	168264157	167653976	167661034	7058	1.7	167935601	167936000	0
5	TENM2	loss	5:167653976..167661034	167653976	167661034	7058	0	0	TENM2	ENSG00000145934	protein_coding	167284799	168264157	167653976	167661034	7058	1.8	167936001	167936400	0
5	TENM2	loss	5:167653976..167661034	167653976	167661034	7058	0	0	TENM2	ENSG00000145934	protein_coding	167284799	168264157	167653976	167661034	7058	1.8	167936401	167936800	0
5	TENM2	loss	5:167653976..167661034	167653976	167661034	7058	0	0	TENM2	ENSG00000145934	protein_coding	167284799	168264157	167653976	167661034	7058	1.7	167936801	167937200	0
5	TENM2	loss	5:167653976..167661034	167653976	167661034	7058	0	0	TENM2	ENSG00000145934	protein_coding	167284799	168264157	167653976	167661034	7058	38.8	167937201	167937600	0
5	TENM2	loss	5:167653976..167661034	167653976	167661034	7058	0	0	TENM2	ENSG00000145934	protein_coding	167284799	168264157	167653976	167661034	7058	49.8	167937601	167938000	0
5	TENM2	loss	5:167653976..167661034	167653976	167661034	7058	0	0	TENM2	ENSG00000145934	protein_coding	167284799	168264157	167653976	167661034	7058	39.2	167938001	167938400	0
5	TENM2	loss	5:167653976..167661034	167653976	167661034	7058	0	0	TENM2	ENSG00000145934	protein_coding	167284799	168264157	167653976	167661034	7058	68.7	167938401	167938800	0
5	TENM2	loss	5:167653976..167661034	167653976	167661034	7058	0	0	TENM2	ENSG00000145934	protein_coding	167284799	168264157	167653976	167661034	7058	2.1	167938801	167939200	0
5	TENM2	loss	5:167653976..167661034	167653976	167661034	7058	0	0	TENM2	ENSG00000145934	protein_coding	167284799	168264157	167653976	167661034	7058	2.9	167939201	167939600	0
5	TENM2	loss	5:167653976..167661034	167653976	167661034	7058	0	0	TENM2	ENSG00000145934	protein_coding	167284799	168264157	167653976	167661034	7058	1.6	167939601	167940000	0
5	TENM2	loss	5:167653976..167661034	167653976	167661034	7058	0	0	TENM2	ENSG00000145934	protein_coding	167284799	168264157	167653976	167661034	7058	1.9	167940001	167940400	0
5	TENM2	loss	5:167653976..167661034	167653976	167661034	7058	0	0	TENM2	ENSG00000145934	protein_coding	167284799	168264157	167653976	167661034	7058	1.9	167940401	167940800	0
5	TENM2	loss	5:167653976..167661034	167653976	167661034	7058	0	0	TENM2	ENSG00000145934	protein_coding	167284799	168264157	167653976	167661034	7058	2.1	167940801	167941200	0
5	TENM2	loss	5:167653976..167661034	167653976	167661034	7058	0	0	TENM2	ENSG00000145934	protein_coding	167284799	168264157	167653976	167661034	7058	2.1	167941201	167941600	0
5	TENM2	loss	5:167653976..167661034	167653976	167661034	7058	0	0	TENM2	ENSG00000145934	protein_coding	167284799	168264157	167653976	167661034	7058	2.2	167941601	167942000	0
5	TENM2	loss	5:167653976..167661034	167653976	167661034	7058	0	0	TENM2	ENSG00000145934	protein_coding	167284799	168264157	167653976	167661034	7058	1.6	167942001	167942400	0
5	TENM2	loss	5:167653976..167661034	167653976	167661034	7058	0	0	TENM2	ENSG00000145934	protein_coding	167284799	168264157	167653976	167661034	7058	2	167942401	167942800	0
5	TENM2	loss	5:167653976..167661034	167653976	167661034	7058	0	0	TENM2	ENSG00000145934	protein_coding	167284799	168264157	167653976	167661034	7058	1.9	167942801	167943200	0
5	TENM2	loss	5:167653976..167661034	167653976	167661034	7058	0	0	TENM2	ENSG00000145934	protein_coding	167284799	168264157	167653976	167661034	7058	2.3	167943201	167943600	0
5	TENM2	loss	5:167653976..167661034	167653976	167661034	7058	0	0	TENM2	ENSG00000145934	protein_coding	167284799	168264157	167653976	167661034	7058	2.2	167943601	167944000	0
5	TENM2	loss	5:167653976..167661034	167653976	167661034	7058	0	0	TENM2	ENSG00000145934	protein_coding	167284799	168264157	167653976	167661034	7058	2.9	167944001	167944400	0
5	TENM2	loss	5:167653976..167661034	167653976	167661034	7058	0	0	TENM2	ENSG00000145934	protein_coding	167284799	168264157	167653976	167661034	7058	1.9	167944401	167944800	0
5	TENM2	loss	5:167653976..167661034	167653976	167661034	7058	0	0	TENM2	ENSG00000145934	protein_coding	167284799	168264157	167653976	167661034	7058	1.9	167944801	167945200	0
5	TENM2	loss	5:167653976..167661034	167653976	167661034	7058	0	0	TENM2	ENSG00000145934	protein_coding	167284799	168264157	167653976	167661034	7058	2	167945201	167945600	0
5	TENM2	loss	5:167653976..167661034	167653976	167661034	7058	0	0	TENM2	ENSG00000145934	protein_coding	167284799	168264157	167653976	167661034	7058	2.1	167945601	167946000	0
5	TENM2	loss	5:167653976..167661034	167653976	167661034	7058	0	0	TENM2	ENSG00000145934	protein_coding	167284799	168264157	167653976	167661034	7058	14.8	167946001	167946400	0
5	TENM2	loss	5:167653976..167661034	167653976	167661034	7058	0	0	TENM2	ENSG00000145934	protein_coding	167284799	168264157	167653976	167661034	7058	34.8	167946401	167946800	0
5	TENM2	loss	5:167653976..167661034	167653976	167661034	7058	0	0	TENM2	ENSG00000145934	protein_coding	167284799	168264157	167653976	167661034	7058	35.9	167946801	167947200	0
5	TENM2	loss	5:167653976..167661034	167653976	167661034	7058	0	0	TENM2	ENSG00000145934	protein_coding	167284799	168264157	167653976	167661034	7058	26.2	167947201	167947600	0
5	TENM2	loss	5:167653976..167661034	167653976	167661034	7058	0	0	TENM2	ENSG00000145934	protein_coding	167284799	168264157	167653976	167661034	7058	14.1	167947601	167948000	0
5	TENM2	loss	5:167653976..167661034	167653976	167661034	7058	0	0	TENM2	ENSG00000145934	protein_coding	167284799	168264157	167653976	167661034	7058	17.9	167948001	167948400	0
5	TENM2	loss	5:167653976..167661034	167653976	167661034	7058	0	0	TENM2	ENSG00000145934	protein_coding	167284799	168264157	167653976	167661034	7058	4.9	167948401	167948800	0
5	TENM2	loss	5:167653976..167661034	167653976	167661034	7058	0	0	TENM2	ENSG00000145934	protein_coding	167284799	168264157	167653976	167661034	7058	9.5	167948801	167949200	0
5	TENM2	loss	5:167653976..167661034	167653976	167661034	7058	0	0	TENM2	ENSG00000145934	protein_coding	167284799	168264157	167653976	167661034	7058	21.1	167949201	167949600	0
5	TENM2	loss	5:167653976..167661034	167653976	167661034	7058	0	0	TENM2	ENSG00000145934	protein_coding	167284799	168264157	167653976	167661034	7058	13.1	167949601	167950000	0
5	TENM2	loss	5:167653976..167661034	167653976	167661034	7058	0	0	TENM2	ENSG00000145934	protein_coding	167284799	168264157	167653976	167661034	7058	2.2	167950001	167950400	0
5	TENM2	loss	5:167653976..167661034	167653976	167661034	7058	0	0	TENM2	ENSG00000145934	protein_coding	167284799	168264157	167653976	167661034	7058	51.4	167950401	167950800	0
5	TENM2	loss	5:167653976..167661034	167653976	167661034	7058	0	0	TENM2	ENSG00000145934	protein_coding	167284799	168264157	167653976	167661034	7058	27.5	167950801	167951200	0
5	TENM2	loss	5:167653976..167661034	167653976	167661034	7058	0	0	TENM2	ENSG00000145934	protein_coding	167284799	168264157	167653976	167661034	7058	18.7	167951201	167951600	0
5	TENM2	loss	5:167653976..167661034	167653976	167661034	7058	0	0	TENM2	ENSG00000145934	protein_coding	167284799	168264157	167653976	167661034	7058	21.1	167951601	167952000	0
5	TENM2	loss	5:167653976..167661034	167653976	167661034	7058	0	0	TENM2	ENSG00000145934	protein_coding	167284799	168264157	167653976	167661034	7058	42.7	167952001	167952400	0
5	TENM2	loss	5:167653976..167661034	167653976	167661034	7058	0	0	TENM2	ENSG00000145934	protein_coding	167284799	168264157	167653976	167661034	7058	31.8	167952401	167952800	0
5	TENM2	loss	5:167653976..167661034	167653976	167661034	7058	0	0	TENM2	ENSG00000145934	protein_coding	167284799	168264157	167653976	167661034	7058	2.3	167952801	167953200	0
5	TENM2	loss	5:167653976..167661034	167653976	167661034	7058	0	0	TENM2	ENSG00000145934	protein_coding	167284799	168264157	167653976	167661034	7058	1.9	167953201	167953600	0
5	TENM2	loss	5:167653976..167661034	167653976	167661034	7058	0	0	TENM2	ENSG00000145934	protein_coding	167284799	168264157	167653976	167661034	7058	1.9	167953601	167954000	0
5	TENM2	loss	5:167653976..167661034	167653976	167661034	7058	0	0	TENM2	ENSG00000145934	protein_coding	167284799	168264157	167653976	167661034	7058	1.9	167954001	167954400	0
5	TENM2	loss	5:167653976..167661034	167653976	167661034	7058	0	0	TENM2	ENSG00000145934	protein_coding	167284799	168264157	167653976	167661034	7058	1.8	167954401	167954800	0
5	TENM2	loss	5:167653976..167661034	167653976	167661034	7058	0	0	TENM2	ENSG00000145934	protein_coding	167284799	168264157	167653976	167661034	7058	3.2	167954801	167955200	0
5	TENM2	loss	5:167653976..167661034	167653976	167661034	7058	0	0	TENM2	ENSG00000145934	protein_coding	167284799	168264157	167653976	167661034	7058	1.8	167955201	167955600	0
5	TENM2	loss	5:167653976..167661034	167653976	167661034	7058	0	0	TENM2	ENSG00000145934	protein_coding	167284799	168264157	167653976	167661034	7058	1.9	167955601	167956000	0
5	TENM2	loss	5:167653976..167661034	167653976	167661034	7058	0	0	TENM2	ENSG00000145934	protein_coding	167284799	168264157	167653976	167661034	7058	2	167956001	167956400	0
5	TENM2	loss	5:167653976..167661034	167653976	167661034	7058	0	0	TENM2	ENSG00000145934	protein_coding	167284799	168264157	167653976	167661034	7058	2.1	167956401	167956800	0
5	TENM2	loss	5:167653976..167661034	167653976	167661034	7058	0	0	TENM2	ENSG00000145934	protein_coding	167284799	168264157	167653976	167661034	7058	1.7	167956801	167957200	0
5	TENM2	loss	5:167653976..167661034	167653976	167661034	7058	0	0	TENM2	ENSG00000145934	protein_coding	167284799	168264157	167653976	167661034	7058	2.1	167957201	167957600	0
5	TENM2	loss	5:167653976..167661034	167653976	167661034	7058	0	0	TENM2	ENSG00000145934	protein_coding	167284799	168264157	167653976	167661034	7058	2.2	167957601	167958000	0
5	TENM2	loss	5:167653976..167661034	167653976	167661034	7058	0	0	TENM2	ENSG00000145934	protein_coding	167284799	168264157	167653976	167661034	7058	1.9	167958001	167958400	0
5	TENM2	loss	5:167653976..167661034	167653976	167661034	7058	0	0	TENM2	ENSG00000145934	protein_coding	167284799	168264157	167653976	167661034	7058	1.8	167958401	167958800	0
5	TENM2	loss	5:167653976..167661034	167653976	167661034	7058	0	0	TENM2	ENSG00000145934	protein_coding	167284799	168264157	167653976	167661034	7058	2	167958801	167959200	0
5	TENM2	loss	5:167653976..167661034	167653976	167661034	7058	0	0	TENM2	ENSG00000145934	protein_coding	167284799	168264157	167653976	167661034	7058	2.4	167959201	167959600	0
5	TENM2	loss	5:167653976..167661034	167653976	167661034	7058	0	0	TENM2	ENSG00000145934	protein_coding	167284799	168264157	167653976	167661034	7058	2.5	167959601	167960000	0
5	TENM2	loss	5:167653976..167661034	167653976	167661034	7058	0	0	TENM2	ENSG00000145934	protein_coding	167284799	168264157	167653976	167661034	7058	2.3	167960001	167960400	0
5	TENM2	loss	5:167653976..167661034	167653976	167661034	7058	0	0	TENM2	ENSG00000145934	protein_coding	167284799	168264157	167653976	167661034	7058	2.1	167960401	167960800	0
5	TENM2	loss	5:167653976..167661034	167653976	167661034	7058	0	0	TENM2	ENSG00000145934	protein_coding	167284799	168264157	167653976	167661034	7058	2	167960801	167961200	0
5	TENM2	loss	5:167653976..167661034	167653976	167661034	7058	0	0	TENM2	ENSG00000145934	protein_coding	167284799	168264157	167653976	167661034	7058	2.4	167961201	167961600	0
5	TENM2	loss	5:167653976..167661034	167653976	167661034	7058	0	0	TENM2	ENSG00000145934	protein_coding	167284799	168264157	167653976	167661034	7058	2.3	167961601	167962000	0
5	TENM2	loss	5:167653976..167661034	167653976	167661034	7058	0	0	TENM2	ENSG00000145934	protein_coding	167284799	168264157	167653976	167661034	7058	2	167962001	167962400	0
5	TENM2	loss	5:167653976..167661034	167653976	167661034	7058	0	0	TENM2	ENSG00000145934	protein_coding	167284799	168264157	167653976	167661034	7058	2.2	167962401	167962800	0
5	TENM2	loss	5:167653976..167661034	167653976	167661034	7058	0	0	TENM2	ENSG00000145934	protein_coding	167284799	168264157	167653976	167661034	7058	2.1	167962801	167963200	0
5	TENM2	loss	5:167653976..167661034	167653976	167661034	7058	0	0	TENM2	ENSG00000145934	protein_coding	167284799	168264157	167653976	167661034	7058	2	167963201	167963600	0
5	TENM2	loss	5:167653976..167661034	167653976	167661034	7058	0	0	TENM2	ENSG00000145934	protein_coding	167284799	168264157	167653976	167661034	7058	5.3	167963601	167964000	0
5	TENM2	loss	5:167653976..167661034	167653976	167661034	7058	0	0	TENM2	ENSG00000145934	protein_coding	167284799	168264157	167653976	167661034	7058	2.1	167964001	167964400	0
5	TENM2	loss	5:167653976..167661034	167653976	167661034	7058	0	0	TENM2	ENSG00000145934	protein_coding	167284799	168264157	167653976	167661034	7058	1.8	167964401	167964800	0
5	TENM2	loss	5:167653976..167661034	167653976	167661034	7058	0	0	TENM2	ENSG00000145934	protein_coding	167284799	168264157	167653976	167661034	7058	50.6	167964801	167965200	0
5	TENM2	loss	5:167653976..167661034	167653976	167661034	7058	0	0	TENM2	ENSG00000145934	protein_coding	167284799	168264157	167653976	167661034	7058	81.1	167965201	167965600	0
5	TENM2	loss	5:167653976..167661034	167653976	167661034	7058	0	0	TENM2	ENSG00000145934	protein_coding	167284799	168264157	167653976	167661034	7058	23.9	167965601	167966000	0
5	TENM2	loss	5:167653976..167661034	167653976	167661034	7058	0	0	TENM2	ENSG00000145934	protein_coding	167284799	168264157	167653976	167661034	7058	42.8	167966001	167966400	0
5	TENM2	loss	5:167653976..167661034	167653976	167661034	7058	0	0	TENM2	ENSG00000145934	protein_coding	167284799	168264157	167653976	167661034	7058	79.6	167966401	167966800	0
5	TENM2	loss	5:167653976..167661034	167653976	167661034	7058	0	0	TENM2	ENSG00000145934	protein_coding	167284799	168264157	167653976	167661034	7058	14.8	167966801	167967200	0
5	TENM2	loss	5:167653976..167661034	167653976	167661034	7058	0	0	TENM2	ENSG00000145934	protein_coding	167284799	168264157	167653976	167661034	7058	1.9	167967201	167967600	0
5	TENM2	loss	5:167653976..167661034	167653976	167661034	7058	0	0	TENM2	ENSG00000145934	protein_coding	167284799	168264157	167653976	167661034	7058	2.2	167967601	167968000	0
5	TENM2	loss	5:167653976..167661034	167653976	167661034	7058	0	0	TENM2	ENSG00000145934	protein_coding	167284799	168264157	167653976	167661034	7058	2.1	167968001	167968400	0
5	TENM2	loss	5:167653976..167661034	167653976	167661034	7058	0	0	TENM2	ENSG00000145934	protein_coding	167284799	168264157	167653976	167661034	7058	2	167968401	167968800	0
5	TENM2	loss	5:167653976..167661034	167653976	167661034	7058	0	0	TENM2	ENSG00000145934	protein_coding	167284799	168264157	167653976	167661034	7058	1.8	167968801	167969200	0
5	TENM2	loss	5:167653976..167661034	167653976	167661034	7058	0	0	TENM2	ENSG00000145934	protein_coding	167284799	168264157	167653976	167661034	7058	1.8	167969201	167969600	0
5	TENM2	loss	5:167653976..167661034	167653976	167661034	7058	0	0	TENM2	ENSG00000145934	protein_coding	167284799	168264157	167653976	167661034	7058	2	167969601	167970000	0
5	TENM2	loss	5:167653976..167661034	167653976	167661034	7058	0	0	TENM2	ENSG00000145934	protein_coding	167284799	168264157	167653976	167661034	7058	2	167970001	167970400	0
5	TENM2	loss	5:167653976..167661034	167653976	167661034	7058	0	0	TENM2	ENSG00000145934	protein_coding	167284799	168264157	167653976	167661034	7058	2.2	167970401	167970800	0
5	TENM2	loss	5:167653976..167661034	167653976	167661034	7058	0	0	TENM2	ENSG00000145934	protein_coding	167284799	168264157	167653976	167661034	7058	2	167970801	167971200	0
5	TENM2	loss	5:167653976..167661034	167653976	167661034	7058	0	0	TENM2	ENSG00000145934	protein_coding	167284799	168264157	167653976	167661034	7058	1.7	167971201	167971600	0
5	TENM2	loss	5:167653976..167661034	167653976	167661034	7058	0	0	TENM2	ENSG00000145934	protein_coding	167284799	168264157	167653976	167661034	7058	2.2	167971601	167972000	0
5	TENM2	loss	5:167653976..167661034	167653976	167661034	7058	0	0	TENM2	ENSG00000145934	protein_coding	167284799	168264157	167653976	167661034	7058	1.9	167972001	167972400	0
5	TENM2	loss	5:167653976..167661034	167653976	167661034	7058	0	0	TENM2	ENSG00000145934	protein_coding	167284799	168264157	167653976	167661034	7058	2	167972401	167972800	0
5	TENM2	loss	5:167653976..167661034	167653976	167661034	7058	0	0	TENM2	ENSG00000145934	protein_coding	167284799	168264157	167653976	167661034	7058	1.9	167972801	167973200	0
5	TENM2	loss	5:167653976..167661034	167653976	167661034	7058	0	0	TENM2	ENSG00000145934	protein_coding	167284799	168264157	167653976	167661034	7058	1.9	167973201	167973600	0
5	TENM2	loss	5:167653976..167661034	167653976	167661034	7058	0	0	TENM2	ENSG00000145934	protein_coding	167284799	168264157	167653976	167661034	7058	2.3	167973601	167974000	0
5	TENM2	loss	5:167653976..167661034	167653976	167661034	7058	0	0	TENM2	ENSG00000145934	protein_coding	167284799	168264157	167653976	167661034	7058	18.1	167974001	167974400	0
5	TENM2	loss	5:167653976..167661034	167653976	167661034	7058	0	0	TENM2	ENSG00000145934	protein_coding	167284799	168264157	167653976	167661034	7058	27.7	167974401	167974800	0
5	TENM2	loss	5:167653976..167661034	167653976	167661034	7058	0	0	TENM2	ENSG00000145934	protein_coding	167284799	168264157	167653976	167661034	7058	15.1	167974801	167975200	0
5	TENM2	loss	5:167653976..167661034	167653976	167661034	7058	0	0	TENM2	ENSG00000145934	protein_coding	167284799	168264157	167653976	167661034	7058	2.1	167975201	167975600	0
5	TENM2	loss	5:167653976..167661034	167653976	167661034	7058	0	0	TENM2	ENSG00000145934	protein_coding	167284799	168264157	167653976	167661034	7058	2	167975601	167976000	0
5	TENM2	loss	5:167653976..167661034	167653976	167661034	7058	0	0	TENM2	ENSG00000145934	protein_coding	167284799	168264157	167653976	167661034	7058	2.2	167976001	167976400	0
5	TENM2	loss	5:167653976..167661034	167653976	167661034	7058	0	0	TENM2	ENSG00000145934	protein_coding	167284799	168264157	167653976	167661034	7058	5.6	167976401	167976800	0
5	TENM2	loss	5:167653976..167661034	167653976	167661034	7058	0	0	TENM2	ENSG00000145934	protein_coding	167284799	168264157	167653976	167661034	7058	16.5	167976801	167977200	0
5	TENM2	loss	5:167653976..167661034	167653976	167661034	7058	0	0	TENM2	ENSG00000145934	protein_coding	167284799	168264157	167653976	167661034	7058	1.8	167977201	167977600	0
5	TENM2	loss	5:167653976..167661034	167653976	167661034	7058	0	0	TENM2	ENSG00000145934	protein_coding	167284799	168264157	167653976	167661034	7058	1.9	167977601	167978000	0
5	TENM2	loss	5:167653976..167661034	167653976	167661034	7058	0	0	TENM2	ENSG00000145934	protein_coding	167284799	168264157	167653976	167661034	7058	1.8	167978001	167978400	0
5	TENM2	loss	5:167653976..167661034	167653976	167661034	7058	0	0	TENM2	ENSG00000145934	protein_coding	167284799	168264157	167653976	167661034	7058	2.8	167978401	167978800	0
5	TENM2	loss	5:167653976..167661034	167653976	167661034	7058	0	0	TENM2	ENSG00000145934	protein_coding	167284799	168264157	167653976	167661034	7058	2.1	167978801	167979200	0
5	TENM2	loss	5:167653976..167661034	167653976	167661034	7058	0	0	TENM2	ENSG00000145934	protein_coding	167284799	168264157	167653976	167661034	7058	1.8	167979201	167979600	0
5	TENM2	loss	5:167653976..167661034	167653976	167661034	7058	0	0	TENM2	ENSG00000145934	protein_coding	167284799	168264157	167653976	167661034	7058	2.3	167979601	167980000	0
5	TENM2	loss	5:167653976..167661034	167653976	167661034	7058	0	0	TENM2	ENSG00000145934	protein_coding	167284799	168264157	167653976	167661034	7058	1.7	167980001	167980400	0
5	TENM2	loss	5:167653976..167661034	167653976	167661034	7058	0	0	TENM2	ENSG00000145934	protein_coding	167284799	168264157	167653976	167661034	7058	1.9	167980401	167980800	0
5	TENM2	loss	5:167653976..167661034	167653976	167661034	7058	0	0	TENM2	ENSG00000145934	protein_coding	167284799	168264157	167653976	167661034	7058	2.3	167980801	167981200	0
5	TENM2	loss	5:167653976..167661034	167653976	167661034	7058	0	0	TENM2	ENSG00000145934	protein_coding	167284799	168264157	167653976	167661034	7058	2	167981201	167981600	0
5	TENM2	loss	5:167653976..167661034	167653976	167661034	7058	0	0	TENM2	ENSG00000145934	protein_coding	167284799	168264157	167653976	167661034	7058	2.3	167981601	167982000	0
5	TENM2	loss	5:167653976..167661034	167653976	167661034	7058	0	0	TENM2	ENSG00000145934	protein_coding	167284799	168264157	167653976	167661034	7058	2.4	167982001	167982400	0
5	TENM2	loss	5:167653976..167661034	167653976	167661034	7058	0	0	TENM2	ENSG00000145934	protein_coding	167284799	168264157	167653976	167661034	7058	1.7	167982401	167982800	0
5	TENM2	loss	5:167653976..167661034	167653976	167661034	7058	0	0	TENM2	ENSG00000145934	protein_coding	167284799	168264157	167653976	167661034	7058	2.2	167982801	167983200	0
5	TENM2	loss	5:167653976..167661034	167653976	167661034	7058	0	0	TENM2	ENSG00000145934	protein_coding	167284799	168264157	167653976	167661034	7058	1.8	167983201	167983600	0
5	TENM2	loss	5:167653976..167661034	167653976	167661034	7058	0	0	TENM2	ENSG00000145934	protein_coding	167284799	168264157	167653976	167661034	7058	1.8	167983601	167984000	0
5	TENM2	loss	5:167653976..167661034	167653976	167661034	7058	0	0	TENM2	ENSG00000145934	protein_coding	167284799	168264157	167653976	167661034	7058	1.9	167984001	167984400	0
5	TENM2	loss	5:167653976..167661034	167653976	167661034	7058	0	0	TENM2	ENSG00000145934	protein_coding	167284799	168264157	167653976	167661034	7058	2.2	167984401	167984800	0
5	TENM2	loss	5:167653976..167661034	167653976	167661034	7058	0	0	TENM2	ENSG00000145934	protein_coding	167284799	168264157	167653976	167661034	7058	2.2	167984801	167985200	0
5	TENM2	loss	5:167653976..167661034	167653976	167661034	7058	0	0	TENM2	ENSG00000145934	protein_coding	167284799	168264157	167653976	167661034	7058	1.8	167985201	167985600	0
5	TENM2	loss	5:167653976..167661034	167653976	167661034	7058	0	0	TENM2	ENSG00000145934	protein_coding	167284799	168264157	167653976	167661034	7058	2.1	167985601	167986000	0
5	TENM2	loss	5:167653976..167661034	167653976	167661034	7058	0	0	TENM2	ENSG00000145934	protein_coding	167284799	168264157	167653976	167661034	7058	2.2	167986001	167986400	0
5	TENM2	loss	5:167653976..167661034	167653976	167661034	7058	0	0	TENM2	ENSG00000145934	protein_coding	167284799	168264157	167653976	167661034	7058	2	167986401	167986800	0
5	TENM2	loss	5:167653976..167661034	167653976	167661034	7058	0	0	TENM2	ENSG00000145934	protein_coding	167284799	168264157	167653976	167661034	7058	2.1	167986801	167987200	0
5	TENM2	loss	5:167653976..167661034	167653976	167661034	7058	0	0	TENM2	ENSG00000145934	protein_coding	167284799	168264157	167653976	167661034	7058	2.3	167987201	167987600	0
5	TENM2	loss	5:167653976..167661034	167653976	167661034	7058	0	0	TENM2	ENSG00000145934	protein_coding	167284799	168264157	167653976	167661034	7058	2	167987601	167988000	0
5	TENM2	loss	5:167653976..167661034	167653976	167661034	7058	0	0	TENM2	ENSG00000145934	protein_coding	167284799	168264157	167653976	167661034	7058	2.4	167988001	167988400	0
5	TENM2	loss	5:167653976..167661034	167653976	167661034	7058	0	0	TENM2	ENSG00000145934	protein_coding	167284799	168264157	167653976	167661034	7058	2	167988401	167988800	0
5	TENM2	loss	5:167653976..167661034	167653976	167661034	7058	0	0	TENM2	ENSG00000145934	protein_coding	167284799	168264157	167653976	167661034	7058	2.2	167988801	167989200	0
5	TENM2	loss	5:167653976..167661034	167653976	167661034	7058	0	0	TENM2	ENSG00000145934	protein_coding	167284799	168264157	167653976	167661034	7058	2	167989201	167989600	0
5	TENM2	loss	5:167653976..167661034	167653976	167661034	7058	0	0	TENM2	ENSG00000145934	protein_coding	167284799	168264157	167653976	167661034	7058	2.2	167989601	167990000	0
5	TENM2	loss	5:167653976..167661034	167653976	167661034	7058	0	0	TENM2	ENSG00000145934	protein_coding	167284799	168264157	167653976	167661034	7058	2.2	167990001	167990400	0
5	TENM2	loss	5:167653976..167661034	167653976	167661034	7058	0	0	TENM2	ENSG00000145934	protein_coding	167284799	168264157	167653976	167661034	7058	1.7	167990401	167990800	0
5	TENM2	loss	5:167653976..167661034	167653976	167661034	7058	0	0	TENM2	ENSG00000145934	protein_coding	167284799	168264157	167653976	167661034	7058	2	167990801	167991200	0
5	TENM2	loss	5:167653976..167661034	167653976	167661034	7058	0	0	TENM2	ENSG00000145934	protein_coding	167284799	168264157	167653976	167661034	7058	1.8	167991201	167991600	0
5	TENM2	loss	5:167653976..167661034	167653976	167661034	7058	0	0	TENM2	ENSG00000145934	protein_coding	167284799	168264157	167653976	167661034	7058	1.8	167991601	167992000	0
5	TENM2	loss	5:167653976..167661034	167653976	167661034	7058	0	0	TENM2	ENSG00000145934	protein_coding	167284799	168264157	167653976	167661034	7058	2.1	167992001	167992400	0
5	TENM2	loss	5:167653976..167661034	167653976	167661034	7058	0	0	TENM2	ENSG00000145934	protein_coding	167284799	168264157	167653976	167661034	7058	2.2	167992401	167992800	0
5	TENM2	loss	5:167653976..167661034	167653976	167661034	7058	0	0	TENM2	ENSG00000145934	protein_coding	167284799	168264157	167653976	167661034	7058	2.2	167992801	167993200	0
5	TENM2	loss	5:167653976..167661034	167653976	167661034	7058	0	0	TENM2	ENSG00000145934	protein_coding	167284799	168264157	167653976	167661034	7058	2.1	167993201	167993600	0
5	TENM2	loss	5:167653976..167661034	167653976	167661034	7058	0	0	TENM2	ENSG00000145934	protein_coding	167284799	168264157	167653976	167661034	7058	69.6	167993601	167994000	0
5	TENM2	loss	5:167653976..167661034	167653976	167661034	7058	0	0	TENM2	ENSG00000145934	protein_coding	167284799	168264157	167653976	167661034	7058	80.5	167994001	167994400	0
5	TENM2	loss	5:167653976..167661034	167653976	167661034	7058	0	0	TENM2	ENSG00000145934	protein_coding	167284799	168264157	167653976	167661034	7058	39.4	167994401	167994800	0
5	TENM2	loss	5:167653976..167661034	167653976	167661034	7058	0	0	TENM2	ENSG00000145934	protein_coding	167284799	168264157	167653976	167661034	7058	2	167994801	167995200	0
5	TENM2	loss	5:167653976..167661034	167653976	167661034	7058	0	0	TENM2	ENSG00000145934	protein_coding	167284799	168264157	167653976	167661034	7058	1.6	167995201	167995600	0
5	TENM2	loss	5:167653976..167661034	167653976	167661034	7058	0	0	TENM2	ENSG00000145934	protein_coding	167284799	168264157	167653976	167661034	7058	2.1	167995601	167996000	0
5	TENM2	loss	5:167653976..167661034	167653976	167661034	7058	0	0	TENM2	ENSG00000145934	protein_coding	167284799	168264157	167653976	167661034	7058	2	167996001	167996400	0
5	TENM2	loss	5:167653976..167661034	167653976	167661034	7058	0	0	TENM2	ENSG00000145934	protein_coding	167284799	168264157	167653976	167661034	7058	1.8	167996401	167996800	0
5	TENM2	loss	5:167653976..167661034	167653976	167661034	7058	0	0	TENM2	ENSG00000145934	protein_coding	167284799	168264157	167653976	167661034	7058	1.9	167996801	167997200	0
5	TENM2	loss	5:167653976..167661034	167653976	167661034	7058	0	0	TENM2	ENSG00000145934	protein_coding	167284799	168264157	167653976	167661034	7058	2.1	167997201	167997600	0
5	TENM2	loss	5:167653976..167661034	167653976	167661034	7058	0	0	TENM2	ENSG00000145934	protein_coding	167284799	168264157	167653976	167661034	7058	1.8	167997601	167998000	0
5	TENM2	loss	5:167653976..167661034	167653976	167661034	7058	0	0	TENM2	ENSG00000145934	protein_coding	167284799	168264157	167653976	167661034	7058	1.8	167998001	167998400	0
5	TENM2	loss	5:167653976..167661034	167653976	167661034	7058	0	0	TENM2	ENSG00000145934	protein_coding	167284799	168264157	167653976	167661034	7058	1.9	167998401	167998800	0
5	TENM2	loss	5:167653976..167661034	167653976	167661034	7058	0	0	TENM2	ENSG00000145934	protein_coding	167284799	168264157	167653976	167661034	7058	2.4	167998801	167999200	0
5	TENM2	loss	5:167653976..167661034	167653976	167661034	7058	0	0	TENM2	ENSG00000145934	protein_coding	167284799	168264157	167653976	167661034	7058	1.7	167999201	167999600	0
5	TENM2	loss	5:167653976..167661034	167653976	167661034	7058	0	0	TENM2	ENSG00000145934	protein_coding	167284799	168264157	167653976	167661034	7058	1.8	167999601	168000000	0
5	TENM2	loss	5:167653976..167661034	167653976	167661034	7058	0	0	TENM2	ENSG00000145934	protein_coding	167284799	168264157	167653976	167661034	7058	1.9	168000001	168000400	0
5	TENM2	loss	5:167653976..167661034	167653976	167661034	7058	0	0	TENM2	ENSG00000145934	protein_coding	167284799	168264157	167653976	167661034	7058	1.7	168000401	168000800	0
5	TENM2	loss	5:167653976..167661034	167653976	167661034	7058	0	0	TENM2	ENSG00000145934	protein_coding	167284799	168264157	167653976	167661034	7058	1.9	168000801	168001200	0
5	TENM2	loss	5:167653976..167661034	167653976	167661034	7058	0	0	TENM2	ENSG00000145934	protein_coding	167284799	168264157	167653976	167661034	7058	2.1	168001201	168001600	0
5	TENM2	loss	5:167653976..167661034	167653976	167661034	7058	0	0	TENM2	ENSG00000145934	protein_coding	167284799	168264157	167653976	167661034	7058	1.9	168001601	168002000	0
5	TENM2	loss	5:167653976..167661034	167653976	167661034	7058	0	0	TENM2	ENSG00000145934	protein_coding	167284799	168264157	167653976	167661034	7058	2	168002001	168002400	0
5	TENM2	loss	5:167653976..167661034	167653976	167661034	7058	0	0	TENM2	ENSG00000145934	protein_coding	167284799	168264157	167653976	167661034	7058	2	168002401	168002800	0
5	TENM2	loss	5:167653976..167661034	167653976	167661034	7058	0	0	TENM2	ENSG00000145934	protein_coding	167284799	168264157	167653976	167661034	7058	1.9	168002801	168003200	0
5	TENM2	loss	5:167653976..167661034	167653976	167661034	7058	0	0	TENM2	ENSG00000145934	protein_coding	167284799	168264157	167653976	167661034	7058	1.9	168003201	168003600	0
5	TENM2	loss	5:167653976..167661034	167653976	167661034	7058	0	0	TENM2	ENSG00000145934	protein_coding	167284799	168264157	167653976	167661034	7058	1.8	168003601	168004000	0
5	TENM2	loss	5:167653976..167661034	167653976	167661034	7058	0	0	TENM2	ENSG00000145934	protein_coding	167284799	168264157	167653976	167661034	7058	2.3	168004001	168004400	0
5	TENM2	loss	5:167653976..167661034	167653976	167661034	7058	0	0	TENM2	ENSG00000145934	protein_coding	167284799	168264157	167653976	167661034	7058	1.9	168004401	168004800	0
5	TENM2	loss	5:167653976..167661034	167653976	167661034	7058	0	0	TENM2	ENSG00000145934	protein_coding	167284799	168264157	167653976	167661034	7058	2.1	168004801	168005200	0
5	TENM2	loss	5:167653976..167661034	167653976	167661034	7058	0	0	TENM2	ENSG00000145934	protein_coding	167284799	168264157	167653976	167661034	7058	1.8	168005201	168005600	0
5	TENM2	loss	5:167653976..167661034	167653976	167661034	7058	0	0	TENM2	ENSG00000145934	protein_coding	167284799	168264157	167653976	167661034	7058	1.9	168005601	168006000	0
5	TENM2	loss	5:167653976..167661034	167653976	167661034	7058	0	0	TENM2	ENSG00000145934	protein_coding	167284799	168264157	167653976	167661034	7058	1.8	168006001	168006400	0
5	TENM2	loss	5:167653976..167661034	167653976	167661034	7058	0	0	TENM2	ENSG00000145934	protein_coding	167284799	168264157	167653976	167661034	7058	2.3	168006401	168006800	0
5	TENM2	loss	5:167653976..167661034	167653976	167661034	7058	0	0	TENM2	ENSG00000145934	protein_coding	167284799	168264157	167653976	167661034	7058	1.9	168006801	168007200	0
5	TENM2	loss	5:167653976..167661034	167653976	167661034	7058	0	0	TENM2	ENSG00000145934	protein_coding	167284799	168264157	167653976	167661034	7058	2.2	168007201	168007600	0
5	TENM2	loss	5:167653976..167661034	167653976	167661034	7058	0	0	TENM2	ENSG00000145934	protein_coding	167284799	168264157	167653976	167661034	7058	2	168007601	168008000	0
5	TENM2	loss	5:167653976..167661034	167653976	167661034	7058	0	0	TENM2	ENSG00000145934	protein_coding	167284799	168264157	167653976	167661034	7058	2.2	168008001	168008400	0
5	TENM2	loss	5:167653976..167661034	167653976	167661034	7058	0	0	TENM2	ENSG00000145934	protein_coding	167284799	168264157	167653976	167661034	7058	1.9	168008401	168008800	0
5	TENM2	loss	5:167653976..167661034	167653976	167661034	7058	0	0	TENM2	ENSG00000145934	protein_coding	167284799	168264157	167653976	167661034	7058	2.2	168008801	168009200	0
5	TENM2	loss	5:167653976..167661034	167653976	167661034	7058	0	0	TENM2	ENSG00000145934	protein_coding	167284799	168264157	167653976	167661034	7058	2.3	168009201	168009600	0
5	TENM2	loss	5:167653976..167661034	167653976	167661034	7058	0	0	TENM2	ENSG00000145934	protein_coding	167284799	168264157	167653976	167661034	7058	1.8	168009601	168010000	0
5	TENM2	loss	5:167653976..167661034	167653976	167661034	7058	0	0	TENM2	ENSG00000145934	protein_coding	167284799	168264157	167653976	167661034	7058	2	168010001	168010400	0
5	TENM2	loss	5:167653976..167661034	167653976	167661034	7058	0	0	TENM2	ENSG00000145934	protein_coding	167284799	168264157	167653976	167661034	7058	1.8	168010401	168010800	0
5	TENM2	loss	5:167653976..167661034	167653976	167661034	7058	0	0	TENM2	ENSG00000145934	protein_coding	167284799	168264157	167653976	167661034	7058	1.5	168010801	168011200	0
5	TENM2	loss	5:167653976..167661034	167653976	167661034	7058	0	0	TENM2	ENSG00000145934	protein_coding	167284799	168264157	167653976	167661034	7058	2	168011201	168011600	0
5	TENM2	loss	5:167653976..167661034	167653976	167661034	7058	0	0	TENM2	ENSG00000145934	protein_coding	167284799	168264157	167653976	167661034	7058	2	168011601	168012000	0
5	TENM2	loss	5:167653976..167661034	167653976	167661034	7058	0	0	TENM2	ENSG00000145934	protein_coding	167284799	168264157	167653976	167661034	7058	1.9	168012001	168012400	0
5	TENM2	loss	5:167653976..167661034	167653976	167661034	7058	0	0	TENM2	ENSG00000145934	protein_coding	167284799	168264157	167653976	167661034	7058	4.2	168012401	168012800	0
5	TENM2	loss	5:167653976..167661034	167653976	167661034	7058	0	0	TENM2	ENSG00000145934	protein_coding	167284799	168264157	167653976	167661034	7058	2	168012801	168013200	0
5	TENM2	loss	5:167653976..167661034	167653976	167661034	7058	0	0	TENM2	ENSG00000145934	protein_coding	167284799	168264157	167653976	167661034	7058	2	168013201	168013600	0
5	TENM2	loss	5:167653976..167661034	167653976	167661034	7058	0	0	TENM2	ENSG00000145934	protein_coding	167284799	168264157	167653976	167661034	7058	2.2	168013601	168014000	0
5	TENM2	loss	5:167653976..167661034	167653976	167661034	7058	0	0	TENM2	ENSG00000145934	protein_coding	167284799	168264157	167653976	167661034	7058	1.6	168014001	168014400	0
5	TENM2	loss	5:167653976..167661034	167653976	167661034	7058	0	0	TENM2	ENSG00000145934	protein_coding	167284799	168264157	167653976	167661034	7058	2.1	168014401	168014800	0
5	TENM2	loss	5:167653976..167661034	167653976	167661034	7058	0	0	TENM2	ENSG00000145934	protein_coding	167284799	168264157	167653976	167661034	7058	1.9	168014801	168015200	0
5	TENM2	loss	5:167653976..167661034	167653976	167661034	7058	0	0	TENM2	ENSG00000145934	protein_coding	167284799	168264157	167653976	167661034	7058	2.1	168015201	168015600	0
5	TENM2	loss	5:167653976..167661034	167653976	167661034	7058	0	0	TENM2	ENSG00000145934	protein_coding	167284799	168264157	167653976	167661034	7058	1.8	168015601	168016000	0
5	TENM2	loss	5:167653976..167661034	167653976	167661034	7058	0	0	TENM2	ENSG00000145934	protein_coding	167284799	168264157	167653976	167661034	7058	2.4	168016001	168016400	0
5	TENM2	loss	5:167653976..167661034	167653976	167661034	7058	0	0	TENM2	ENSG00000145934	protein_coding	167284799	168264157	167653976	167661034	7058	2.2	168016401	168016800	0
5	TENM2	loss	5:167653976..167661034	167653976	167661034	7058	0	0	TENM2	ENSG00000145934	protein_coding	167284799	168264157	167653976	167661034	7058	2.3	168016801	168017200	0
5	TENM2	loss	5:167653976..167661034	167653976	167661034	7058	0	0	TENM2	ENSG00000145934	protein_coding	167284799	168264157	167653976	167661034	7058	1.7	168017201	168017600	0
5	TENM2	loss	5:167653976..167661034	167653976	167661034	7058	0	0	TENM2	ENSG00000145934	protein_coding	167284799	168264157	167653976	167661034	7058	1.7	168017601	168018000	0
5	TENM2	loss	5:167653976..167661034	167653976	167661034	7058	0	0	TENM2	ENSG00000145934	protein_coding	167284799	168264157	167653976	167661034	7058	2.1	168018001	168018400	0
5	TENM2	loss	5:167653976..167661034	167653976	167661034	7058	0	0	TENM2	ENSG00000145934	protein_coding	167284799	168264157	167653976	167661034	7058	2.2	168018401	168018800	0
5	TENM2	loss	5:167653976..167661034	167653976	167661034	7058	0	0	TENM2	ENSG00000145934	protein_coding	167284799	168264157	167653976	167661034	7058	1.8	168018801	168019200	0
5	TENM2	loss	5:167653976..167661034	167653976	167661034	7058	0	0	TENM2	ENSG00000145934	protein_coding	167284799	168264157	167653976	167661034	7058	2.1	168019201	168019600	0
5	TENM2	loss	5:167653976..167661034	167653976	167661034	7058	0	0	TENM2	ENSG00000145934	protein_coding	167284799	168264157	167653976	167661034	7058	2	168019601	168020000	0
5	TENM2	loss	5:167653976..167661034	167653976	167661034	7058	0	0	TENM2	ENSG00000145934	protein_coding	167284799	168264157	167653976	167661034	7058	1.9	168020001	168020400	0
5	TENM2	loss	5:167653976..167661034	167653976	167661034	7058	0	0	TENM2	ENSG00000145934	protein_coding	167284799	168264157	167653976	167661034	7058	2.1	168020401	168020800	0
5	TENM2	loss	5:167653976..167661034	167653976	167661034	7058	0	0	TENM2	ENSG00000145934	protein_coding	167284799	168264157	167653976	167661034	7058	2	168020801	168021200	0
5	TENM2	loss	5:167653976..167661034	167653976	167661034	7058	0	0	TENM2	ENSG00000145934	protein_coding	167284799	168264157	167653976	167661034	7058	10.2	168021201	168021600	0
5	TENM2	loss	5:167653976..167661034	167653976	167661034	7058	0	0	TENM2	ENSG00000145934	protein_coding	167284799	168264157	167653976	167661034	7058	12.6	168021601	168022000	0
5	TENM2	loss	5:167653976..167661034	167653976	167661034	7058	0	0	TENM2	ENSG00000145934	protein_coding	167284799	168264157	167653976	167661034	7058	11.3	168022001	168022400	0
5	TENM2	loss	5:167653976..167661034	167653976	167661034	7058	0	0	TENM2	ENSG00000145934	protein_coding	167284799	168264157	167653976	167661034	7058	20	168022401	168022800	0
5	TENM2	loss	5:167653976..167661034	167653976	167661034	7058	0	0	TENM2	ENSG00000145934	protein_coding	167284799	168264157	167653976	167661034	7058	6.3	168022801	168023200	0
5	TENM2	loss	5:167653976..167661034	167653976	167661034	7058	0	0	TENM2	ENSG00000145934	protein_coding	167284799	168264157	167653976	167661034	7058	2.4	168023201	168023600	0
5	TENM2	loss	5:167653976..167661034	167653976	167661034	7058	0	0	TENM2	ENSG00000145934	protein_coding	167284799	168264157	167653976	167661034	7058	2.1	168023601	168024000	0
5	TENM2	loss	5:167653976..167661034	167653976	167661034	7058	0	0	TENM2	ENSG00000145934	protein_coding	167284799	168264157	167653976	167661034	7058	2.3	168024001	168024400	0
5	TENM2	loss	5:167653976..167661034	167653976	167661034	7058	0	0	TENM2	ENSG00000145934	protein_coding	167284799	168264157	167653976	167661034	7058	2.4	168024401	168024800	0
5	TENM2	loss	5:167653976..167661034	167653976	167661034	7058	0	0	TENM2	ENSG00000145934	protein_coding	167284799	168264157	167653976	167661034	7058	2.2	168024801	168025200	0
5	TENM2	loss	5:167653976..167661034	167653976	167661034	7058	0	0	TENM2	ENSG00000145934	protein_coding	167284799	168264157	167653976	167661034	7058	1.8	168025201	168025600	0
5	TENM2	loss	5:167653976..167661034	167653976	167661034	7058	0	0	TENM2	ENSG00000145934	protein_coding	167284799	168264157	167653976	167661034	7058	2.2	168025601	168026000	0
5	TENM2	loss	5:167653976..167661034	167653976	167661034	7058	0	0	TENM2	ENSG00000145934	protein_coding	167284799	168264157	167653976	167661034	7058	2	168026001	168026400	0
5	TENM2	loss	5:167653976..167661034	167653976	167661034	7058	0	0	TENM2	ENSG00000145934	protein_coding	167284799	168264157	167653976	167661034	7058	1.8	168026401	168026800	0
5	TENM2	loss	5:167653976..167661034	167653976	167661034	7058	0	0	TENM2	ENSG00000145934	protein_coding	167284799	168264157	167653976	167661034	7058	2.2	168026801	168027200	0
5	TENM2	loss	5:167653976..167661034	167653976	167661034	7058	0	0	TENM2	ENSG00000145934	protein_coding	167284799	168264157	167653976	167661034	7058	7.6	168027201	168027600	0
5	TENM2	loss	5:167653976..167661034	167653976	167661034	7058	0	0	TENM2	ENSG00000145934	protein_coding	167284799	168264157	167653976	167661034	7058	20.3	168027601	168028000	0
5	TENM2	loss	5:167653976..167661034	167653976	167661034	7058	0	0	TENM2	ENSG00000145934	protein_coding	167284799	168264157	167653976	167661034	7058	27.1	168028001	168028400	0
5	TENM2	loss	5:167653976..167661034	167653976	167661034	7058	0	0	TENM2	ENSG00000145934	protein_coding	167284799	168264157	167653976	167661034	7058	1.7	168028401	168028800	0
5	TENM2	loss	5:167653976..167661034	167653976	167661034	7058	0	0	TENM2	ENSG00000145934	protein_coding	167284799	168264157	167653976	167661034	7058	2.1	168028801	168029200	0
5	TENM2	loss	5:167653976..167661034	167653976	167661034	7058	0	0	TENM2	ENSG00000145934	protein_coding	167284799	168264157	167653976	167661034	7058	2.1	168029201	168029600	0
5	TENM2	loss	5:167653976..167661034	167653976	167661034	7058	0	0	TENM2	ENSG00000145934	protein_coding	167284799	168264157	167653976	167661034	7058	23	168029601	168030000	0
5	TENM2	loss	5:167653976..167661034	167653976	167661034	7058	0	0	TENM2	ENSG00000145934	protein_coding	167284799	168264157	167653976	167661034	7058	37.6	168030001	168030400	0
5	TENM2	loss	5:167653976..167661034	167653976	167661034	7058	0	0	TENM2	ENSG00000145934	protein_coding	167284799	168264157	167653976	167661034	7058	13.9	168030401	168030800	0
5	TENM2	loss	5:167653976..167661034	167653976	167661034	7058	0	0	TENM2	ENSG00000145934	protein_coding	167284799	168264157	167653976	167661034	7058	2.1	168030801	168031200	0
5	TENM2	loss	5:167653976..167661034	167653976	167661034	7058	0	0	TENM2	ENSG00000145934	protein_coding	167284799	168264157	167653976	167661034	7058	2	168031201	168031600	0
5	TENM2	loss	5:167653976..167661034	167653976	167661034	7058	0	0	TENM2	ENSG00000145934	protein_coding	167284799	168264157	167653976	167661034	7058	2.1	168031601	168032000	0
5	TENM2	loss	5:167653976..167661034	167653976	167661034	7058	0	0	TENM2	ENSG00000145934	protein_coding	167284799	168264157	167653976	167661034	7058	1.8	168032001	168032400	0
5	TENM2	loss	5:167653976..167661034	167653976	167661034	7058	0	0	TENM2	ENSG00000145934	protein_coding	167284799	168264157	167653976	167661034	7058	1.8	168032401	168032800	0
5	TENM2	loss	5:167653976..167661034	167653976	167661034	7058	0	0	TENM2	ENSG00000145934	protein_coding	167284799	168264157	167653976	167661034	7058	1.7	168032801	168033200	0
5	TENM2	loss	5:167653976..167661034	167653976	167661034	7058	0	0	TENM2	ENSG00000145934	protein_coding	167284799	168264157	167653976	167661034	7058	2.1	168033201	168033600	0
5	TENM2	loss	5:167653976..167661034	167653976	167661034	7058	0	0	TENM2	ENSG00000145934	protein_coding	167284799	168264157	167653976	167661034	7058	1.9	168033601	168034000	0
5	TENM2	loss	5:167653976..167661034	167653976	167661034	7058	0	0	TENM2	ENSG00000145934	protein_coding	167284799	168264157	167653976	167661034	7058	1.9	168034001	168034400	0
5	TENM2	loss	5:167653976..167661034	167653976	167661034	7058	0	0	TENM2	ENSG00000145934	protein_coding	167284799	168264157	167653976	167661034	7058	1.9	168034401	168034800	0
5	TENM2	loss	5:167653976..167661034	167653976	167661034	7058	0	0	TENM2	ENSG00000145934	protein_coding	167284799	168264157	167653976	167661034	7058	1.9	168034801	168035200	0
5	TENM2	loss	5:167653976..167661034	167653976	167661034	7058	0	0	TENM2	ENSG00000145934	protein_coding	167284799	168264157	167653976	167661034	7058	2.1	168035201	168035600	0
5	TENM2	loss	5:167653976..167661034	167653976	167661034	7058	0	0	TENM2	ENSG00000145934	protein_coding	167284799	168264157	167653976	167661034	7058	2	168035601	168036000	0
5	TENM2	loss	5:167653976..167661034	167653976	167661034	7058	0	0	TENM2	ENSG00000145934	protein_coding	167284799	168264157	167653976	167661034	7058	1.9	168036001	168036400	0
5	TENM2	loss	5:167653976..167661034	167653976	167661034	7058	0	0	TENM2	ENSG00000145934	protein_coding	167284799	168264157	167653976	167661034	7058	2	168036401	168036800	0
5	TENM2	loss	5:167653976..167661034	167653976	167661034	7058	0	0	TENM2	ENSG00000145934	protein_coding	167284799	168264157	167653976	167661034	7058	2.1	168036801	168037200	0
5	TENM2	loss	5:167653976..167661034	167653976	167661034	7058	0	0	TENM2	ENSG00000145934	protein_coding	167284799	168264157	167653976	167661034	7058	2.3	168037201	168037600	0
5	TENM2	loss	5:167653976..167661034	167653976	167661034	7058	0	0	TENM2	ENSG00000145934	protein_coding	167284799	168264157	167653976	167661034	7058	2.3	168037601	168038000	0
5	TENM2	loss	5:167653976..167661034	167653976	167661034	7058	0	0	TENM2	ENSG00000145934	protein_coding	167284799	168264157	167653976	167661034	7058	1.9	168038001	168038400	0
5	TENM2	loss	5:167653976..167661034	167653976	167661034	7058	0	0	TENM2	ENSG00000145934	protein_coding	167284799	168264157	167653976	167661034	7058	2	168038401	168038800	0
5	TENM2	loss	5:167653976..167661034	167653976	167661034	7058	0	0	TENM2	ENSG00000145934	protein_coding	167284799	168264157	167653976	167661034	7058	1.9	168038801	168039200	0
5	TENM2	loss	5:167653976..167661034	167653976	167661034	7058	0	0	TENM2	ENSG00000145934	protein_coding	167284799	168264157	167653976	167661034	7058	2.1	168039201	168039600	0
5	TENM2	loss	5:167653976..167661034	167653976	167661034	7058	0	0	TENM2	ENSG00000145934	protein_coding	167284799	168264157	167653976	167661034	7058	2	168039601	168040000	0
5	TENM2	loss	5:167653976..167661034	167653976	167661034	7058	0	0	TENM2	ENSG00000145934	protein_coding	167284799	168264157	167653976	167661034	7058	2.1	168040001	168040400	0
5	TENM2	loss	5:167653976..167661034	167653976	167661034	7058	0	0	TENM2	ENSG00000145934	protein_coding	167284799	168264157	167653976	167661034	7058	1.8	168040401	168040800	0
5	TENM2	loss	5:167653976..167661034	167653976	167661034	7058	0	0	TENM2	ENSG00000145934	protein_coding	167284799	168264157	167653976	167661034	7058	126.5	168040801	168041200	0
5	TENM2	loss	5:167653976..167661034	167653976	167661034	7058	0	0	TENM2	ENSG00000145934	protein_coding	167284799	168264157	167653976	167661034	7058	281.6	168041201	168041600	0
5	TENM2	loss	5:167653976..167661034	167653976	167661034	7058	0	0	TENM2	ENSG00000145934	protein_coding	167284799	168264157	167653976	167661034	7058	300.2	168041601	168042000	0
5	TENM2	loss	5:167653976..167661034	167653976	167661034	7058	0	0	TENM2	ENSG00000145934	protein_coding	167284799	168264157	167653976	167661034	7058	224.8	168042001	168042400	0
5	TENM2	loss	5:167653976..167661034	167653976	167661034	7058	0	0	TENM2	ENSG00000145934	protein_coding	167284799	168264157	167653976	167661034	7058	2.1	168042401	168042800	0
5	TENM2	loss	5:167653976..167661034	167653976	167661034	7058	0	0	TENM2	ENSG00000145934	protein_coding	167284799	168264157	167653976	167661034	7058	1.9	168042801	168043200	0
5	TENM2	loss	5:167653976..167661034	167653976	167661034	7058	0	0	TENM2	ENSG00000145934	protein_coding	167284799	168264157	167653976	167661034	7058	1.7	168043201	168043600	0
5	TENM2	loss	5:167653976..167661034	167653976	167661034	7058	0	0	TENM2	ENSG00000145934	protein_coding	167284799	168264157	167653976	167661034	7058	1.7	168043601	168044000	0
5	TENM2	loss	5:167653976..167661034	167653976	167661034	7058	0	0	TENM2	ENSG00000145934	protein_coding	167284799	168264157	167653976	167661034	7058	2.2	168044001	168044400	0
5	TENM2	loss	5:167653976..167661034	167653976	167661034	7058	0	0	TENM2	ENSG00000145934	protein_coding	167284799	168264157	167653976	167661034	7058	1.9	168044401	168044800	0
5	TENM2	loss	5:167653976..167661034	167653976	167661034	7058	0	0	TENM2	ENSG00000145934	protein_coding	167284799	168264157	167653976	167661034	7058	1.8	168044801	168045200	0
5	TENM2	loss	5:167653976..167661034	167653976	167661034	7058	0	0	TENM2	ENSG00000145934	protein_coding	167284799	168264157	167653976	167661034	7058	2.1	168045201	168045600	0
5	TENM2	loss	5:167653976..167661034	167653976	167661034	7058	0	0	TENM2	ENSG00000145934	protein_coding	167284799	168264157	167653976	167661034	7058	2.3	168045601	168046000	0
5	TENM2	loss	5:167653976..167661034	167653976	167661034	7058	0	0	TENM2	ENSG00000145934	protein_coding	167284799	168264157	167653976	167661034	7058	2.4	168046001	168046400	0
5	TENM2	loss	5:167653976..167661034	167653976	167661034	7058	0	0	TENM2	ENSG00000145934	protein_coding	167284799	168264157	167653976	167661034	7058	1.8	168046401	168046800	0
5	TENM2	loss	5:167653976..167661034	167653976	167661034	7058	0	0	TENM2	ENSG00000145934	protein_coding	167284799	168264157	167653976	167661034	7058	1.8	168046801	168047200	0
5	TENM2	loss	5:167653976..167661034	167653976	167661034	7058	0	0	TENM2	ENSG00000145934	protein_coding	167284799	168264157	167653976	167661034	7058	2.2	168047201	168047600	0
5	TENM2	loss	5:167653976..167661034	167653976	167661034	7058	0	0	TENM2	ENSG00000145934	protein_coding	167284799	168264157	167653976	167661034	7058	2.2	168047601	168048000	0
5	TENM2	loss	5:167653976..167661034	167653976	167661034	7058	0	0	TENM2	ENSG00000145934	protein_coding	167284799	168264157	167653976	167661034	7058	1.8	168048001	168048400	0
5	TENM2	loss	5:167653976..167661034	167653976	167661034	7058	0	0	TENM2	ENSG00000145934	protein_coding	167284799	168264157	167653976	167661034	7058	1.9	168048401	168048800	0
5	TENM2	loss	5:167653976..167661034	167653976	167661034	7058	0	0	TENM2	ENSG00000145934	protein_coding	167284799	168264157	167653976	167661034	7058	2	168048801	168049200	0
5	TENM2	loss	5:167653976..167661034	167653976	167661034	7058	0	0	TENM2	ENSG00000145934	protein_coding	167284799	168264157	167653976	167661034	7058	1.9	168049201	168049600	0
5	TENM2	loss	5:167653976..167661034	167653976	167661034	7058	0	0	TENM2	ENSG00000145934	protein_coding	167284799	168264157	167653976	167661034	7058	1.8	168049601	168050000	0
5	TENM2	loss	5:167653976..167661034	167653976	167661034	7058	0	0	TENM2	ENSG00000145934	protein_coding	167284799	168264157	167653976	167661034	7058	2.1	168050001	168050400	0
5	TENM2	loss	5:167653976..167661034	167653976	167661034	7058	0	0	TENM2	ENSG00000145934	protein_coding	167284799	168264157	167653976	167661034	7058	2	168050401	168050800	0
5	TENM2	loss	5:167653976..167661034	167653976	167661034	7058	0	0	TENM2	ENSG00000145934	protein_coding	167284799	168264157	167653976	167661034	7058	2.2	168050801	168051200	0
5	TENM2	loss	5:167653976..167661034	167653976	167661034	7058	0	0	TENM2	ENSG00000145934	protein_coding	167284799	168264157	167653976	167661034	7058	2.8	168051201	168051600	0
5	TENM2	loss	5:167653976..167661034	167653976	167661034	7058	0	0	TENM2	ENSG00000145934	protein_coding	167284799	168264157	167653976	167661034	7058	1.9	168051601	168052000	0
5	TENM2	loss	5:167653976..167661034	167653976	167661034	7058	0	0	TENM2	ENSG00000145934	protein_coding	167284799	168264157	167653976	167661034	7058	2.2	168052001	168052400	0
5	TENM2	loss	5:167653976..167661034	167653976	167661034	7058	0	0	TENM2	ENSG00000145934	protein_coding	167284799	168264157	167653976	167661034	7058	2	168052401	168052800	0
5	TENM2	loss	5:167653976..167661034	167653976	167661034	7058	0	0	TENM2	ENSG00000145934	protein_coding	167284799	168264157	167653976	167661034	7058	2.1	168052801	168053200	0
5	TENM2	loss	5:167653976..167661034	167653976	167661034	7058	0	0	TENM2	ENSG00000145934	protein_coding	167284799	168264157	167653976	167661034	7058	1.8	168053201	168053600	0
5	TENM2	loss	5:167653976..167661034	167653976	167661034	7058	0	0	TENM2	ENSG00000145934	protein_coding	167284799	168264157	167653976	167661034	7058	1.8	168053601	168054000	0
5	TENM2	loss	5:167653976..167661034	167653976	167661034	7058	0	0	TENM2	ENSG00000145934	protein_coding	167284799	168264157	167653976	167661034	7058	1.8	168054001	168054400	0
5	TENM2	loss	5:167653976..167661034	167653976	167661034	7058	0	0	TENM2	ENSG00000145934	protein_coding	167284799	168264157	167653976	167661034	7058	2.1	168054401	168054800	0
5	TENM2	loss	5:167653976..167661034	167653976	167661034	7058	0	0	TENM2	ENSG00000145934	protein_coding	167284799	168264157	167653976	167661034	7058	2	168054801	168055200	0
5	TENM2	loss	5:167653976..167661034	167653976	167661034	7058	0	0	TENM2	ENSG00000145934	protein_coding	167284799	168264157	167653976	167661034	7058	1.9	168055201	168055600	0
5	TENM2	loss	5:167653976..167661034	167653976	167661034	7058	0	0	TENM2	ENSG00000145934	protein_coding	167284799	168264157	167653976	167661034	7058	2.1	168055601	168056000	0
5	TENM2	loss	5:167653976..167661034	167653976	167661034	7058	0	0	TENM2	ENSG00000145934	protein_coding	167284799	168264157	167653976	167661034	7058	4.7	168056001	168056400	0
5	TENM2	loss	5:167653976..167661034	167653976	167661034	7058	0	0	TENM2	ENSG00000145934	protein_coding	167284799	168264157	167653976	167661034	7058	6.6	168056401	168056800	0
5	TENM2	loss	5:167653976..167661034	167653976	167661034	7058	0	0	TENM2	ENSG00000145934	protein_coding	167284799	168264157	167653976	167661034	7058	4.1	168056801	168057200	0
5	TENM2	loss	5:167653976..167661034	167653976	167661034	7058	0	0	TENM2	ENSG00000145934	protein_coding	167284799	168264157	167653976	167661034	7058	2	168057201	168057600	0
5	TENM2	loss	5:167653976..167661034	167653976	167661034	7058	0	0	TENM2	ENSG00000145934	protein_coding	167284799	168264157	167653976	167661034	7058	2.2	168057601	168058000	0
5	TENM2	loss	5:167653976..167661034	167653976	167661034	7058	0	0	TENM2	ENSG00000145934	protein_coding	167284799	168264157	167653976	167661034	7058	2.2	168058001	168058400	0
5	TENM2	loss	5:167653976..167661034	167653976	167661034	7058	0	0	TENM2	ENSG00000145934	protein_coding	167284799	168264157	167653976	167661034	7058	1.8	168058401	168058800	0
5	TENM2	loss	5:167653976..167661034	167653976	167661034	7058	0	0	TENM2	ENSG00000145934	protein_coding	167284799	168264157	167653976	167661034	7058	2.2	168058801	168059200	0
5	TENM2	loss	5:167653976..167661034	167653976	167661034	7058	0	0	TENM2	ENSG00000145934	protein_coding	167284799	168264157	167653976	167661034	7058	1.8	168059201	168059600	0
5	TENM2	loss	5:167653976..167661034	167653976	167661034	7058	0	0	TENM2	ENSG00000145934	protein_coding	167284799	168264157	167653976	167661034	7058	1.9	168059601	168060000	0
5	TENM2	loss	5:167653976..167661034	167653976	167661034	7058	0	0	TENM2	ENSG00000145934	protein_coding	167284799	168264157	167653976	167661034	7058	1.9	168060001	168060400	0
5	TENM2	loss	5:167653976..167661034	167653976	167661034	7058	0	0	TENM2	ENSG00000145934	protein_coding	167284799	168264157	167653976	167661034	7058	2.2	168060401	168060800	0
5	TENM2	loss	5:167653976..167661034	167653976	167661034	7058	0	0	TENM2	ENSG00000145934	protein_coding	167284799	168264157	167653976	167661034	7058	1.9	168060801	168061200	0
5	TENM2	loss	5:167653976..167661034	167653976	167661034	7058	0	0	TENM2	ENSG00000145934	protein_coding	167284799	168264157	167653976	167661034	7058	1.9	168061201	168061600	0
5	TENM2	loss	5:167653976..167661034	167653976	167661034	7058	0	0	TENM2	ENSG00000145934	protein_coding	167284799	168264157	167653976	167661034	7058	1.9	168061601	168062000	0
5	TENM2	loss	5:167653976..167661034	167653976	167661034	7058	0	0	TENM2	ENSG00000145934	protein_coding	167284799	168264157	167653976	167661034	7058	2.3	168062001	168062400	0
5	TENM2	loss	5:167653976..167661034	167653976	167661034	7058	0	0	TENM2	ENSG00000145934	protein_coding	167284799	168264157	167653976	167661034	7058	2.5	168062401	168062800	0
5	TENM2	loss	5:167653976..167661034	167653976	167661034	7058	0	0	TENM2	ENSG00000145934	protein_coding	167284799	168264157	167653976	167661034	7058	2.4	168062801	168063200	0
5	TENM2	loss	5:167653976..167661034	167653976	167661034	7058	0	0	TENM2	ENSG00000145934	protein_coding	167284799	168264157	167653976	167661034	7058	1.9	168063201	168063600	0
5	TENM2	loss	5:167653976..167661034	167653976	167661034	7058	0	0	TENM2	ENSG00000145934	protein_coding	167284799	168264157	167653976	167661034	7058	2	168063601	168064000	0
5	TENM2	loss	5:167653976..167661034	167653976	167661034	7058	0	0	TENM2	ENSG00000145934	protein_coding	167284799	168264157	167653976	167661034	7058	1.9	168064001	168064400	0
5	TENM2	loss	5:167653976..167661034	167653976	167661034	7058	0	0	TENM2	ENSG00000145934	protein_coding	167284799	168264157	167653976	167661034	7058	1.9	168064401	168064800	0
5	TENM2	loss	5:167653976..167661034	167653976	167661034	7058	0	0	TENM2	ENSG00000145934	protein_coding	167284799	168264157	167653976	167661034	7058	1.8	168064801	168065200	0
5	TENM2	loss	5:167653976..167661034	167653976	167661034	7058	0	0	TENM2	ENSG00000145934	protein_coding	167284799	168264157	167653976	167661034	7058	1.9	168065201	168065600	0
5	TENM2	loss	5:167653976..167661034	167653976	167661034	7058	0	0	TENM2	ENSG00000145934	protein_coding	167284799	168264157	167653976	167661034	7058	2.3	168065601	168066000	0
5	TENM2	loss	5:167653976..167661034	167653976	167661034	7058	0	0	TENM2	ENSG00000145934	protein_coding	167284799	168264157	167653976	167661034	7058	2.3	168066001	168066400	0
5	TENM2	loss	5:167653976..167661034	167653976	167661034	7058	0	0	TENM2	ENSG00000145934	protein_coding	167284799	168264157	167653976	167661034	7058	2	168066401	168066800	0
5	TENM2	loss	5:167653976..167661034	167653976	167661034	7058	0	0	TENM2	ENSG00000145934	protein_coding	167284799	168264157	167653976	167661034	7058	1.9	168066801	168067200	0
5	TENM2	loss	5:167653976..167661034	167653976	167661034	7058	0	0	TENM2	ENSG00000145934	protein_coding	167284799	168264157	167653976	167661034	7058	2.1	168067201	168067600	0
5	TENM2	loss	5:167653976..167661034	167653976	167661034	7058	0	0	TENM2	ENSG00000145934	protein_coding	167284799	168264157	167653976	167661034	7058	2	168067601	168068000	0
5	TENM2	loss	5:167653976..167661034	167653976	167661034	7058	0	0	TENM2	ENSG00000145934	protein_coding	167284799	168264157	167653976	167661034	7058	2.1	168068001	168068400	0
5	TENM2	loss	5:167653976..167661034	167653976	167661034	7058	0	0	TENM2	ENSG00000145934	protein_coding	167284799	168264157	167653976	167661034	7058	1.8	168068401	168068800	0
5	TENM2	loss	5:167653976..167661034	167653976	167661034	7058	0	0	TENM2	ENSG00000145934	protein_coding	167284799	168264157	167653976	167661034	7058	1.8	168068801	168069200	0
5	TENM2	loss	5:167653976..167661034	167653976	167661034	7058	0	0	TENM2	ENSG00000145934	protein_coding	167284799	168264157	167653976	167661034	7058	2.2	168069201	168069600	0
5	TENM2	loss	5:167653976..167661034	167653976	167661034	7058	0	0	TENM2	ENSG00000145934	protein_coding	167284799	168264157	167653976	167661034	7058	2	168069601	168070000	0
5	TENM2	loss	5:167653976..167661034	167653976	167661034	7058	0	0	TENM2	ENSG00000145934	protein_coding	167284799	168264157	167653976	167661034	7058	2	168070001	168070400	0
5	TENM2	loss	5:167653976..167661034	167653976	167661034	7058	0	0	TENM2	ENSG00000145934	protein_coding	167284799	168264157	167653976	167661034	7058	2.1	168070401	168070800	0
5	TENM2	loss	5:167653976..167661034	167653976	167661034	7058	0	0	TENM2	ENSG00000145934	protein_coding	167284799	168264157	167653976	167661034	7058	1.7	168070801	168071200	0
5	TENM2	loss	5:167653976..167661034	167653976	167661034	7058	0	0	TENM2	ENSG00000145934	protein_coding	167284799	168264157	167653976	167661034	7058	1.9	168071201	168071600	0
5	TENM2	loss	5:167653976..167661034	167653976	167661034	7058	0	0	TENM2	ENSG00000145934	protein_coding	167284799	168264157	167653976	167661034	7058	2.3	168071601	168072000	0
5	TENM2	loss	5:167653976..167661034	167653976	167661034	7058	0	0	TENM2	ENSG00000145934	protein_coding	167284799	168264157	167653976	167661034	7058	2.3	168072001	168072400	0
5	TENM2	loss	5:167653976..167661034	167653976	167661034	7058	0	0	TENM2	ENSG00000145934	protein_coding	167284799	168264157	167653976	167661034	7058	2	168072401	168072800	0
5	TENM2	loss	5:167653976..167661034	167653976	167661034	7058	0	0	TENM2	ENSG00000145934	protein_coding	167284799	168264157	167653976	167661034	7058	1.9	168072801	168073200	0
5	TENM2	loss	5:167653976..167661034	167653976	167661034	7058	0	0	TENM2	ENSG00000145934	protein_coding	167284799	168264157	167653976	167661034	7058	2.1	168073201	168073600	0
5	TENM2	loss	5:167653976..167661034	167653976	167661034	7058	0	0	TENM2	ENSG00000145934	protein_coding	167284799	168264157	167653976	167661034	7058	2.1	168073601	168074000	0
5	TENM2	loss	5:167653976..167661034	167653976	167661034	7058	0	0	TENM2	ENSG00000145934	protein_coding	167284799	168264157	167653976	167661034	7058	1.8	168074001	168074400	0
5	TENM2	loss	5:167653976..167661034	167653976	167661034	7058	0	0	TENM2	ENSG00000145934	protein_coding	167284799	168264157	167653976	167661034	7058	2	168074401	168074800	0
5	TENM2	loss	5:167653976..167661034	167653976	167661034	7058	0	0	TENM2	ENSG00000145934	protein_coding	167284799	168264157	167653976	167661034	7058	1.9	168074801	168075200	0
5	TENM2	loss	5:167653976..167661034	167653976	167661034	7058	0	0	TENM2	ENSG00000145934	protein_coding	167284799	168264157	167653976	167661034	7058	2.2	168075201	168075600	0
5	TENM2	loss	5:167653976..167661034	167653976	167661034	7058	0	0	TENM2	ENSG00000145934	protein_coding	167284799	168264157	167653976	167661034	7058	2.2	168075601	168076000	0
5	TENM2	loss	5:167653976..167661034	167653976	167661034	7058	0	0	TENM2	ENSG00000145934	protein_coding	167284799	168264157	167653976	167661034	7058	2.2	168076001	168076400	0
5	TENM2	loss	5:167653976..167661034	167653976	167661034	7058	0	0	TENM2	ENSG00000145934	protein_coding	167284799	168264157	167653976	167661034	7058	1.9	168076401	168076800	0
5	TENM2	loss	5:167653976..167661034	167653976	167661034	7058	0	0	TENM2	ENSG00000145934	protein_coding	167284799	168264157	167653976	167661034	7058	1.9	168076801	168077200	0
5	TENM2	loss	5:167653976..167661034	167653976	167661034	7058	0	0	TENM2	ENSG00000145934	protein_coding	167284799	168264157	167653976	167661034	7058	2.2	168077201	168077600	0
5	TENM2	loss	5:167653976..167661034	167653976	167661034	7058	0	0	TENM2	ENSG00000145934	protein_coding	167284799	168264157	167653976	167661034	7058	1.9	168077601	168078000	0
5	TENM2	loss	5:167653976..167661034	167653976	167661034	7058	0	0	TENM2	ENSG00000145934	protein_coding	167284799	168264157	167653976	167661034	7058	2.2	168078001	168078400	0
5	TENM2	loss	5:167653976..167661034	167653976	167661034	7058	0	0	TENM2	ENSG00000145934	protein_coding	167284799	168264157	167653976	167661034	7058	2	168078401	168078800	0
5	TENM2	loss	5:167653976..167661034	167653976	167661034	7058	0	0	TENM2	ENSG00000145934	protein_coding	167284799	168264157	167653976	167661034	7058	3.4	168078801	168079200	0
5	TENM2	loss	5:167653976..167661034	167653976	167661034	7058	0	0	TENM2	ENSG00000145934	protein_coding	167284799	168264157	167653976	167661034	7058	1.9	168079201	168079600	0
5	TENM2	loss	5:167653976..167661034	167653976	167661034	7058	0	0	TENM2	ENSG00000145934	protein_coding	167284799	168264157	167653976	167661034	7058	2.2	168079601	168080000	0
5	TENM2	loss	5:167653976..167661034	167653976	167661034	7058	0	0	TENM2	ENSG00000145934	protein_coding	167284799	168264157	167653976	167661034	7058	2.2	168080001	168080400	0
5	TENM2	loss	5:167653976..167661034	167653976	167661034	7058	0	0	TENM2	ENSG00000145934	protein_coding	167284799	168264157	167653976	167661034	7058	2.1	168080401	168080800	0
5	TENM2	loss	5:167653976..167661034	167653976	167661034	7058	0	0	TENM2	ENSG00000145934	protein_coding	167284799	168264157	167653976	167661034	7058	4.8	168080801	168081200	0
5	TENM2	loss	5:167653976..167661034	167653976	167661034	7058	0	0	TENM2	ENSG00000145934	protein_coding	167284799	168264157	167653976	167661034	7058	2	168081201	168081600	0
5	TENM2	loss	5:167653976..167661034	167653976	167661034	7058	0	0	TENM2	ENSG00000145934	protein_coding	167284799	168264157	167653976	167661034	7058	1.9	168081601	168082000	0
5	TENM2	loss	5:167653976..167661034	167653976	167661034	7058	0	0	TENM2	ENSG00000145934	protein_coding	167284799	168264157	167653976	167661034	7058	1.9	168082001	168082400	0
5	TENM2	loss	5:167653976..167661034	167653976	167661034	7058	0	0	TENM2	ENSG00000145934	protein_coding	167284799	168264157	167653976	167661034	7058	8.9	168082401	168082800	0
5	TENM2	loss	5:167653976..167661034	167653976	167661034	7058	0	0	TENM2	ENSG00000145934	protein_coding	167284799	168264157	167653976	167661034	7058	8.3	168082801	168083200	0
5	TENM2	loss	5:167653976..167661034	167653976	167661034	7058	0	0	TENM2	ENSG00000145934	protein_coding	167284799	168264157	167653976	167661034	7058	2.3	168083201	168083600	0
5	TENM2	loss	5:167653976..167661034	167653976	167661034	7058	0	0	TENM2	ENSG00000145934	protein_coding	167284799	168264157	167653976	167661034	7058	2.4	168083601	168084000	0
5	TENM2	loss	5:167653976..167661034	167653976	167661034	7058	0	0	TENM2	ENSG00000145934	protein_coding	167284799	168264157	167653976	167661034	7058	2.8	168084001	168084400	0
[truncated: 40,868 more rows]

## Sheet: FREEC
cosmic.CHR	cosmic.gene	cosmic.CN.type	cosmic.CN.segment.position	cosmic.CN.segment.start	cosmic.CN.segment.end	cosmic.CN.segment.length	cosmic.CN.segment.shareOnGene	cosmic.CN	gene.name	gene.ID	gene.type	gene.start	gene.end	evaluation.segment.start	evaluation.segment end	evaluation.segment.length	cnv	cnv.start	cnv.end	cnv.shareOnEvaluationLength
5	TENM2	loss	5:167653976..167661034	167653976	167661034	7058	0	0	TENM2	ENSG00000145934	protein_coding	167284799	168264157	167653976	167661034	7058	0	161042000	168168000	100
5	TENM2	loss	5:167653976..167661034	167653976	167661034	7058	0	0	TENM2	ENSG00000145934	protein_coding	167284799	168264157	167653976	167661034	7058	1	168168000	168479200	0
5	BTNL3	loss	5:180951711..180991104	180951711	180991104	39393	12	0	BTNL3	ENSG00000168903	protein_coding	180988845	181006727	180988845	180991104	2259	0	180378400	181538259	100
7	FOXP2	gain	7:114216212..114438892	114216212	114438892	222680	36	10	FOXP2	ENSG00000128573	protein_coding	114086327	114693772	114216212	114438892	222680	0	102688800	127988400	100
7	ARF5	gain	7:126952343..128942431	126952343	128942431	1990088	100	10	ARF5	ENSG00000004059	protein_coding	127588345	127591705	127588345	127591705	3360	0	102688800	127988400	100
7	FSCN3	gain	7:126952343..128942431	126952343	128942431	1990088	100	10	FSCN3	ENSG00000106328	protein_coding	127591409	127602144	127591409	127602144	10735	0	102688800	127988400	100
7	GCC1	gain	7:126952343..128942431	126952343	128942431	1990088	100	10	GCC1	ENSG00000179562	protein_coding	127580618	127593611	127580618	127593611	12993	0	102688800	127988400	100
7	GRM8	gain	7:126952343..128942431	126952343	128942431	1990088	36	10	GRM8	ENSG00000179603	protein_coding	126438598	127253294	126952343	127253294	300951	0	102688800	127988400	100
7	PAX4	gain	7:126952343..128942431	126952343	128942431	1990088	100	10	PAX4	ENSG00000106331	protein_coding	127610292	127615928	127610292	127615928	5636	0	102688800	127988400	100
7	SND1	gain	7:126952343..128942431	126952343	128942431	1990088	100	10	SND1	ENSG00000197157	protein_coding	127652180	128092609	127652180	128092609	440429	0	102688800	127988400	76.3392
7	ZNF800	gain	7:126952343..128942431	126952343	128942431	1990088	100	10	ZNF800	ENSG00000048405	protein_coding	127346790	127431924	127346790	127431924	85134	0	102688800	127988400	100
7	LRRC4	gain	7:126952343..128942431	126952343	128942431	1990088	100	10	LRRC4	ENSG00000128594	protein_coding	128027071	128032107	128027071	128032107	5036	16	127988400	128164000	100
7	SND1	gain	7:126952343..128942431	126952343	128942431	1990088	100	10	SND1	ENSG00000197157	protein_coding	127652180	128092609	127652180	128092609	440429	16	127988400	128164000	23.6608
7	ATP6V1F	gain	7:126952343..128942431	126952343	128942431	1990088	100	10	ATP6V1F	ENSG00000128524	protein_coding	128862826	128865844	128862826	128865844	3018	1	128164000	128935200	100
7	CALU	gain	7:126952343..128942431	126952343	128942431	1990088	100	10	CALU	ENSG00000128595	protein_coding	128739292	128771807	128739292	128771807	32515	1	128164000	128935200	100
7	CCDC136	gain	7:126952343..128942431	126952343	128942431	1990088	100	10	CCDC136	ENSG00000128596	protein_coding	128790757	128822132	128790757	128822132	31375	1	128164000	128935200	100
7	FAM71F1	gain	7:126952343..128942431	126952343	128942431	1990088	100	10	FAM71F1	ENSG00000135248	protein_coding	128709061	128731743	128709061	128731743	22682	1	128164000	128935200	100
7	FAM71F2	gain	7:126952343..128942431	126952343	128942431	1990088	100	10	FAM71F2	ENSG00000205085	protein_coding	128672288	128687872	128672288	128687872	15584	1	128164000	128935200	100
7	FLNC	gain	7:126952343..128942431	126952343	128942431	1990088	100	10	FLNC	ENSG00000128591	protein_coding	128830377	128859274	128830377	128859274	28897	1	128164000	128935200	100
7	IMPDH1	gain	7:126952343..128942431	126952343	128942431	1990088	100	10	IMPDH1	ENSG00000106348	protein_coding	128392277	128410252	128392277	128410252	17975	1	128164000	128935200	100
7	LEP	gain	7:126952343..128942431	126952343	128942431	1990088	100	10	LEP	ENSG00000174697	protein_coding	128241284	128257628	128241284	128257628	16344	1	128164000	128935200	100
7	METTL2B	gain	7:126952343..128942431	126952343	128942431	1990088	100	10	METTL2B	ENSG00000165055	protein_coding	128476729	128506602	128476729	128506602	29873	1	128164000	128935200	100
7	OPN1SW	gain	7:126952343..128942431	126952343	128942431	1990088	100	10	OPN1SW	ENSG00000128617	protein_coding	128772491	128775790	128772491	128775790	3299	1	128164000	128935200	100
7	PRRT4	gain	7:126952343..128942431	126952343	128942431	1990088	100	10	PRRT4	ENSG00000224940	protein_coding	128350325	128361685	128350325	128361685	11360	1	128164000	128935200	100
7	RBM28	gain	7:126952343..128942431	126952343	128942431	1990088	100	10	RBM28	ENSG00000106344	protein_coding	128297685	128343908	128297685	128343908	46223	1	128164000	128935200	100
7	IRF5	gain	7:126952343..128942431	126952343	128942431	1990088	38	10	IRF5	ENSG00000128604	protein_coding	128937612	128950035	128937612	128942431	4819	0	128935200	129510400	100
8	SNAI2	gain	8:48905939..49059846	48905939	49059846	153907	100	14	SNAI2	ENSG00000019549	protein_coding	48917690	48921740	48917690	48921740	4050	0	48555600	52498400	100
8	TRAM1	gain	8:70587438..71148257	70587438	71148257	560819	59	14	TRAM1	ENSG00000067167	protein_coding	70573442	70608387	70587438	70608387	20949	0	70472400	70580000	0
8	LACTB2	gain	8:70587438..71148257	70587438	71148257	560819	100	14	LACTB2	ENSG00000147592	protein_coding	70635318	70669174	70635318	70669174	33856	6	70580000	71133600	100
8	TRAM1	gain	8:70587438..71148257	70587438	71148257	560819	59	14	TRAM1	ENSG00000067167	protein_coding	70573442	70608387	70587438	70608387	20949	6	70580000	71133600	100
8	XKR9	gain	8:70587438..71148257	70587438	71148257	560819	100	14	XKR9	ENSG00000221947	protein_coding	70669365	70790371	70669365	70790371	121006	6	70580000	71133600	100
8	KCNB2	gain	8:71799433..74121158	71799433	74121158	2321725	100	9	KCNB2	ENSG00000182674	protein_coding	72537391	72938349	72537391	72938349	400958	0	71133600	72842000	75.9703
8	MSC	gain	8:71799433..74121158	71799433	74121158	2321725	100	9	MSC	ENSG00000178860	protein_coding	71841549	71844468	71841549	71844468	2919	0	71133600	72842000	100
8	TRPA1	gain	8:71799433..74121158	71799433	74121158	2321725	100	9	TRPA1	ENSG00000104321	protein_coding	72019917	72075617	72019917	72075617	55700	0	71133600	72842000	100
8	KCNB2	gain	8:71799433..74121158	71799433	74121158	2321725	100	9	KCNB2	ENSG00000182674	protein_coding	72537391	72938349	72537391	72938349	400958	3	72842000	73321600	24.0297
8	RDH10	gain	8:71799433..74121158	71799433	74121158	2321725	100	9	RDH10	ENSG00000121039	protein_coding	73294612	73325281	73294612	73325281	30669	3	72842000	73321600	87.9977
8	RPL7	gain	8:71799433..74121158	71799433	74121158	2321725	100	9	RPL7	ENSG00000147604	protein_coding	73290267	73295789	73290267	73295789	5522	3	72842000	73321600	100
8	TERF1	gain	8:71799433..74121158	71799433	74121158	2321725	100	9	TERF1	ENSG00000147601	protein_coding	73008864	73048122	73008864	73048122	39258	3	72842000	73321600	100
8	RDH10	gain	8:71799433..74121158	71799433	74121158	2321725	100	9	RDH10	ENSG00000121039	protein_coding	73294612	73325281	73294612	73325281	30669	20	73321600	73459600	12.0023
8	STAU2	gain	8:71799433..74121158	71799433	74121158	2321725	100	9	STAU2	ENSG00000040341	protein_coding	73420369	73747708	73420369	73747708	327339	20	73321600	73459600	11.9848
8	LY96	gain	8:71799433..74121158	71799433	74121158	2321725	100	9	LY96	ENSG00000154589	protein_coding	73991352	74029087	73991352	74029087	37735	1	73459600	74136400	100
8	STAU2	gain	8:71799433..74121158	71799433	74121158	2321725	100	9	STAU2	ENSG00000040341	protein_coding	73420369	73747708	73420369	73747708	327339	1	73459600	74136400	88.0152
8	TCEB1	gain	8:71799433..74121158	71799433	74121158	2321725	100	9	TCEB1	ENSG00000154582	protein_coding	73939169	73972287	73939169	73972287	33118	1	73459600	74136400	100
8	TMEM70	gain	8:71799433..74121158	71799433	74121158	2321725	100	9	TMEM70	ENSG00000175606	protein_coding	73972437	73982783	73972437	73982783	10346	1	73459600	74136400	100
8	UBE2W	gain	8:71799433..74121158	71799433	74121158	2321725	100	9	UBE2W	ENSG00000104343	protein_coding	73780097	73878910	73780097	73878910	98813	1	73459600	74136400	100
8	JPH1	gain	8:74121273..74263235	74121273	74263235	141962	32	14	JPH1	ENSG00000104369	protein_coding	74234700	74321328	74234700	74263235	28535	22	74136400	74298000	100
8	JPH1	gain	8:74121273..74263235	74121273	74263235	141962	32	14	JPH1	ENSG00000104369	protein_coding	74234700	74321328	74234700	74263235	28535	0	74298000	74564000	0
8	JPH1	gain	8:74263424..74593729	74263424	74593729	330305	66	9	JPH1	ENSG00000104369	protein_coding	74234700	74321328	74263424	74321328	57904	22	74136400	74298000	59.7126
8	GDAP1	gain	8:74263424..74593729	74263424	74593729	330305	100	9	GDAP1	ENSG00000104381	protein_coding	74321130	74488872	74321130	74488872	167742	0	74298000	74564000	100
8	JPH1	gain	8:74263424..74593729	74263424	74593729	330305	66	9	JPH1	ENSG00000104369	protein_coding	74234700	74321328	74263424	74321328	57904	0	74298000	74564000	40.2874
8	HNF4G	gain	8:75090508..77501954	75090508	77501954	2411446	100	12	HNF4G	ENSG00000164749	protein_coding	75407914	75566843	75407914	75566843	158929	0	74771200	76458400	100
8	PEX2	gain	8:75090508..77501954	75090508	77501954	2411446	100	12	PEX2	ENSG00000164751	protein_coding	76980258	77001044	76980258	77001044	20786	0	76483600	79093200	100
8	ZFHX4	gain	8:75090508..77501954	75090508	77501954	2411446	100	12	ZFHX4	ENSG00000091656	protein_coding	76681219	76867285	76681219	76867285	186066	0	76483600	79093200	100
8	IL7	gain	8:78578834..79061341	78578834	79061341	482507	100	12	IL7	ENSG00000104432	protein_coding	78675743	78805523	78675743	78805523	129780	0	76483600	79093200	100
8	PKIA	gain	8:78578834..79061341	78578834	79061341	482507	29	12	PKIA	ENSG00000171033	protein_coding	78516139	78605267	78578834	78605267	26433	0	76483600	79093200	100
8	STMN2	gain	8:79061945..80889364	79061945	80889364	1827419	100	14	STMN2	ENSG00000104435	protein_coding	79610814	79666175	79610814	79666175	55361	0	79606800	79646800	65.0024
8	HEY1	gain	8:79061945..80889364	79061945	80889364	1827419	100	14	HEY1	ENSG00000164683	protein_coding	79764010	79767863	79764010	79767863	3853	18	79646800	80890400	100
8	MRPS28	gain	8:79061945..80889364	79061945	80889364	1827419	100	14	MRPS28	ENSG00000147586	protein_coding	79918717	80030289	79918717	80030289	111572	18	79646800	80890400	100
8	STMN2	gain	8:79061945..80889364	79061945	80889364	1827419	100	14	STMN2	ENSG00000104435	protein_coding	79610814	79666175	79610814	79666175	55361	18	79646800	80890400	34.9976
8	TPD52	gain	8:79061945..80889364	79061945	80889364	1827419	100	14	TPD52	ENSG00000076554	protein_coding	80034745	80231232	80034745	80231232	196487	18	79646800	80890400	100
8	ZBTB10	gain	8:79061945..80889364	79061945	80889364	1827419	100	14	ZBTB10	ENSG00000205189	protein_coding	80485619	80526265	80485619	80526265	40646	18	79646800	80890400	100
8	ZNF704	gain	8:79061945..80889364	79061945	80889364	1827419	100	14	ZNF704	ENSG00000164684	protein_coding	80628451	80874781	80628451	80874781	246330	18	79646800	80890400	100
8	CNBD1	gain	8:86809246..87308043	86809246	87308043	498797	58	11	CNBD1	ENSG00000176571	protein_coding	86866442	87615219	86866442	87308043	441601	5	86922400	86998800	17.3007
8	CNBD1	gain	8:86809246..87308043	86809246	87308043	498797	58	11	CNBD1	ENSG00000176571	protein_coding	86866442	87615219	86866442	87308043	441601	0	86998800	89760400	70.0277
8	DCAF4L2	gain	8:87644073..88489657	87644073	88489657	845584	100	14	DCAF4L2	ENSG00000176566	protein_coding	87870743	87874068	87870743	87874068	3325	0	86998800	89760400	100
8	MMP16	gain	8:87644073..88489657	87644073	88489657	845584	100	14	MMP16	ENSG00000156103	protein_coding	88032009	88328025	88032009	88328025	296016	0	86998800	89760400	100
8	RIPK2	gain	8:89750842..90214608	89750842	90214608	463766	100	14	RIPK2	ENSG00000104312	protein_coding	89757747	89791063	89757747	89791063	33316	0	86998800	89760400	7.96314
8	CALB1	gain	8:89750842..90214608	89750842	90214608	463766	100	14	CALB1	ENSG00000104327	protein_coding	90058608	90095475	90058608	90095475	36867	3	89760400	90214000	100
8	DECR1	gain	8:89750842..90214608	89750842	90214608	463766	100	14	DECR1	ENSG00000104325	protein_coding	90001405	90052092	90001405	90052092	50687	3	89760400	90214000	100
8	NBN	gain	8:89750842..90214608	89750842	90214608	463766	100	14	NBN	ENSG00000104320	protein_coding	89933336	90003228	89933336	90003228	69892	3	89760400	90214000	100
8	OSGIN2	gain	8:89750842..90214608	89750842	90214608	463766	100	14	OSGIN2	ENSG00000164823	protein_coding	89901859	89927888	89901859	89927888	26029	3	89760400	90214000	100
[truncated: 147 more rows]

## Sheet: CNVnator
cosmic.CHR	cosmic.gene	cosmic.CN.type	cosmic.CN.segment.position	cosmic.CN.segment.start	cosmic.CN.segment.end	cosmic.CN.segment.length	cosmic.CN.segment.shareOnGene	cosmic.CN	gene.name	gene.ID	gene.type	gene.start	gene.end	evaluation.segment.start	evaluation.segment end	evaluation.segment.length	cnv	cnv.start	cnv.end	cnv.shareOnEvaluationLength
[truncated: 243 more rows]

[truncated: 1 more sheets: MetaCNV]
